# Supplementary material for: Acquiring new memories in neocortex of hippocampal-lesioned mice
Source: Nat Commun. 2022 Mar 24;13:1601. doi: 10.1038/s41467-022-29208-5 (PMC8948206; doi:10.1038/s41467-022-29208-5)
Supplement: Supplementary file 6 — Source Data [file 41467_2022_29208_MOESM6_ESM.zip]

Archive with 25 entries (24 files):
- Source data/
- Source data/Figure 1.xlsx
- Source data/Figure 2.xlsx
- Source data/Figure 3.xlsx
- Source data/Figure 4.xlsx
- Source data/Figure 5.xlsx
- Source data/Figure 6.xlsx
- Source data/Supplementary Figure 1.xlsx
- Source data/Supplementary Figure 10.xlsx
- Source data/Supplementary Figure 11.xlsx
- Source data/Supplementary Figure 12.xlsx
- Source data/Supplementary Figure 13.xlsx
- Source data/Supplementary Figure 14.xlsx
- Source data/Supplementary Figure 15.xlsx
- Source data/Supplementary Figure 16.xlsx
- Source data/Supplementary Figure 17.xlsx
- Source data/Supplementary Figure 18.xlsx
- Source data/Supplementary Figure 19.xlsx
- Source data/Supplementary Figure 2.xlsx
- Source data/Supplementary Figure 3.xlsx
- Source data/Supplementary Figure 4.xlsx
- Source data/Supplementary Figure 5.xlsx
- Source data/Supplementary Figure 6.xlsx
- Source data/Supplementary Figure 7.xlsx
- Source data/Supplementary Figure 9.xlsx
