# Supplementary material for: Acquiring new memories in neocortex of hippocampal-lesioned mice
Source: Nat Commun. 2022 Mar 24;13:1601. doi: 10.1038/s41467-022-29208-5 (PMC8948206; doi:10.1038/s41467-022-29208-5)
Supplement: Supplementary file 6 — Source Data [file 41467_2022_29208_MOESM6_ESM.zip › Source data/Figure 1.xlsx]

## Sheet: Figure 1e
Frequency	MO	MO	MO	MO	MO	MO	MO	MO	MO	MO	MO	MO	MO	MO	MO	MO	MO	MO	MO	MO	MO	MO	MO	MO	MO	MO	MO	MO	MO	MO	MO	MO	MO	MO	MO	MO	MO	MO	MO	MO	MO	MO	MO	MO	MO	MO	MO	MO	MO
3.07137	-10.1649	-10.1649	-5.21041	-12.025	-9.87869	-13.8951	-16.0047	-19.5582	-17.37	-14.4228	-9.2448	-9.41582	-5.78428	-15.7517	-7.94828	-8.49966	-20.5521	-15.7694	-12.0933	-13.5232	-13.2368	-17.722	-6.57665	-6.67091	-15.1676	-13.4455	-9.03943	-6.10144	-0.52896	-11.4417	-12.0838	-14.2249	-13.4993	-7.58238	-8.50954	-9.30699	-8.31949	-8.01175	-8.61798	-10.7521	-8.98112	-14.7829	-14.4571	-15.3737	-10.4023	-14.9324	-11.7871	-12.859	-14.3539
3.29181	-10.0469	-10.0469	-5.59801	-12.2427	-9.9805	-14.1663	-16.2442	-19.9042	-17.7101	-15.0763	-10.1167	-10.025	-6.01091	-15.3235	-8.2197	-8.99061	-20.8057	-15.8043	-12.0569	-13.6121	-13.5657	-18.3254	-6.69358	-7.53601	-15.1753	-13.9047	-8.85564	-6.30937	-0.797805	-11.5712	-12.3124	-14.4546	-13.7187	-7.77972	-8.57132	-10.4632	-8.78296	-8.37866	-8.70552	-10.1392	-9.50253	-15.03	-14.3672	-15.6897	-10.8054	-15.0012	-12.2081	-13.5212	-14.6443
3.52808	-10.0056	-10.0056	-5.9511	-12.3835	-10.1423	-14.4486	-16.4306	-20.213	-17.9485	-15.0415	-11.5195	-10.4406	-6.48967	-15.8237	-8.30451	-9.33511	-20.9408	-15.9163	-12.092	-13.7094	-13.9219	-18.842	-6.75939	-8.50862	-15.4497	-14.138	-8.87648	-6.50282	-1.13229	-11.4227	-12.2362	-14.5746	-13.8508	-8.10047	-8.74063	-11.0804	-9.19539	-8.64016	-8.82645	-9.2237	-10.064	-15.3961	-14.3381	-15.983	-11.1709	-15.0262	-12.5426	-13.8265	-14.8452
3.7813	-9.85277	-9.85277	-6.36348	-12.6876	-10.4465	-14.7244	-16.6135	-20.5684	-18.2896	-14.7429	-12.2984	-10.6276	-7.01759	-17.2381	-8.52468	-9.71977	-21.0649	-16.0397	-12.3661	-13.6478	-14.0907	-19.1901	-6.8134	-9.31498	-15.7106	-14.0854	-8.9122	-6.83521	-1.57013	-11.4397	-12.3132	-14.5977	-13.828	-8.49471	-9.22908	-11.3352	-9.86088	-8.98201	-9.14458	-9.75962	-10.633	-15.9756	-14.2848	-16.1604	-11.2385	-15.3307	-12.7749	-14.04	-15.0822
4.0527	-10.0029	-10.0029	-6.82349	-13.0461	-10.6248	-14.8653	-16.5904	-20.8923	-18.6589	-14.812	-11.7375	-10.855	-7.78862	-18.6642	-8.64585	-10.1728	-20.9174	-16.0569	-12.7054	-13.538	-14.2332	-19.5511	-6.94016	-10.0903	-15.8018	-14.1866	-9.21103	-7.24331	-2.18651	-11.5627	-12.4199	-14.5867	-13.8802	-8.80223	-9.47153	-10.335	-10.4339	-9.26361	-9.80468	-11.0322	-11.1335	-16.4006	-14.1311	-16.2138	-11.3229	-15.691	-12.8498	-14.3338	-15.1939
4.34358	-10.2984	-10.2984	-7.44217	-13.2295	-10.7226	-14.949	-16.5044	-21.0114	-18.7839	-14.8759	-11.4961	-11.1494	-8.32471	-18.798	-8.90983	-10.4291	-20.974	-16.2257	-12.7505	-13.5107	-14.3479	-19.8968	-7.1508	-10.5945	-15.8267	-14.3473	-9.50327	-7.70429	-3.02358	-11.6284	-12.4121	-14.652	-13.9861	-8.96609	-9.44562	-9.52125	-10.8099	-9.52483	-10.2323	-10.8854	-11.5928	-16.6333	-14.0763	-16.2655	-11.2091	-15.7363	-12.9219	-14.6532	-15.3492
4.65533	-10.5404	-10.5404	-8.04101	-13.4234	-10.8288	-14.9873	-16.4943	-21.0299	-18.7067	-14.5391	-11.4268	-11.3868	-8.58034	-18.7951	-9.02741	-10.5839	-21.2726	-16.5433	-12.9541	-13.4244	-14.2999	-20.2758	-7.45458	-11.0317	-15.5569	-14.4097	-9.70107	-8.04548	-3.78014	-11.6911	-12.5482	-14.6484	-13.9741	-9.0429	-9.40346	-8.73094	-10.3242	-9.69232	-10.5528	-11.3218	-12.1663	-16.7852	-14.0268	-16.404	-10.8917	-15.6614	-12.7553	-14.9055	-15.5144
4.98946	-10.7078	-10.7078	-8.5795	-13.481	-10.7279	-14.9734	-16.3713	-21.0095	-18.6914	-14.3655	-11.5536	-11.5216	-8.641	-19.7051	-9.13998	-10.7176	-21.5232	-17.0334	-13.1183	-13.2175	-14.1518	-20.7188	-7.80378	-11.3429	-14.9599	-14.2891	-9.7842	-8.36854	-4.40744	-11.7303	-12.618	-14.5971	-13.7755	-9.01599	-9.43943	-8.09718	-9.99348	-9.55463	-10.5304	-12.2645	-12.6547	-16.9259	-13.8834	-16.6417	-10.542	-15.5179	-12.6819	-15.0449	-15.6859
5.34757	-10.704	-10.704	-9.09146	-13.1797	-10.4407	-15.0451	-15.9512	-21.0638	-18.6655	-14.2788	-11.5022	-11.1101	-8.70682	-21.0483	-9.07204	-10.831	-21.8729	-17.1829	-13.208	-12.911	-14.0668	-21.0266	-8.06478	-11.6308	-14.1692	-14.1286	-9.72104	-8.56702	-4.90611	-11.6682	-12.7986	-14.3665	-13.5445	-9.00181	-9.56619	-7.73879	-8.80415	-8.96581	-10.4313	-14.3991	-12.9348	-17.0218	-13.4561	-16.7789	-10.0717	-15.4579	-12.6908	-15.3211	-15.8147
5.73138	-10.595	-10.595	-9.46446	-12.8113	-10.0661	-15.003	-15.4105	-21.2175	-18.6738	-13.7457	-10.5757	-10.5249	-8.42214	-20.5835	-9.08915	-10.7271	-22.0848	-17.258	-13.2566	-12.3717	-13.882	-21.0814	-8.37742	-11.851	-13.1814	-13.8236	-9.60469	-8.57636	-5.23387	-11.5109	-12.9244	-14.1518	-13.2519	-8.99625	-9.57822	-6.91799	-7.21535	-8.02116	-10.121	-16.9226	-13.0102	-16.9827	-12.805	-16.8865	-9.55208	-15.3465	-12.6223	-15.4255	-15.9094
6.14274	-10.6626	-10.6626	-9.73326	-12.359	-9.76235	-14.6985	-14.8603	-21.4388	-18.8366	-13.2133	-8.69767	-9.58276	-8.05238	-20.3285	-9.21373	-10.4966	-22.2703	-17.0411	-13.3352	-11.552	-13.5315	-21.2634	-8.74788	-12.064	-12.0834	-13.4505	-9.5843	-8.66072	-5.44723	-11.2966	-12.7473	-13.9074	-12.8612	-9.08835	-9.64846	-6.48402	-4.59501	-6.41069	-9.81549	-16.9584	-12.9323	-16.9136	-12.031	-16.8894	-9.05737	-15.1524	-12.4563	-15.4655	-15.8881
6.58363	-10.8861	-10.8861	-9.97718	-12.093	-9.61857	-14.487	-14.5029	-21.9235	-19.1981	-13.1929	-7.09169	-8.30667	-7.72442	-21.0751	-9.84091	-10.2158	-22.3546	-16.4937	-13.491	-10.618	-12.9176	-21.441	-8.99259	-12.4579	-10.7234	-12.9349	-9.81236	-8.98346	-5.77967	-11.2909	-12.7552	-13.7361	-12.6319	-9.35558	-9.99114	-6.14409	-2.50997	-4.58272	-9.60678	-17.4513	-12.7125	-16.9263	-11.2922	-16.8634	-8.64905	-14.9244	-12.1162	-15.39	-15.874
7.05616	-11.3423	-11.3423	-10.326	-12.4669	-9.92608	-14.6388	-14.5604	-22.5268	-19.7614	-13.9243	-6.73441	-7.30623	-7.52859	-22.1899	-10.706	-9.9779	-22.4	-15.4021	-13.8632	-10.0053	-12.1003	-21.3901	-9.06115	-12.9584	-9.59721	-12.2453	-10.2159	-9.45292	-6.27515	-11.5972	-13.0829	-13.8567	-12.7083	-9.92667	-10.5171	-6.53108	-1.82131	-3.20941	-9.66229	-18.0431	-12.3562	-17.0663	-10.3341	-16.5393	-8.76185	-14.7483	-11.8729	-15.2555	-15.6466
7.5626	-12.0722	-12.0722	-10.7981	-13.2768	-10.5194	-15.1531	-15.0381	-23.277	-20.5107	-14.9822	-7.08547	-6.9632	-7.72827	-23.6704	-11.6258	-9.70581	-22.3332	-14.0587	-14.4249	-9.74403	-11.2103	-21.1461	-9.15781	-13.513	-9.27172	-11.9722	-10.8369	-10.0881	-6.84995	-12.2213	-13.6711	-14.2874	-13.1387	-10.6421	-11.2064	-7.66671	-2.58704	-2.72122	-10.004	-17.8389	-11.9874	-17.0438	-9.37532	-15.9075	-9.22416	-14.648	-11.6024	-14.9416	-15.0698
8.1054	-12.8755	-12.8755	-11.3384	-14.2929	-11.3376	-16.0486	-15.8958	-24.0642	-21.348	-16.391	-8.46877	-7.42022	-8.4272	-24.6205	-12.5516	-9.51784	-22.2482	-12.7292	-15.2105	-9.89771	-10.158	-20.7689	-9.0591	-14.1336	-9.80568	-12.2225	-11.518	-10.7835	-7.5772	-13.1022	-14.5633	-14.9678	-13.8776	-11.5442	-12.0408	-9.03553	-4.24682	-3.18091	-10.5959	-18.574	-11.6995	-17.0271	-8.81398	-15.0315	-10.1026	-14.8213	-11.3013	-14.5955	-14.131
8.68715	-13.814	-13.814	-11.9942	-15.4133	-12.3686	-17.1136	-17.0498	-24.9634	-22.2563	-17.5863	-10.3474	-8.6045	-9.16707	-24.7413	-13.4795	-9.60516	-22.2341	-12.037	-15.9463	-10.5094	-9.50065	-20.3317	-8.89354	-14.7431	-10.9374	-13.0833	-12.4219	-11.6334	-8.37282	-14.1951	-15.4656	-15.8762	-14.8649	-12.5476	-12.9037	-10.231	-6.21591	-4.44518	-11.607	-19.2899	-11.6939	-17.0423	-8.81809	-14.5693	-11.1192	-15.4398	-11.138	-14.48	-13.3309
9.31066	-14.879	-14.879	-12.8748	-16.6629	-13.494	-18.2807	-18.3806	-25.8521	-23.1775	-18.759	-12.4131	-10.3608	-10.0905	-25.2285	-14.3563	-10.0675	-22.4252	-12.2075	-16.7577	-11.6832	-9.3119	-20.0159	-8.8106	-15.2473	-12.3901	-14.2897	-13.4278	-12.5483	-9.23068	-15.3329	-16.4151	-16.9478	-15.9435	-13.5132	-13.7512	-10.9484	-8.76359	-6.25718	-12.6329	-18.7484	-12.0606	-17.2179	-9.33531	-14.7275	-12.2203	-16.4035	-11.3276	-14.4942	-12.8961
9.97892	-15.8896	-15.8896	-13.8274	-17.9745	-14.5573	-19.4362	-19.8406	-26.7298	-24.0964	-19.8747	-13.6273	-12.2724	-11.1309	-25.7692	-15.1987	-10.821	-22.9041	-13.0121	-17.6396	-13.1256	-9.75443	-20.3605	-8.90962	-15.7976	-14.0615	-15.6251	-14.469	-13.5788	-10.141	-16.4996	-17.4045	-17.9716	-17.0766	-14.3076	-14.5101	-11.6102	-11.2143	-8.35641	-13.6767	-18.2405	-12.6859	-17.6851	-10.3269	-15.6805	-13.3821	-17.6072	-11.8923	-14.7852	-13.0469
10.6951	-16.8754	-16.8754	-14.7402	-19.2283	-15.4687	-20.6179	-21.213	-27.4422	-24.9516	-20.841	-14.7984	-14.0397	-12.2453	-25.9242	-15.9419	-11.778	-23.4512	-14.1788	-18.5452	-14.6726	-10.769	-21.1679	-9.32452	-16.5146	-15.8081	-17.0216	-15.4649	-14.5276	-10.9251	-17.4905	-18.2879	-18.9303	-18.1139	-15.0142	-15.2115	-12.497	-13.3012	-10.3846	-14.7504	-18.7206	-13.5617	-18.3228	-11.5352	-17.0324	-14.5499	-18.9333	-12.7761	-15.4504	-13.8118
11.4628	-17.7282	-17.7282	-15.544	-20.1386	-16.119	-21.7087	-22.3422	-28.1196	-25.7201	-21.7969	-15.9517	-15.5036	-13.4049	-25.874	-16.7754	-12.8324	-23.8002	-15.6238	-19.4453	-16.0019	-12.134	-22.3249	-10.0654	-17.2024	-17.3854	-18.3046	-16.4131	-15.4221	-11.7715	-18.2673	-18.9784	-19.8063	-18.9549	-15.7137	-15.7922	-13.5184	-14.8854	-12.2979	-15.6685	-19.4052	-14.662	-19.1125	-12.8505	-18.4642	-15.608	-20.0374	-13.9486	-16.5458	-15.1249
12.2855	-18.512	-18.512	-16.2441	-20.7926	-16.5406	-22.6042	-23.1559	-28.6917	-26.3809	-22.5029	-16.8372	-16.8108	-14.4789	-25.7713	-17.5324	-14.0211	-24.0118	-17.245	-20.3184	-17.1647	-13.6337	-23.613	-10.9499	-17.9251	-18.657	-19.249	-17.2717	-16.1174	-12.5914	-18.8866	-19.605	-20.5516	-19.5905	-16.3382	-16.3156	-14.0976	-16.1641	-13.9135	-16.5326	-19.3069	-15.8141	-20.0633	-14.1553	-19.8695	-16.5023	-21.0463	-15.2217	-17.7903	-16.6098
13.1673	-19.1918	-19.1918	-16.9512	-21.3072	-16.8695	-23.1175	-23.7448	-29.1294	-26.9264	-23.4252	-17.3818	-17.7015	-15.3265	-25.8776	-18.1877	-15.2082	-24.1749	-18.8409	-21.1245	-18.1376	-15.2115	-24.9348	-11.9102	-18.6933	-19.6453	-19.8641	-17.9582	-16.719	-13.5037	-19.4186	-20.1	-21.0525	-20.0325	-16.9887	-16.7793	-14.6949	-16.4333	-15.0792	-17.4414	-19.6139	-16.9264	-21.09	-15.2618	-21.0027	-17.0976	-21.8621	-16.449	-18.9716	-18.0305
14.1123	-19.7279	-19.7279	-17.6881	-21.6939	-17.1557	-23.3848	-24.1903	-29.6491	-27.3771	-24.0931	-17.2976	-18.2084	-16.1434	-26.4902	-18.8338	-16.2955	-24.3071	-19.9723	-21.7406	-18.9861	-16.6527	-26.0758	-12.7063	-19.5108	-20.3144	-20.2571	-18.5632	-17.2839	-14.3197	-19.8166	-20.4559	-21.459	-20.4342	-17.6446	-17.2518	-15.1093	-16.2707	-15.7791	-18.3148	-19.5787	-17.8859	-22.0387	-16.2299	-21.938	-17.5725	-22.4065	-17.5375	-19.9694	-19.2699
15.1252	-20.1775	-20.1775	-18.441	-22.0527	-17.459	-23.5391	-24.5454	-29.9592	-27.8021	-24.613	-17.1832	-18.4418	-16.8466	-27.3351	-19.4318	-17.2933	-24.3772	-20.5963	-22.3177	-19.5262	-17.7288	-26.9666	-13.3399	-20.3841	-20.8491	-20.5853	-19.0737	-17.8417	-15.1235	-20.2197	-20.8384	-21.7566	-20.7476	-18.2087	-17.8	-15.6439	-16.5792	-16.2211	-18.9057	-20.1511	-18.7439	-22.7855	-17.07	-22.5162	-18.0443	-22.8227	-18.3621	-20.8369	-20.3127
16.2108	-20.5573	-20.5573	-19.1902	-22.3405	-17.7523	-23.6786	-24.853	-30.2114	-28.1416	-24.9762	-17.4266	-18.6312	-17.3999	-27.6445	-19.9622	-18.1196	-24.34	-20.9281	-22.8908	-19.9388	-18.4733	-27.6055	-13.8234	-21.1933	-21.2425	-20.871	-19.5128	-18.3806	-15.9892	-20.5181	-21.2058	-22.0144	-21.0669	-18.6313	-18.2554	-16.1992	-17.1826	-16.5627	-19.2337	-20.8925	-19.4375	-23.3252	-17.7682	-22.7259	-18.513	-23.1638	-18.9259	-21.4465	-21.0843
17.3743	-20.8941	-20.8941	-19.8855	-22.5648	-17.9818	-23.8822	-25.0433	-30.5413	-28.4981	-25.1152	-18.1489	-18.83	-17.8253	-27.3713	-20.4556	-18.8571	-24.2903	-21.1128	-23.4331	-20.281	-19.0243	-28.0048	-14.0355	-21.9336	-21.6864	-21.1678	-19.9024	-18.8858	-16.874	-20.8031	-21.5788	-22.3212	-21.4669	-19.0335	-18.664	-16.7148	-17.6124	-16.942	-19.5502	-21.1504	-20.0206	-23.6569	-18.4291	-22.8235	-18.904	-23.3999	-19.2191	-21.8255	-21.5276
18.6213	-21.2758	-21.2758	-20.5156	-22.7207	-18.2144	-24.1533	-25.1758	-30.8095	-28.8583	-25.1302	-18.8093	-19.0195	-18.1603	-27.3106	-21.016	-19.5214	-24.3086	-21.3102	-23.9238	-20.6038	-19.4882	-28.1722	-14.1658	-22.7203	-22.2207	-21.5306	-20.3255	-19.3535	-17.6987	-21.115	-21.8839	-22.6207	-21.8027	-19.4487	-19.0233	-17.1152	-17.6263	-17.3355	-19.8835	-21.2992	-20.5184	-23.9013	-19.0093	-22.9392	-19.2387	-23.5526	-19.5007	-22.0746	-21.7542
19.9578	-21.6676	-21.6676	-21.0923	-22.8008	-18.4201	-24.4043	-25.3589	-31.1065	-29.2621	-25.3051	-19.3024	-19.1444	-18.4287	-26.8414	-21.6422	-20.056	-24.4654	-21.6979	-24.4415	-20.9324	-19.8576	-28.2903	-14.283	-23.4895	-22.7747	-21.9469	-20.6764	-19.7882	-18.4206	-21.3748	-22.1556	-22.9438	-22.1014	-19.8386	-19.3779	-17.5991	-17.5262	-17.6603	-20.2481	-21.4872	-20.9565	-24.1285	-19.448	-23.1726	-19.5224	-23.7219	-19.8056	-22.3509	-21.9923
21.3903	-22.0681	-22.0681	-21.7074	-22.8887	-18.6297	-24.6344	-25.529	-31.4491	-29.6105	-25.5796	-19.3616	-19.3438	-18.6171	-27.0954	-22.2849	-20.5381	-24.6677	-22.0649	-24.9379	-21.2366	-20.1518	-28.4155	-14.4196	-24.216	-23.3208	-22.3239	-21.0483	-20.1636	-19.0357	-21.5786	-22.4257	-23.1497	-22.3346	-20.1688	-19.8112	-17.62	-17.7151	-17.8749	-20.5907	-21.916	-21.3323	-24.3112	-19.7555	-23.354	-19.8392	-23.8672	-20.2136	-22.6665	-22.3395
22.9255	-22.4803	-22.4803	-22.3032	-23.108	-18.8622	-24.7247	-25.6582	-31.7834	-29.9239	-25.8929	-19.2459	-19.6082	-18.9116	-27.6349	-22.8655	-21.0345	-24.86	-22.2962	-25.3711	-21.5199	-20.4737	-28.6098	-14.5221	-24.9086	-23.7614	-22.6252	-21.4347	-20.5173	-19.6475	-21.7879	-22.6856	-23.356	-22.5656	-20.5013	-20.2323	-17.5993	-18.1169	-17.9596	-21.0442	-22.6198	-21.6766	-24.4551	-20.0752	-23.6134	-20.1217	-24.0721	-20.6102	-23.1011	-22.8394
24.571	-22.8823	-22.8823	-22.779	-23.2656	-19.1149	-24.8134	-25.8303	-32.0745	-30.2459	-26.2403	-19.322	-19.9383	-19.2024	-28.1553	-23.4144	-21.4525	-25.0262	-22.349	-25.7169	-21.7159	-20.8215	-28.8889	-14.6581	-25.5087	-24.1526	-22.9325	-21.81	-20.8687	-20.2362	-21.9708	-22.8787	-23.5108	-22.7586	-20.9	-20.5965	-17.7034	-18.4181	-17.9716	-21.4832	-23.2019	-22.0808	-24.5217	-20.3949	-23.9099	-20.2998	-24.2168	-20.9136	-23.5467	-23.3952
26.3345	-23.2748	-23.2748	-23.2702	-23.3438	-19.4095	-24.8079	-25.9183	-32.3728	-30.5217	-26.6226	-19.3839	-20.2813	-19.4287	-28.7414	-23.9544	-21.8687	-25.0917	-22.4433	-26.0083	-21.7652	-21.0904	-29.2059	-14.9261	-26.1641	-24.4518	-23.1952	-22.1594	-21.2145	-20.8914	-22.0998	-22.9662	-23.6449	-22.9207	-21.2358	-20.9122	-18.1041	-18.4244	-18.0441	-21.9128	-23.1151	-22.5093	-24.5928	-20.6671	-24.114	-20.5635	-24.3154	-21.2161	-23.9913	-23.8796
28.2246	-23.6649	-23.6649	-23.7402	-23.4405	-19.789	-24.6107	-25.9985	-32.6301	-30.8272	-27.2886	-19.5475	-20.54	-19.6887	-28.9673	-24.4589	-22.3133	-25.2023	-22.5173	-26.3233	-21.7818	-21.3979	-29.4605	-15.2183	-26.7707	-24.6852	-23.3995	-22.5106	-21.505	-21.514	-22.2042	-23.0082	-23.713	-22.996	-21.507	-21.2503	-18.6082	-18.2474	-18.1773	-22.3421	-23.5702	-22.8924	-24.6217	-20.9832	-24.227	-20.86	-24.3671	-21.4954	-24.4246	-24.191
30.2504	-23.9594	-23.9594	-24.2093	-23.5842	-20.1357	-24.4257	-26.0397	-32.8766	-31.1268	-27.8298	-19.6829	-20.7479	-19.9492	-29.2655	-24.8967	-22.7422	-25.3558	-22.5611	-26.6935	-21.8629	-21.785	-29.6558	-15.5046	-27.3812	-24.8404	-23.5564	-22.8073	-21.759	-22.062	-22.2974	-23.0496	-23.7408	-23.0109	-21.7738	-21.5783	-18.9884	-18.5037	-18.2622	-22.6199	-24.5766	-23.3025	-24.6487	-21.2996	-24.361	-21.105	-24.3821	-21.7465	-24.6952	-24.3512
32.4216	-24.1965	-24.1965	-24.6844	-23.8666	-20.5058	-24.2903	-26.113	-33.1508	-31.4035	-28.2433	-19.6988	-20.8909	-20.196	-29.4119	-25.3947	-23.1875	-25.5235	-22.6197	-27.0884	-22.086	-22.1207	-29.8519	-15.8273	-27.9701	-24.8193	-23.6793	-23.0453	-22.0232	-22.5626	-22.3857	-23.0963	-23.8208	-23.033	-22.0816	-21.8655	-19.2999	-18.8492	-18.3122	-22.7146	-25.7504	-23.7192	-24.6791	-21.7134	-24.4534	-21.3472	-24.458	-22.0481	-24.8748	-24.4762
34.7486	-24.4991	-24.4991	-25.1182	-24.1611	-20.9241	-24.2407	-26.3347	-33.4854	-31.7075	-28.6831	-19.6432	-21.005	-20.4027	-30.0579	-25.9508	-23.6598	-25.7036	-22.627	-27.4917	-22.3459	-22.4935	-30.0903	-16.1906	-28.5661	-24.774	-23.7689	-23.2391	-22.2854	-23.0317	-22.4601	-23.1801	-23.9695	-23.1498	-22.39	-22.1395	-19.4986	-18.9659	-18.3788	-22.8285	-26.9345	-24.0067	-24.7544	-22.1971	-24.6746	-21.5683	-24.6518	-22.4002	-25.0318	-24.5414
37.2426	-24.8172	-24.8172	-25.5802	-24.4827	-21.3961	-24.3654	-26.6489	-33.7932	-32.046	-28.8991	-19.6641	-21.1321	-20.6416	-31.1381	-26.4633	-24.0323	-25.835	-22.635	-27.781	-22.6715	-22.8274	-30.3131	-16.5823	-29.1863	-24.7261	-23.876	-23.504	-22.6125	-23.5515	-22.6511	-23.3194	-24.2508	-23.4089	-22.7411	-22.4892	-19.7906	-19.1888	-18.4487	-22.8972	-27.2174	-24.1909	-24.8878	-22.7793	-24.8552	-21.7412	-24.9117	-22.7549	-25.2127	-24.5679
39.9157	-25.1835	-25.1835	-26.0337	-24.8208	-21.9115	-24.6074	-26.9949	-34.1155	-32.3455	-28.8553	-19.8102	-21.3417	-20.8187	-31.9893	-26.9102	-24.3404	-25.9303	-22.6201	-27.977	-23.0917	-23.1349	-30.502	-16.9707	-29.8457	-24.7563	-24.0061	-23.811	-23.0406	-24.0846	-22.9262	-23.5978	-24.653	-23.7656	-23.142	-22.9308	-20.0189	-19.1954	-18.5138	-22.9786	-27.6343	-24.3141	-25.0237	-23.2987	-25.0047	-21.9755	-25.261	-23.1096	-25.3698	-24.626
42.7805	-25.6062	-25.6062	-26.4644	-25.1622	-22.4428	-24.8964	-27.2861	-34.3955	-32.6809	-28.6791	-19.8083	-21.5345	-20.9748	-32.6515	-27.3422	-24.5787	-26.05	-22.6625	-28.1072	-23.4656	-23.5142	-30.7339	-17.3174	-30.4165	-24.8896	-24.2315	-24.2121	-23.4932	-24.5878	-23.2184	-24.0857	-25.05	-24.1512	-23.5523	-23.3262	-20.2988	-19.5327	-18.6388	-23.0913	-27.8806	-24.4594	-25.1533	-23.7647	-25.2037	-22.2597	-25.6883	-23.4718	-25.6187	-24.7448
45.8511	-26.0984	-26.0984	-26.792	-25.4882	-22.9992	-25.1787	-27.4915	-34.6898	-32.9835	-28.5311	-19.7866	-21.6842	-21.0843	-33.3134	-27.7745	-24.7404	-26.2018	-22.7313	-28.2334	-23.7367	-23.903	-31.0471	-17.7244	-30.9305	-25.1531	-24.5605	-24.6371	-23.9159	-24.9824	-23.5991	-24.6687	-25.4199	-24.5284	-23.969	-23.6496	-20.2661	-19.8569	-18.8136	-23.1853	-28.4395	-24.6754	-25.2803	-24.1898	-25.4424	-22.5565	-26.0283	-23.8572	-25.9234	-24.9551
49.1419	-26.6019	-26.6019	-27.0695	-25.8187	-23.5388	-25.4516	-27.6477	-35.0296	-33.308	-28.5452	-19.9431	-21.8268	-21.2361	-33.9662	-28.2749	-24.8623	-26.4317	-22.8862	-28.4133	-23.9963	-24.2213	-31.4251	-18.0943	-31.41	-25.5652	-24.9398	-25.1207	-24.3593	-25.4011	-24.0933	-25.3001	-25.7678	-24.9352	-24.4413	-24.0044	-20.5241	-20.226	-19.0076	-23.3937	-29.4057	-24.9348	-25.3922	-24.5833	-25.722	-22.8552	-26.3725	-24.2092	-26.3403	-25.2151
52.669	-27.0517	-27.0517	-27.4278	-26.2056	-24.1285	-25.7571	-27.8943	-35.4794	-33.7413	-28.8831	-20.2795	-21.9404	-21.3936	-34.3591	-28.8863	-25.0575	-26.7123	-23.1787	-28.6775	-24.2815	-24.4335	-31.7825	-18.5291	-31.9567	-26.1559	-25.3394	-25.6009	-24.8163	-25.937	-24.68	-25.9722	-26.1888	-25.3925	-24.9895	-24.4692	-20.9487	-20.4854	-19.2216	-23.6891	-30.3799	-25.2079	-25.3912	-25.0515	-26.1249	-23.2014	-26.8374	-24.5532	-26.8282	-25.5222
56.4493	-27.5302	-27.5302	-27.9426	-26.7498	-24.8181	-26.2152	-28.3552	-36.0551	-34.27	-29.4742	-20.8879	-22.1013	-21.7157	-35.2111	-29.588	-25.3137	-27.0729	-23.5922	-29.0178	-24.6928	-24.5536	-32.0967	-19.0336	-32.6108	-26.8711	-25.8137	-26.1204	-25.3263	-26.6232	-25.3812	-26.6836	-26.7488	-25.9496	-25.6401	-25.041	-21.6488	-20.87	-19.499	-24.1773	-31.0951	-25.5543	-25.4119	-25.6228	-26.5661	-23.6141	-27.4516	-24.8961	-27.3587	-25.8734
60.5008	-28.1009	-28.1009	-28.5913	-27.4182	-25.5911	-26.8526	-29.0855	-36.7413	-34.9148	-29.9446	-21.5593	-22.399	-22.1523	-36.3732	-30.3737	-25.7308	-27.5513	-24.0649	-29.4813	-25.2814	-24.6387	-32.3864	-19.6106	-33.4455	-27.7121	-26.3684	-26.735	-25.9048	-27.3858	-26.1498	-27.4318	-27.3844	-26.5858	-26.3366	-25.739	-22.3566	-21.2215	-19.8673	-24.7609	-31.4317	-26.0098	-25.6474	-26.3211	-27.0845	-24.1878	-28.2054	-25.248	-27.9062	-26.2827
64.8432	-28.7495	-28.7495	-29.3973	-28.2126	-26.3767	-27.5786	-29.9195	-37.4924	-35.6084	-30.5252	-22.0667	-22.8532	-22.822	-37.1696	-31.1216	-26.3427	-28.1439	-24.6785	-30.0084	-25.961	-24.8104	-32.6999	-20.2681	-34.3754	-28.6717	-27.0273	-27.4265	-26.5348	-28.2052	-26.9162	-28.1085	-28.0163	-27.2689	-27.0908	-26.5179	-23.0796	-21.6903	-20.4317	-25.3957	-32.1077	-26.6087	-26.1533	-27.1939	-27.6762	-24.9005	-29.0203	-25.665	-28.463	-26.7301
69.4972	-29.4554	-29.4554	-30.2876	-29.0707	-27.1901	-28.3072	-30.7948	-38.3085	-36.3745	-31.0193	-22.749	-23.487	-23.6795	-37.9057	-31.8717	-27.1028	-28.8702	-25.4108	-30.6106	-26.726	-25.1494	-33.0765	-20.9563	-35.3158	-29.6779	-27.7494	-28.1188	-27.1528	-29.0757	-27.6723	-28.7748	-28.6503	-27.9363	-27.7989	-27.2539	-23.6268	-22.5476	-21.1991	-26.1616	-33.1795	-27.3163	-26.8974	-28.2304	-28.3074	-25.7145	-29.8467	-26.1942	-29.0137	-27.262
74.4853	-30.236	-30.236	-31.2434	-29.9706	-27.9842	-28.9439	-31.6367	-39.1592	-37.1567	-31.4615	-23.3408	-24.2246	-24.6529	-39.1197	-32.6385	-27.9882	-29.6739	-26.1997	-31.2585	-27.6194	-25.72	-33.5716	-21.6739	-36.1983	-30.6584	-28.4842	-28.7636	-27.7528	-29.9292	-28.4004	-29.4391	-29.2311	-28.566	-28.5267	-27.9454	-24.2205	-23.394	-22.1503	-27.0151	-34.4925	-28.0846	-27.8156	-29.3782	-29.0094	-26.5512	-30.6404	-26.8386	-29.5957	-27.8986
79.8313	-30.9805	-30.9805	-32.1776	-30.8613	-28.8181	-29.4653	-32.4619	-39.9877	-37.9364	-31.8741	-23.7678	-25.0318	-25.6083	-40.3507	-33.4145	-28.957	-30.4904	-26.9905	-31.9245	-28.6059	-26.4563	-34.1636	-22.4075	-36.9266	-31.6139	-29.2095	-29.382	-28.3251	-30.7509	-29.1144	-30.074	-29.8471	-29.1911	-29.2305	-28.6223	-24.8978	-24.1625	-23.1885	-27.9414	-36.0393	-28.8667	-28.7999	-30.5621	-29.7756	-27.3872	-31.4322	-27.5753	-30.1801	-28.6178
85.5611	-31.6901	-31.6901	-33.0676	-31.7295	-29.6896	-29.9731	-33.3035	-40.8071	-38.7613	-32.3509	-24.1571	-25.836	-26.5236	-41.675	-34.1317	-29.9257	-31.2801	-27.7996	-32.621	-29.6733	-27.2953	-34.8444	-23.1483	-37.59	-32.482	-29.8843	-29.9914	-28.8966	-31.5617	-29.8089	-30.7832	-30.5639	-29.8535	-29.9248	-29.3387	-25.4692	-24.9824	-24.1718	-28.8533	-37.0109	-29.6103	-29.7348	-31.6763	-30.5824	-28.1992	-32.1715	-28.3791	-30.8208	-29.3986
91.7021	-32.4091	-32.4091	-33.9127	-32.6279	-30.5893	-30.594	-34.2066	-41.6326	-39.5953	-32.8298	-24.7425	-26.5947	-27.3932	-42.7589	-34.7936	-30.7966	-32.0469	-28.6124	-33.3592	-30.7487	-28.2299	-35.6277	-23.8699	-38.3278	-33.2795	-30.5138	-30.6218	-29.493	-32.3617	-30.5379	-31.5186	-31.4202	-30.5905	-30.6465	-30.017	-25.86	-25.5541	-25.0419	-29.6757	-38.0759	-30.2724	-30.5916	-32.7003	-31.4002	-28.9804	-32.8655	-29.2144	-31.5139	-30.2275
98.2839	-33.1308	-33.1308	-34.7358	-33.5505	-31.5121	-31.3971	-35.1666	-42.5347	-40.4261	-33.0586	-25.4076	-27.3982	-28.1474	-43.9409	-35.4392	-31.566	-32.7364	-29.3516	-34.147	-31.8079	-29.2737	-36.5146	-24.5215	-39.1276	-33.9916	-31.0525	-31.3149	-30.1041	-33.1904	-31.309	-32.3207	-32.371	-31.4302	-31.3532	-30.6919	-26.1608	-26.0743	-25.8186	-30.4445	-38.8869	-30.8761	-31.4099	-33.5872	-32.1929	-29.6752	-33.545	-30.0443	-32.2754	-31.0708
105.338	-33.9187	-33.9187	-35.5668	-34.5108	-32.4682	-32.4379	-36.2023	-43.4958	-41.2912	-33.2916	-26.0474	-28.2513	-28.8425	-45.0612	-36.0743	-32.2832	-33.3506	-30.0603	-34.9151	-32.806	-30.337	-37.4349	-25.1376	-39.9302	-34.6177	-31.5696	-32.0585	-30.6959	-34.0676	-32.1356	-33.223	-33.3961	-32.3122	-32.0975	-31.3669	-26.4618	-26.4672	-26.5226	-31.2164	-39.7128	-31.3941	-32.1953	-34.3551	-32.9087	-30.2957	-34.2394	-30.824	-33.0787	-31.9234
[truncated: 185 more columns]

## Sheet: Figure 1h
Frequency	Home	Home	Home	Home	Home	Home	Home	Home	Home	Home	Home	Home	Home	Home	Home	Home	Home	Home	Home	Home	Home	Home	Home	Home	Home	Home	Home	Home	Home	Home	Home	Home	Home	Home	Home	Home	Home	Home	Home	Home	Home	Home	Home	Home	Home	Home	Home	Home	Home
3.07137	0.561068	0.461631	0.6492	0.392365	0.191181	0.680384	0.274828	0.548803	0.536439	0.395227	0.610789	0.688151	0.392214	0.649181	0.246676	0.447002	0.245602	0.60788	0.580636	0.580173	0.145133	0.441468	0.458812	0.459751	0.448356	0.431956	0.585281	0.393554	0.45267	0.533708	0.578482	0.306277	0.670628	0.472373	0.284377	0.567249	0.269161	0.563209	0.631402	0.706483	0.303406	0.432785	0.255422	0.44986	0.430204	0.308112	0.416202	0.614728	0.310642
3.29181	0.548746	0.452086	0.626534	0.379971	0.15344	0.67541	0.302442	0.550116	0.450746	0.385996	0.703077	0.66	0.415292	0.643586	0.261741	0.472448	0.26101	0.607172	0.587846	0.579563	0.14112	0.421999	0.471866	0.472241	0.43686	0.403298	0.57235	0.405372	0.472164	0.511537	0.568761	0.309103	0.667371	0.419951	0.575865	0.557376	0.31285	0.537617	0.61493	0.672204	0.308261	0.429641	0.26466	0.415042	0.41023	0.297738	0.418607	0.618582	0.30152
3.52808	0.544903	0.443457	0.607019	0.378331	0.133825	0.656183	0.312906	0.571249	0.423354	0.381552	0.742051	0.650739	0.437647	0.650472	0.253096	0.518447	0.28203	0.614528	0.569685	0.591316	0.120585	0.397637	0.470216	0.469474	0.440795	0.382544	0.580104	0.416864	0.489285	0.519159	0.556679	0.315694	0.680832	0.375976	0.435252	0.551561	0.339323	0.501415	0.624621	0.638319	0.311537	0.417548	0.25788	0.388524	0.395097	0.269894	0.406292	0.592014	0.291941
3.7813	0.539315	0.440693	0.583346	0.386114	0.133577	0.646272	0.329876	0.593098	0.383469	0.360413	0.674632	0.637547	0.437991	0.662352	0.283726	0.517584	0.306208	0.611574	0.563555	0.584832	0.0988531	0.40091	0.470815	0.470681	0.424291	0.375155	0.584069	0.45324	0.509523	0.548922	0.552121	0.320013	0.680324	0.341558	0.289602	0.510175	0.35801	0.463507	0.656159	0.604223	0.339811	0.429744	0.245676	0.349096	0.385257	0.250538	0.378075	0.567979	0.283321
4.0527	0.557724	0.449994	0.579224	0.38514	0.126521	0.639647	0.331653	0.602028	0.468864	0.365517	0.544305	0.611657	0.431373	0.663385	0.317658	0.518102	0.325339	0.598782	0.573312	0.558799	0.0989389	0.384799	0.47006	0.469664	0.419189	0.378919	0.583773	0.456135	0.52782	0.545102	0.549275	0.330409	0.706852	0.336273	0.204488	0.433157	0.369502	0.455033	0.677435	0.625554	0.369689	0.443872	0.237937	0.311761	0.368134	0.245343	0.381828	0.568871	0.31906
4.34358	0.574366	0.465927	0.588071	0.387105	0.12394	0.641138	0.336116	0.61282	0.536219	0.390604	0.725896	0.613632	0.420726	0.668159	0.329777	0.517807	0.335416	0.603738	0.576292	0.531693	0.110242	0.369822	0.46691	0.467731	0.432448	0.393311	0.594908	0.452019	0.524975	0.519314	0.549461	0.352088	0.721402	0.354178	0.313563	0.415698	0.360745	0.441362	0.688163	0.639304	0.391738	0.453668	0.220825	0.289252	0.356574	0.246147	0.404765	0.574779	0.349248
4.65533	0.581408	0.462951	0.616632	0.393957	0.12684	0.657107	0.359643	0.61857	0.542184	0.434825	0.663985	0.605913	0.408956	0.6681	0.321075	0.517627	0.37379	0.616635	0.575645	0.529065	0.123647	0.376311	0.486236	0.488598	0.441128	0.389169	0.575894	0.438752	0.524902	0.531314	0.558922	0.381104	0.729306	0.391661	0.516482	0.409762	0.331659	0.426936	0.698543	0.603448	0.410382	0.46327	0.212196	0.289834	0.348635	0.27325	0.427214	0.583795	0.357621
4.98946	0.581521	0.451726	0.624442	0.417983	0.132366	0.676439	0.387124	0.626453	0.586204	0.475843	0.750355	0.596508	0.387567	0.667577	0.313646	0.526474	0.41242	0.636447	0.585117	0.549679	0.125633	0.385434	0.518551	0.518698	0.41631	0.363979	0.562065	0.425781	0.524024	0.539102	0.569563	0.399845	0.723181	0.470954	0.66973	0.427792	0.301016	0.421343	0.713524	0.573194	0.436929	0.475153	0.20925	0.299708	0.320625	0.305508	0.444913	0.60669	0.364704
5.34757	0.599932	0.479736	0.634384	0.434071	0.118367	0.680291	0.395388	0.630486	0.566436	0.542942	0.791157	0.578103	0.367843	0.669698	0.308964	0.570755	0.464443	0.657361	0.589474	0.562258	0.127187	0.384691	0.541822	0.540586	0.395831	0.332474	0.562403	0.430596	0.546036	0.555792	0.579605	0.420519	0.730478	0.503575	0.741408	0.47386	0.265665	0.42589	0.736819	0.562185	0.484418	0.484101	0.197342	0.311432	0.303336	0.3318	0.478904	0.652293	0.369529
5.73138	0.62127	0.520975	0.64822	0.44483	0.101409	0.672556	0.402436	0.643881	0.639277	0.615013	0.783012	0.610333	0.366185	0.671252	0.305621	0.586604	0.494387	0.683566	0.597563	0.566662	0.138533	0.397686	0.580481	0.577487	0.396814	0.331308	0.583007	0.455035	0.574196	0.550903	0.585795	0.445622	0.749891	0.550997	0.679066	0.521386	0.232895	0.441589	0.771285	0.535852	0.525079	0.489484	0.179098	0.321913	0.288048	0.358573	0.523906	0.697748	0.39226
6.14274	0.658459	0.572931	0.67027	0.468205	0.106533	0.674066	0.414519	0.637516	0.678203	0.689771	0.854466	0.673525	0.360706	0.67657	0.294367	0.614438	0.526258	0.7152	0.60353	0.55468	0.177304	0.422868	0.62984	0.627651	0.430068	0.382537	0.630308	0.475876	0.589666	0.551008	0.607283	0.469679	0.758465	0.655046	0.793235	0.583474	0.219769	0.44713	0.806935	0.509451	0.551578	0.516115	0.177771	0.315301	0.28639	0.383881	0.572386	0.74131	0.437582
6.58363	0.695026	0.628926	0.709228	0.511455	0.131599	0.690483	0.427784	0.64209	0.736341	0.765106	0.885872	0.723199	0.367468	0.706643	0.268914	0.659008	0.544034	0.742367	0.623763	0.540185	0.220881	0.450848	0.681117	0.681708	0.484912	0.452228	0.666348	0.515385	0.613339	0.586629	0.647735	0.48216	0.774461	0.732216	0.840803	0.629925	0.207658	0.46266	0.825879	0.509224	0.56556	0.553852	0.224982	0.313816	0.30268	0.406789	0.641245	0.796032	0.488065
7.05616	0.736085	0.683904	0.761506	0.573509	0.1912	0.720013	0.416963	0.64895	0.745908	0.809758	0.900214	0.741821	0.364147	0.746292	0.267243	0.683367	0.535172	0.759485	0.644565	0.543739	0.254374	0.473301	0.735059	0.73485	0.542697	0.526592	0.690303	0.577683	0.640006	0.614103	0.684574	0.48741	0.773472	0.760047	0.882655	0.653785	0.199516	0.479208	0.849007	0.519208	0.556948	0.590573	0.270512	0.330101	0.334465	0.423759	0.709422	0.835221	0.544477
7.5626	0.774167	0.724547	0.79963	0.632368	0.261226	0.747971	0.414502	0.63577	0.70409	0.818057	0.920619	0.737309	0.365313	0.772922	0.280843	0.724355	0.517971	0.779925	0.668624	0.55651	0.29942	0.488367	0.750975	0.750405	0.585098	0.589312	0.699592	0.626205	0.678058	0.649295	0.737596	0.47851	0.778734	0.705248	0.939252	0.658685	0.186403	0.509052	0.873591	0.523171	0.531046	0.625903	0.350718	0.380647	0.398588	0.452121	0.724567	0.841328	0.586492
8.1054	0.797597	0.751866	0.822864	0.670822	0.308932	0.770334	0.408479	0.622238	0.636865	0.804502	0.82613	0.734377	0.378038	0.789087	0.301068	0.78997	0.486965	0.778346	0.700126	0.576762	0.375223	0.494177	0.726163	0.721858	0.622416	0.628614	0.699326	0.673745	0.704512	0.69296	0.780403	0.481686	0.780653	0.602739	0.90287	0.64489	0.165611	0.54325	0.894664	0.581699	0.513946	0.640405	0.464215	0.465217	0.501793	0.474564	0.69812	0.833885	0.625743
8.68715	0.810924	0.760286	0.836098	0.693106	0.299064	0.780768	0.418007	0.608594	0.660518	0.773429	0.806305	0.726471	0.392705	0.813485	0.317613	0.832491	0.464052	0.769852	0.736352	0.622832	0.470292	0.518891	0.699076	0.688335	0.637293	0.648879	0.688451	0.709068	0.711823	0.73452	0.809148	0.473915	0.784919	0.552415	0.861068	0.622941	0.158679	0.567827	0.904552	0.621784	0.510935	0.621407	0.566851	0.56157	0.605776	0.505322	0.671918	0.826291	0.637533
9.31066	0.795323	0.733721	0.836018	0.687231	0.23608	0.777703	0.411924	0.597825	0.64088	0.747829	0.820959	0.724429	0.406747	0.818457	0.33222	0.854769	0.453542	0.751439	0.759596	0.674045	0.531229	0.531846	0.676674	0.669488	0.625193	0.642281	0.67296	0.715842	0.719396	0.738562	0.810472	0.470024	0.780377	0.498163	0.835048	0.617583	0.175581	0.576245	0.903451	0.629897	0.507207	0.58051	0.61676	0.637166	0.658035	0.523402	0.666673	0.817759	0.631892
9.97892	0.765345	0.691912	0.811729	0.646765	0.196356	0.762895	0.392426	0.568029	0.553609	0.711905	0.781023	0.696959	0.423851	0.816148	0.352484	0.847486	0.441613	0.727765	0.759718	0.691594	0.551451	0.541732	0.650684	0.649429	0.601807	0.611692	0.652964	0.69866	0.711767	0.716757	0.790792	0.465837	0.761506	0.435458	0.812347	0.586165	0.207997	0.580908	0.886624	0.614062	0.503885	0.537453	0.62247	0.656181	0.687819	0.534619	0.646379	0.786944	0.608295
10.6951	0.720652	0.63314	0.775519	0.582354	0.205907	0.7487	0.365295	0.539348	0.445178	0.661456	0.738343	0.638471	0.431495	0.800709	0.365982	0.812483	0.43537	0.69434	0.737339	0.688523	0.539562	0.540151	0.615667	0.610878	0.56371	0.573328	0.622028	0.655597	0.69243	0.690482	0.759594	0.445729	0.748601	0.361035	0.757131	0.550515	0.222002	0.575376	0.874892	0.572051	0.494032	0.47944	0.599173	0.628047	0.688793	0.548515	0.60119	0.749209	0.549569
11.4628	0.680263	0.578305	0.724953	0.50326	0.232774	0.729745	0.348833	0.514368	0.358159	0.620416	0.755912	0.599867	0.437306	0.771601	0.382821	0.762591	0.425672	0.661989	0.708019	0.664111	0.503521	0.527566	0.563945	0.557762	0.520033	0.517825	0.599838	0.604208	0.655737	0.656081	0.729826	0.40963	0.730781	0.288779	0.731391	0.522852	0.229697	0.570397	0.855457	0.541018	0.46897	0.411296	0.553495	0.565252	0.656628	0.547734	0.539776	0.7057	0.493104
12.2855	0.636701	0.511696	0.671372	0.4172	0.249423	0.696828	0.317154	0.486154	0.26731	0.582117	0.743831	0.574776	0.427557	0.746758	0.407682	0.709241	0.404843	0.62799	0.669536	0.635533	0.452199	0.509898	0.530727	0.527235	0.484976	0.456098	0.58699	0.539557	0.622837	0.616868	0.675028	0.386398	0.717311	0.245516	0.723235	0.49536	0.223424	0.546005	0.835065	0.509762	0.43279	0.348039	0.502737	0.496512	0.602817	0.536197	0.493205	0.665936	0.443918
13.1673	0.589169	0.453829	0.633391	0.368578	0.239775	0.661108	0.295028	0.461248	0.2958	0.545228	0.778252	0.536918	0.421051	0.715072	0.439639	0.642015	0.382259	0.607399	0.627719	0.610273	0.389371	0.502579	0.514546	0.512134	0.45324	0.397373	0.568377	0.473235	0.592497	0.568826	0.621996	0.369933	0.713982	0.281461	0.720289	0.462573	0.225115	0.512012	0.815885	0.499944	0.404082	0.318821	0.432705	0.426467	0.539905	0.522404	0.459122	0.623401	0.387185
14.1123	0.569693	0.424247	0.600108	0.345757	0.222197	0.633666	0.272719	0.431418	0.360439	0.515695	0.770921	0.503273	0.434393	0.687991	0.460119	0.592244	0.370587	0.597271	0.584681	0.603293	0.330931	0.48893	0.49888	0.496065	0.425987	0.355583	0.554193	0.415296	0.571483	0.520469	0.575843	0.352729	0.705515	0.312252	0.662174	0.434207	0.226989	0.466744	0.801417	0.496009	0.391163	0.304281	0.35364	0.370325	0.480388	0.506	0.431418	0.59309	0.337809
15.1252	0.53796	0.401974	0.576256	0.332632	0.206739	0.597683	0.267024	0.409505	0.373025	0.50554	0.714015	0.482972	0.445447	0.668046	0.459959	0.568617	0.36443	0.600105	0.555597	0.602492	0.282799	0.479427	0.485206	0.485303	0.410291	0.322717	0.543218	0.382531	0.557571	0.48462	0.538721	0.349067	0.704612	0.334329	0.634495	0.404388	0.240901	0.428837	0.789527	0.495736	0.379814	0.286819	0.281239	0.317098	0.440597	0.489445	0.402332	0.568313	0.291995
16.2108	0.510694	0.378365	0.561193	0.332394	0.189383	0.589191	0.275236	0.403377	0.355465	0.489805	0.670255	0.467628	0.456698	0.646388	0.454359	0.580201	0.362235	0.604935	0.539936	0.598943	0.234948	0.477766	0.48488	0.484266	0.398534	0.319376	0.544361	0.373012	0.537961	0.463586	0.504778	0.347629	0.692469	0.313959	0.561701	0.3937	0.259071	0.400929	0.78345	0.502892	0.368612	0.267304	0.217897	0.273086	0.423734	0.485982	0.382724	0.543219	0.25752
17.3743	0.494019	0.35912	0.557275	0.344013	0.170287	0.592428	0.272508	0.397949	0.315146	0.481043	0.66849	0.480841	0.475429	0.619433	0.458795	0.614237	0.358865	0.612539	0.53562	0.602422	0.192647	0.481298	0.487794	0.484515	0.388985	0.305869	0.555822	0.37761	0.525385	0.463055	0.480627	0.336719	0.683059	0.299861	0.522501	0.396321	0.288239	0.395233	0.767604	0.507066	0.360986	0.236852	0.163832	0.23429	0.404251	0.487731	0.383351	0.52758	0.240546
18.6213	0.485792	0.35265	0.556863	0.356307	0.152331	0.596557	0.261852	0.38238	0.306157	0.470472	0.638286	0.475141	0.482805	0.602651	0.458617	0.630043	0.358907	0.616522	0.54101	0.607693	0.166491	0.487528	0.473931	0.472915	0.380667	0.30372	0.561393	0.375942	0.517579	0.456939	0.477117	0.329475	0.673684	0.33139	0.496359	0.392921	0.322728	0.403871	0.756941	0.522685	0.349575	0.212768	0.126678	0.219008	0.380881	0.489882	0.378672	0.518752	0.227511
19.9578	0.482612	0.34861	0.552229	0.357069	0.133984	0.598418	0.255323	0.38383	0.241689	0.469343	0.621729	0.461882	0.497255	0.586848	0.460014	0.622601	0.365804	0.620977	0.548017	0.617272	0.156915	0.4895	0.450827	0.45049	0.374873	0.305487	0.572241	0.368711	0.514274	0.455365	0.481183	0.33028	0.672064	0.283512	0.419672	0.399474	0.356069	0.413981	0.756587	0.515248	0.339679	0.210202	0.100946	0.208383	0.357907	0.476175	0.381865	0.495664	0.224612
21.3903	0.472619	0.329268	0.541972	0.356581	0.115979	0.6101	0.263796	0.388429	0.191558	0.458624	0.633632	0.457269	0.496853	0.573018	0.466474	0.615627	0.358325	0.614001	0.550085	0.616855	0.160111	0.495687	0.442414	0.44404	0.360013	0.310775	0.580586	0.36635	0.518538	0.461708	0.480801	0.32786	0.677248	0.256882	0.404366	0.403925	0.383244	0.415122	0.762274	0.519308	0.330204	0.204726	0.10587	0.201955	0.33548	0.458737	0.378875	0.477047	0.207217
22.9255	0.460277	0.31129	0.528469	0.359585	0.101251	0.612401	0.268623	0.393348	0.199546	0.453549	0.622345	0.455277	0.490793	0.555686	0.47256	0.600266	0.363069	0.612644	0.555477	0.612965	0.160029	0.507411	0.43324	0.433672	0.342833	0.316013	0.584356	0.374117	0.529897	0.467571	0.483667	0.311498	0.674535	0.245669	0.441616	0.393076	0.388748	0.409023	0.765429	0.525773	0.329216	0.210595	0.111151	0.206814	0.321809	0.465475	0.356247	0.459689	0.185896
24.571	0.445168	0.294822	0.509749	0.351205	0.0995736	0.615503	0.269489	0.400316	0.235031	0.458735	0.625811	0.448528	0.481072	0.53723	0.48076	0.599797	0.368656	0.608348	0.557213	0.591902	0.149412	0.507975	0.422679	0.423483	0.33007	0.313543	0.587082	0.376036	0.536028	0.469994	0.483038	0.304773	0.671228	0.244673	0.440355	0.379891	0.387408	0.403885	0.763328	0.529124	0.327004	0.209844	0.11281	0.205184	0.309902	0.473078	0.341482	0.444375	0.162588
26.3345	0.443675	0.286571	0.507739	0.329707	0.101334	0.619143	0.283241	0.404986	0.242928	0.456471	0.62306	0.442826	0.456726	0.522733	0.492496	0.602403	0.367999	0.607869	0.55564	0.56965	0.140064	0.50146	0.418254	0.419587	0.330187	0.307285	0.584145	0.372884	0.536817	0.469986	0.486259	0.297332	0.669369	0.244953	0.469093	0.372141	0.369595	0.407249	0.771054	0.518689	0.321297	0.218532	0.124857	0.205571	0.309322	0.466033	0.337424	0.426348	0.153276
28.2246	0.444684	0.273703	0.501848	0.305206	0.113553	0.621065	0.29076	0.416696	0.23059	0.448368	0.648147	0.436399	0.431714	0.508151	0.497262	0.605854	0.36006	0.607827	0.557948	0.552456	0.139211	0.495649	0.416768	0.418671	0.33678	0.303652	0.586627	0.368777	0.541443	0.47019	0.48469	0.309117	0.676809	0.24019	0.420827	0.373908	0.345281	0.401201	0.777145	0.513624	0.314426	0.2384	0.134974	0.207561	0.31255	0.452926	0.334051	0.421021	0.148499
30.2504	0.438713	0.273702	0.495418	0.301121	0.135611	0.627882	0.305602	0.427183	0.235291	0.418835	0.683015	0.420875	0.415308	0.488563	0.500078	0.598677	0.359532	0.613281	0.557185	0.543764	0.159842	0.49061	0.415089	0.421806	0.357324	0.305473	0.582454	0.376142	0.545298	0.468406	0.484126	0.328572	0.68344	0.239656	0.370653	0.370663	0.323652	0.395197	0.778444	0.521959	0.310443	0.261426	0.147043	0.21663	0.317797	0.44154	0.333215	0.434567	0.147194
32.4216	0.431724	0.271915	0.498307	0.311881	0.155359	0.630511	0.320231	0.430483	0.259639	0.387203	0.646738	0.42483	0.401001	0.473729	0.502914	0.590423	0.361168	0.621884	0.561322	0.545652	0.171539	0.484861	0.419747	0.428088	0.369117	0.308421	0.583067	0.379954	0.549436	0.468046	0.488119	0.342314	0.682687	0.243658	0.398807	0.34584	0.31137	0.388924	0.767604	0.531107	0.301563	0.282144	0.159121	0.232923	0.321456	0.433154	0.3372	0.454959	0.151065
34.7486	0.429391	0.271478	0.497934	0.322099	0.180853	0.628552	0.327165	0.430025	0.287365	0.369977	0.584506	0.4206	0.387852	0.459563	0.514226	0.59747	0.35885	0.624849	0.573874	0.559373	0.169432	0.482881	0.41302	0.419292	0.371868	0.317111	0.58136	0.390173	0.553904	0.471038	0.485172	0.351766	0.682438	0.248647	0.409982	0.343028	0.299219	0.372023	0.752646	0.545781	0.288502	0.310666	0.175151	0.250019	0.333213	0.431061	0.346313	0.471244	0.158981
37.2426	0.431716	0.269926	0.494872	0.322552	0.198613	0.634495	0.333674	0.430642	0.283302	0.365062	0.516168	0.415118	0.381391	0.460708	0.523992	0.60675	0.363774	0.631929	0.585485	0.572914	0.175662	0.48271	0.40826	0.415616	0.368533	0.331798	0.578219	0.403049	0.553245	0.475078	0.489595	0.364582	0.679887	0.237325	0.359332	0.350087	0.287782	0.362203	0.744665	0.556328	0.295217	0.339545	0.194762	0.269474	0.343133	0.432843	0.356919	0.492311	0.174544
39.9157	0.438481	0.270005	0.494748	0.326993	0.207439	0.636166	0.333723	0.432256	0.274678	0.369922	0.464233	0.42662	0.375551	0.467465	0.525157	0.627593	0.355619	0.626912	0.599926	0.584288	0.181057	0.494184	0.410795	0.414461	0.373407	0.343112	0.57553	0.419237	0.556504	0.478947	0.486531	0.373071	0.678602	0.250681	0.36289	0.358022	0.282365	0.357449	0.746088	0.56365	0.292853	0.356647	0.21961	0.286691	0.348712	0.438895	0.37199	0.507946	0.189804
42.7805	0.45652	0.268002	0.487106	0.328429	0.202138	0.640658	0.331204	0.438556	0.260211	0.369251	0.470807	0.450909	0.372333	0.48034	0.521246	0.640324	0.346466	0.62996	0.598843	0.591373	0.185938	0.500878	0.412887	0.413838	0.378173	0.349536	0.56942	0.426201	0.562835	0.476234	0.48778	0.377606	0.679264	0.257029	0.373329	0.380373	0.281958	0.355405	0.748049	0.571649	0.287487	0.379472	0.241619	0.302254	0.356202	0.45069	0.381301	0.520765	0.209847
45.8511	0.473834	0.259408	0.471083	0.32442	0.187744	0.638677	0.333092	0.445161	0.290803	0.372683	0.475606	0.48008	0.367729	0.496734	0.505963	0.641548	0.347612	0.626437	0.595937	0.600035	0.19336	0.497461	0.42177	0.417391	0.376104	0.356666	0.55312	0.434941	0.564677	0.478343	0.488235	0.382156	0.689688	0.2669	0.331052	0.40165	0.280753	0.356956	0.751583	0.581241	0.287579	0.400269	0.264937	0.315138	0.360321	0.459178	0.391488	0.532044	0.224655
49.1419	0.473442	0.24406	0.467749	0.328593	0.165843	0.637306	0.342056	0.455707	0.301849	0.377158	0.479659	0.492296	0.358053	0.516885	0.483782	0.639413	0.351986	0.622787	0.590891	0.605259	0.206639	0.503526	0.426653	0.419578	0.36083	0.357694	0.531042	0.434967	0.555794	0.475522	0.488551	0.386643	0.696712	0.299615	0.343779	0.403269	0.270496	0.345195	0.751733	0.586809	0.294874	0.42886	0.296507	0.319058	0.362087	0.459329	0.408259	0.536099	0.217803
52.669	0.473502	0.229892	0.469962	0.342128	0.142027	0.637215	0.33608	0.454682	0.316079	0.368049	0.428653	0.496157	0.342923	0.538743	0.465897	0.638815	0.354701	0.6214	0.590014	0.597009	0.224445	0.511901	0.430549	0.422129	0.335047	0.360239	0.519677	0.427917	0.543123	0.476067	0.489298	0.384732	0.700303	0.31731	0.416994	0.395021	0.260886	0.322917	0.750583	0.587851	0.300443	0.455162	0.320385	0.318021	0.364481	0.456558	0.425244	0.533842	0.204718
56.4493	0.476321	0.227643	0.482048	0.360278	0.127062	0.644615	0.32573	0.446187	0.309676	0.358477	0.422814	0.513043	0.334727	0.550888	0.458486	0.64119	0.358823	0.621174	0.591632	0.590466	0.237929	0.514678	0.42865	0.418376	0.307372	0.353744	0.522456	0.420198	0.534883	0.476783	0.4876	0.378846	0.693119	0.306947	0.486082	0.38647	0.249629	0.305579	0.748832	0.567223	0.299601	0.476207	0.356519	0.312134	0.362932	0.456129	0.423646	0.520318	0.196405
60.5008	0.481494	0.227877	0.487558	0.380591	0.126631	0.651841	0.305944	0.428481	0.276636	0.345043	0.451584	0.520474	0.324953	0.554188	0.458005	0.646579	0.358441	0.62514	0.604754	0.587764	0.255217	0.511726	0.418002	0.41041	0.287324	0.341785	0.533042	0.415394	0.539025	0.476339	0.477485	0.36928	0.681726	0.267311	0.503075	0.379668	0.232773	0.293551	0.747335	0.553375	0.300734	0.494682	0.386743	0.299257	0.349482	0.442932	0.420199	0.503856	0.193095
64.8432	0.481244	0.224436	0.488292	0.394721	0.147085	0.656195	0.289251	0.408558	0.2468	0.329592	0.49011	0.505573	0.310752	0.547056	0.45417	0.643895	0.355828	0.626385	0.624261	0.590357	0.260866	0.49884	0.402344	0.394351	0.281596	0.336865	0.543165	0.4104	0.537972	0.473905	0.464309	0.362372	0.671901	0.236714	0.52912	0.374211	0.220516	0.290064	0.745176	0.54307	0.297291	0.507141	0.412119	0.296517	0.336793	0.422668	0.410335	0.482843	0.191921
69.4972	0.47443	0.2169	0.484035	0.403074	0.183015	0.650161	0.27884	0.389963	0.221121	0.308635	0.492833	0.481034	0.300054	0.530406	0.452678	0.645409	0.352321	0.63206	0.638717	0.592689	0.260353	0.484494	0.383755	0.375909	0.283941	0.33507	0.549755	0.408036	0.53585	0.473397	0.463647	0.357353	0.665022	0.225319	0.527831	0.357793	0.200693	0.293618	0.736854	0.537896	0.294879	0.523662	0.43124	0.294385	0.325308	0.399135	0.394137	0.462995	0.189675
74.4853	0.460266	0.202652	0.479293	0.409644	0.231875	0.638895	0.264659	0.37134	0.216763	0.292599	0.48284	0.458654	0.292491	0.513174	0.451789	0.644999	0.34634	0.633765	0.644214	0.592496	0.259528	0.476797	0.362345	0.356585	0.295689	0.335638	0.555282	0.414485	0.537715	0.480771	0.475418	0.348637	0.65705	0.262147	0.49005	0.346635	0.177744	0.302175	0.727133	0.544347	0.292339	0.539239	0.445687	0.288023	0.317053	0.384763	0.378828	0.453261	0.175125
79.8313	0.445365	0.183482	0.476143	0.413646	0.290954	0.627192	0.255074	0.359175	0.18961	0.278021	0.436226	0.432762	0.283752	0.493025	0.453738	0.638897	0.340221	0.627966	0.644344	0.584483	0.257419	0.475357	0.342475	0.340146	0.311276	0.337266	0.55882	0.429157	0.542712	0.493041	0.491958	0.34008	0.655629	0.260307	0.416417	0.337977	0.15947	0.315101	0.723637	0.555342	0.291234	0.551476	0.454315	0.277332	0.315579	0.380598	0.363492	0.4543	0.167091
85.5611	0.436858	0.159928	0.473617	0.418773	0.34659	0.620005	0.250728	0.350236	0.181462	0.266261	0.413724	0.408798	0.279655	0.474237	0.460102	0.627688	0.321743	0.622582	0.632822	0.578924	0.263012	0.47374	0.321919	0.31913	0.326083	0.339783	0.563312	0.438835	0.551123	0.507166	0.507567	0.334431	0.64858	0.255171	0.429705	0.332477	0.139387	0.331588	0.718497	0.566139	0.282718	0.562543	0.458361	0.264062	0.31756	0.37479	0.350205	0.468193	0.169818
91.7021	0.426865	0.129444	0.469555	0.411624	0.396591	0.615508	0.252031	0.344054	0.198137	0.260802	0.414546	0.396271	0.278067	0.460743	0.462249	0.614763	0.292286	0.619852	0.6176	0.571223	0.270333	0.468253	0.304912	0.299352	0.33801	0.340976	0.563343	0.443759	0.557526	0.524794	0.524062	0.329047	0.638639	0.259403	0.459026	0.34701	0.118663	0.346036	0.702214	0.569878	0.259122	0.575753	0.463569	0.2501	0.314166	0.370391	0.346513	0.493354	0.177242
98.2839	0.426072	0.101029	0.463467	0.402857	0.432167	0.609078	0.251823	0.334458	0.207963	0.25946	0.385646	0.390548	0.27809	0.452119	0.46911	0.601829	0.254666	0.61404	0.601325	0.55706	0.269442	0.468089	0.29529	0.28723	0.345453	0.343664	0.558819	0.446796	0.562529	0.538551	0.540487	0.320893	0.629331	0.256377	0.444855	0.365073	0.105219	0.354576	0.685758	0.569933	0.228513	0.584306	0.467535	0.235021	0.315038	0.367281	0.352684	0.52182	0.18445
105.338	0.42879	0.0700577	0.45762	0.391779	0.4492	0.603095	0.248996	0.329333	0.253751	0.250318	0.36879	0.376392	0.281313	0.450159	0.478422	0.592326	0.217165	0.60714	0.589804	0.539236	0.26278	0.471723	0.291482	0.28349	0.347013	0.341642	0.555043	0.444853	0.563864	0.539378	0.541959	0.316763	0.6232	0.236247	0.426172	0.364092	0.101564	0.352468	0.679927	0.573316	0.198532	0.586136	0.4679	0.225548	0.314694	0.367899	0.365517	0.549765	0.194706
[truncated: 167 more columns]
