# Supplementary material for: Acquiring new memories in neocortex of hippocampal-lesioned mice
Source: Nat Commun. 2022 Mar 24;13:1601. doi: 10.1038/s41467-022-29208-5 (PMC8948206; doi:10.1038/s41467-022-29208-5)
Supplement: Supplementary file 6 — Source Data [file 41467_2022_29208_MOESM6_ESM.zip › Source data/Figure 2.xlsx]

## Sheet: Figure 2b
Dorsal Normal	Dorsal Lesion	Ventral Normal	Ventral Lesion
0.836914	0.363317	0.947797	0.304123
0.748989	0.361083	1.0522	0.384273
1.14057	0.276859	0.692901	0.896542
1.27353	0.291465	1.3071	0.594759
1.11447	0.378276	1.00264	0.928228
1.01231	0.371282	0.99736	0.619771
1.29226	0.42267	1.03127	0.439085
0.78811	0.418075	0.897285	0.703001
0.968734	0.939388	0.982587	0.548263
1.10271	0.690952	1.2	0.54028
1.01741	0.063842	1.15	0.040277
1.03127	0.063421	1.15353	0.189583
0.897285	0.757121	0.927285	0.106085
0.982587	0.040277	0.92811	0.110403
	0.189583		0.193772

## Sheet: Figure 2c
	HPC lesion	HPC lesion	HPC lesion	HPC lesion	HPC lesion	HPC lesion	HPC lesion	HPC lesion	HPC lesion	HPC lesion	HPC lesion	HPC lesion	HPC lesion	HPC lesion	HPC lesion	Normal mice	Normal mice	Normal mice	Normal mice	Normal mice	Normal mice	Normal mice	Normal mice	Normal mice	Normal mice	Normal mice	Normal mice	Normal mice	Normal mice	Normal mice	Normal mice	Normal mice	Normal mice	Normal mice	Normal mice	Normal mice	Normal mice	Normal mice	Normal mice
Day1	900	900	441	900	900	900	653	900	900	854	900	538	900	900	299	438	491	140	860	94	530	413	140	474	630	900	278	130	150	240	80	590	900	900	847	900	900	590	862
Day2	562	900	144	900	900	900	900	900	900	900	900	142	900	900	190	238	266	84	290	21	178	72	29	77	165	118	203	34	175	180	34	100	900	526	660	225	549	80	253
Day3	168	707	90	900	900	900	900	370	900	294	900	35	900	900	213	122	100	22	192	33	42	15	21	121	113	108	102	55	93	97	21	52	900	240	79	41	80	294	149
Day4	180	180	76	900	900	900	331	20	900	163	900	561	900	479	7	33	29	18	18	59	43	11	24	81	80	96	108	53	138	46	35	140	900	195	42	54	77	36	115

## Sheet: Figure 2d
HPC lesion	Normal mice
14.1	18.75
7.3	16.95
16.75	45.065
7.8	26.6
15.95	24.3
5.85	26.05
15.9	14.9
26.65	20.55
2.26	15.55
14.52	42.35
2.26	18.15
36.01	21
9.375	51.9333
10	43.15
22.9	32.2667
	25.3
	36.1167
	63.8
	25.3
	39.43
	16.19
	18.39
	31.61
	31.01

## Sheet: Figure 2e
Frequency	MO	MO	MO	MO	MO	MO	MO	MO	MO	MO	MO	MO	MO	MO	MO	MO	MO	MO	MO	MO	MO	MO	MO	MO	MO	MO	MO	MO	MO	MO	MO	MO	MO	MO	MO	RSC	RSC	RSC	RSC	RSC	RSC	RSC	RSC	RSC	RSC	RSC	RSC	RSC	RSC
3.07137	-5.81537	-16.5791	-15.9384	-10.8543	-12.4238	-11.2937	-12.1152	-12.9511	-15.7957	-12.109	-12.109	-19.8458	-25.8	-17.7461	-14.1631	-12.8528	-10.3243	-11.0296	-11.7814	-14.7602	-14.9617	-17.7718	-17.7718	-11.7758	-15.321	-16.0483	-13.6245	-10.1597	-10.1847	-12.0546	-12.4569	-14.5713	-15.6985	-13.5228	-13.5228	-9.72376	-16.6161	-14.3233	-12.8442	-9.7289	-13.2293	-13.5356	-12.3505	-15.9539	-13.4389	-13.4389	-25.416	-27.0284	-16.8079
3.29181	-6.40387	-16.8847	-16.2373	-11.3749	-12.8025	-12.0477	-12.2954	-13.5942	-16.1144	-12.2607	-12.2607	-20.1354	-26.1544	-18.0171	-14.4306	-13.3901	-10.768	-11.5112	-11.9784	-15.4746	-15.1039	-18.0737	-18.0737	-12.3262	-15.4786	-16.0197	-14.2008	-10.7067	-10.6242	-12.5604	-12.8036	-14.9191	-15.9677	-13.8867	-13.8867	-10.0915	-16.638	-14.3729	-13.3677	-10.4828	-13.6601	-14.3392	-12.9592	-16.5363	-13.6892	-13.6892	-25.6284	-27.3352	-16.8769
3.52808	-7.04056	-16.958	-16.4768	-11.9034	-13.0161	-12.7448	-12.4814	-14.3199	-16.4085	-12.4244	-12.4244	-20.5709	-26.2076	-18.4383	-14.6629	-13.9131	-11.0252	-12.212	-12.1275	-16.1505	-15.5054	-18.3608	-18.3608	-12.7579	-15.5939	-16.2329	-14.7466	-11.1635	-10.9017	-13.0724	-13.1749	-15.193	-16.3682	-14.3628	-14.3628	-10.3294	-16.5967	-14.4929	-13.9639	-11.3295	-14.1359	-14.9151	-13.7276	-17.1741	-14.0002	-14.0002	-25.8678	-27.5372	-16.867
3.7813	-7.80219	-17.1549	-16.6932	-12.3188	-13.2147	-13.2799	-12.6054	-14.9649	-16.8691	-12.8393	-12.8393	-21.0026	-26.2625	-18.8182	-15.1121	-14.3807	-11.2795	-12.854	-12.1457	-16.6718	-16.0249	-18.6559	-18.6559	-13.1091	-15.6387	-16.1834	-15.2413	-11.5667	-11.1612	-13.5315	-13.4838	-15.528	-16.77	-14.7461	-14.7461	-10.7083	-16.6027	-14.7374	-14.5631	-11.7963	-14.528	-15.3042	-14.4643	-17.7277	-14.3835	-14.3835	-26.0786	-27.7196	-16.894
4.0527	-8.44914	-17.3764	-16.9189	-12.8591	-13.5343	-13.876	-12.703	-15.6703	-17.3762	-13.3057	-13.3057	-21.5337	-26.3848	-19.1704	-15.4659	-14.8983	-11.551	-13.4405	-12.1569	-17.2394	-16.7115	-18.9795	-18.9795	-13.4695	-15.6649	-16.4551	-15.7677	-11.7551	-11.4494	-14.0576	-13.5518	-15.971	-17.2242	-14.9762	-14.9762	-11.1238	-16.9168	-15.0197	-15.1555	-12.0937	-14.978	-15.7856	-15.1655	-18.2322	-14.9093	-14.9093	-26.2573	-27.9307	-16.9958
4.34358	-9.13523	-17.7477	-16.9493	-13.2199	-13.9776	-14.4877	-12.9911	-16.3801	-17.9029	-13.7608	-13.7608	-22.1491	-26.7197	-19.2865	-15.8826	-15.3875	-11.9384	-13.8954	-12.1332	-17.8927	-17.2724	-19.4534	-19.4534	-13.7197	-15.6698	-16.6652	-16.3816	-11.7783	-11.8518	-14.3627	-13.7703	-16.2405	-17.5311	-15.0444	-15.0444	-11.373	-17.489	-15.3176	-15.6607	-12.4634	-15.3755	-16.3964	-15.721	-18.8923	-15.4091	-15.4091	-26.3218	-28.1597	-17.1767
4.65533	-9.84989	-18.068	-16.9868	-13.5813	-14.5982	-14.902	-13.2977	-16.7774	-18.4307	-14.0132	-14.0132	-22.6258	-27.0587	-19.3574	-16.2551	-15.8819	-12.442	-14.1755	-12.0795	-18.6282	-17.6527	-19.8806	-19.8806	-13.9762	-15.7367	-16.7794	-16.9583	-11.7682	-12.3411	-14.5482	-13.9952	-16.532	-17.8405	-15.1592	-15.1592	-11.4793	-18.1724	-15.5653	-16.1841	-12.9855	-15.7737	-17.0317	-16.3132	-19.3777	-15.977	-15.977	-26.6963	-28.5419	-17.5435
4.98946	-10.7624	-18.2682	-16.8519	-13.8535	-15.2029	-15.3233	-13.7635	-17.2355	-19.0399	-14.1128	-14.1128	-23.1916	-27.4144	-19.7825	-16.5919	-16.2533	-12.9425	-14.2127	-12.1832	-19.3639	-17.7551	-20.2644	-20.2644	-14.395	-15.8397	-16.8507	-17.2709	-11.5428	-12.8504	-14.6305	-14.2699	-16.7361	-18.1918	-15.0649	-15.0649	-11.709	-18.8006	-15.7693	-16.5686	-13.5942	-16.3842	-17.4955	-17.0163	-19.645	-16.5395	-16.5395	-27.164	-29.0374	-17.9354
5.34757	-11.6942	-18.4119	-16.6943	-14.1163	-15.8778	-15.5409	-14.3449	-17.7436	-19.6466	-14.3053	-14.3053	-23.6818	-27.7547	-20.3353	-16.6896	-16.3372	-13.4188	-13.8791	-12.4402	-19.9544	-17.9387	-20.6069	-20.6069	-14.8834	-15.9817	-17.0085	-17.2456	-11.1259	-13.3395	-14.2877	-14.4972	-16.879	-18.3774	-15.1365	-15.1365	-11.788	-19.3087	-16.0098	-16.9071	-14.1716	-16.8228	-17.978	-17.537	-19.863	-16.9655	-16.9655	-27.3037	-29.5221	-18.4295
5.73138	-12.5136	-18.6306	-16.8305	-14.4139	-16.5585	-15.6305	-14.8681	-18.1674	-20.1978	-14.6278	-14.6278	-24.1936	-27.8855	-20.6291	-16.6806	-16.2813	-14.0871	-13.3073	-12.8745	-20.5695	-18.217	-20.9412	-20.9412	-15.379	-16.1926	-16.8868	-16.973	-10.3436	-13.9848	-13.3988	-14.6278	-17.0844	-18.2255	-15.263	-15.263	-11.8629	-19.528	-16.2635	-17.0939	-14.7499	-16.9962	-18.4316	-17.9242	-20.1911	-17.2166	-17.2166	-27.3058	-29.7187	-18.9952
6.14274	-13.3085	-18.7094	-16.942	-14.7786	-17.4305	-15.593	-15.2757	-18.5715	-20.623	-15.0784	-15.0784	-24.721	-27.9183	-20.9823	-16.7614	-16.1325	-14.8635	-12.6122	-13.1573	-20.9434	-18.2709	-21.4175	-21.4175	-15.8454	-16.3208	-16.6031	-16.6307	-9.40033	-14.7529	-12.3668	-14.6726	-17.2332	-17.6858	-15.3148	-15.3148	-11.8795	-19.5244	-16.469	-17.1046	-15.1691	-16.6625	-18.6171	-18.3024	-20.4397	-17.4748	-17.4748	-27.2042	-29.6684	-19.5759
6.58363	-14.0494	-18.6095	-17.1588	-15.0581	-18.2472	-15.6889	-15.6101	-18.9646	-20.812	-15.6225	-15.6225	-25.3763	-27.6613	-21.5367	-17.0838	-15.9549	-15.7484	-12.2753	-13.3843	-21.2729	-18.2207	-21.8984	-21.8984	-16.4639	-16.2189	-16.4202	-16.5082	-8.61213	-15.6232	-11.8247	-14.7275	-17.2466	-16.6203	-15.2128	-15.2128	-12.2731	-19.3207	-16.6692	-16.6771	-15.4197	-16.127	-18.5157	-18.6539	-20.4164	-17.5634	-17.5634	-27.0796	-29.1786	-19.979
7.05616	-14.7783	-18.4786	-17.3867	-15.3917	-18.8676	-15.9444	-15.7177	-19.2614	-20.6696	-16.1607	-16.1607	-25.9245	-27.1276	-21.8758	-17.5337	-15.9152	-16.502	-12.5479	-13.4942	-21.6835	-17.9151	-22.4167	-22.4167	-17.1444	-15.9729	-16.6741	-16.7241	-8.38421	-16.3822	-12.0985	-14.604	-17.0903	-15.7287	-15.2406	-15.2406	-12.7976	-18.9559	-16.9703	-16.2203	-15.6556	-15.6911	-18.167	-19.0956	-19.9258	-17.7254	-17.7254	-27.1012	-27.8986	-20.4014
7.5626	-15.3408	-18.3412	-17.7889	-15.7601	-19.4118	-16.3122	-15.8919	-19.6292	-20.4467	-16.7328	-16.7328	-26.4905	-26.53	-22.0219	-18.0285	-16.2657	-17.1796	-13.3545	-13.451	-22.049	-17.7612	-22.8889	-22.8889	-17.8601	-15.7567	-17.3699	-17.3507	-8.80924	-17.065	-13.0867	-14.6122	-17.0201	-15.3595	-15.6194	-15.6194	-13.5123	-18.3389	-17.3454	-16.0149	-16.0079	-15.7487	-17.6831	-19.533	-19.5086	-17.9852	-17.9852	-27.4953	-26.117	-20.8025
8.1054	-15.8539	-18.1975	-18.3997	-16.2764	-19.9451	-16.7449	-16.0982	-20.1454	-20.6366	-17.1855	-17.1855	-27.0247	-26.3468	-22.2622	-18.481	-16.9986	-17.8302	-14.5089	-13.637	-22.3787	-17.9259	-23.288	-23.288	-18.5427	-15.7324	-18.1014	-18.2846	-9.92393	-17.7254	-14.5938	-14.7374	-17.0952	-15.4835	-16.3023	-16.3023	-14.3706	-17.751	-17.7726	-16.2175	-16.5749	-16.2323	-17.2289	-19.9568	-19.5327	-18.3765	-18.3765	-28.2453	-24.7163	-21.1295
8.68715	-16.4111	-18.3902	-18.7044	-16.853	-20.4793	-17.3521	-16.4452	-20.6716	-21.1427	-17.4267	-17.4267	-27.6775	-26.6541	-22.5786	-18.8306	-17.9905	-18.3333	-15.6437	-14.1274	-22.7624	-18.4318	-23.6812	-23.6812	-19.2538	-16.201	-18.7706	-19.1573	-11.4597	-18.231	-16.1411	-15.1246	-17.3919	-16.1243	-17.2344	-17.2344	-15.3073	-17.6424	-18.1605	-16.9959	-16.9136	-16.9268	-17.1114	-20.6227	-20.0945	-18.677	-18.677	-29.2266	-24.1933	-21.4804
9.31066	-16.9319	-18.7541	-18.8676	-17.5249	-21.0343	-18.0454	-17.0106	-21.1293	-21.888	-17.5987	-17.5987	-28.2759	-27.2934	-22.9074	-19.157	-19.0649	-18.8685	-16.632	-14.8731	-23.0644	-19.1147	-24.1786	-24.1786	-19.9276	-17.036	-19.388	-19.8724	-13.09	-18.7664	-17.4857	-15.9323	-17.7235	-17.257	-18.3742	-18.3742	-16.3147	-18.2092	-18.4707	-17.8921	-16.709	-17.5772	-17.068	-21.2936	-21.0946	-18.9428	-18.9428	-30.0792	-24.7908	-21.7794
9.97892	-17.4644	-19.2817	-19.4085	-18.2711	-21.5686	-18.6845	-17.6656	-21.486	-22.7354	-17.7741	-17.7741	-28.8203	-28.1981	-23.4886	-19.59	-20.0537	-19.3919	-17.3467	-15.8643	-23.2071	-19.9968	-24.593	-24.593	-20.5127	-18.0503	-20.0008	-20.5905	-14.6796	-19.2691	-18.6694	-16.9661	-18.0562	-18.6385	-19.474	-19.474	-17.2856	-19.0615	-18.8108	-18.8321	-16.1057	-18.0323	-16.7635	-21.8717	-22.2437	-18.979	-18.979	-30.9153	-26.113	-22.1778
10.6951	-18.0067	-19.9562	-20.2019	-18.9866	-21.9621	-19.2096	-18.2668	-21.8886	-23.6181	-17.9947	-17.9947	-29.228	-29.2321	-24.2241	-20.1041	-20.7973	-19.8934	-17.8017	-16.9635	-23.4656	-20.7282	-24.9506	-24.9506	-21.0086	-19.0591	-20.7087	-21.5244	-16.0008	-19.7548	-19.6695	-18.0241	-18.6534	-20.1184	-20.4422	-20.4422	-18.1437	-19.9598	-19.1915	-19.8182	-15.4972	-18.1883	-16.2159	-22.204	-23.2392	-18.9796	-18.9796	-31.5549	-27.6793	-22.6575
11.4628	-18.5626	-20.8538	-20.8985	-19.5342	-22.2369	-19.5909	-18.9231	-22.4434	-24.3595	-18.1972	-18.1972	-29.6209	-30.0761	-24.9777	-20.6578	-21.444	-20.2368	-18.1864	-17.9543	-24.0216	-21.292	-25.499	-25.499	-21.4616	-20.0455	-21.354	-22.4758	-17.0729	-20.1096	-20.498	-18.8917	-19.422	-21.4867	-21.3039	-21.3039	-18.7926	-20.8659	-19.6701	-20.7178	-15.4495	-18.3034	-16.0561	-22.3726	-24.1409	-19.0395	-19.0395	-32.2204	-29.0743	-23.1192
12.2855	-19.2516	-21.8813	-21.3363	-19.9844	-22.5176	-19.8768	-19.5413	-23.1305	-25.0076	-18.2603	-18.2603	-30.08	-30.7815	-25.706	-21.2915	-21.8802	-20.5301	-18.3819	-18.7791	-24.7559	-21.7943	-26.0645	-26.0645	-21.9795	-20.8589	-21.9818	-23.3049	-17.8882	-20.408	-21.2386	-19.6995	-20.297	-22.5288	-22.058	-22.058	-19.2996	-21.6537	-20.2309	-21.4742	-16.0425	-18.6596	-16.5189	-22.6052	-25.0459	-19.2432	-19.2432	-32.8373	-30.1477	-23.5858
13.1673	-20.0747	-22.9604	-21.6896	-20.1552	-22.8441	-20.079	-20.1196	-23.8677	-25.5161	-18.425	-18.425	-30.5995	-31.3254	-26.3662	-21.9474	-22.1443	-20.9552	-18.5655	-19.5312	-25.6274	-22.1678	-26.4391	-26.4391	-22.5427	-21.5576	-22.4091	-24.0681	-18.4448	-20.8398	-21.813	-20.4932	-21.2328	-23.2237	-22.6411	-22.6411	-19.6872	-22.6069	-20.8143	-22.0307	-17.1333	-19.1204	-17.5468	-23.0832	-25.8248	-19.3921	-19.3921	-33.2986	-30.9935	-24.0617
14.1123	-20.7739	-23.9696	-22.0416	-20.1836	-23.2589	-20.2487	-20.5139	-24.5518	-25.9593	-18.5408	-18.5408	-31.1995	-31.7151	-26.66	-22.4479	-22.2412	-21.388	-18.7978	-20.2656	-26.4413	-22.531	-26.5702	-26.5702	-23.1709	-22.0616	-22.7419	-24.6067	-18.8188	-21.27	-22.2715	-21.2152	-22.0946	-23.791	-23.043	-23.043	-19.9841	-23.6303	-21.4154	-22.4485	-18.4889	-19.7486	-18.7873	-23.8474	-26.3514	-19.4129	-19.4129	-33.63	-31.6244	-24.5362
15.1252	-21.3241	-24.7001	-22.3428	-20.2048	-23.6044	-20.414	-20.9115	-25.138	-26.2521	-18.6174	-18.6174	-31.6902	-31.9345	-26.8644	-22.8878	-22.3534	-21.8244	-19.2002	-20.9438	-26.9953	-22.9433	-26.6541	-26.6541	-23.8421	-22.3921	-23.0808	-24.9028	-19.1549	-21.7024	-22.5996	-21.8659	-22.7332	-24.2605	-23.3106	-23.3106	-20.2213	-24.4957	-21.9299	-22.6381	-19.7339	-20.2015	-19.8517	-24.698	-26.7207	-19.4034	-19.4034	-33.9598	-31.9162	-25.0706
16.2108	-21.8444	-25.2015	-22.6335	-20.2602	-23.9508	-20.5146	-21.1721	-25.4734	-26.467	-18.7279	-18.7279	-32.1623	-32.1402	-27.1076	-23.3559	-22.621	-22.2438	-19.6288	-21.6156	-27.408	-23.2635	-26.754	-26.754	-24.434	-22.6482	-23.1691	-25.0316	-19.4477	-22.1129	-22.7411	-22.4722	-23.1881	-24.6933	-23.5481	-23.5481	-20.3277	-25.1978	-22.4167	-22.7099	-20.4539	-20.4302	-20.4184	-25.4528	-26.9465	-19.5236	-19.5236	-34.223	-32.0787	-25.6021
17.3743	-22.3451	-25.6194	-23.0141	-20.4366	-24.3621	-20.5832	-21.2821	-25.7758	-26.7901	-18.8889	-18.8889	-32.696	-32.4513	-27.3528	-23.7206	-22.8476	-22.7259	-19.95	-22.3328	-27.6229	-23.5732	-26.9009	-26.9009	-24.9565	-22.9073	-23.1961	-25.0956	-19.6839	-22.5935	-22.8718	-22.9896	-23.4313	-25.0767	-23.9211	-23.9211	-20.4868	-25.793	-22.8316	-22.6808	-20.3251	-20.6202	-20.5374	-25.9923	-27.2219	-19.7851	-19.7851	-34.3848	-32.2902	-26.1314
18.6213	-22.8975	-25.9521	-23.2701	-20.6686	-24.8095	-20.5802	-21.4316	-25.9965	-27.1166	-18.9917	-18.9917	-33.1983	-32.7758	-27.4817	-24.0387	-23.0363	-23.3201	-20.2415	-22.9547	-27.6799	-23.7938	-27.235	-27.235	-25.5211	-23.1789	-23.2634	-25.214	-19.8821	-23.1914	-23.0518	-23.4689	-23.5567	-25.4087	-24.3692	-24.3692	-20.6899	-26.2233	-23.2164	-22.5797	-19.39	-20.6973	-20.1543	-26.319	-27.5283	-19.9905	-19.9905	-34.5551	-32.5906	-26.6351
19.9578	-23.4586	-26.2155	-23.6106	-20.8999	-25.1883	-20.6996	-21.589	-26.163	-27.333	-19.1258	-19.1258	-33.6888	-33.1347	-27.664	-24.2888	-23.174	-23.8566	-20.5632	-23.5037	-27.5013	-24.0772	-27.6442	-27.6442	-26.0863	-23.4833	-23.4077	-25.3879	-20.1615	-23.7183	-23.2441	-23.953	-23.6158	-25.593	-24.7552	-24.7552	-20.9969	-26.5164	-23.5658	-22.5102	-18.3142	-20.6704	-19.3625	-26.4646	-27.785	-20.1083	-20.1083	-34.6719	-33.0026	-27.1185
21.3903	-23.9747	-26.4343	-23.8676	-21.1573	-25.555	-20.8205	-21.7691	-26.3783	-27.5915	-19.2467	-19.2467	-34.1862	-33.477	-27.9661	-24.5645	-23.2872	-24.377	-20.9872	-24.0597	-27.4613	-24.389	-27.9928	-27.9928	-26.6008	-23.6964	-23.3763	-25.5517	-20.4628	-24.2487	-23.4379	-24.3188	-23.6246	-25.7799	-25.1204	-25.1204	-21.3891	-26.6329	-23.8877	-22.4001	-17.7062	-20.6156	-18.633	-26.4852	-28.0502	-20.1296	-20.1296	-34.844	-33.4026	-27.6314
22.9255	-24.5109	-26.6742	-23.9695	-21.6008	-25.9135	-21.0148	-21.9387	-26.7026	-27.8711	-19.379	-19.379	-34.6805	-33.8419	-28.3399	-24.8294	-23.4954	-24.8919	-21.3125	-24.5578	-27.654	-24.612	-28.2706	-28.2706	-27.0831	-23.8345	-23.2932	-25.7055	-20.9501	-24.7615	-23.5084	-24.597	-23.6684	-26.0185	-25.5349	-25.5349	-21.8888	-26.6472	-24.1781	-22.3192	-17.7409	-20.627	-18.4395	-26.5013	-28.3468	-20.1216	-20.1216	-35.0492	-33.6605	-28.0792
24.571	-25.0904	-26.929	-24.1414	-22.0411	-26.2782	-21.1338	-22.1042	-27.1555	-28.1817	-19.4703	-19.4703	-35.0874	-34.2373	-28.7205	-25.0179	-23.8081	-25.2956	-21.4986	-24.9236	-28.1469	-24.8248	-28.5326	-28.5326	-27.5504	-23.9472	-23.2488	-25.8746	-21.4556	-25.1754	-23.5182	-24.8893	-23.6907	-26.3462	-25.9707	-25.9707	-22.4496	-26.725	-24.4225	-22.2082	-18.4882	-20.6993	-18.7979	-26.6209	-28.6406	-20.2294	-20.2294	-35.2345	-34.0229	-28.4545
26.3345	-25.5964	-27.1227	-24.4001	-22.3569	-26.5998	-21.1624	-22.346	-27.6426	-28.4906	-19.6485	-19.6485	-35.4734	-34.6187	-29.0722	-25.0403	-24.1336	-25.7094	-21.5557	-25.3244	-28.7493	-24.9962	-28.7644	-28.7644	-27.9715	-24.0115	-23.4493	-25.939	-21.9555	-25.5911	-23.5578	-25.1958	-23.6957	-26.6556	-26.3576	-26.3576	-22.9362	-26.914	-24.6537	-22.1627	-19.8199	-20.7746	-19.5352	-26.998	-28.9746	-20.2941	-20.2941	-35.4395	-34.4423	-28.8104
28.2246	-26.0438	-27.3052	-24.6376	-22.6316	-26.9395	-21.1675	-22.734	-28.0453	-28.7556	-19.8707	-19.8707	-35.8441	-34.9864	-29.3964	-24.9808	-24.3423	-26.1648	-21.5832	-25.7139	-29.2481	-25.1933	-28.9881	-28.9881	-28.3632	-24.0527	-23.6589	-25.9366	-22.3661	-26.0475	-23.6778	-25.5559	-23.6386	-26.9407	-26.7989	-26.7989	-23.3379	-27.1388	-24.9156	-22.2454	-21.4227	-20.8656	-20.4133	-27.6014	-29.3274	-20.3556	-20.3556	-35.6721	-34.8291	-29.145
30.2504	-26.3565	-27.4525	-24.8238	-22.8848	-27.2919	-21.1933	-23.1954	-28.3377	-28.9518	-20.0349	-20.0349	-36.2714	-35.2182	-29.5081	-24.9477	-24.5041	-26.6102	-21.5524	-26.1445	-29.5885	-25.4969	-29.1956	-29.1956	-28.788	-24.0629	-23.841	-25.862	-22.623	-26.4911	-23.8151	-25.9024	-23.59	-27.2001	-27.1903	-27.1903	-23.5836	-27.3881	-25.192	-22.3557	-22.8018	-20.8985	-21.3025	-28.2492	-29.6072	-20.3502	-20.3502	-35.8047	-35.0993	-29.3972
32.4216	-26.6786	-27.5537	-25.0517	-23.1703	-27.6531	-21.2715	-23.6517	-28.5961	-29.0561	-20.2365	-20.2365	-36.6892	-35.4009	-29.6076	-24.9935	-24.6941	-27.0829	-21.5228	-26.6657	-29.8148	-25.7985	-29.4126	-29.4126	-29.2321	-24.1512	-24.1845	-25.8267	-22.8453	-26.9624	-23.9479	-26.2611	-23.5555	-27.3884	-27.4762	-27.4762	-23.7875	-27.6318	-25.4575	-22.4851	-23.7766	-20.9037	-22.1212	-28.8058	-29.8674	-20.3257	-20.3257	-35.8693	-35.2712	-29.6297
34.7486	-27.0704	-27.7033	-25.2424	-23.4124	-28.0285	-21.3558	-24.0555	-28.9123	-29.2022	-20.4542	-20.4542	-37.0989	-35.5812	-29.6778	-25.1608	-24.8904	-27.5013	-21.5325	-27.1976	-30.0311	-26.0514	-29.6244	-29.6244	-29.7018	-24.2461	-24.6186	-25.899	-23.0976	-27.3655	-24.1534	-26.6105	-23.5438	-27.4849	-27.7504	-27.7504	-24.1146	-27.8809	-25.6788	-22.747	-24.4292	-20.9355	-22.8446	-29.2357	-30.0462	-20.3479	-20.3479	-35.9832	-35.4545	-29.8733
37.2426	-27.5842	-27.8388	-25.4973	-23.6518	-28.3344	-21.4941	-24.4209	-29.2548	-29.434	-20.6809	-20.6809	-37.5237	-35.72	-29.7604	-25.5419	-25.1791	-27.9266	-21.5987	-27.6658	-30.3032	-26.2981	-29.9055	-29.9055	-30.179	-24.3312	-24.9958	-26.2106	-23.3693	-27.789	-24.3209	-26.9052	-23.5856	-27.544	-28.1407	-28.1407	-24.5809	-28.1548	-25.8956	-23.0126	-24.8104	-21.0398	-23.4353	-29.5856	-30.2733	-20.4972	-20.4972	-36.1217	-35.6005	-30.1137
39.9157	-28.1648	-27.9938	-25.8104	-23.9672	-28.707	-21.6909	-24.7522	-29.5972	-29.7277	-20.9324	-20.9324	-37.8392	-35.8556	-30.051	-26.1346	-25.5473	-28.3457	-21.7002	-28.0565	-30.6065	-26.5322	-30.1625	-30.1625	-30.6622	-24.422	-25.1959	-26.7504	-23.6843	-28.2086	-24.5346	-27.1226	-23.7633	-27.5013	-28.5977	-28.5977	-25.2527	-28.419	-26.1633	-23.2962	-25.0945	-21.1799	-23.9468	-29.9953	-30.5757	-20.7148	-20.7148	-36.2855	-35.74	-30.3823
42.7805	-28.8053	-28.1444	-26.084	-24.2525	-29.0593	-21.8892	-25.0779	-29.9483	-30.014	-21.2564	-21.2564	-37.9994	-35.9752	-30.2804	-26.8095	-25.9502	-28.7794	-21.8475	-28.35	-31.0468	-26.6624	-30.4146	-30.4146	-31.0725	-24.5177	-25.2534	-27.3736	-24.0206	-28.6507	-24.7047	-27.3579	-24.0185	-27.3854	-29.1412	-29.1412	-26.0063	-28.6142	-26.4355	-23.5437	-25.3903	-21.3714	-24.3244	-30.3644	-30.8876	-20.9185	-20.9185	-36.4034	-35.8514	-30.6371
45.8511	-29.4553	-28.2976	-26.4367	-24.5924	-29.4305	-22.1006	-25.371	-30.337	-30.2607	-21.5578	-21.5578	-38.0424	-36.0955	-30.4784	-27.5242	-26.292	-29.1861	-22.0962	-28.6629	-31.5825	-26.6084	-30.7057	-30.7057	-31.5077	-24.5863	-25.2407	-27.868	-24.3564	-29.0523	-24.8867	-27.5984	-24.3125	-27.2366	-29.7297	-29.7297	-26.7017	-28.727	-26.7244	-23.7814	-25.7002	-21.5706	-24.472	-30.6537	-31.1733	-21.0615	-21.0615	-36.4432	-35.859	-30.856
49.1419	-29.9983	-28.4138	-26.7565	-24.8847	-29.8348	-22.3439	-25.7047	-30.7809	-30.5386	-21.8112	-21.8112	-38.2095	-36.1642	-30.5848	-28.1508	-26.573	-29.5856	-22.4603	-29.0433	-32.1069	-26.48	-30.9728	-30.9728	-32.0267	-24.6261	-25.2132	-28.3058	-24.7405	-29.4622	-25.0073	-27.7716	-24.5824	-27.2725	-30.4228	-30.4228	-27.1764	-28.786	-27.054	-24.0431	-26.0891	-21.8265	-24.6559	-30.8935	-31.512	-21.1889	-21.1889	-36.5023	-35.8511	-31.0551
52.669	-30.3675	-28.5237	-27.0133	-25.0973	-30.3215	-22.5595	-26.0833	-31.2945	-30.9334	-22.0514	-22.0514	-38.6811	-36.2616	-30.6987	-28.6701	-26.8271	-30.0587	-22.8815	-29.4495	-32.5842	-26.5479	-31.2833	-31.2833	-32.5904	-24.6196	-25.3562	-28.6857	-25.1981	-29.9361	-25.2019	-27.9086	-24.7696	-27.5451	-31.1713	-31.1713	-27.3904	-28.9035	-27.4294	-24.3254	-26.5747	-22.0737	-25.039	-31.1987	-31.9101	-21.2241	-21.2241	-36.7165	-35.8739	-31.2949
56.4493	-30.6624	-28.7149	-27.3305	-25.2996	-30.9087	-22.7085	-26.4684	-31.7417	-31.4615	-22.2568	-22.2568	-39.3999	-36.3748	-30.8729	-29.1769	-27.0881	-30.6391	-23.2919	-29.8986	-32.9957	-26.8821	-31.6721	-31.6721	-33.2172	-24.6642	-25.8589	-29.1144	-25.6872	-30.5192	-25.493	-28.1467	-24.9104	-28.1258	-31.9177	-31.9177	-27.3887	-29.1315	-27.8894	-24.5749	-27.1432	-22.2778	-25.5859	-31.5078	-32.3025	-21.2213	-21.2213	-36.9504	-35.9382	-31.6027
60.5008	-30.9989	-28.9745	-27.8927	-25.4811	-31.6618	-22.8644	-26.8894	-32.1151	-32.0681	-22.4381	-22.4381	-40.2093	-36.5466	-31.1077	-29.6387	-27.3633	-31.3556	-23.7132	-30.4273	-33.2692	-27.4457	-32.0901	-32.0901	-33.9061	-24.9398	-26.722	-29.6115	-26.2396	-31.2341	-25.9076	-28.5286	-25.097	-28.9799	-32.6032	-32.6032	-27.2949	-29.3922	-28.4061	-24.8221	-27.678	-22.4356	-26.157	-31.7691	-32.6701	-21.1435	-21.1435	-37.1534	-36.0754	-31.9637
64.8432	-31.4184	-29.2946	-28.5097	-25.6692	-32.5397	-23	-27.3484	-32.4135	-32.6139	-22.606	-22.606	-40.9783	-36.7648	-31.4489	-30.0282	-27.6971	-32.1594	-24.0673	-31.0065	-33.5037	-28.0505	-32.5195	-32.5195	-34.6489	-25.4624	-27.7467	-30.1322	-26.8005	-32.0423	-26.4083	-29.0353	-25.4442	-29.9304	-33.2576	-33.2576	-27.2788	-29.6092	-28.9578	-25.0599	-28.1565	-22.5263	-26.5507	-31.9203	-32.9776	-20.9805	-20.9805	-37.3687	-36.2419	-32.3623
69.4972	-31.9374	-29.604	-29.0479	-25.9263	-33.4708	-23.1121	-27.818	-32.6678	-33.0771	-22.8118	-22.8118	-41.6288	-36.9851	-31.897	-30.4312	-28.0451	-32.9984	-24.3445	-31.6111	-33.7075	-28.5806	-32.8432	-32.8432	-35.3777	-26.1901	-28.7991	-30.6684	-27.3548	-32.8788	-26.9441	-29.649	-26.071	-30.8045	-33.9624	-33.9624	-27.4237	-29.7884	-29.4996	-25.2958	-28.6052	-22.5896	-26.8228	-32.0277	-33.1768	-20.8072	-20.8072	-37.5694	-36.4117	-32.7953
74.4853	-32.6385	-29.9069	-29.5903	-26.2774	-34.3913	-23.2526	-28.2561	-32.8599	-33.4762	-23.125	-23.125	-42.2212	-37.2304	-32.3302	-30.8855	-28.4421	-33.8086	-24.5847	-32.2192	-33.8808	-28.9973	-33.1335	-33.1335	-36.1104	-27.0443	-29.7639	-31.1905	-27.9103	-33.6851	-27.4469	-30.3412	-26.9422	-31.5215	-34.6906	-34.6906	-27.7541	-29.9484	-29.981	-25.5705	-29.0414	-22.6419	-26.9968	-32.0585	-33.3593	-20.7416	-20.7416	-37.8025	-36.6383	-33.2197
79.8313	-33.4351	-30.2273	-30.081	-26.6831	-35.3296	-23.4248	-28.688	-32.9161	-33.8179	-23.508	-23.508	-42.8017	-37.4805	-32.6986	-31.3763	-28.8928	-34.6121	-24.7588	-32.8215	-33.9838	-29.3694	-33.4309	-33.4309	-36.7941	-27.9184	-30.5141	-31.7122	-28.5846	-34.4856	-27.9335	-30.9889	-27.8902	-32.1009	-35.4202	-35.4202	-28.2159	-30.1246	-30.4061	-25.902	-29.4855	-22.6683	-27.1444	-32.063	-33.5174	-20.8145	-20.8145	-38.0973	-36.8777	-33.6002
85.5611	-34.2588	-30.5694	-30.5001	-27.1608	-36.283	-23.6991	-29.1572	-32.9014	-34.0668	-23.9999	-23.9999	-43.3453	-37.7356	-33.0506	-31.9152	-29.4303	-35.4137	-24.8728	-33.4237	-33.9778	-29.7206	-33.7091	-33.7091	-37.4918	-28.7541	-31.2401	-32.2088	-29.3026	-35.2915	-28.4374	-31.619	-28.7938	-32.5628	-36.1234	-36.1234	-28.7582	-30.3418	-30.7942	-26.2553	-29.9693	-22.7223	-27.3863	-31.9606	-33.5865	-21.0172	-21.0172	-38.3948	-37.0855	-33.9468
91.7021	-35.043	-30.9511	-30.9363	-27.7257	-37.2478	-24.0442	-29.6765	-32.8725	-34.2595	-24.5395	-24.5395	-43.8957	-37.9471	-33.3773	-32.4843	-29.9847	-36.2573	-24.9409	-34.0196	-33.9553	-30.0368	-34.0291	-34.0291	-38.2219	-29.5579	-31.8598	-32.7353	-30.0861	-36.1312	-28.9981	-32.2638	-29.5894	-32.9399	-36.7898	-36.7898	-29.3476	-30.6076	-31.1804	-26.6364	-30.5618	-22.8507	-27.7085	-31.772	-33.5968	-21.421	-21.421	-38.7642	-37.2253	-34.2422
98.2839	-35.7508	-31.4221	-31.5033	-28.3792	-38.2699	-24.5529	-30.2098	-32.8935	-34.4743	-25.1395	-25.1395	-44.5093	-38.1327	-33.6501	-33.0677	-30.573	-37.1737	-25.0127	-34.6507	-33.969	-30.3208	-34.3579	-34.3579	-38.9483	-30.3217	-32.4211	-33.3085	-30.9299	-37.0548	-29.6947	-32.9093	-30.2929	-33.256	-37.4549	-37.4549	-29.9646	-30.9301	-31.5623	-27.078	-31.2462	-23.118	-28.1057	-31.5269	-33.6361	-21.9391	-21.9391	-39.1537	-37.3204	-34.4692
105.338	-36.4454	-32.0031	-32.0358	-29.1066	-39.3565	-25.1717	-30.7554	-32.9691	-34.7402	-25.7412	-25.7412	-45.103	-38.2847	-33.9192	-33.6712	-31.1875	-38.2007	-25.1894	-35.3132	-34.0457	-30.6426	-34.7104	-34.7104	-39.6938	-31.0358	-32.8467	-33.9175	-31.8628	-38.0827	-30.5603	-33.5585	-30.9197	-33.6116	-38.0823	-38.0823	-30.5707	-31.3501	-31.9519	-27.623	-32.0152	-23.5363	-28.5389	-31.2721	-33.8329	-22.556	-22.556	-39.5485	-37.3398	-34.6415
[truncated: 56 more columns]

## Sheet: Figure 2h
Frequency	Home	Home	Home	Home	Home	Home	Home	Home	Home	Home	Home	Home	Home	Home	Home	Home	Home	Home	Home	Home	Home	Home	Home	Home	Home	Home	Home	Home	Home	Home	Home	Home	Home	Home	Encoding(Day1)	Encoding(Day1)	Encoding(Day1)	Encoding(Day1)	Encoding(Day1)	Encoding(Day1)	Encoding(Day1)	Encoding(Day1)	Encoding(Day1)	Encoding(Day1)	Encoding(Day1)	Encoding(Day1)	Encoding(Day1)	Encoding(Day1)	Encoding(Day1)
3.07137	0.276171	0.473417	0.602557	0.692546	0.794715	0.683293	0.500384	0.720285	0.315802	0.578399	0.578399	0.644934	0.385021	0.503023	0.625203	0.576919	0.996998	0.647381	0.187173	0.349221	0.128886	0.438338	0.438338	0.189301	0.177909	0.581992	0.511431	0.800788	0.74313	0.556038	0.309175	0.631051	0.383875	0.383875	0.321219	0.35508	0.584785	0.702732	0.808956	0.444602	0.601135	0.742353	0.282378	0.617634	0.617634	0.669957	0.361534	0.496776	0.573793
3.29181	0.292564	0.472635	0.613158	0.683616	0.774362	0.664831	0.519829	0.703663	0.325124	0.585392	0.585392	0.615874	0.411139	0.516417	0.60404	0.521198	0.996887	0.632295	0.220466	0.282806	0.120277	0.448729	0.448729	0.168907	0.204724	0.588771	0.469096	0.780268	0.718029	0.55176	0.273156	0.624973	0.363083	0.363083	0.326155	0.358587	0.589359	0.671897	0.790364	0.463501	0.557069	0.729946	0.300635	0.613151	0.613151	0.66616	0.383036	0.494636	0.561586
3.52808	0.295484	0.467763	0.627147	0.676073	0.782986	0.645603	0.525103	0.687438	0.331266	0.578697	0.578697	0.611829	0.414051	0.506655	0.617813	0.499347	0.997642	0.608702	0.261116	0.226541	0.119774	0.439206	0.439206	0.162937	0.225091	0.604815	0.449458	0.785223	0.697619	0.562616	0.236039	0.621898	0.330997	0.330997	0.305883	0.373016	0.587204	0.676005	0.779198	0.489626	0.531483	0.712503	0.325302	0.630638	0.630638	0.655542	0.383568	0.497521	0.56215
3.7813	0.295019	0.467326	0.622042	0.671463	0.798454	0.63728	0.529836	0.690855	0.339038	0.56326	0.56326	0.597394	0.402698	0.514526	0.620806	0.487358	0.997645	0.572825	0.281405	0.187573	0.128166	0.415214	0.415214	0.165722	0.236108	0.593838	0.453343	0.800746	0.676234	0.574151	0.202797	0.613366	0.297192	0.297192	0.288056	0.392677	0.577732	0.671581	0.785547	0.492357	0.50754	0.689923	0.343163	0.6359	0.6359	0.666475	0.397685	0.497681	0.568629
4.0527	0.260347	0.474794	0.58577	0.658792	0.807637	0.627575	0.539026	0.682629	0.350791	0.562149	0.562149	0.59423	0.401035	0.531248	0.639394	0.476938	0.997975	0.536142	0.296821	0.160813	0.115196	0.397572	0.397572	0.191004	0.236712	0.589849	0.45351	0.808564	0.63605	0.597755	0.16725	0.594686	0.270599	0.270599	0.292517	0.384365	0.551254	0.664777	0.797536	0.487755	0.476405	0.678908	0.352361	0.607898	0.607898	0.682051	0.397469	0.495878	0.57234
4.34358	0.202468	0.472934	0.528375	0.64274	0.812717	0.604161	0.561061	0.661175	0.350291	0.556872	0.556872	0.58257	0.412923	0.507867	0.656192	0.476497	0.996707	0.519273	0.321286	0.14169	0.115848	0.402999	0.402999	0.194215	0.242502	0.592264	0.475202	0.81366	0.615356	0.611905	0.134211	0.590968	0.280114	0.280114	0.323847	0.374066	0.523773	0.667969	0.804864	0.489038	0.457965	0.67617	0.32732	0.566141	0.566141	0.676289	0.400483	0.502536	0.58025
4.65533	0.153919	0.48035	0.47219	0.619898	0.80722	0.599336	0.570071	0.648695	0.346594	0.549917	0.549917	0.582299	0.425848	0.517526	0.654071	0.444606	0.997016	0.526313	0.337517	0.154051	0.119002	0.400161	0.400161	0.223128	0.258037	0.590639	0.476817	0.806726	0.592687	0.621332	0.117355	0.574619	0.274507	0.274507	0.324656	0.370577	0.505406	0.656188	0.795094	0.492866	0.437091	0.663933	0.291122	0.523769	0.523769	0.64191	0.391718	0.49924	0.563001
4.98946	0.123215	0.478814	0.46085	0.604192	0.793355	0.574618	0.573705	0.646669	0.336918	0.529593	0.529593	0.588045	0.425081	0.508449	0.651664	0.425506	0.997521	0.520243	0.32203	0.143299	0.109797	0.41088	0.41088	0.236962	0.265731	0.606772	0.469462	0.792978	0.568615	0.609842	0.106255	0.544367	0.280844	0.280844	0.302041	0.354826	0.478592	0.637627	0.773111	0.486229	0.41941	0.657673	0.286367	0.496785	0.496785	0.609362	0.367591	0.484424	0.569165
5.34757	0.113618	0.474108	0.458391	0.589136	0.777267	0.550813	0.563812	0.63399	0.308459	0.50714	0.50714	0.588998	0.426643	0.460361	0.644604	0.43601	0.998033	0.506688	0.289748	0.131084	0.110214	0.390105	0.390105	0.243799	0.271234	0.584785	0.497765	0.777735	0.57071	0.587081	0.0849652	0.536075	0.274695	0.274695	0.267651	0.32115	0.438799	0.629178	0.755105	0.479176	0.415377	0.664679	0.280339	0.496029	0.496029	0.616079	0.347785	0.458677	0.581215
5.73138	0.106627	0.459156	0.443551	0.567312	0.773668	0.537518	0.548963	0.602716	0.261665	0.474575	0.474575	0.601412	0.437699	0.440342	0.62438	0.448636	0.996946	0.529298	0.248056	0.106944	0.143518	0.339446	0.339446	0.227754	0.272518	0.545195	0.502751	0.773799	0.577249	0.580094	0.0783152	0.53487	0.260622	0.260622	0.234309	0.298046	0.399874	0.644855	0.73696	0.486664	0.405207	0.661551	0.238889	0.491567	0.491567	0.636583	0.341531	0.444595	0.557885
6.14274	0.0990151	0.428558	0.425859	0.545583	0.77169	0.539219	0.526083	0.582857	0.189342	0.43752	0.43752	0.604515	0.46594	0.43614	0.589697	0.493099	0.99747	0.580774	0.220703	0.0971091	0.205198	0.29632	0.29632	0.213834	0.270857	0.546237	0.497424	0.770994	0.580178	0.5695	0.0995983	0.550401	0.262	0.262	0.199627	0.284302	0.362461	0.642745	0.69437	0.508141	0.38087	0.656181	0.163689	0.475591	0.475591	0.673939	0.359785	0.43023	0.501992
6.58363	0.0954079	0.433435	0.422288	0.52727	0.756397	0.533875	0.489551	0.565453	0.136462	0.37416	0.37416	0.591861	0.504255	0.44443	0.568885	0.533203	0.99653	0.617531	0.202343	0.105922	0.295312	0.262674	0.262674	0.204417	0.299144	0.567772	0.500771	0.755017	0.583712	0.569311	0.132149	0.570332	0.259141	0.259141	0.155172	0.308509	0.339232	0.655257	0.660922	0.543393	0.36613	0.630932	0.126966	0.434594	0.434594	0.707891	0.415769	0.410592	0.440805
7.05616	0.0944556	0.467024	0.433594	0.510592	0.741421	0.530508	0.449828	0.526339	0.160807	0.317857	0.317857	0.569819	0.552702	0.444842	0.55085	0.567104	0.996478	0.616524	0.184549	0.118632	0.384143	0.261868	0.261868	0.193386	0.343236	0.568471	0.487676	0.742536	0.577941	0.564662	0.168782	0.592457	0.254882	0.254882	0.111908	0.383862	0.328134	0.669403	0.656803	0.58646	0.380151	0.61927	0.241219	0.387223	0.387223	0.731819	0.526657	0.400812	0.441287
7.5626	0.0986635	0.505681	0.414399	0.481771	0.732267	0.50983	0.430541	0.508868	0.195168	0.292154	0.292154	0.548023	0.594917	0.449744	0.538057	0.566661	0.99622	0.580612	0.185449	0.138893	0.422348	0.274888	0.274888	0.18488	0.394571	0.527121	0.469231	0.731529	0.559877	0.544587	0.207175	0.626337	0.249418	0.249418	0.0634114	0.496305	0.30676	0.670513	0.660437	0.606244	0.46816	0.593097	0.349631	0.335764	0.335764	0.731463	0.648436	0.384227	0.460652
8.1054	0.0995443	0.528227	0.374439	0.473783	0.726548	0.484161	0.42869	0.522887	0.201205	0.296108	0.296108	0.538259	0.618626	0.443147	0.53696	0.541459	0.995738	0.523615	0.176181	0.151812	0.423351	0.271441	0.271441	0.17636	0.425128	0.521979	0.438018	0.728595	0.540065	0.529094	0.229977	0.635556	0.241081	0.241081	0.0220389	0.604156	0.30181	0.649582	0.663134	0.597238	0.55845	0.560162	0.405263	0.315296	0.315296	0.7205	0.748457	0.372139	0.46856
8.68715	0.104807	0.525499	0.360395	0.483426	0.72923	0.471074	0.4199	0.544503	0.183907	0.327649	0.327649	0.550965	0.629	0.418074	0.566946	0.518003	0.996428	0.483071	0.159473	0.161202	0.407229	0.280999	0.280999	0.170559	0.425152	0.53791	0.406732	0.73008	0.5345	0.521262	0.247964	0.637871	0.254039	0.254039	0.0266594	0.667635	0.320223	0.615483	0.678232	0.55988	0.569984	0.532517	0.381697	0.33454	0.33454	0.707734	0.792272	0.374439	0.464774
9.31066	0.119396	0.522438	0.367969	0.497398	0.730684	0.465764	0.411581	0.568763	0.152712	0.351737	0.351737	0.554393	0.599474	0.401831	0.600665	0.503627	0.996467	0.462707	0.134547	0.202333	0.380065	0.297906	0.297906	0.182519	0.386273	0.54745	0.387979	0.731757	0.521625	0.515961	0.275706	0.62039	0.275334	0.275334	0.0638672	0.660617	0.350701	0.5808	0.724923	0.529987	0.504533	0.545506	0.302038	0.374116	0.374116	0.689677	0.779497	0.390082	0.457086
9.97892	0.112958	0.531622	0.390416	0.505241	0.735493	0.446418	0.409668	0.598526	0.118156	0.376334	0.376334	0.56346	0.565161	0.415869	0.621553	0.482156	0.996359	0.437833	0.103041	0.250169	0.33637	0.323993	0.323993	0.181538	0.349571	0.547601	0.369328	0.735843	0.498506	0.496985	0.285415	0.59326	0.281394	0.281394	0.0773059	0.618528	0.37282	0.551638	0.77337	0.531473	0.419659	0.568337	0.193933	0.415447	0.415447	0.651514	0.728337	0.398839	0.462256
10.6951	0.105163	0.534127	0.420664	0.502721	0.727737	0.410255	0.404999	0.623265	0.116398	0.400323	0.400323	0.555105	0.505086	0.406782	0.614038	0.468808	0.995964	0.411084	0.098466	0.269165	0.266781	0.341838	0.341838	0.186891	0.321149	0.540641	0.342482	0.727227	0.472726	0.473906	0.281018	0.566483	0.286617	0.286617	0.0754835	0.566186	0.394787	0.52141	0.816094	0.55183	0.438461	0.607539	0.11684	0.453566	0.453566	0.613529	0.652793	0.404004	0.485686
11.4628	0.0962013	0.533184	0.418769	0.498704	0.723382	0.358772	0.408144	0.637001	0.122683	0.414637	0.414637	0.546893	0.446445	0.384901	0.59786	0.462197	0.996227	0.371059	0.120872	0.257707	0.208354	0.335412	0.335412	0.191665	0.307584	0.527789	0.324994	0.728411	0.43505	0.46375	0.259751	0.551475	0.273057	0.273057	0.0682971	0.528751	0.407766	0.489448	0.836932	0.563575	0.527397	0.656575	0.123788	0.476703	0.476703	0.594697	0.57244	0.405057	0.51834
12.2855	0.0868899	0.515948	0.383879	0.485098	0.725389	0.302049	0.417153	0.631024	0.146068	0.419052	0.419052	0.544301	0.39944	0.377477	0.571913	0.460232	0.99709	0.328189	0.170453	0.221764	0.155284	0.336223	0.336223	0.193279	0.293878	0.502255	0.325589	0.728136	0.414452	0.465769	0.236099	0.535223	0.262171	0.262171	0.0677208	0.500208	0.413674	0.445392	0.834252	0.532125	0.576406	0.677357	0.131375	0.476151	0.476151	0.571092	0.491624	0.399421	0.531283
13.1673	0.0837695	0.50838	0.340348	0.474231	0.728159	0.268243	0.420078	0.622313	0.16611	0.422617	0.422617	0.545575	0.359082	0.342361	0.544239	0.467667	0.996252	0.291229	0.203841	0.186295	0.114633	0.333626	0.333626	0.18749	0.275589	0.492758	0.337347	0.729622	0.392221	0.45776	0.21594	0.513063	0.264543	0.264543	0.0662791	0.46362	0.414626	0.405162	0.817783	0.474487	0.566658	0.685625	0.134987	0.450732	0.450732	0.557664	0.420736	0.397209	0.521653
14.1123	0.0848558	0.505171	0.305821	0.464937	0.712917	0.257319	0.413497	0.60988	0.194736	0.422142	0.422142	0.544985	0.329923	0.309525	0.513866	0.480561	0.996559	0.271688	0.220168	0.15634	0.0834996	0.335689	0.335689	0.174788	0.257185	0.485158	0.349518	0.712724	0.373586	0.448191	0.193867	0.492373	0.267539	0.267539	0.0755474	0.413969	0.413727	0.368809	0.783204	0.409883	0.515903	0.670425	0.142438	0.427898	0.427898	0.55572	0.356838	0.392737	0.497045
15.1252	0.0705625	0.49431	0.264379	0.464865	0.696715	0.260245	0.406205	0.605478	0.210373	0.41903	0.41903	0.546393	0.322523	0.284052	0.517334	0.481608	0.996061	0.266372	0.236488	0.13767	0.0778845	0.341591	0.341591	0.161384	0.250474	0.473773	0.35357	0.699805	0.362619	0.440045	0.190363	0.495589	0.263612	0.263612	0.098282	0.379368	0.404595	0.349318	0.744821	0.351305	0.468545	0.654855	0.161348	0.412998	0.412998	0.547246	0.293526	0.384923	0.472391
16.2108	0.0579088	0.479831	0.257062	0.467273	0.678212	0.278478	0.405138	0.608173	0.228331	0.422982	0.422982	0.53758	0.309749	0.270991	0.532699	0.494465	0.995132	0.281421	0.249114	0.135167	0.0854904	0.342718	0.342718	0.15559	0.255561	0.457198	0.367043	0.684339	0.359367	0.434312	0.207928	0.515377	0.268453	0.268453	0.127164	0.362034	0.389464	0.350195	0.719267	0.315994	0.450718	0.647938	0.188348	0.404332	0.404332	0.538164	0.264978	0.380463	0.459308
17.3743	0.0506704	0.463454	0.256359	0.466034	0.670269	0.308618	0.389753	0.612484	0.236003	0.406556	0.406556	0.541748	0.292033	0.270597	0.539771	0.508277	0.996145	0.294866	0.257252	0.151502	0.0986149	0.340079	0.340079	0.150128	0.26845	0.453852	0.392082	0.675492	0.358963	0.429845	0.227634	0.518512	0.278594	0.278594	0.154306	0.358204	0.365656	0.373876	0.720779	0.303405	0.447333	0.63273	0.19329	0.408348	0.408348	0.538132	0.248897	0.36777	0.465528
18.6213	0.0562386	0.444762	0.260435	0.480713	0.666566	0.322658	0.376645	0.630623	0.243778	0.382272	0.382272	0.53871	0.28564	0.263869	0.550792	0.507887	0.995491	0.304865	0.269336	0.180364	0.118435	0.327361	0.327361	0.143759	0.26282	0.437969	0.40754	0.669863	0.359949	0.430806	0.245193	0.522604	0.279238	0.279238	0.16721	0.351789	0.345798	0.397746	0.745727	0.310898	0.446663	0.631937	0.198246	0.412927	0.412927	0.526608	0.240611	0.350629	0.475575
19.9578	0.0577878	0.431181	0.255033	0.498206	0.662152	0.327777	0.375928	0.654382	0.246397	0.364339	0.364339	0.530528	0.288048	0.268297	0.55137	0.508643	0.995008	0.301238	0.277236	0.199503	0.125283	0.323073	0.323073	0.138741	0.260554	0.401846	0.404649	0.665379	0.349896	0.434229	0.260175	0.525442	0.257889	0.257889	0.171707	0.341613	0.323142	0.417077	0.769051	0.340317	0.464904	0.643305	0.200196	0.41478	0.41478	0.52765	0.245672	0.330543	0.477582
21.3903	0.0524486	0.417988	0.260506	0.502352	0.644834	0.322425	0.371859	0.668059	0.247848	0.361489	0.361489	0.521476	0.284586	0.267326	0.548826	0.504143	0.995575	0.287141	0.270945	0.20258	0.127923	0.322571	0.322571	0.145142	0.25277	0.389424	0.397204	0.650771	0.348109	0.443429	0.255021	0.523194	0.238102	0.238102	0.15544	0.338541	0.298996	0.426439	0.78842	0.362418	0.509412	0.651379	0.203009	0.420449	0.420449	0.516497	0.241453	0.308184	0.477023
22.9255	0.0378858	0.411142	0.260518	0.492277	0.637555	0.30653	0.376376	0.669772	0.236791	0.360072	0.360072	0.51851	0.280837	0.274804	0.541991	0.485608	0.995475	0.268828	0.277479	0.194733	0.11725	0.323455	0.323455	0.137962	0.242233	0.393271	0.386749	0.64099	0.349699	0.452141	0.245484	0.513992	0.212534	0.212534	0.13229	0.3352	0.277413	0.435948	0.789101	0.356926	0.532876	0.665642	0.218736	0.418861	0.418861	0.50835	0.23178	0.280319	0.471687
24.571	0.0225591	0.403967	0.260567	0.48363	0.63409	0.300608	0.37636	0.652578	0.243037	0.352557	0.352557	0.518927	0.263519	0.271837	0.549143	0.462487	0.995206	0.257775	0.287245	0.168876	0.123348	0.320696	0.320696	0.120937	0.228338	0.398075	0.376192	0.637649	0.350803	0.449873	0.21941	0.505815	0.182891	0.182891	0.115304	0.326455	0.260506	0.44518	0.771989	0.346571	0.526222	0.67577	0.229	0.399989	0.399989	0.513525	0.220192	0.263328	0.469462
26.3345	0.0294332	0.392377	0.241513	0.472421	0.625561	0.301867	0.36505	0.637167	0.257051	0.345248	0.345248	0.520347	0.243314	0.256798	0.56778	0.425645	0.994999	0.253688	0.288993	0.136733	0.140724	0.311435	0.311435	0.105606	0.210924	0.385027	0.36478	0.628328	0.364555	0.443893	0.185385	0.500619	0.16133	0.16133	0.0997851	0.321466	0.245581	0.453885	0.734286	0.338983	0.505027	0.672637	0.228649	0.374862	0.374862	0.515001	0.197996	0.249874	0.470959
28.2246	0.0364172	0.37973	0.215926	0.463967	0.621931	0.321755	0.355162	0.624338	0.266518	0.340785	0.340785	0.519874	0.230767	0.227156	0.590637	0.38907	0.994914	0.262281	0.287969	0.115124	0.157642	0.30255	0.30255	0.0908069	0.196866	0.392091	0.358966	0.626521	0.376678	0.437426	0.176066	0.495276	0.153015	0.153015	0.107311	0.311257	0.230658	0.462545	0.678904	0.325228	0.482742	0.65518	0.223608	0.347885	0.347885	0.513738	0.169252	0.234135	0.479592
30.2504	0.0433014	0.373529	0.198815	0.467793	0.612281	0.329772	0.342229	0.621688	0.27734	0.337451	0.337451	0.518705	0.22602	0.205445	0.619455	0.364482	0.995266	0.271467	0.282089	0.106729	0.173033	0.303052	0.303052	0.0764975	0.184438	0.386055	0.351761	0.615712	0.379207	0.426876	0.156519	0.48936	0.155695	0.155695	0.126958	0.302863	0.219907	0.456536	0.645027	0.316859	0.443502	0.629198	0.2189	0.333623	0.333623	0.516992	0.154587	0.218691	0.493856
32.4216	0.0495209	0.372623	0.200999	0.471861	0.60141	0.32873	0.331414	0.623848	0.302922	0.339179	0.339179	0.512505	0.218333	0.202907	0.642453	0.3597	0.99484	0.271247	0.277763	0.0847361	0.188212	0.302102	0.302102	0.0670236	0.173323	0.387765	0.349758	0.607198	0.381265	0.410521	0.132068	0.48464	0.182606	0.182606	0.12442	0.298924	0.21257	0.448855	0.624206	0.307098	0.404112	0.610243	0.216729	0.332208	0.332208	0.518923	0.139108	0.203043	0.5171
34.7486	0.0485675	0.372512	0.189532	0.479088	0.592615	0.321031	0.321906	0.625506	0.329184	0.348825	0.348825	0.502539	0.210788	0.216484	0.660312	0.366578	0.994975	0.264127	0.26593	0.0559741	0.203317	0.307082	0.307082	0.0584437	0.160889	0.376729	0.348702	0.595801	0.376975	0.397866	0.112558	0.484447	0.212074	0.212074	0.115241	0.29211	0.209476	0.442586	0.617542	0.307304	0.383585	0.598614	0.22759	0.330309	0.330309	0.519816	0.126556	0.191708	0.543035
37.2426	0.0436127	0.353101	0.186925	0.481049	0.588537	0.319985	0.310656	0.625413	0.345178	0.348826	0.348826	0.50101	0.210419	0.216571	0.661531	0.378817	0.994575	0.258027	0.258994	0.0450046	0.221772	0.311485	0.311485	0.0639492	0.153063	0.371635	0.351226	0.592513	0.37056	0.390947	0.0959979	0.490893	0.218059	0.218059	0.0988307	0.293989	0.21389	0.428845	0.61868	0.312415	0.358517	0.590956	0.247063	0.324508	0.324508	0.521802	0.117404	0.185392	0.559742
39.9157	0.0434484	0.330064	0.18907	0.477109	0.584687	0.312085	0.312578	0.624426	0.351771	0.344737	0.344737	0.496028	0.206146	0.21151	0.65243	0.396594	0.994897	0.254019	0.265402	0.0517755	0.243363	0.308875	0.308875	0.0698803	0.152493	0.381593	0.349113	0.588908	0.363922	0.399727	0.0916589	0.504712	0.218677	0.218677	0.0775329	0.301808	0.216879	0.419323	0.627897	0.312127	0.3408	0.589123	0.266117	0.31905	0.31905	0.522436	0.113887	0.179645	0.566851
42.7805	0.0468558	0.318722	0.20775	0.476723	0.582547	0.293487	0.316772	0.610776	0.347226	0.33946	0.33946	0.491947	0.203918	0.211594	0.634955	0.411522	0.99483	0.245311	0.280614	0.0638639	0.263537	0.316747	0.316747	0.0796302	0.141522	0.382523	0.346664	0.587522	0.357033	0.406068	0.108233	0.516659	0.224522	0.224522	0.0659503	0.310912	0.223096	0.422172	0.636082	0.309623	0.337614	0.586245	0.287305	0.314085	0.314085	0.52141	0.116413	0.16757	0.575461
45.8511	0.0648906	0.311877	0.22659	0.478728	0.585475	0.278257	0.323275	0.592337	0.338573	0.33852	0.33852	0.485477	0.212883	0.197468	0.611412	0.438497	0.994225	0.230037	0.30336	0.0768418	0.297884	0.321777	0.321777	0.0873014	0.129062	0.366551	0.35375	0.591414	0.34931	0.410197	0.12149	0.521497	0.228305	0.228305	0.0670208	0.32062	0.227201	0.433052	0.634991	0.302858	0.344551	0.576396	0.301068	0.309856	0.309856	0.515545	0.116869	0.142471	0.57507
49.1419	0.0778467	0.31677	0.261348	0.477808	0.590509	0.268659	0.331322	0.574689	0.320377	0.328424	0.328424	0.481387	0.216608	0.20904	0.591862	0.466616	0.994459	0.217786	0.316298	0.0887015	0.326666	0.31516	0.31516	0.0861401	0.121572	0.345128	0.355539	0.59508	0.338109	0.41411	0.135026	0.52681	0.22827	0.22827	0.0843172	0.326598	0.240134	0.430549	0.626226	0.291537	0.348403	0.565999	0.30161	0.30764	0.30764	0.505433	0.115968	0.10957	0.573234
52.669	0.0698448	0.328275	0.290502	0.480406	0.594918	0.259846	0.336304	0.554421	0.310749	0.327703	0.327703	0.473399	0.223364	0.214313	0.576654	0.485633	0.993746	0.218729	0.331891	0.0986145	0.334369	0.298528	0.298528	0.0777799	0.119568	0.342281	0.360491	0.601573	0.32815	0.417639	0.139946	0.525535	0.229096	0.229096	0.0846833	0.32911	0.254207	0.438778	0.617218	0.270448	0.348491	0.556495	0.301887	0.307783	0.307783	0.500731	0.121183	0.0876004	0.582851
56.4493	0.0501579	0.337037	0.321082	0.491278	0.602925	0.251843	0.338636	0.544805	0.309938	0.325059	0.325059	0.474728	0.222583	0.224958	0.569446	0.49962	0.994195	0.231124	0.346033	0.110492	0.315516	0.283698	0.283698	0.0664342	0.123332	0.350265	0.376469	0.60954	0.328525	0.42406	0.140566	0.523953	0.236149	0.236149	0.0732708	0.329916	0.266489	0.458928	0.601303	0.251472	0.339628	0.554887	0.299684	0.31228	0.31228	0.500221	0.130151	0.0809842	0.588789
60.5008	0.0347304	0.346344	0.340321	0.505549	0.609104	0.243166	0.34051	0.548712	0.314199	0.326865	0.326865	0.483975	0.219972	0.224622	0.575515	0.504225	0.993352	0.243237	0.362137	0.123414	0.283312	0.272163	0.272163	0.0647603	0.130071	0.344846	0.390641	0.615692	0.329782	0.424365	0.145302	0.518699	0.236954	0.236954	0.0667304	0.336784	0.281172	0.470841	0.583245	0.247709	0.328498	0.565602	0.300505	0.322588	0.322588	0.507289	0.146167	0.091138	0.6028
64.8432	0.0315845	0.352494	0.342925	0.520765	0.600792	0.244128	0.34241	0.551546	0.320602	0.336234	0.336234	0.481165	0.216578	0.237049	0.587835	0.504199	0.992615	0.261829	0.372783	0.143156	0.257195	0.266023	0.266023	0.0654526	0.134672	0.357791	0.399159	0.610189	0.338088	0.420769	0.159608	0.522996	0.245233	0.245233	0.0665558	0.343116	0.294466	0.485349	0.571081	0.246231	0.328107	0.579923	0.301179	0.346625	0.346625	0.509282	0.161715	0.122154	0.60976
69.4972	0.0320476	0.35501	0.3469	0.537454	0.592169	0.245172	0.346729	0.547747	0.331858	0.35443	0.35443	0.475536	0.210159	0.263384	0.600787	0.508401	0.991927	0.285372	0.381112	0.169664	0.249769	0.267026	0.267026	0.0680507	0.137393	0.372111	0.409753	0.600891	0.348915	0.415997	0.181972	0.53736	0.262346	0.262346	0.0761337	0.349838	0.310801	0.492858	0.554618	0.244758	0.331481	0.586144	0.301999	0.372917	0.372917	0.524389	0.168871	0.167531	0.614946
74.4853	0.0402847	0.361243	0.367717	0.542655	0.590251	0.244721	0.354121	0.554928	0.343006	0.371965	0.371965	0.474397	0.206234	0.29687	0.609387	0.519409	0.991305	0.30313	0.393145	0.196321	0.257668	0.267382	0.267382	0.0701634	0.149533	0.392303	0.418531	0.598273	0.363734	0.412895	0.204238	0.555517	0.279557	0.279557	0.0931115	0.361513	0.329196	0.500129	0.5474	0.241955	0.334922	0.598513	0.306504	0.395104	0.395104	0.543131	0.172807	0.217036	0.619316
79.8313	0.0543994	0.372788	0.389712	0.540013	0.586634	0.250671	0.357963	0.568424	0.348875	0.381362	0.381362	0.470558	0.212187	0.330891	0.610369	0.529854	0.990489	0.315115	0.406888	0.226048	0.268391	0.275423	0.275423	0.0729386	0.164373	0.409538	0.428243	0.595043	0.378577	0.409338	0.233629	0.576325	0.289486	0.289486	0.107968	0.371843	0.350207	0.505996	0.548227	0.234344	0.336925	0.612863	0.313213	0.416217	0.416217	0.55924	0.18548	0.267647	0.621976
85.5611	0.0688181	0.389268	0.409156	0.537314	0.582917	0.259765	0.360003	0.584594	0.358274	0.385914	0.385914	0.466583	0.228183	0.371525	0.6084	0.533333	0.990076	0.326881	0.411324	0.262094	0.278333	0.289434	0.289434	0.0717791	0.1796	0.428125	0.433876	0.589885	0.389769	0.413631	0.270788	0.594241	0.296153	0.296153	0.130248	0.385833	0.374628	0.514616	0.546872	0.239745	0.336585	0.631604	0.322538	0.437316	0.437316	0.574887	0.20373	0.316436	0.625509
91.7021	0.0805644	0.404631	0.432725	0.532335	0.576697	0.263248	0.354892	0.600748	0.374892	0.388394	0.388394	0.471792	0.249983	0.403723	0.605651	0.538443	0.988148	0.325631	0.411565	0.301535	0.287017	0.303494	0.303494	0.0731176	0.195867	0.453972	0.432868	0.584049	0.396571	0.413016	0.308834	0.62254	0.298455	0.298455	0.155475	0.404522	0.401781	0.522783	0.545406	0.247917	0.330432	0.65162	0.339163	0.452974	0.452974	0.588689	0.234191	0.361036	0.627206
98.2839	0.0847588	0.413701	0.450865	0.523896	0.570034	0.260667	0.342838	0.612422	0.391792	0.393052	0.393052	0.472918	0.277942	0.432739	0.598212	0.543283	0.987596	0.316002	0.410159	0.34469	0.291771	0.314574	0.314574	0.0732648	0.217893	0.483038	0.433961	0.574756	0.399126	0.40933	0.349062	0.647027	0.299258	0.299258	0.174133	0.424287	0.427064	0.52395	0.541355	0.253877	0.31908	0.673859	0.354036	0.458633	0.458633	0.601155	0.272598	0.400451	0.631127
105.338	0.0875312	0.429233	0.475718	0.516571	0.556811	0.249297	0.333392	0.615449	0.402816	0.399298	0.399298	0.469383	0.309993	0.463057	0.593299	0.543557	0.98567	0.299271	0.406875	0.387121	0.299662	0.325548	0.325548	0.0742299	0.244625	0.515997	0.436743	0.559725	0.391843	0.410529	0.388018	0.663689	0.296954	0.296954	0.187768	0.448823	0.458861	0.519876	0.535402	0.249489	0.301972	0.688752	0.36627	0.461804	0.461804	0.60803	0.315712	0.438641	0.634253
[truncated: 53 more columns]

## Sheet: Figure 2i
HPC-intact Home	HPC-intact Encoding(Day1)	HPC-intact Recall	HPC-lesion Home	HPC-lesion Encoding(Day1)	HPC-lesion Recall
0.444219	0.477605	0.479159	0.0404163	0.119509	0.155426
0.286964	0.288687	0.318685	0.38633	0.313423	0.379632
0.508479	0.512093	0.533489	0.223922	0.241	0.232595
0.328882	0.337711	0.369552	0.479382	0.444535	0.437162
0.13357	0.1957	0.146809	0.617646	0.696462	0.662335
0.622184	0.63118	0.636602	0.316967	0.330422	0.354111
0.295842	0.401995	0.420478	0.350112	0.460666	0.434757
0.413568	0.49968	0.470102	0.638708	0.638847	0.702313
0.240583	0.375442	0.355202	0.27843	0.223698	0.305944
0.424091	0.458838	0.487193	0.34827	0.364744	0.387626
0.62038	0.5858	0.572782	0.34827	0.364744	0.387626
0.435747	0.421772	0.493745	0.514877	0.516072	0.514123
0.438079	0.451178	0.275831	0.240954	0.177592	0.253271
0.50882	0.572075	0.533876	0.237703	0.237186	0.216654
0.494529	0.531334	0.601801	0.598014	0.498051	0.503007
0.601919	0.621502	0.622855	0.41517	0.336976	0.348819
0.362381	0.453338	0.411911	0.995092	0.904382	0.969408
0.615848	0.655412	0.681995	0.266064	0.276737	0.341001
0.561581	0.598213	0.597821	0.27749	0.349104	0.313185
0.573948	0.580216	0.604754	0.123388	0.101094	0.195051
0.158367	0.180931	0.201775	0.161469	0.125504	0.171807
0.49436	0.64481	0.637577	0.311603	0.244412	0.253335
0.421052	0.47687	0.389066	0.311603	0.244412	0.253335
0.424917	0.473548	0.385858	0.096263	0.0989934	0.0657686
0.351858	0.390305	0.340808	0.200316	0.173928	0.196202
0.312675	0.327064	0.315424	0.386675	0.390115	0.341369
0.5831	0.610369	0.590768	0.365038	0.309784	0.313399
0.378609	0.368283	0.347047	0.62172	0.716089	0.678444
0.540512	0.49301	0.51604	0.366428	0.3579	0.393086
0.469113	0.413867	0.435257	0.428108	0.521037	0.508475
0.485052	0.48597	0.480666	0.17539	0.148926	0.237749
0.326424	0.310791	0.315921	0.498693	0.476502	0.509766
0.677516	0.671536	0.586125	0.190701	0.154254	0.130844
0.244628	0.350993	0.299414	0.190701	0.154254	0.130844
0.412781	0.400967	0.374472
0.370284	0.442767	0.42168
0.344033	0.374983	0.348073
0.394981	0.368228	0.376367
0.764732	0.815728	0.817114
0.529077	0.548511	0.572557
0.313097	0.376904	0.34694
0.252875	0.555969	0.376854
0.140638	0.221962	0.211703
0.221792	0.222365	0.299121
0.32274	0.363261	0.405203
0.450539	0.565327	0.540823
0.346859	0.431015	0.315053
0.453507	0.497508	0.491306
0.165473	0.197635	0.170836
0.140062	0.156247	0.151984
0.420316	0.456485	0.487908
0.190646	0.207294	0.185276
0.0892808	0.0856972	0.109508
0.0528972	0.0635432	0.0643084
0.387587	0.374745	0.380273
0.208383	0.221155	0.251707
0.451986	0.488577	0.483847
0.513399	0.599733	0.729737
0.415994	0.345542	0.361194
0.285503	0.293228	0.311921
0.34585	0.347211	0.333994
0.622813	0.656485	0.694415
0.563105	0.599663	0.638883
0.421412	0.445086	0.455395
0.66544	0.66535	0.648724
0.268171	0.531403	0.434066
0.340619	0.419152	0.358194
0.44041	0.477659	0.540218
0.194267	0.200863	0.226131
0.507077	0.658918	0.676713
0.290401	0.355228	0.290663
0.146829	0.206006	0.151027

## Sheet: Figure 2j
MO-RSC	RSC-VIS	VIS-MO	EC-MO	EC-RSC	EC-VIS	HPC-MO	HPC-RSC	HPC-VIS	HPC-EC
-7.33333	26.3333	-10	-7.66667	-14.3333	-32.3333	-15	-13	-8.66667	3
-11	11.3333	0	-10	-25	-10.3333	0.666667	-2.33333	0.666667	-12.6667
-2.33333	14.6667	-4.33333	18.3333	6.33333	-0.666667	-4.66667	-3	1	-19.6667
0	17	0		-38.3333	-10.3333	1	-23	-6	-2.33333
-9	9	-2.66667	-13	-15.6667	-12.6667	-13.6667	-5	-7.33333	-7.33333
-5	23.6667	-11.6667	-7.66667		-18.3333	-15	-5	5.66667	-9.66667
-2.33333	0	2.66667	-10	-28.3333	-28.3333	0.666667	-0.333333	-0.333333	8.33333
-13.3333	13.3333	2.66667	-0.666667	-12	-29.6667	-0.666667	2.33333	-0.333333	-2.66667
-15	21.6667	-5.33333	-27	-49.6667	-18.6667	-4.33333	-14.3333	-1	1
-3	3.66667	-1	-2.66667	-6.66667	-6.66667	-3	-4	-2.33333	1.66667
-7	19	-6.66667
-1	0	0
0.666667	3.66667	-8.33333	-20.6667	-26	-8.66667
-5	24.6667	-19
-5.33333	0.666667	3.66667
-2	-30	24	-22	0	11	10	-22	-34	-50
1	0	-1	12	12	12.6667	-10.6667	-12	-12.3333	-43.6667
-4.5	12.75	-7.75	-0.25	0	-50	-3.25	-5.5	-7.5	8.5
-1	-10.25	3.75	8.5	12.5	-3.75	-8.25	-17	-6.75	-19.5
-23.25	10	2	-10.5	4	-6.5	0.25	6.25	-10.5	0
-4	14.25	-8.5	-34.5	0	-11.75
0	8.25	-9
-4.75	3.5	7
		-0.5
-0.5	1.5	-14	-2.75		-11	-0.25	5	-0.75	-20.75
-4.75	8	-1.5				-6.5	2.75	-7.75

## Sheet: Figure 2m 10Hz-Figure 2m 10Hz
	oChiEF																						EYFP
-20	0.330244	0.964261	3.48929	0.67018	-7.48421	15.7636	-0.602549	-0.515386	3.42754	0.856084	1.2361	-1.63937	1.45208	-14.9431	1.50017	-0.00943636	3.45624	-7.70092	-4.53382	6.09871	-1.06269		1.09003	-1.20428	-0.371761	-0.069283	-0.155169	-0.0180437	0.276954	0.303875	1.85728	0.720296	0.413308	-3.08663	-4.99753	-3.51402
-19	-0.0710866	0.46474	3.49016	-0.0421158	-7.98346	14.2745	-0.307862	-0.603324	3.52563	0.400973	1.27483	-1.83276	1.81184	-13.9943	0.918085	0.0491895	3.37607	-7.91797	-4.78297	4.69335	-1.17653		0.651154	-1.88112	-0.379378	-0.523685	-0.207781	-0.64466	-0.237759	-0.181607	2.42675	0.886546	0.741805	-2.95105	-4.67508	-4.50137
-18	-0.596667	0.0874457	3.35171	-0.69209	-6.13314	12.8	0.000639513	-0.599711	3.5226	0.0359608	1.24849	-1.91332	1.91869	-12.9871	0.566353	0.108016	3.35548	-8.06692	-4.8979	3.34197	-1.05406		0.364654	-2.37655	-0.331614	-0.486835	-0.289852	-2.04526	-1.19391	-1.14882	2.06838	0.747063	0.747247	-2.88861	-4.65329	-5.08007
-17	-1.09427	0.35784	3.59598	-1.10892	-3.39841	11.5933	0.228818	-0.539278	3.64806	0.270689	1.39459	-2.00031	1.50282	-12.0185	0.0423358	0.180094	3.29687	-7.49154	-5.00575	1.78937	-0.948454		0.130545	-2.8725	-0.357854	0.106235	-0.194127	-1.79611	-0.533439	-0.517479	1.19869	0.300005	0.649953	-2.59985	-4.59617	-5.34144
-16	-1.45964	0.382894	2.92618	-0.967877	-2.36882	10.4658	0.56047	-1.04302	3.58703	0.260962	0.844558	-1.94717	0.505423	-11.2165	-0.241097	-0.122271	3.20507	-7.23363	-4.76539	0.046097	-1.04342		0.0946376	-2.08496	-0.635672	0.800004	0.22246	-0.419863	0.630991	0.664506	0.106473	-0.0959485	0.532654	-2.3344	-4.59832	-5.3507
-15	-1.91074	0.0824348	2.5146	-0.420109	-0.885899	9.26631	0.744394	-1.17814	3.23583	-0.0574784	0.879995	-1.7623	0.697984	-10.4878	-0.234574	-0.181499	2.76523	-7.23147	-4.12683	-1.42647	-0.582846		0.790711	-0.247093	-0.563996	0.196891	0.186647	-0.156315	0.841617	0.91985	-0.473779	-0.0631691	0.686618	-2.25034	-4.78546	-5.48211
-14	-2.20877	0.0392032	2.12093	0.169251	-2.31104	8.06404	0.673535	-0.82016	3.02378	-0.118592	0.965583	-1.54425	0.883242	-9.78861	-0.338814	-0.0279075	2.20816	-6.61994	-3.63128	-2.40894	0.110225		0.769656	0.242308	-0.673484	-0.513054	-0.0317957	-1.27153	0.149039	0.241216	-0.572986	-0.241949	0.517003	-2.0093	-4.25889	-5.33861
-13	-2.4873	-0.142664	1.583	0.159673	-2.37622	6.72496	0.652432	-0.929983	2.8276	-0.309106	0.659342	-1.75483	0.662623	-8.97369	-0.515576	-0.258195	1.58074	-5.73575	-3.9169	-3.08877	0.189731		0.415157	-0.33793	-0.54246	-1.1486	-0.228024	-1.91544	-0.323101	-0.278868	-0.0313797	-0.314761	0.318192	-1.81312	-3.79401	-5.03369
-12	-2.6365	-0.0204368	1.09106	0.19759	-2.36289	5.50038	0.673408	-0.462783	2.63614	-0.198178	0.309533	-1.71428	0.348223	-8.16853	-0.65985	-0.00281083	1.11595	-4.79379	-3.91664	-3.64888	0.970941		0.366432	-1.06054	-0.0528396	-2.07908	-0.835689	-1.76316	-0.0828091	-0.0462736	1.29554	-0.0449945	0.513643	-1.86719	-4.09782	-5.11797
-11	-2.48331	-0.068974	1.03626	0.721086	-0.0192587	4.62373	0.630304	0.0859311	2.62609	-0.234335	0.489521	-1.05618	-0.0818671	-7.18807	-0.890714	0.204187	0.954643	-3.70701	-2.97763	-3.85331	1.23054		0.218839	-1.42584	0.136537	-2.23938	-0.87214	-0.849974	0.623592	0.656659	1.07567	0.132384	0.576822	-1.79583	-4.69357	-4.99151
-10	-2.22996	-0.00304586	1.10839	0.737093	-0.38221	3.94978	0.745545	-0.0413593	2.46987	-0.144629	1.05717	-0.760053	-0.29672	-6.30781	-0.891993	0.0184712	0.703115	-2.7174	-2.2446	-3.66398	1.28856		-0.159241	-1.78308	-0.227253	-2.05355	-0.629415	-0.679616	0.475524	0.499845	0.0609043	0.162547	0.477805	-1.66423	-5.11477	-4.97319
-9	-2.09966	-0.254477	-0.0852014	0.646038	-1.4607	3.23428	0.632095	-0.380667	2.32648	-0.381814	0.507239	-0.586342	-0.676076	-5.51013	-0.955689	-0.238921	0.434997	-2.48926	-1.91279	-3.46249	1.43995		-0.380978	-1.5256	-0.521026	-2.18855	-0.492977	-1.9108	-0.515238	-0.467781	0.355359	0.571681	0.815767	-1.49196	-5.17662	-4.97355
-8	-2.14568	-0.874752	-1.13347	0.455927	-3.94358	2.44261	0.615084	-0.918338	2.11637	-0.975266	-0.353876	-0.565874	-0.478903	-4.75641	-0.851064	-0.648097	0.223069	-2.64008	-1.92631	-3.28932	1.20826		-0.425273	-1.14645	-0.744405	-2.33012	-0.341795	-1.87926	-0.42694	-0.356153	0.168646	0.596607	0.862516	-1.57186	-5.13994	-5.21868
-7	-2.15209	-0.744959	-0.97207	0.724104	-4.54356	1.85831	0.700907	-1.32229	1.81035	-0.857066	-0.431332	-0.344536	0.0169115	-3.90836	-0.793508	-0.978169	0.0733875	-1.88018	-1.63412	-2.63488	0.938014		-0.3418	-0.962122	-0.834382	-2.4218	-0.178264	-1.39991	-0.133346	-0.110293	-0.669984	0.1398	0.494388	-1.64722	-4.59073	-5.62
-6	-1.71456	-0.0262337	-0.73796	0.643939	-2.80436	1.53309	0.62877	-1.02154	1.51353	-0.154651	-0.525925	-0.486891	0.515032	-3.2952	-0.755137	-0.733225	0.11432	-0.359019	-1.6147	-1.74928	1.03037		-0.456421	-1.22363	-0.834777	-2.80076	-0.507713	-0.974865	0.251724	0.223372	-1.25236	-0.13425	0.395642	-1.79927	-4.03292	-5.61541
-5	-1.29881	0.106016	-0.00464735	1.00632	-3.14509	1.00852	0.557656	-0.35818	1.19019	0.0310481	0.00135548	-0.178828	0.703749	-2.72801	-0.702953	-0.183507	-0.133817	0.324532	-0.930353	-0.99289	1.43975		-0.547605	-1.59999	-0.508538	-3.02137	-0.650476	-1.63908	-0.0730737	-0.10299	-1.79764	-0.537154	0.324731	-2.01307	-3.95844	-5.06402
-4	-0.851586	-0.349488	0.393863	1.145	-2.48437	0.461104	0.422974	-0.116449	0.798907	-0.384466	0.216102	0.147209	0.0561154	-1.92579	-0.600759	0.0517996	-0.253465	0.0525657	-0.380617	-0.527778	1.58711		-0.894339	-1.77399	-0.589018	-3.02428	-0.769042	-1.49101	0.103813	0.121433	-2.06997	-0.815983	0.154407	-2.27496	-4.35803	-4.29041
-3	-0.730726	-0.662917	0.353779	0.638822	-1.07256	0.207503	0.0991246	-0.11163	0.349983	-0.693376	0.101177	0.0514312	-0.398573	-0.955612	-0.170494	0.0885411	-0.466967	-0.282479	-0.288644	-0.194944	1.32129		-1.17262	-1.09803	-0.832766	-3.26753	-0.916515	-1.80878	0.00958237	0.0555566	-2.58102	-0.592461	0.166842	-2.50233	-4.94561	-3.60048
-2	-0.431242	-0.798016	0.258025	0.0796396	1.61032	0.107426	-0.0494983	0.0391508	0.134786	-0.823267	0.129545	-0.104568	-0.184105	-0.168488	0.10795	0.153391	-0.450498	-0.503255	-0.201526	0.025654	0.967327		-0.784896	0.154172	-0.744971	-3.27227	-0.956346	-1.90815	0.0929173	0.115923	-3.30058	-0.407603	0.152324	-2.50079	-4.86107	-3.19746
-1	0	0	0	0	0	0	0	0	0	0	0	0	0	0	0	0	0	0	0	0	0		-0.969386	0.134154	-0.980262	-3.21289	-1.06898	-1.68374	0.0444884	0.0600555	-2.66457	-0.369365	0.0313711	-2.29269	-4.17375	-2.97278
0	0.180683	1.35678	-0.299851	0.331679	-0.838493	0.10903	-0.199272	0.175275	-0.473144	1.33812	-0.0727116	0.37222	0.117996	0.220197	-0.366825	0.0879388	0.486465	1.11783	0.63633	0.104219	-0.610552		-1.52777	-0.570061	-1.10792	-2.91525	-0.871258	-1.95496	-0.254832	-0.260876	-1.68486	-0.640954	-0.329997	-2.02786	-2.94969	-3.09644
1	0.251043	1.33654	-0.835651	0.840349	-0.573316	0.132546	-0.695151	0.421022	-1.34156	1.29655	-0.338869	0.889943	0.747181	0.509473	-0.639258	0.257994	0.777714	1.02705	1.36398	0.375992	-0.615973		-2.00804	-1.06148	-0.824154	-2.24696	-0.301	-1.7034	0.00996884	-0.0299294	-1.73309	-1.01436	-0.666215	-1.90888	-2.33416	-3.3382
2	1.23039	1.05367	-1.51484	0.971026	0.165921	-0.0947328	-1.10406	0.325655	-1.82778	1.01329	-1.00528	0.822899	0.762939	0.743565	-0.619944	0.304373	1.22845	0.264892	1.1816	0.110633	-0.34533		-2.13522	-1.5359	-0.501746	-2.43936	-0.410551	-1.34234	0.273627	0.243726	-1.87883	-1.11523	-0.637322	-1.85172	-2.32619	-3.37927
3	2.35712	1.23908	-0.88987	0.514837	-3.61767	-0.567461	-1.28376	0.676808	-2.01828	1.17953	-0.858694	0.221994	0.46891	0.726997	-0.329733	0.502335	0.913348	0.621258	0.456845	-0.735682	-0.173268		-1.43347	-1.30241	0.0505967	-2.55172	-0.375888	-0.826443	0.560562	0.542052	-1.85255	-0.939581	-0.534846	-1.72487	-2.54847	-3.12066
4	1.3963	0.948344	0.540448	0.16269	-3.69618	-0.864219	-1.46103	0.852685	-3.00913	0.862765	0.0721307	-0.216746	-0.179108	0.191737	-0.0319757	0.55815	-0.664484	1.43578	-0.180796	-1.64212	0.216434		-0.837748	-0.631606	-0.104652	-2.22615	-0.169169	-0.932981	0.166055	0.206587	-1.68427	-0.586585	-0.330887	-1.58281	-2.81209	-2.65876
5	0.285073	-0.0764413	0.374596	0.0439527	-0.179254	-0.981934	-1.53611	0.134117	-4.37939	-0.159466	0.276711	-0.662045	-0.363982	-0.597525	0.496134	0.100788	-1.29252	1.76798	-0.902932	-2.36485	0.161422		-0.236105	0.111198	-0.633585	-2.11453	-0.248135	-0.407137	0.515541	0.536485	-1.42441	-0.262554	-0.109159	-1.26311	-2.95241	-2.17533
6	1.06242	-0.455799	0.546644	-0.235639	1.7718	-1.04406	-1.65519	-0.302967	-4.53089	-0.530963	1.09164	-1.32304	-0.175649	-1.39814	0.764474	-0.256388	0.318013	2.3853	-1.81164	-2.75153	0.0548112		0.979252	0.777504	-0.247998	-1.93506	-0.265366	-0.758447	0.574757	0.54563	-1.47408	-0.38933	-0.188013	-0.869269	-2.29141	-2.10256
7	3.2041	-0.473091	0.14949	0.426275	4.73911	-0.511076	-2.16757	0.151785	-3.8503	-0.555035	1.43196	-1.32343	0.00461223	-1.43168	0.134554	-0.0307184	2.53962	2.32448	-1.85047	-2.94233	0.601116		1.58547	0.132644	0.130168	-2.04055	-0.17223	-1.53859	0.319861	0.328844	-0.963739	-0.507277	-0.30374	-0.367718	-0.825936	-1.94344
8	5.10334	-0.891946	-0.85153	1.29733	5.07392	0.803157	-2.65385	0.823975	-3.7711	-1.01074	0.669799	-1.36424	-0.153741	-0.689585	-0.482321	0.213824	3.93023	1.47626	-2.3291	-3.29788	0.860515		0.971911	-1.24697	0.109409	-2.47303	-0.266501	-0.921982	0.875633	0.897302	0.192663	-0.419467	-0.21064	-0.105507	-0.0474229	-1.64612
9	5.85356	-1.10417	-0.724502	1.0714	6.4561	1.23406	-3.01914	1.42308	-4.56722	-1.26462	0.496201	-2.03455	-0.202554	-0.306245	-0.780462	0.364605	4.04927	1.17109	-3.50677	-2.74845	1.1936		0.154971	-2.28996	-0.0596318	-2.83464	-0.415448	-0.365988	0.9892	0.957536	-0.131218	-0.707923	-0.385779	0.0102225	0.0571104	-1.26545
10	5.65411	-1.4908	-0.457086	1.0075	5.55983	0.508003	-3.59624	1.49576	-5.51375	-1.67611	0.441498	-2.2181	-0.0088401	-0.648031	-0.815763	0.23872	3.69638	0.487731	-3.5742	-2.16389	1.4014		-0.937203	-3.26487	-0.677117	-2.61987	-0.326027	-0.408788	0.63399	0.563161	-1.15114	-0.992355	-0.551309	0.0215659	-0.120708	-1.10448
11	4.8018	-1.74823	0.0922692	1.79681	0.130366	-0.608347	-4.25583	1.12694	-6.37817	-1.91565	0.94225	-2.23371	0.396652	-1.21162	-0.653838	-0.276867	3.17346	-0.296333	-3.78872	-1.60017	0.69829		-1.24003	-3.06067	-0.829454	-2.35025	-0.502972	-0.950539	0.127777	0.0687859	-1.18	-0.8973	-0.488143	-0.0813002	-0.286637	-0.937829
12	3.27858	-2.64774	-0.606091	3.14885	-4.13321	-1.25958	-4.68738	0.537471	-7.50393	-2.79247	0.793244	-3.37451	0.707593	-1.80473	-0.48667	-0.836222	1.38358	-1.51782	-6.34847	-0.636139	-0.1817		-1.28489	-2.09902	-0.675465	-1.87931	-0.52308	0.156795	0.804395	0.78941	-0.740778	-0.636601	-0.34012	-0.459983	-0.418703	-1.21562
13	0.755794	-4.98057	-3.6288	5.20504	-4.57023	-1.07399	-4.85391	-0.776391	-8.79996	-5.08639	-0.990175	-5.21738	2.08396	-2.23551	-0.386394	-1.82543	-2.69645	-3.94646	-10.8378	0.32121	-1.45721		-0.865888	-0.428479	-0.101775	-1.5736	-0.243499	0.959348	1.18641	1.21909	0.0344504	-0.446408	-0.337681	-0.755437	-0.310701	-1.70015
14	-2.33799	-8.74438	-6.57764	6.04028	-7.95235	-0.597792	-4.9726	-3.04051	-10.3565	-8.7991	-2.95746	-7.84745	3.66211	-2.61671	-0.407114	-3.53843	-8.49818	-7.37305	-16.6881	0.753987	-3.85224		-1.20049	-0.637074	-0.18394	-2.07565	-0.318504	0.371762	0.673768	0.690382	0.511735	-0.104937	-0.198507	-0.716726	-0.0396963	-1.93374
15	-5.41832	-12.8417	-9.05507	6.08003	-13.0159	-0.634669	-5.20602	-4.81776	-12.4672	-12.8785	-5.79389	-9.45756	4.1364	-3.09839	-0.808217	-4.84446	-14.223	-10.7771	-19.7788	0.56666	-6.06416		-1.57982	-1.60979	-0.274198	-2.32576	-0.463749	-0.351253	0.268873	0.291869	0.372517	-0.0213301	-0.0643097	-0.558528	0.00192093	-2.01704
16	-8.51126	-16.1317	-11.0517	4.95904	-17.2232	-0.932764	-6.08663	-6.10131	-15.2267	-16.1735	-10.0773	-10.0157	4.02186	-3.69511	-1.63767	-5.74875	-18.8078	-12.5542	-19.7204	-0.158601	-7.71854		-1.09967	-1.37651	-0.0277895	-2.09482	-0.508149	-0.0898811	0.59019	0.641308	1.09678	-0.0671174	0.0648571	-0.260386	-0.313194	-1.76645
17	-11.5752	-18.6071	-12.6482	2.47368	-19.8779	-1.62489	-7.56685	-6.78313	-18.9484	-18.6493	-15.5279	-10.4908	3.81816	-4.23371	-2.36262	-6.10753	-22.2313	-12.8183	-19.0429	-1.54512	-8.55315		-0.654544	-0.534996	-0.0487617	-1.86056	-0.39495	-0.638212	0.319384	0.37953	1.13317	-0.181843	-0.135777	0.241672	-0.734125	-1.33551
18	-14.2504	-20.2203	-12.6796	-1.04607	-20.9668	-2.85655	-10.0856	-6.99796	-23.4357	-20.283	-19.7254	-11.3827	3.36116	-5.26214	-3.08783	-6.16636	-24.1273	-12.1948	-19.1239	-4.11065	-9.33577		-0.742891	-0.0448582	-0.379277	-1.86191	-0.306079	-0.870767	0.196024	0.253751	0.260755	-0.221285	-0.489323	0.496172	-1.07582	-1.17488
19	-15.9921	-20.1207	-11.8616	-4.45221	-22.586	-4.02821	-13.8866	-7.04615	-27.8404	-20.1592	-22.7403	-12.3575	2.09818	-7.18072	-4.14072	-5.83568	-24.2125	-10.5024	-19.7972	-7.31273	-8.99345		-0.3556	-0.0849617	-0.303742	-1.92463	-0.268708	-0.58139	0.359547	0.401469	0.284613	-0.00838275	-0.541289	0.52384	-0.798836	-1.25546
20	-16.7709	-19.8547	-10.945	-8.0495	-22.1252	-4.83551	-18.034	-6.3583	-31.5419	-19.8965	-24.9715	-13.9784	0.265587	-10.4636	-5.60917	-4.81836	-22.9883	-9.83411	-21.415	-11.042	-7.69786		0.0672416	0.016192	0.131461	-1.89085	-0.130046	-0.189999	0.533968	0.529379	0.791582	0.00659595	-0.515967	0.330785	-0.225585	-1.38129
21	-17.3289	-18.965	-10.1466	-12.2047	-20.2675	-5.79794	-21.4837	-5.49357	-33.7998	-19.0314	-26.2135	-16.3806	-1.64042	-15.9838	-7.02071	-3.73941	-21.2467	-10.1289	-24.2476	-14.6209	-6.05513		-0.409966	-0.485629	0.112906	-2.03035	-0.0080017	-0.150086	0.518387	0.482039	0.487091	-0.229884	-0.61438	-0.0284351	0.0105928	-1.54454
22	-17.8401	-16.9834	-9.1178	-15.7087	-20.1135	-7.16615	-23.777	-4.83081	-34.1652	-17.0695	-26.7239	-18.5125	-3.70208	-23.889	-8.02871	-3.03931	-19.4686	-10.5703	-26.6689	-17.5946	-4.83844		-1.73239	-1.95598	-0.652359	-2.23263	-0.041171	-0.259786	0.365547	0.338734	0.436375	-0.476088	-0.718751	0.101993	0.346839	-1.4822
23	-17.9613	-15.6714	-6.51035	-18.4626	-20.2794	-8.61921	-24.6265	-4.46199	-33.451	-15.7591	-25.351	-20.0059	-5.93171	-32.9593	-8.55861	-2.59379	-17.4484	-12.4408	-27.9528	-20.2385	-4.16987		-2.67722	-3.16323	-1.38909	-2.00608	0.201768	0.274009	0.629786	0.60375	0.297272	-0.241754	-0.526185	0.640513	0.69835	-0.866155
24	-17.7179	-14.185	-3.2911	-20.865	-17.3165	-10.3263	-24.4849	-4.30238	-32.4844	-14.2532	-22.8604	-21.2218	-7.45375	-41.0937	-8.58662	-2.26814	-15.0677	-15.0296	-28.9349	-22.2009	-3.38926		-2.29695	-2.38754	-1.3845	-1.66029	0.424516	0.765439	0.708709	0.68453	0.170057	0.161084	-0.288713	0.947423	0.725016	-0.161514
25	-17.0611	-10.808	-0.393475	-23.4945	-14.167	-12.2725	-23.663	-3.10336	-30.7283	-10.9217	-20.1386	-22.6646	-8.45729	-46.2846	-7.84274	-1.21046	-12.2756	-16.5666	-30.8825	-22.976	-1.62024		-1.59779	-1.08659	-1.25611	-1.70408	0.435206	1.2391	0.851621	0.865411	-0.712489	-0.0218764	-0.546775	1.25748	0.786501	0.433169
26	-16.1826	-5.91064	2.27652	-25.1075	-9.79081	-13.7638	-22.6576	-1.99288	-28.4105	-6.07247	-16.9405	-23.072	-9.52579	-48.1284	-6.62165	-0.262612	-9.41237	-17.0316	-31.8442	-21.6298	0.493501		-0.516056	-0.174221	-0.773121	-1.89829	0.21634	1.01169	0.628458	0.66611	-1.49379	-0.560108	-1.06612	1.58884	1.37037	0.62592
27	-15.2697	-0.282479	4.39465	-25.2564	-6.37166	-14.1052	-21.4735	-1.38955	-26.1086	-0.469751	-13.3933	-22.2696	-10.1112	-47.579	-5.31282	0.30096	-6.96576	-16.7984	-31.3234	-18.4488	2.22658		0.393417	-0.111874	-0.0319593	-2.72194	-0.583674	0.959203	0.59256	0.594646	-0.722947	-0.70942	-1.19585	1.73405	2.28864	0.501659
28	-13.7474	4.37091	6.51481	-24.4627	-5.43983	-13.599	-20.0179	-0.637858	-23.5992	4.14591	-9.47381	-21.0283	-10.4183	-46.2395	-3.88683	0.732623	-4.04067	-16.739	-30.112	-14.6426	3.31457		0.432208	-1.23047	0.446743	-3.33677	-1.3067	1.023	0.540244	0.511772	0.797726	-0.594683	-1.15543	1.6261	2.90352	0.107234
29	-11.8555	7.40626	8.08096	-23.308	-5.60575	-12.5363	-18.5335	-0.138935	-20.7323	7.1396	-6.01473	-19.6937	-10.4186	-44.0331	-2.38602	0.945844	-1.00199	-17.116	-28.5095	-11.1719	3.75788		-0.188569	-2.31522	0.195438	-2.9688	-1.10606	0.613799	0.150018	0.110982	1.16249	-0.480261	-1.03056	1.53286	2.9219	-0.189776
30	-9.90114	10.2159	8.50242	-21.7909	-4.59986	-11.2486	-16.8078	0.358983	-17.3661	9.95575	-3.65853	-18.0009	-10.735	-41.2054	-0.545505	1.36185	1.60738	-16.2683	-26.4455	-7.62298	4.48789		-1.0139	-2.97035	-0.257358	-2.62038	-0.714368	0.182388	-0.0964759	-0.187658	0.945821	-0.160748	-0.790477	1.46501	2.43024	-0.21538
31	-7.43103	11.9922	8.85378	-19.9894	-2.34363	-9.47475	-14.6699	0.897056	-13.4896	11.7072	-1.77238	-16.0802	-10.5593	-37.8017	2.04708	1.65618	4.50485	-14.9325	-24.2459	-3.91304	4.6983		-2.35267	-3.8238	-1.21858	-2.51733	-0.629149	1.094	0.672592	0.58414	1.0139	0.275035	-0.627851	1.365	1.90433	-0.368875
32	-4.4856	12.4823	8.37926	-16.6224	3.04287	-6.9179	-12.3233	1.32049	-9.65131	12.1672	-1.20018	-13.3442	-9.89707	-32.7503	5.15627	1.85675	7.46554	-13.8718	-20.8157	0.429705	5.09142		-2.31109	-2.86388	-1.32321	-1.98148	-0.512068	1.50552	1.22136	1.18853	0.668669	0.355268	-0.933933	1.44683	1.91585	-0.799131
33	-1.61344	12.8436	7.64827	-12.8339	1.68587	-3.57847	-9.68569	1.45159	-6.27475	12.5499	-1.22506	-10.538	-9.47083	-25.398	8.82708	1.90072	9.9715	-12.2858	-17.0816	5.24584	5.60279		-1.82627	-1.43099	-0.871822	-1.68094	-0.583408	0.846494	1.12132	1.05206	1.21118	0.612527	-0.960349	1.79222	2.62287	-0.903675
34	1.49258	12.552	7.00655	-9.38015	-2.06512	0.464177	-6.83026	1.5566	-3.28125	12.2935	-1.33747	-8.35324	-9.0834	-16.0774	13.0237	1.77444	12.2894	-10.9969	-14.195	10.5926	5.30624		-1.41794	-1.41604	-0.54724	-1.06317	-0.276374	0.845152	1.15499	1.06857	1.48163	0.811143	-0.76551	2.06113	3.31265	-0.761394
35	4.33071	10.7728	6.66517	-6.42863	-2.55844	5.02137	-4.03277	2.13262	-1.13993	10.5558	-0.836232	-6.60523	-8.84164	-4.99251	17.4271	1.92582	14.2239	-11.1577	-12.016	16.5212	4.79628		-0.615329	-2.24392	-0.291748	-0.971533	-0.23536	1.42645	1.36146	1.32692	1.82053	0.989232	-0.425893	2.2738	4.10128	-0.518134
36	6.77938	9.46497	5.74393	-4.27049	-2.10068	10.6995	-1.3779	2.21855	0.567845	9.25785	-0.757808	-5.51179	-7.6121	8.69136	21.7923	1.88747	16.0367	-10.6983	-10.3821	24.1329	4.14457		0.10503	-2.30174	0.0424511	-2.03935	-0.769858	1.38299	1.31173	1.32853	2.38443	1.01909	-0.105412	2.62123	4.56677	0.376176
37	9.1279	9.68997	4.35834	-2.49048	-2.43252	18.131	1.15228	2.57271	2.44104	9.48442	-1.09561	-4.96626	-6.40177	25.5701	26.1643	2.1035	17.8716	-8.82337	-9.29618	34.6642	3.82614		0.460621	-2.1225	-0.0687833	-2.5193	-0.835454	1.63436	1.42619	1.46762	1.87145	0.912239	0.0566843	3.4083	4.9812	2.16375
38	11.3843	8.58815	3.77849	-0.795609	-2.34808	27.145	3.29605	3.08107	4.3381	8.40658	-0.568429	-4.45352	-5.39631	43.2215	30.1978	2.37636	19.527	-8.00738	-8.19527	47.8245	3.64605		0.0977201	-2.23109	-0.440348	-2.47741	-0.703394	-0.029295	0.319721	0.392544	0.798616	0.65088	-0.000677126	4.13093	5.47062	3.59625
39	13.5953	6.4309	3.12457	0.894797	-4.49468	36.3611	4.92374	2.82007	6.24884	6.23115	-0.312728	-3.68546	-4.43043	55.3356	33.8583	2.17498	21.1396	-7.57948	-6.85976	61.142	3.011		-0.0265847	-2.04511	-0.410104	-2.23858	-0.624072	-1.05809	-0.172298	-0.0728766	0.319605	0.323286	-0.0326911	4.66617	6.34707	4.67788
40	15.5299	5.11047	2.26432	2.56605	-1.59847	45.1361	6.00081	2.28862	7.96606	4.9171	-0.652855	-2.97842	-3.73552	57.7152	36.7113	1.95594	22.7045	-5.7613	-5.43229	72.1021	2.59741		0.62898	-1.29548	0.330699	-2.45167	-0.79386	-0.278415	0.617641	0.695622	1.37427	0.319355	0.0940791	4.74782	7.09362	4.96831
41	17.2486	3.90548	1.20173	3.64755	2.9525	52.6527	6.73139	2.27697	9.23387	3.74268	-1.14848	-2.96753	-2.28075	50.6488	39.0158	2.02661	24.0798	-3.84781	-4.97347	79.4908	2.45225		1.02155	-1.4703	0.662844	-2.80984	-0.937805	0.392895	1.31476	1.34074	1.90194	0.1567	-0.116379	4.68853	7.50549	5.06443
42	18.6844	1.92292	0.397542	3.96309	3.23694	58.2926	7.11459	2.43739	10.0862	1.77672	-1.36971	-3.8618	-1.6212	38.3181	40.8373	2.04428	24.9149	-2.68291	-5.71371	82.8976	2.17418		0.437436	-2.5209	0.369424	-3.1466	-0.956837	0.55137	1.39243	1.40215	2.1799	0.485173	0.00738359	4.65198	7.62848	5.29563
43	20.2099	-0.795068	-0.44266	4.31274	3.65174	62.2033	7.21218	2.21112	11.2457	-0.898333	-1.80975	-4.18101	-1.45823	27.8144	42.2351	1.81158	25.6494	-2.09487	-5.23181	83.4014	1.78608		0.332926	-2.72915	0.206111	-2.56498	-0.581135	-0.0767421	0.996386	1.03871	2.02083	0.767657	0.108656	4.57982	7.48995	5.72612
44	21.7897	-2.62976	-1.06221	4.45523	5.37613	64.7045	6.69903	1.44537	12.1979	-2.71946	-2.17583	-4.65557	-0.592671	19.0091	43.0121	1.32892	26.5345	-0.945495	-5.0047	81.8068	1.31206		0.445555	-1.9259	-0.101796	-1.61763	-0.159879	-1.01008	0.482013	0.559033	1.25999	0.70213	-0.0783597	4.31881	6.73637	6.08097
45	23.0956	-3.89595	-1.82796	4.79648	6.9109	65.6461	5.6359	1.23154	12.3857	-3.98251	-2.52554	-4.90105	0.108387	7.25795	43.2092	1.37389	27.1083	0.720789	-4.74256	77.9052	1.62988		0.48773	-0.572067	-0.333699	-0.663051	-0.0844457	-0.800134	0.554732	0.641779	0.200957	0.567765	-0.12095	3.81879	5.79221	6.0262
46	24.2668	-6.68665	-2.99948	5.8154	7.14941	65.1911	4.37171	1.43232	12.0122	-6.79709	-3.11614	-4.37493	0.788307	-5.35367	43.0418	1.55539	27.7342	0.487633	-3.66316	71.7192	2.30187		1.42344	1.00227	0.383897	0.312066	0.260705	-0.786695	0.432629	0.450394	0.235481	0.560176	0.0648484	2.92116	4.8321	5.21768
47	25.5043	-8.31914	-4.30877	6.48308	7.21607	63.6874	2.73047	1.28977	11.4164	-8.49855	-3.93427	-3.96269	0.591903	-16.8015	42.4815	1.31728	28.3572	0.694457	-2.48588	63.9083	2.60042		1.65875	0.998127	1.07941	0.469129	0.545405	-0.926162	0.112898	0.104615	1.1546	0.579221	0.192802	2.04309	4.15257	4.22063
48	26.294	-9.70736	-5.03075	6.96459	7.22941	61.2686	0.756161	1.51644	10.3507	-9.90927	-4.35485	-3.65988	-0.297489	-26.2776	41.3309	1.25082	28.4506	0.494707	-1.63583	55.055	2.99916		0.944859	-0.279813	1.0908	-0.663489	0.128861	-0.378498	0.396579	0.373351	1.48234	0.430168	-0.0111919	1.61922	3.63638	3.64949
49	26.9206	-10.5612	-5.48745	7.24235	6.73461	58.2437	-1.15675	1.96236	8.94855	-10.754	-4.69837	-3.42542	-0.502349	-34.3002	39.6789	1.3249	28.3913	0.376115	-0.662701	46.3426	3.56694		-0.00570127	-1.18928	0.811406	-1.89098	-0.515055	0.221372	0.724488	0.717021	0.778571	0.270757	-0.204145	1.38581	2.54275	2.91997
50	27.3734	-10.7276	-6.42476	7.93746	5.24428	55.2277	-2.85504	1.921	7.48407	-10.9341	-5.49007	-2.9771	-0.692603	-40.5852	37.8121	1.12734	28.4496	0.385056	0.377993	38.1052	3.74342		-0.107425	-1.31667	0.653471	-1.36393	-0.209087	-0.00492122	0.502143	0.478253	-0.0351487	0.259601	-0.192922	1.24239	1.53063	2.38401
51	27.1249	-10.9639	-6.75482	8.84839	4.2932	52.6325	-4.40471	1.60077	5.94923	-11.1737	-5.79137	-2.74671	-1.14153	-44.6652	36.0703	0.80992	27.9689	-0.223724	0.763595	30.6786	3.66311		-0.488392	-1.39256	0.0434668	-1.05811	0.0545029	-0.775017	0.271922	0.224397	-0.107483	0.395608	-0.124596	1.19934	1.15021	2.2946
52	26.4407	-11.5012	-6.73894	9.46845	3.25175	50.732	-5.89874	1.46264	4.34294	-11.6825	-5.84907	-2.64451	-0.906687	-46.238	34.3504	0.526428	27.0159	-1.26246	0.586735	24.8979	3.30212		-0.556888	-0.755252	-0.301119	-0.902168	0.241545	-0.521844	0.700592	0.686439	-0.274831	0.44669	-0.164634	0.954608	1.43148	1.85908
53	25.4603	-11.5854	-6.26946	10.1116	2.28437	49.4814	-7.30056	1.04422	2.66012	-11.7595	-5.64401	-1.97406	-1.38059	-45.399	32.5849	0.0208804	25.8368	-2.21532	1.00776	21.1018	2.49521		0.0297564	0.330753	-0.213239	-0.522081	0.463511	0.296358	1.25198	1.26457	0.0836696	0.706627	-0.0124955	0.917841	2.61447	1.17034
54	24.3654	-11.2563	-6.00379	11.3528	3.46063	48.4194	-8.752	1.00547	1.1828	-11.4321	-5.61787	-0.65273	-2.14776	-42.7245	30.6818	0.0285098	24.4015	-3.03014	2.34077	18.7479	2.40868		0.0649561	0.34956	-0.148794	-0.341153	0.528279	0.19275	0.98795	1.02268	-0.331929	0.946705	0.208692	1.01093	4.14449	0.430512
55	23.132	-10.8231	-5.62523	11.7998	3.28138	47.5183	-10.0745	1.58169	-0.165182	-10.988	-5.41803	-0.128053	-1.84989	-39.3327	28.7172	0.506552	22.8734	-3.45755	2.74671	17.9395	2.68414		0.111745	-0.198786	0.155721	-1.11206	-0.305925	-0.447281	0.652195	0.635532	-0.501117	0.704848	-0.0658227	0.923341	4.93892	-0.514467
56	21.9222	-10.1637	-5.1237	11.9841	1.10811	46.8822	-11.1898	1.96477	-1.27253	-10.2972	-5.20125	0.301896	-0.820208	-36.0138	26.8904	0.818754	21.4391	-3.93722	2.99573	18.376	2.84155		-0.249756	-0.648619	0.159402	-1.27436	-0.798515	-0.103631	1.01773	0.989108	0.69614	0.933859	0.034688	0.932144	4.80903	-0.949175
57	20.8453	-9.53276	-5.37892	11.6949	-2.49178	45.9665	-12.0154	2.08303	-2.02857	-9.63347	-5.73976	0.337845	-0.680304	-33.3825	25.1683	1.06209	20.2703	-4.89224	2.39942	19.2692	3.31718		-0.383939	-0.560495	0.198475	-0.315687	-0.197319	0.565662	1.43301	1.39356	1.13171	1.0063	0.259905	0.694418	3.93988	-1.07333
58	19.68	-8.98205	-6.57135	10.7079	-3.9584	44.7438	-12.485	2.21212	-2.72212	-9.10241	-6.9076	-0.249153	-0.722198	-31.4049	23.5794	1.20324	19.0441	-6.03297	0.950165	20.0598	3.39086		-0.293374	-0.17164	0.217972	0.444097	0.0553576	-0.376625	0.685608	0.639053	-0.00912148	0.997987	0.416794	0.331267	3.30983	-1.03685
59	18.1999	-8.33682	-7.52047	10.2923	-2.36733	43.1977	-12.6383	1.88145	-3.29529	-8.46681	-7.79902	-0.496468	0.342074	-29.7737	21.8609	1.0131	17.6825	-7.18244	0.07859	20.8423	2.86705		-0.456357	0.128195	-0.00658055	0.720553	0.109821	-1.28244	0.109012	0.0573474	0.236504	1.27555	0.530219	0.00455342	3.00253	-1.16515
60	16.6372	-8.01553	-6.84932	10.1994	-1.37774	41.6306	-12.5581	1.44015	-3.39932	-8.12931	-7.25015	-0.295729	1.52549	-28.3677	20.1456	0.77097	16.5189	-8.66263	-0.221994	21.7521	2.24083		-0.519865	-0.17795	-0.213568	0.577569	0.104166	-1.07819	0.389856	0.329563	1.62401	1.67825	0.779461	-0.273891	2.63938	-1.84683
61	14.8965	-7.117	-6.30461	9.71682	-3.22212	40.2287	-12.2168	1.65739	-3.30462	-7.22538	-6.76141	-0.499223	1.59852	-26.9625	18.6661	1.04222	15.277	-9.4236	-0.920119	22.3625	2.04287		-0.510408	-0.45649	0.02469	0.652694	0.267411	-1.06128	0.182136	0.0568893	2.11342	1.57539	0.839041	-0.525097	2.19058	-2.75388
62	13.0576	-6.40181	-5.62261	8.89694	-3.63544	38.8312	-11.8619	1.82363	-3.2058	-6.49191	-6.08125	-1.2169	2.20426	-25.8666	17.3977	1.26347	14.0378	-10.4937	-2.09831	22.2446	1.95835		-0.81445	-0.891226	0.156691	0.759452	0.327775	-0.299711	0.475353	0.319055	1.93853	1.2247	0.652977	-1.04032	1.19799	-3.58669
63	11.4824	-6.04977	-5.02059	8.34917	-3.18657	37.447	-11.5739	2.01757	-3.07113	-6.15697	-5.50372	-1.53782	2.29458	-25.0364	16.1935	1.4799	13.0041	-11.679	-3.00872	21.8716	2.43779		-1.03973	-0.707263	0.235512	0.764278	0.33045	-0.00757742	0.354533	0.279294	1.33376	0.758431	0.287161	-1.62907	0.025924	-4.05595
64	10.4192	-5.41269	-5.39247	7.83145	-3.83099	36.1294	-11.0435	2.50465	-2.73314	-5.54485	-5.93921	-1.82331	1.64195	-24.8427	15.1496	1.75958	12.1987	-12.0075	-3.56817	21.2636	2.90017		-0.239712	0.900248	0.548188	0.778512	0.250118	-0.0715407	0.180449	0.185622	0.845566	0.505262	0.0910514	-1.98217	-0.870893	-3.94884
65	9.61231	-4.64445	-5.11247	6.85832	-5.6739	34.7524	-10.4778	2.24766	-1.97928	-4.79065	-5.79979	-2.46607	2.06935	-24.8891	14.0766	1.48773	11.3714	-12.14	-4.50574	20.262	2.86042		0.353199	2.29017	0.476133	0.578147	0.269364	0.480013	0.552768	0.559591	0.258762	0.800927	0.326388	-1.97436	-1.29309	-3.20241
66	8.88631	-4.26254	-4.04048	6.12333	-4.96725	33.4439	-9.87294	1.76058	-1.12055	-4.42259	-5.03627	-2.51842	1.72151	-24.967	12.9917	1.17814	10.3921	-12.3042	-4.95012	18.8164	2.89214		0.123203	2.19492	0.0274408	-0.0902277	-0.0158103	0.859445	0.915073	0.900199	0.629229	1.11001	0.409311	-2.07247	-1.02652	-2.6248
67	8.01389	-3.50844	-2.74029	5.38007	-3.10213	32.2531	-9.21117	1.37128	-0.475081	-3.70731	-4.24467	-2.61223	1.238	-25.0141	11.9198	0.892037	9.18494	-11.9058	-5.2364	17.4676	3.04955		0.039464	1.63657	0.112992	-0.625087	-0.473241	0.510602	0.678825	0.660786	1.46257	1.04584	-0.0509029	-2.2234	-0.326055	-2.6185
68	7.2059	-3.22645	-1.43555	4.5018	-2.68881	30.9224	-8.55784	1.66863	0.184559	-3.41451	-3.59976	-2.92922	0.820208	-24.6331	10.7851	1.00949	8.15873	-11.7481	-5.83862	16.2239	3.36155		-0.159197	0.964977	0.368193	-0.522611	-0.420255	-1.31778	-0.490753	-0.442466	2.59556	0.974633	-0.293634	-2.33488	0.184967	-2.3444
69	6.32198	-3.40233	-0.0578982	3.81995	-2.6414	29.5152	-7.73351	1.52528	0.553434	-3.57987	-2.8465	-3.18506	0.907456	-24.4016	9.50841	0.777194	7.31162	-11.8545	-6.46799	14.8855	3.27301		-0.42217	0.467777	0.469566	-0.375749	-0.489944	-1.29877	-0.354061	-0.294657	2.70779	0.981963	-0.254597	-2.50022	0.0583908	-1.91992
70	5.57781	-3.11641	0.0932374	2.91951	-1.91402	28.3052	-6.97274	1.36446	0.834268	-3.30299	-3.08768	-3.44221	0.825589	-24.1622	7.98727	0.531849	6.70902	-11.5792	-7.0916	13.8059	2.97205		-0.260814	0.104675	0.517447	0.327196	-0.0429024	-0.739805	0.104832	0.126062	1.54712	0.853157	-0.32922	-2.34608	-0.0409691	-1.31819
71	4.56141	-2.08956	0.660214	2.67783	-1.84883	27.1367	-6.28271	1.00206	1.07247	-2.262	-2.88988	-3.18742	0.601896	-23.7234	6.57995	0.165638	5.88517	-10.8599	-7.04135	13.1779	2.3101		-0.0532936	-0.13396	0.361145	1.02061	0.386548	-0.847957	0.0654331	0.0845959	1.24109	0.686875	-0.555763	-1.7784	0.407336	-0.323554
72	3.41131	-1.83459	1.47127	2.74894	-0.948119	26.2454	-5.58628	0.797071	1.34168	-1.98011	-2.30605	-2.6596	-0.113384	-23.0734	5.51964	0.0875373	5.0136	-10.7276	-6.61691	12.6705	2.21634		0.173829	0.0611923	0.133574	1.2164	0.476817	-1.77935	-0.699722	-0.610408	1.05742	0.400373	-0.630322	-1.66879	0.485466	-0.156801
73	2.41852	-1.96537	1.46779	2.49034	-0.551094	25.5264	-4.72959	1.09381	1.74326	-2.12493	-2.11261	-2.34707	-0.171037	-21.9179	4.90954	0.425038	4.09807	-10.4265	-6.22671	12.109	2.47092		0.342678	0.711712	0.167648	0.850155	0.206149	-1.96573	-0.621927	-0.53503	0.436212	-0.119854	-0.712295	-1.62114	0.596407	-0.0944143
74	1.73248	-1.72081	1.78652	1.50777	-1.84735	24.7362	-3.85089	1.34217	2.27598	-1.87664	-1.38278	-2.77846	0.146438	-20.6024	4.42108	0.660746	3.38394	-9.89178	-6.40357	11.4752	2.44643		0.364203	0.375015	0.0795615	0.43022	-0.290633	-1.19297	0.0314715	0.090482	-0.778775	-1.0283	-0.954705	-1.65005	0.57063	-0.350985
75	1.09367	-1.70657	1.98539	0.912378	-1.72143	23.4693	-3.06212	1.17914	2.63238	-1.85709	-0.699038	-2.9817	-0.139136	-19.8068	3.90436	0.520003	2.86405	-9.78518	-6.2889	10.814	1.8176		-0.273724	-1.36193	-0.421583	0.410865	-0.575829	-0.0327662	0.693408	0.778417	-0.57366	-1.21701	-0.77362	-2.12031	-0.158679	-0.993764
76	0.354948	-0.467196	2.02295	0.870525	-2.85176	21.8738	-2.49794	0.44652	2.72503	-0.585592	-0.412839	-2.72493	-0.41241	-19.1416	3.244	0.0718769	2.41464	-8.56683	-5.50628	9.99504	1.12694		-0.0856347	-1.91101	-0.63311	0.501023	-0.522166	-0.846019	0.0897483	0.123878	0.20178	-0.848257	-0.534577	-2.86249	-1.98136	-1.62828
77	-0.369844	-0.060819	1.89699	1.23789	-1.86957	20.2906	-1.80483	-0.102595	2.65939	-0.131169	-0.460475	-2.33474	-0.0653399	-18.3676	2.74236	-0.163028	1.90529	-8.29791	-4.88557	9.11225	0.653317		0.657475	-1.31219	-0.568281	0.703772	-0.324702	-1.35192	-0.0956503	-0.120131	0.0194348	-0.675931	-0.664574	-3.07556	-3.44769	-1.46092
78	-1.16923	-0.248975	2.27788	1.02574	-2.74066	18.8443	-1.04279	0.223461	2.53381	-0.278254	-0.159365	-2.38512	0.819824	-17.4371	2.34778	0.16624	1.2092	-8.6528	-5.12462	8.18496	0.432265		1.36944	-0.593971	-0.500521	0.496981	-0.532988	-1.29237	-0.17305	-0.167031	-0.541422	-0.404456	-0.658427	-3.2862	-4.48914	-1.76949
79	-1.72388	0.618507	2.59225	1.22333	-5.42057	17.4193	-0.603189	0.816144	2.75239	0.54236	0.251634	-1.91883	0.965109	-16.2385	1.8606	0.670182	0.612531	-7.92966	-4.6477	7.09507	0.403354		1.23998	-0.497913	-0.603118	0.558522	-0.445091	-1.21692	-0.290117	-0.255182	-0.202381	-0.12219	-0.302966	-3.45056	-5.0866	-2.73695
80	-2.30178	0.383287	3.1571	1.05185	-8.12568	15.9223	-0.365418	0.1817	2.88282	0.267053	0.802055	-1.63819	1.22378	-15.1602	1.09817	0.363601	0.197274	-8.07468	-4.34174	5.82733	-0.359184		1.27467	-0.531596	-0.315174	0.343383	-0.103609	0.00801133	0.434723	0.49841	1.39964	0.130906	0.161646	-3.36908	-4.90115	-3.83464
81	-2.83026	0.251431	3.43236	0.186832	-8.91528	14.4314	-0.114345	-0.136526	2.94519	0.155437	1.15099	-1.86097	1.68654	-14.1002	0.359023	0.223059	0.0770206	-8.06377	-4.68824	4.28342	-0.802893		1.04587	-0.908296	-0.144623	-0.256493	-0.227943	-0.290772	0.110962	0.195373	1.94272	0.278403	0.509218	-3.18298	-4.46882	-4.86087
82	-3.32315	0.147086	3.12805	-0.597231	-6.4561	12.9833	0.243399	-0.0943636	2.97655	0.0862667	1.01399	-1.9246	1.84182	-13.1195	-0.22626	0.309593	0.0376626	-7.88652	-4.8033	2.88608	-0.701101		0.775505	-1.4525	-0.173769	-0.179086	-0.234396	-1.60122	-0.776321	-0.717213	1.42157	0.231805	0.619812	-3.24857	-4.59184	-5.70252
83	-3.77703	0.00776204	3.27648	-0.833001	-4.40135	11.645	0.477461	0.0554135	3.01095	-0.0815505	1.18198	-1.7972	1.38905	-12.2028	-0.801182	0.429455	0.0558278	-7.68874	-4.71986	1.38264	-0.582444		0.328566	-2.2104	-0.457573	0.565963	-0.0435983	-1.51459	-0.288087	-0.239717	0.484313	-0.215714	0.522356	-3.04906	-4.61461	-6.13824
84	-4.02529	-0.00520744	2.72741	-0.853731	-3.98358	10.3037	0.745161	-0.561564	3.04243	-0.132642	0.806702	-1.74905	0.438162	-11.4029	-1.13974	0.0606336	0.0719343	-7.46678	-4.5346	-0.308917	-0.713348		0.349165	-1.41535	-0.724369	1.28472	0.426462	-0.0141727	1.00524	1.08352	-0.392944	-0.442227	0.479687	-2.77661	-4.59903	-6.20893
85	-4.24873	-0.210852	2.42988	-0.237738	-2.5777	9.07257	0.993932	-0.648699	2.89505	-0.360493	0.898293	-1.51473	0.641868	-10.6586	-1.12746	0.0764947	-0.0348772	-7.37561	-3.88673	-1.84615	-0.0419617		1.14289	0.467705	-0.563091	0.842404	0.488764	0.185043	1.18008	1.29091	-0.933333	-0.484749	0.549801	-2.70685	-4.83152	-6.24479
86	-4.4833	-0.407654	2.28988	0.276574	-3.03398	7.82394	1.0089	-0.271044	2.73326	-0.572229	1.14412	-1.36358	0.927058	-9.9746	-1.12657	0.23872	-0.292218	-7.04488	-3.32741	-3.01181	0.681024		0.779916	0.594623	-0.836522	0.141318	0.161353	-1.25787	0.113951	0.23284	-1.40666	-0.878266	0.234302	-2.46244	-4.45695	-6.15434
87	-4.78811	-0.416595	1.41889	0.203494	-2.50511	6.34362	0.987409	-0.300357	2.44056	-0.591978	0.56717	-1.58728	0.649171	-9.36892	-1.33901	0.0618383	-0.749134	-5.96655	-3.5254	-3.84369	0.845658		0.675376	0.186114	-0.583198	-0.707164	-0.116063	-1.86106	-0.341932	-0.246441	-0.925772	-0.951399	0.0588218	-2.243	-3.88061	-5.84855
88	-5.04594	-0.417578	0.836522	0.18119	-0.980711	5.10608	1.04036	0.0142549	2.03317	-0.614085	0.112698	-1.64737	0.259822	-8.49923	-1.45796	0.176681	-1.35113	-4.96004	-3.76523	-4.28395	1.39497		0.585852	-0.431051	0.0162286	-1.8526	-0.795923	-1.29676	0.153521	0.229157	0.332263	-0.688719	0.174484	-2.26578	-3.91869	-5.87362
89	-4.97437	-0.559456	0.9803	0.544619	0.199994	4.14366	1.0222	0.558954	1.95458	-0.732776	0.388731	-1.12479	-0.221003	-7.40145	-1.65839	0.398134	-1.68513	-4.01622	-3.01043	-4.46513	1.57467		0.681313	-0.641558	0.511538	-1.89083	-0.777552	-0.302541	0.915976	0.984027	0.255789	-0.393654	0.359558	-2.18293	-4.28495	-5.77817
90	-4.78787	-0.24249	0.928114	0.64289	-0.401469	3.34143	1.09242	0.561965	1.79206	-0.390558	0.900908	-0.765039	-0.297104	-6.62181	-1.77606	0.349346	-1.96233	-2.67466	-2.18897	-4.52419	1.8174		0.464296	-0.814449	0.345781	-1.60603	-0.491781	-0.583712	0.605233	0.675171	-0.557975	-0.312743	0.335214	-2.03792	-4.70093	-5.65778
91	-4.69862	-0.458157	-0.284456	0.484004	-1.45033	2.49899	1.06837	0.0273052	1.57989	-0.597677	0.572882	-0.673066	-0.582294	-5.89174	-1.86457	0.00341315	-2.24389	-2.32851	-1.98548	-4.37093	1.97401		0.0286725	-0.606458	-0.130732	-1.75386	-0.402637	-1.91708	-0.43721	-0.347805	-0.0883519	0.103127	0.653911	-1.81184	-4.76165	-5.43614
92	-4.73761	-1.56017	-1.1811	0.462487	-2.46363	1.67192	0.995722	-0.721982	1.49015	-1.68505	0.115796	-0.530581	-0.5281	-5.07214	-1.83898	-0.58666	-2.31655	-3.22832	-1.76598	-4.10918	1.54756		-0.097359	-0.0774246	-0.39507	-2.01114	-0.3656	-1.89692	-0.348717	-0.255224	-0.147562	0.300483	0.806844	-1.89074	-4.77261	-5.62411
93	-4.92072	-1.62177	-1.2087	0.540552	-1.3407	1.13131	1.02565	-1.31527	1.26951	-1.7443	-0.0747448	-0.563906	-0.153357	-4.27714	-1.61733	-1.04161	-2.46066	-2.8468	-1.83512	-3.52368	1.22231		-0.0661755	-0.0389317	-0.646906	-1.92787	-0.06406	-1.55129	-0.133263	-0.0741255	-1.19826	-0.13477	0.411272	-1.94913	-4.28961	-6.0527
94	-4.61772	-0.786127	-1.37736	0.405808	-1.59402	0.786856	0.97027	-1.09422	1.06533	-0.920931	-0.546257	-0.778159	0.208319	-3.65142	-1.45336	-0.811326	-2.43656	-1.12844	-2.02366	-2.79014	1.30222		-0.350984	-0.366696	-0.846386	-2.1756	-0.235835	-1.33355	0.0842897	0.111436	-1.64649	-0.359276	0.361015	-1.99927	-3.77146	-5.98342
95	-4.0816	-0.298003	-0.810672	0.752443	-2.61622	0.279655	0.903888	-0.288512	0.711108	-0.400187	-0.239822	-0.349916	0.668389	-2.83049	-1.33889	-0.13753	-2.67005	-0.0014738	-1.19879	-2.08385	1.79512		-0.510451	-0.782732	-0.449913	-2.54556	-0.478424	-1.39957	0.139652	0.150954	-1.72299	-0.696994	0.350873	-2.07954	-3.5368	-5.43562
96	-3.60822	-0.630199	-0.106114	1.00645	-2.38067	-0.380401	0.763963	-0.140341	0.287616	-0.698387	0.216779	0.079246	0.24637	-2.04711	-1.20075	0.0246951	-2.90995	-0.0292796	-0.377993	-1.51038	1.79271		-0.649748	-0.927665	-0.296644	-2.60577	-0.532079	-1.09845	0.456448	0.485219	-1.91803	-1.12938	0.105963	-2.32115	-3.82311	-4.77451
97	-3.59853	-1.04227	-0.0736798	0.613238	-1.55699	-0.707356	0.497925	0.07268	-0.306508	-1.09268	0.101758	0.00144322	-0.380509	-1.22378	-0.847483	0.169654	-3.26635	-0.257425	-0.212022	-1.21215	1.5582		-0.846122	-0.378069	-0.551689	-2.93687	-0.751902	-1.58594	0.258253	0.299201	-2.79185	-1.11683	0.00449213	-2.6538	-4.43421	-4.17128
98	-3.45999	-1.61627	-0.252215	-0.157836	0.925897	-0.920471	0.288421	0.432466	-0.656733	-1.64703	0.0362106	-0.310817	-0.136445	-0.279789	-0.51775	0.31923	-3.50056	-0.707131	-0.305438	-0.973382	1.15003		-0.640395	0.767898	-0.601743	-2.90005	-0.7791	-1.79596	0.246434	0.279996	-3.57737	-0.8491	-0.00767072	-2.73143	-4.4861	-3.67469
99	-3.14537	-0.933508	-0.61374	-0.109554	0.605907	-1.2191	0.187122	0.44391	-0.751193	-0.945888	-0.150361	-0.055236	-0.0607277	-0.206969	-0.651792	0.230488	-3.25872	-0.259586	0.231178	-1.07359	0.327662		-0.77829	0.994156	-0.816826	-3.02005	-1.04933	-1.50172	0.243739	0.277403	-2.8711	-0.744224	-0.162622	-2.42991	-3.72577	-3.18439
100	-2.98975	0.312348	-0.844752	0.277099	0.100738	-1.16031	-0.104113	0.444513	-1.091	0.272359	-0.172533	0.400953	0.140289	-0.074557	-1.162	0.233901	-2.72721	0.606028	0.974962	-1.14481	-0.193546		-1.24096	0.402931	-0.897034	-2.5184	-0.747762	-1.76053	-0.00915525	0.00177659	-1.94641	-0.944412	-0.442727	-2.14511	-2.54451	-3.19822

## Sheet: Figure 2m 30Hz-Figure 2m 30Hz
	oChiEF																						EYFP
-20	22.5774	-3.96445	-20.0584	34.2761	11.9307	29.696	-8.0719	-3.70191	-4.23899	-3.94997	-5.77071	10.396	0.702747	22.5793	3.28577	-3.9566	3.35059	26.7926	1.45696	-6.1505		0.195563	-0.0676961	-0.936829	0.195563	-0.0676961	-4.02022	-0.750844	-0.800838	-1.21353	0.536247	0.276437	1.16568	1.39863	1.95596
-19	19.8208	-6.69074	-24.7323	35.8197	10.1053	25.8229	-8.70366	-5.67958	-7.10651	-6.67094	-8.94752	7.98506	-0.728479	20.1226	2.83746	-5.55242	-1.31037	20.8923	0.589714	-8.61015		0.0560681	-0.41595	-0.886956	0.0560681	-0.41595	-3.66906	-0.512038	-0.582798	-1.0972	0.442394	0.274758	1.24337	1.44442	1.44502
-18	16.113	-9.61571	-29.5256	35.9281	7.28329	21.8972	-8.70739	-7.91849	-10.3397	-9.59768	-13.1523	4.84591	-2.65449	17.4336	2.52139	-7.35277	-5.63032	14.8558	-0.632838	-11.425		-0.318108	-0.710059	-0.624381	-0.318108	-0.710059	-3.79457	-0.47554	-0.567349	-1.13319	0.1196	0.100723	1.1662	0.969432	0.647718
-17	12.1227	-12.2695	-33.7893	34.7473	4.24191	18.7581	-8.4479	-9.85444	-13.3367	-12.257	-18.2272	2.56939	-4.08632	15.8003	2.33578	-8.89428	-8.94266	11.8033	-1.22896	-13.7677		-0.394012	-0.733265	-0.309251	-0.394012	-0.733265	-4.07326	-0.528294	-0.609491	-1.37511	-0.125667	0.00194943	1.69369	1.41556	0.648762
-16	8.33278	-14.7984	-36.9233	33.377	1.00371	16.728	-8.53064	-11.6049	-16.8886	-14.8151	-23.7859	1.95869	-5.10959	15.8442	1.92799	-10.1672	-10.9579	11.7552	-0.997131	-15.4376		-0.175754	-0.682461	-0.15738	-0.175754	-0.682461	-4.05593	-0.526549	-0.578358	-1.22998	-0.265388	-0.0183492	1.92365	1.70287	0.167725
-15	4.85623	-17.0349	-38.813	31.2295	-1.16036	14.8801	-9.19995	-12.3048	-20.6409	-17.0619	-29.2173	1.84144	-5.17159	16.2526	0.999875	-10.5382	-11.7423	12.0987	-1.45614	-15.8651		-0.289961	-0.664559	-0.110576	-0.289961	-0.664559	-3.81899	-0.286092	-0.331607	-1.23114	-0.407497	-0.135818	1.77511	1.54868	-0.672104
-14	2.26229	-18.7047	-39.1716	28.0806	-3.87248	13.0757	-10.2394	-12.5414	-22.7046	-18.7356	-33.7232	1.59406	-5.53876	16.6922	-0.289027	-10.5557	-11.2167	11.7346	-2.96147	-15.9355		-0.22987	-0.627387	-0.0072215	-0.22987	-0.627387	-4.04054	-0.398588	-0.425237	-1.30555	-0.627227	-0.368548	1.80459	1.60233	-1.28113
-13	0.533196	-19.671	-38.181	24.8166	-5.1904	11.3635	-11.0678	-12.532	-23.0437	-19.7156	-36.8573	1.78359	-5.05707	15.8509	-1.67605	-10.274	-9.62097	11.1167	-5.45537	-15.4445		-0.168805	-0.724968	0.0470432	-0.168805	-0.724968	-4.83543	-1.12336	-1.12443	-1.41164	-0.698643	-0.427321	1.67159	1.07832	-2.06867
-12	-0.703278	-19.8024	-36.1442	21.2428	-6.53705	9.88494	-11.7497	-12.1463	-22.8389	-19.8497	-38.0541	1.9352	-4.90117	13.4208	-3.62155	-9.64216	-7.58219	10.0395	-7.92124	-14.411		-0.193056	-0.695378	0.171791	-0.193056	-0.695378	-4.89736	-1.27334	-1.27387	-1.53365	-0.603062	-0.304333	1.35027	0.326075	-2.84743
-11	-1.69714	-19.4894	-33.307	16.9605	-8.00319	8.49453	-12.1745	-11.5489	-21.6235	-19.5254	-37.4093	1.50342	-5.01193	9.24685	-5.76536	-8.82556	-5.53115	8.25396	-9.5166	-13.0907		-0.150086	-0.601401	0.492479	-0.150086	-0.601401	-4.6573	-1.15584	-1.17187	-1.88944	-0.681342	-0.4195	0.914413	-0.501287	-3.68665
-10	-2.4971	-18.9925	-29.9269	12.4306	-7.98573	6.65286	-12.2951	-10.9358	-18.9898	-19.0105	-35.4235	0.673633	-4.22371	3.91475	-7.9202	-7.99987	-3.65631	6.02869	-10.872	-11.7131		-0.0371574	-0.490099	0.925984	-0.0371574	-0.490099	-5.07991	-1.25336	-1.27693	-2.28795	-0.910744	-0.654728	0.379673	-1.44684	-4.74053
-9	-3.31393	-18.2505	-26.2709	8.51711	-7.87016	4.75723	-11.7891	-9.77402	-16.7815	-18.2597	-32.6123	-0.0324873	-3.57724	-0.442759	-9.96937	-6.8683	-2.2142	3.81488	-11.9183	-9.85336		0.235677	-0.260574	1.22724	0.235677	-0.260574	-5.48402	-1.31994	-1.33908	-2.08269	-0.939486	-0.757605	-0.244161	-2.33741	-5.87138
-8	-4.1675	-17.3589	-22.0588	5.35729	-7.13642	3.51588	-10.6507	-8.3224	-15.2071	-17.3361	-28.7946	-0.509102	-2.62033	-3.14132	-11.4874	-5.60201	-1.32653	1.78399	-11.7343	-7.75426		0.225606	-0.172215	1.17625	0.225606	-0.172215	-5.50229	-1.24687	-1.26274	-1.95051	-1.00481	-0.891789	-0.768717	-2.74468	-6.48071
-7	-4.93033	-15.8624	-17.8385	2.39069	-5.94656	1.76738	-9.53424	-7.08872	-14.2245	-15.8267	-24.693	-1.32891	-1.53837	-6.27266	-12.5157	-4.5777	-0.988793	-0.855856	-11.4442	-5.96498		-0.136519	-0.536057	0.744331	-0.136519	-0.536057	-5.49965	-1.14757	-1.16007	-1.79026	-1.00143	-0.915356	-1.06726	-2.69813	-6.66293
-6	-5.47862	-13.2108	-13.7562	-0.036409	-6.49416	-0.283678	-8.80928	-5.79561	-13.3696	-13.1694	-20.4059	-2.02968	-1.91141	-9.27875	-13.0667	-3.62593	-1.08582	-3.49268	-10.7883	-4.53243		-0.136225	-0.5884	0.470207	-0.136225	-0.5884	-5.53081	-1.14792	-1.15519	-1.46979	-0.766611	-0.726139	-1.42796	-2.80572	-6.92589
-5	-5.32222	-9.90505	-10.0763	-2.19457	-5.88186	-2.03253	-8.08898	-4.69411	-11.0719	-9.85538	-16.0117	-2.91757	-1.63438	-11.0348	-12.7524	-2.88614	-1.1454	-5.90503	-9.57899	-3.37334		-0.00713247	-0.681314	0.270603	-0.00713247	-0.681314	-5.20238	-1.04742	-1.06226	-1.58114	-0.845086	-0.769993	-1.64777	-2.87956	-6.96144
-4	-4.5009	-6.59766	-6.96478	-3.22271	-3.56023	-3.12571	-6.79012	-3.5017	-8.25964	-6.54386	-11.5703	-3.30733	-0.492976	-11.1135	-11.1346	-2.12193	-0.991247	-7.00487	-7.8936	-2.25385		0.414599	-0.32349	0.387236	0.414599	-0.32349	-4.80875	-0.898916	-0.902356	-1.62492	-1.01674	-0.949616	-1.61977	-2.69552	-6.54992
-3	-3.28004	-3.88836	-4.37434	-3.16259	-2.00441	-3.10946	-4.9007	-2.32251	-6.21005	-3.82708	-7.24984	-2.88812	-0.126254	-9.57116	-8.37373	-1.39478	-0.756229	-6.41083	-5.92638	-1.36757		0.626928	0.227162	0.530905	0.626928	0.227162	-4.76106	-0.918212	-0.914018	-1.54638	-0.928618	-0.921612	-1.66422	-2.58106	-6.036
-2	-1.76481	-1.7331	-1.94102	-1.83778	-1.01755	-2.13232	-2.77985	-1.03906	-3.10831	-1.6925	-3.17601	-1.51955	-0.118579	-6.03632	-4.77867	-0.634066	-0.425335	-3.63738	-3.31751	-0.650088		0.598421	0.193538	0.391566	0.598421	0.193538	-4.64722	-0.946099	-0.935509	-1.41456	-0.601403	-0.643195	-1.66381	-2.42659	-5.16189
-1	0	0	0	0	0	0	0	0	0	0	0	0	0	0	0	0	0	0	0	0		0.662961	0.150349	0.329191	0.662961	0.150349	-4.94213	-1.22723	-1.21605	-0.967931	-0.28701	-0.397004	-1.30744	-1.77488	-4.10415
0	2.13696	1.28801	1.28073	2.25428	0.767755	3.2525	2.61629	0.400734	2.64272	1.2836	2.17846	1.77842	-0.0242275	7.93023	4.82012	0.170135	0.540533	4.23668	3.70876	0.216611		0.622927	-0.0332745	0.361372	0.622927	-0.0332745	-4.56016	-1.01663	-1.00308	-1.02909	-0.202647	-0.280852	-0.829347	-0.88013	-3.26767
1	5.12039	2.28056	2.30046	5.40105	3.66241	7.77459	4.57039	0.721677	5.21136	2.26295	3.85226	4.07241	1.46704	15.8394	9.03778	0.321579	1.4841	9.15723	7.38824	0.51384		0.400637	-0.579846	0.353866	0.400637	-0.579846	-4.16289	-0.782209	-0.803244	-1.40402	-0.323787	-0.268902	-0.453497	-0.0567783	-2.54138
2	8.92778	3.4196	2.95494	8.39429	6.14791	13.2035	5.7081	0.966454	8.99595	3.36522	5.10862	6.0204	2.72145	21.3012	12.3683	0.475057	2.51444	13.4936	9.88627	0.836372		0.426634	-0.786134	0.508221	0.426634	-0.786134	-3.94688	-0.660149	-0.704778	-1.59162	-0.379505	-0.314397	-0.166246	0.252299	-1.81755
3	11.1566	4.32732	3.24996	12.1351	6.62749	18.5705	6.07423	1.02812	12.025	4.25914	5.84135	8.18146	2.63327	24.1227	14.5173	0.403404	2.16164	17.7344	10.2893	0.793139		0.453015	-0.800442	0.655203	0.453015	-0.800442	-3.98229	-0.725236	-0.771127	-1.74244	-0.435824	-0.423937	0.0169715	0.192247	-1.20273
4	12.337	4.26079	3.42715	16.278	6.24813	24.0365	5.98123	0.747426	13.0871	4.19989	6.07427	10.2106	2.08206	26.8143	15.8466	0.0282288	1.15887	21.5223	9.60538	0.225766		0.343048	-0.804845	0.640352	0.343048	-0.804845	-4.49659	-1.05097	-1.09568	-1.71653	-0.512005	-0.57441	0.395961	0.377595	-0.352264
5	13.9871	3.47511	2.62917	20.0625	7.4917	30.3366	5.50974	0.107892	12.814	3.42096	5.88638	11.6817	2.5168	31.0514	16.7607	-0.485802	1.38303	24.6729	9.91937	-0.431061		0.528533	-0.162398	0.764654	0.528533	-0.162398	-4.11984	-0.633235	-0.668681	-1.35967	-0.364044	-0.49988	0.41085	0.468607	0.157368
6	16.0003	2.5222	0.944833	23.8777	10.2034	35.5772	4.23156	-0.447146	12.013	2.47869	5.29663	13.0414	3.74698	34.2987	16.5504	-0.871976	2.5336	27.796	10.0334	-0.751177		0.174704	0.153145	0.5979	0.174704	0.153145	-4.22489	-0.639875	-0.661849	-1.01442	-0.242673	-0.450726	0.136082	0.391373	0.336389
7	18.0888	1.5193	-1.06724	27.9727	11.8569	39.4474	2.35257	-0.190735	10.3053	1.48882	4.5668	14.36	4.07653	35.5259	14.8524	-0.558472	3.37477	30.6038	9.31306	-0.213114		-0.110994	0.284673	0.41156	-0.110994	0.284673	-4.48555	-0.870756	-0.889561	-0.721628	0.0735793	-0.216174	-0.0238217	0.403351	0.349688
8	20.1684	0.763455	-3.23052	31.6096	12.227	42.5691	0.341543	0.0762939	9.05681	0.745491	3.79848	14.8914	3.35859	34.8968	12.2244	-0.365766	4.47672	31.803	7.65205	-0.308037		0.204368	0.40433	0.408022	0.204368	0.40433	-4.34055	-0.866365	-0.885856	-0.48374	0.424619	0.0325029	-0.0114544	0.605236	0.571928
9	21.8548	0.0792451	-5.61377	33.0796	13.6685	43.2786	-1.45471	0.309881	7.6296	0.0634735	2.83121	13.9183	3.18915	32.7848	9.71273	-0.423304	6.60624	30.822	5.75681	-1.05724		0.441374	0.171662	0.319023	0.441374	0.171662	-4.18682	-0.783322	-0.826308	-0.713877	0.265271	-0.129326	0.016186	0.655951	0.830638
10	23.0393	-0.399096	-8.29549	33.1718	15.3169	40.7281	-3.24597	0.19563	4.69409	-0.414996	1.40647	13.0321	3.19788	29.6267	7.60956	-0.73719	8.79284	30.6299	3.35354	-1.89959		0.646282	0.130109	0.201232	0.646282	0.130109	-4.06891	-0.77783	-0.848005	-0.992826	0.0412007	-0.263894	0.218745	0.831222	1.34193
11	23.9273	-0.875308	-11.3888	32.9687	15.6216	36.7599	-5.16544	-0.647736	0.459461	-0.893982	-0.515794	12.7248	2.93845	26.4812	5.75371	-1.54915	9.5821	31.5095	1.42149	-3.11635		0.737313	0.133434	0.222939	0.737313	0.133434	-4.16073	-1.00047	-1.0534	-1.25635	0.158159	-0.124848	0.481448	0.959302	1.86903
12	24.0539	-1.98896	-15.037	33.0448	14.0476	33.2992	-6.86951	-2.00583	-2.56407	-1.99661	-2.73881	12.0404	1.96242	24.6237	4.26839	-2.68116	7.7541	30.8254	1.3419	-4.58463		0.836177	0.0512963	0.316149	0.836177	0.0512963	-4.03211	-0.912033	-0.954528	-1.23976	0.525991	0.1908	0.659318	0.915674	1.96644
13	22.8016	-3.75587	-19.3924	34.4115	12.7148	30.0071	-8.06037	-3.58639	-4.47395	-3.74858	-5.36111	10.8089	1.07203	22.8801	3.41916	-3.87618	3.68107	27.5126	1.52833	-6.07955		0.647314	-0.426628	0.393541	0.647314	-0.426628	-3.90741	-0.736225	-0.784291	-1.21368	0.483618	0.211816	1.13513	1.47981	2.13378
14	20.1875	-6.4593	-24.1092	35.9526	10.8244	26.2953	-8.73316	-5.56882	-7.185	-6.44111	-8.51223	8.38133	-0.338131	20.5555	2.9185	-5.47466	-1.00258	21.5296	0.714957	-8.51911		0.661411	-0.732975	0.689021	0.661411	-0.732975	-3.56568	-0.522186	-0.587343	-1.00236	0.369467	0.186412	1.29105	1.62986	1.65565
15	16.6343	-9.40072	-28.9682	36.3349	7.82938	22.5475	-8.80296	-7.8577	-10.2909	-9.38588	-12.6219	5.30978	-2.37565	17.9119	2.55224	-7.30667	-5.35003	15.4001	-0.466406	-11.3765		0.726907	-0.779583	0.892432	0.726907	-0.779583	-3.67907	-0.461554	-0.542794	-0.952257	0.116873	0.0528627	1.21751	1.14606	0.853354
16	12.5929	-12.1248	-33.4129	35.1702	4.74738	18.9507	-8.59532	-9.84287	-13.5287	-12.12	-17.6511	2.8243	-3.8621	15.9111	2.33905	-8.84959	-8.89446	11.9923	-1.35252	-13.6766		0.307674	-1	0.680135	0.307674	-1	-3.93404	-0.527599	-0.601081	-1.2709	-0.125245	-0.0266176	1.74042	1.48964	0.774547
17	8.64367	-14.7172	-36.6803	33.7766	1.66447	16.7351	-8.51835	-11.6192	-16.9815	-14.7326	-23.2097	2.11881	-4.77778	15.7546	2.13496	-10.1477	-11.1582	11.8633	-1.27311	-15.4081		-0.0503799	-1.08129	0.385146	-0.0503799	-1.08129	-3.81906	-0.457854	-0.504092	-1.2448	-0.308041	-0.05614	1.94118	1.66902	0.187747
18	5.19175	-17.019	-38.7316	31.7613	-0.618628	15.043	-9.10492	-12.3185	-20.4261	-17.0465	-28.7765	2.05601	-4.95233	16.2792	1.32785	-10.5511	-11.9382	12.3127	-1.50154	-15.8759		-0.221453	-1.45596	0.0474258	-0.221453	-1.45596	-3.59133	-0.258116	-0.299626	-1.23403	-0.450238	-0.17645	1.71674	1.44757	-0.77708
19	2.53595	-18.6933	-39.3492	28.5637	-3.57001	13.2398	-10.1951	-12.5431	-22.6358	-18.7346	-33.5276	1.72361	-5.49076	16.6688	0.00245836	-10.5789	-11.474	11.799	-2.934	-15.9477		-0.372643	-1.6252	-0.0866663	-0.372643	-1.6252	-3.89738	-0.45651	-0.477022	-1.13253	-0.688432	-0.43627	1.73642	1.53122	-1.43867
20	0.649804	-19.7715	-38.5082	25.3848	-5.46307	11.5122	-11.0717	-12.595	-22.9798	-19.8239	-36.873	1.96733	-5.40679	15.9348	-1.38897	-10.3445	-9.99059	11.2705	-5.31719	-15.5099		-0.206459	-1.46724	0.0934509	-0.206459	-1.46724	-4.64108	-1.13386	-1.13617	-1.33342	-0.829475	-0.555061	1.62339	0.982949	-2.19408
21	-0.630169	-20.0165	-36.7133	21.7775	-6.87323	10.0384	-11.7927	-12.2997	-22.6818	-20.066	-38.3954	2.04113	-5.19807	13.6833	-3.339	-9.78069	-7.96031	10.1403	-7.79974	-14.6004		-0.253179	-1.47018	0.216563	-0.253179	-1.47018	-4.62173	-1.21341	-1.20972	-1.52731	-0.737615	-0.416461	1.35081	0.231612	-2.8891
22	-1.6252	-19.7366	-33.9151	17.5449	-8.03735	8.70551	-12.2596	-11.6063	-21.5987	-19.7827	-37.8634	1.6347	-4.94917	9.73359	-5.56954	-8.87712	-5.87565	8.41065	-9.49626	-13.1992		-0.259175	-1.75467	0.121854	-0.259175	-1.75467	-4.47564	-1.13318	-1.13277	-1.70241	-0.711284	-0.461511	0.910544	-0.537359	-3.73699
23	-2.44125	-19.1895	-30.4349	13.0389	-8.09182	6.68231	-12.2979	-10.9456	-19.1531	-19.216	-35.8445	0.824082	-4.22792	4.23089	-7.68	-7.99001	-4.00541	6.13712	-11.0201	-11.7296		-0.456281	-1.82766	-0.0198697	-0.456281	-1.82766	-4.87769	-1.22991	-1.23982	-2.25317	-0.969998	-0.7239	0.355352	-1.41878	-4.82699
24	-3.28748	-18.464	-26.7009	8.98691	-8.12327	4.72868	-11.849	-9.97391	-17.0108	-18.4771	-33.011	0.0599389	-3.6916	-0.369668	-9.79326	-7.002	-2.5701	3.83105	-12.1964	-10.0926		-0.626187	-1.69479	-0.293566	-0.626187	-1.69479	-5.25538	-1.29609	-1.30792	-2.14679	-1.03837	-0.851914	-0.230287	-2.22448	-5.91735
25	-4.08961	-17.6194	-22.3229	5.65587	-7.68041	3.52599	-10.8276	-8.52413	-15.4397	-17.599	-29.1149	-0.454377	-2.87088	-3.14067	-11.5148	-5.73444	-1.55282	1.74745	-12.0858	-7.997		-0.392147	-1.21406	-0.489343	-0.392147	-1.21406	-5.28454	-1.22129	-1.23052	-1.95442	-1.06879	-0.933481	-0.765158	-2.65548	-6.51024
26	-4.92046	-16.1965	-18.1552	2.73348	-6.55842	1.89688	-9.69081	-7.14162	-14.3808	-16.1673	-25.1602	-1.10631	-1.83467	-6.0548	-12.6244	-4.61165	-1.15209	-0.673098	-11.5984	-6.05793		-0.963636	-1.33171	-0.870058	-0.963636	-1.33171	-5.32119	-1.13002	-1.13222	-1.8414	-1.13089	-0.981043	-1.02943	-2.55388	-6.64484
27	-5.55283	-13.5735	-14.1015	0.141581	-6.81379	-0.264374	-8.87867	-5.82237	-13.6168	-13.5358	-20.9668	-1.92406	-2.15128	-9.16692	-13.1566	-3.63833	-1.23987	-3.47378	-10.9786	-4.53879		-1.24275	-1.17976	-1.00929	-1.24275	-1.17976	-5.39165	-1.13571	-1.14365	-1.55754	-0.942031	-0.861829	-1.43068	-2.72584	-6.96735
28	-5.52251	-10.2359	-10.2812	-2.13837	-6.12007	-2.09414	-8.2158	-4.67962	-11.3763	-10.1913	-16.4709	-2.88585	-1.93338	-11.0505	-13.0331	-2.86973	-1.36465	-6.06657	-9.8072	-3.37594		-1.06647	-0.631965	-0.907368	-1.06647	-0.631965	-5.09466	-1.04529	-1.06876	-1.55335	-0.965278	-0.887003	-1.64236	-2.77	-7.00308
29	-4.69897	-6.91309	-7.08404	-3.20461	-3.52607	-3.27834	-6.96924	-3.53463	-8.51816	-6.86678	-11.9396	-3.29187	-0.661214	-11.2687	-11.5173	-2.1239	-1.18344	-7.26566	-8.15432	-2.27318		-0.859296	-0.422152	-0.763808	-0.859296	-0.422152	-4.64227	-0.810976	-0.827994	-1.59108	-1.13365	-1.06301	-1.63075	-2.60832	-6.60315
30	-3.53754	-4.12155	-4.36995	-3.20265	-2.07002	-3.29562	-5.16777	-2.44846	-6.37971	-4.06611	-7.49889	-2.95514	-0.417134	-9.83605	-8.84565	-1.44539	-0.973518	-6.84079	-6.11757	-1.40972		-0.868652	-0.737971	-0.733028	-0.868652	-0.737971	-4.58092	-0.829696	-0.824962	-1.52644	-1.0845	-1.05626	-1.64501	-2.43018	-6.10998
31	-2.07002	-1.94042	-1.82947	-2.09621	-0.878058	-2.46613	-3.01916	-1.04491	-3.36085	-1.90382	-3.33962	-1.75587	-0.26274	-6.58484	-5.26051	-0.585492	-0.699727	-4.39773	-3.59482	-0.56076		-1.21567	-1.30427	-0.715634	-1.21567	-1.30427	-4.49891	-0.88135	-0.864235	-1.2953	-0.755102	-0.782593	-1.66041	-2.32107	-5.28204
32	-0.211127	-0.206998	-0.00857561	-0.169968	0.0663622	-0.581975	-0.192812	-0.108274	0.0794533	-0.208095	-0.258139	-0.120457	-0.123846	-0.854045	-0.453568	-0.0457764	-0.175487	-0.644354	-0.406729	-0.07267		-1.54299	-1.85206	-0.539666	-1.54299	-1.85206	-4.8876	-1.22212	-1.2027	-0.888795	-0.428743	-0.50629	-1.36232	-1.78942	-4.26679
33	1.97422	1.13091	1.18434	2.05343	1.0481	2.74559	2.46133	0.381724	2.50091	1.12301	1.90034	1.62575	0.0677165	7.25182	4.37427	0.184504	0.446301	3.61086	3.45371	0.241025		-1.63406	-2.0239	-0.3217	-1.63406	-2.0239	-4.60522	-1.07105	-1.05355	-0.93221	-0.362485	-0.358326	-0.871722	-0.89516	-3.41912
34	4.81422	2.25195	2.48348	5.23594	3.80823	7.47294	4.49901	0.726509	4.63902	2.22431	3.86454	3.96818	1.55176	15.4695	8.73375	0.361315	1.30486	8.67068	7.38686	0.583331		-1.61009	-1.84323	-0.202164	-1.61009	-1.84323	-4.04612	-0.739065	-0.755324	-1.20408	-0.457038	-0.303387	-0.398708	0.0930502	-2.49726
35	8.62806	3.4384	3.30696	8.28698	6.33074	12.8384	5.69157	0.891495	8.52926	3.3778	5.24531	6.04705	2.8453	21.0705	12.1893	0.451406	2.32177	13.2386	10.0263	0.817998		-1.52667	-1.56136	-0.224653	-1.52667	-1.56136	-3.81178	-0.604871	-0.647816	-1.33765	-0.489579	-0.331531	-0.133185	0.433619	-1.69214
36	11.0464	4.38206	3.56591	11.9903	6.43653	18.04	6.14209	1.11987	11.9609	4.31245	5.9666	8.14518	2.43463	23.9217	14.4499	0.502904	2.13012	17.4774	10.4264	0.897217		-1.62609	-1.24595	-0.510151	-1.62609	-1.24595	-3.72206	-0.579913	-0.617927	-1.51906	-0.570249	-0.455348	-0.0276005	0.312983	-1.05328
37	12.2343	4.37419	3.76634	16.2592	6.12278	23.3577	6.11839	0.938416	13.4	4.30991	6.27464	10.2541	1.95641	26.5089	15.8563	0.206629	1.08438	21.4382	9.62215	0.448418		-1.21704	-0.712948	-0.522325	-1.21704	-0.712948	-4.29276	-0.927783	-0.968765	-1.52742	-0.640388	-0.620641	0.386914	0.553486	-0.109129
38	13.7394	3.57899	3.02223	20.1556	7.7245	29.781	5.6714	0.110499	13.0163	3.51236	6.10722	11.8275	2.70746	30.8339	16.7895	-0.434176	1.10618	24.7505	10.0105	-0.339063		-0.911268	-0.538308	-0.46473	-0.911268	-0.538308	-4.02883	-0.64123	-0.681517	-1.35221	-0.54715	-0.62092	0.457893	0.6611	0.441129
39	15.7756	2.74049	1.25794	23.8869	10.2476	35.3052	4.48477	-0.506719	12.0247	2.68533	5.44626	13.1128	3.79529	34.373	16.7612	-0.883102	2.26864	27.7988	10.2501	-0.769997		-0.798154	-0.567283	-0.447056	-0.798154	-0.567283	-4.07164	-0.624828	-0.643776	-0.963487	-0.430074	-0.574301	0.140868	0.495476	0.549972
40	17.8562	1.78568	-0.893089	27.8442	11.6337	39.2158	2.58988	-0.28979	10.6224	1.74568	4.61052	14.3415	3.91717	35.7138	15.1865	-0.607618	3.10129	30.5479	9.59915	-0.255775		-0.958398	-0.504445	-0.395579	-0.958398	-0.504445	-4.24081	-0.793466	-0.812298	-0.565543	-0.0616061	-0.306278	-0.0369815	0.49042	0.520337
41	19.9921	1.01712	-2.93915	31.5485	12.8675	42.4273	0.584157	0.00260671	9.54413	0.984613	3.98518	14.9747	3.74984	35.137	12.657	-0.371424	4.12909	31.9272	7.93801	-0.268046		-1.30934	-0.821184	-0.350317	-1.30934	-0.821184	-4.09685	-0.78533	-0.797928	-0.297232	0.377472	-0.0153367	-0.0187328	0.634606	0.715585
42	21.7605	0.30208	-5.34287	33.1554	14.3962	43.5094	-1.19998	0.219218	7.99449	0.271826	3.10724	14.0749	3.5816	33.1957	10.1545	-0.419426	6.23318	31.06	6.06117	-1.03289		-1.79694	-1.79337	-0.535542	-1.79694	-1.79337	-4.00865	-0.760457	-0.787453	-0.474856	0.314115	-0.0944891	-0.034294	0.582274	0.968641
43	23.1271	-0.304498	-8.08513	33.477	15.6317	41.0613	-3.08719	0.171153	5.05266	-0.33101	1.69678	13.2917	3.27597	30.0742	7.87994	-0.692368	8.57605	30.9791	3.63545	-1.88675		-2.08046	-2.81079	-0.708672	-2.08046	-2.81079	-3.96333	-0.799753	-0.860973	-0.86706	0.0359245	-0.281404	0.201511	0.863483	1.5287
44	24.2353	-0.734396	-10.9916	33.3529	15.9966	37.149	-5.06359	-0.59859	1.00613	-0.76381	-0.120865	13.0678	3.00977	26.8645	5.89201	-1.48112	9.64139	32.0145	1.65688	-3.09525		-1.83601	-2.93647	-0.59129	-1.83601	-2.93647	-4.03755	-0.966289	-1.0186	-1.17655	0.104872	-0.182614	0.51233	1.0951	2.09605
45	24.4695	-1.79593	-14.6515	33.1523	14.4081	33.7059	-6.80627	-1.99458	-1.93046	-1.81128	-2.423	12.2706	1.9376	24.9522	4.35757	-2.64034	8.02938	31.3163	1.39105	-4.54915		-2.05028	-2.73374	-0.726505	-2.05028	-2.73374	-3.78598	-0.787814	-0.836509	-1.02957	0.545593	0.162923	0.740749	1.09764	2.21424
46	23.3092	-3.60305	-18.9844	34.2653	12.8734	30.4126	-8.04774	-3.55727	-4.00674	-3.60147	-5.05052	11.0068	0.968045	23.2283	3.52037	-3.81571	4.11786	28.1472	1.47407	-5.99887		-2.43483	-2.21175	-0.786747	-2.43483	-2.21175	-3.6152	-0.61819	-0.672102	-0.928975	0.552177	0.241258	1.19396	1.61934	2.29601
47	20.7823	-6.13967	-23.6914	35.9332	11.0313	26.7996	-8.73731	-5.46411	-6.97729	-6.13332	-8.1752	8.82982	-0.346408	21.0175	3.04218	-5.34884	-0.50377	22.5441	0.854604	-8.33054		-2.32474	-1.60927	-0.67024	-2.32474	-1.60927	-3.36119	-0.500085	-0.562735	-0.689952	0.409287	0.215733	1.3704	1.83288	1.8591
48	17.3174	-8.87684	-28.5401	36.4778	8.49526	22.9292	-8.78139	-7.7659	-10.3316	-8.87209	-12.2475	5.83363	-2.08687	18.2228	2.76595	-7.17525	-4.84908	16.3861	-0.335014	-11.1223		-2.20455	-1.25214	-0.542809	-2.20455	-1.25214	-3.44449	-0.450304	-0.525688	-0.628194	0.0434423	-0.0167041	1.32156	1.39824	1.11367
49	13.2791	-11.6637	-32.9617	35.3363	5.69571	19.2133	-8.59091	-9.84427	-13.2493	-11.6613	-17.1751	3.2014	-3.48183	16.048	2.54016	-8.78716	-8.47795	12.6538	-1.32006	-13.5345		-2.07873	-1.22302	-0.567528	-2.07873	-1.22302	-3.68145	-0.479376	-0.553408	-1.08111	-0.246514	-0.144957	1.88847	1.79797	1.06011
50	9.27193	-14.2004	-36.3629	33.9326	2.38272	16.9717	-8.51907	-11.5422	-16.3399	-14.2077	-22.7107	2.35638	-4.63828	15.7592	2.24669	-10.0367	-10.8641	12.3011	-1.2453	-15.2786		-1.88697	-1.3002	-0.701368	-1.88697	-1.3002	-3.5977	-0.404168	-0.450572	-1.11756	-0.389592	-0.14005	2.12829	1.98472	0.482421
51	5.80468	-16.5639	-38.4247	31.8878	-0.0511636	15.1693	-9.04388	-12.2835	-19.7425	-16.5879	-28.2152	2.14104	-4.91968	16.2558	1.46302	-10.4551	-11.722	12.5065	-1.37746	-15.7283		-1.73424	-1.49203	-0.943795	-1.73424	-1.49203	-3.55083	-0.267308	-0.305793	-1.05269	-0.526431	-0.26753	1.8164	1.55477	-0.585938
52	3.0669	-18.3123	-39.2049	28.8457	-2.63192	13.4905	-10.0993	-12.5436	-22.009	-18.3566	-33.0515	1.88841	-5.17836	16.8158	0.108676	-10.5266	-11.3636	12.1321	-2.55526	-15.8843		-1.60442	-1.63495	-1.01195	-1.60442	-1.63495	-3.84565	-0.435955	-0.447981	-1.14548	-0.79672	-0.555794	1.77386	1.51417	-1.30164
53	1.14378	-19.4517	-38.6255	26.0268	-4.35884	11.8124	-10.9652	-12.7483	-22.5235	-19.5062	-36.5935	2.35936	-4.93789	16.2806	-1.30259	-10.4141	-9.97072	11.9457	-4.79321	-15.5664		-1.35845	-1.71198	-0.845545	-1.35845	-1.71198	-4.44131	-1.06337	-1.06043	-1.22807	-0.872326	-0.613655	1.68907	1.16106	-2.01782
54	-0.193372	-19.8182	-36.9667	22.4678	-6.19922	10.0887	-11.6989	-12.4197	-22.6693	-19.8695	-38.2516	2.34867	-5.00049	14.0424	-3.2249	-9.83906	-7.97804	10.7318	-7.35419	-14.6596		-1.48812	-1.56437	-0.709533	-1.48812	-1.56437	-4.46017	-1.16836	-1.16159	-1.34641	-0.736716	-0.426979	1.46934	0.603739	-2.66458
55	-1.14091	-19.5398	-34.2763	18.2363	-7.53098	8.74244	-12.1356	-11.6833	-21.708	-19.5873	-37.8171	1.92647	-4.90358	10.3141	-5.41458	-8.92893	-5.8126	8.98771	-9.09285	-13.3105		-1.60714	-1.08116	-0.440151	-1.60714	-1.08116	-4.3231	-1.07653	-1.07347	-1.55354	-0.734192	-0.480048	1.10542	-0.0883133	-3.44399
56	-2.01414	-18.9174	-30.8411	13.8248	-7.41541	6.70316	-12.1033	-11.0086	-19.1942	-18.9466	-35.8695	1.24441	-4.03621	4.8976	-7.42217	-8.04049	-3.99081	6.88829	-10.6577	-11.8539		-1.54162	-0.401619	-0.172759	-1.54162	-0.401619	-4.84813	-1.24935	-1.25408	-2.09279	-1.04886	-0.790727	0.495902	-1.10208	-4.57017
57	-2.87335	-18.2377	-27.0908	9.70542	-7.49848	4.83775	-11.7828	-10.0189	-16.715	-18.2512	-33.0634	0.417522	-3.48544	0.371645	-9.68505	-7.01065	-2.54214	4.59395	-11.7954	-10.1261		-1.34698	0.195798	0.071978	-1.34698	0.195798	-5.30593	-1.3281	-1.33527	-2.02275	-1.13233	-0.877612	-0.100468	-1.9836	-5.6908
58	-3.6913	-17.4445	-22.8446	6.33382	-7.06313	3.72836	-10.8098	-8.69484	-15.3276	-17.4313	-29.2993	-0.11355	-2.6569	-2.25915	-11.4714	-5.84901	-1.45332	2.58308	-11.6651	-8.16256		-1.47188	0.261832	0.136494	-1.47188	0.261832	-5.27532	-1.19153	-1.20697	-1.91787	-1.17915	-0.953746	-0.550872	-2.38747	-6.24208
59	-4.60654	-16.1103	-18.6948	3.45515	-6.04754	2.21405	-9.66398	-7.29109	-14.1609	-16.0909	-25.3745	-0.706655	-1.63663	-5.05737	-12.5807	-4.69589	-1.04545	0.307359	-11.1734	-6.17027		-1.27426	0.215231	0.0596986	-1.27426	0.215231	-5.28794	-1.07151	-1.08321	-1.64391	-1.21646	-1.01516	-0.903971	-2.51863	-6.46888
60	-5.36601	-13.6826	-14.7148	0.917354	-6.20208	0.167507	-8.83997	-6.08075	-13.0293	-13.6505	-21.3	-1.51206	-1.81887	-8.1326	-13.148	-3.78138	-1.1724	-2.54332	-10.5894	-4.70339		-1.26808	-0.188155	-0.211575	-1.26808	-0.188155	-5.43141	-1.17105	-1.17421	-1.24182	-0.96074	-0.863123	-1.34408	-2.7712	-6.87699
61	-5.5064	-10.4007	-10.924	-1.29931	-5.65884	-1.62111	-8.17952	-4.84613	-10.8261	-10.3607	-16.8858	-2.40687	-1.70646	-10.1358	-13.1075	-2.93382	-1.35538	-5.16192	-9.39033	-3.44919		-1.01749	-0.740113	-0.48116	-1.01749	-0.740113	-5.16603	-1.14758	-1.1683	-1.38347	-0.993383	-0.875491	-1.55713	-2.76669	-6.92624
62	-4.70785	-6.93402	-7.65199	-2.64939	-3.8144	-2.87415	-6.99471	-3.52898	-8.03238	-6.88681	-12.3109	-2.96285	-0.964885	-10.625	-11.7254	-2.06954	-1.16671	-6.61418	-7.77042	-2.27331		-0.464474	-1.03093	-0.449511	-0.464474	-1.03093	-4.60906	-0.886904	-0.895795	-1.51911	-1.21073	-1.03843	-1.63049	-2.63215	-6.62224
63	-3.56433	-4.13145	-4.84612	-2.84329	-2.02713	-3.1761	-5.24979	-2.49011	-6.09393	-4.07882	-7.82405	-2.69814	-0.488612	-9.5734	-9.13247	-1.43566	-0.968322	-6.30486	-6.01224	-1.48646		-0.277067	-1.1055	-0.473611	-0.277067	-1.1055	-4.37022	-0.771495	-0.762347	-1.4141	-1.15605	-1.01969	-1.70694	-2.51146	-6.19895
64	-2.11218	-1.93439	-2.1185	-1.91252	-0.321578	-2.52933	-3.0997	-1.32624	-3.25354	-1.90643	-3.52055	-1.63208	-0.0412318	-6.68596	-5.52805	-0.728734	-0.718082	-4.12371	-3.7048	-0.742785		-0.432769	-0.815662	-0.537585	-0.432769	-0.815662	-4.34772	-0.830575	-0.810946	-1.13475	-0.821304	-0.762201	-1.67073	-2.26925	-5.30692
65	-0.269118	-0.158168	-0.296665	-0.0181822	0.936745	-0.656614	-0.300768	-0.311406	0.2987	-0.168101	-0.4626	0.0287439	0.25025	-1.14138	-0.785277	-0.133769	-0.195174	-0.422513	-0.459011	-0.148837		-0.37343	-0.405142	-0.604038	-0.37343	-0.405142	-4.69211	-1.13894	-1.11259	-0.812812	-0.506846	-0.478852	-1.39012	-1.69041	-4.31522
66	1.78051	1.25196	0.849856	2.27202	1.31024	2.69778	2.37567	0.276566	2.88583	1.23618	1.64597	1.84754	0.0961575	6.88073	4.03964	0.152397	0.367684	3.89438	3.52367	0.212097		0.00883537	-0.113511	-0.548139	0.00883537	-0.113511	-4.49578	-1.0287	-1.00729	-0.716752	-0.34706	-0.303368	-0.871	-0.758479	-3.36518
67	4.50988	2.34803	2.26383	5.38741	3.63156	7.36038	4.4529	0.696246	4.94877	2.32455	3.71969	4.11337	1.3611	15.0853	8.41836	0.379372	1.22358	8.90883	7.41188	0.590515		0.347424	0.557582	-0.3903	0.347424	0.557582	-4.01443	-0.760121	-0.776542	-0.98414	-0.463785	-0.283282	-0.436275	0.171461	-2.36599
68	8.3434	3.43224	3.22208	8.41243	6.2394	12.592	5.70399	0.913239	8.43479	3.37606	5.1787	6.16047	2.66788	20.8603	11.9019	0.503985	2.31898	13.4606	10.1353	0.861804		0.30689	0.924409	-0.523177	0.30689	0.924409	-3.75379	-0.59354	-0.635507	-1.16803	-0.520148	-0.335556	-0.161823	0.616824	-1.5712
69	10.8642	4.3837	3.52696	12.0725	6.76909	17.6839	6.19299	1.05947	11.6253	4.31368	5.9732	8.2524	2.50641	23.8599	14.2046	0.502459	2.17845	17.6638	10.6711	0.857798		0.488728	1.04547	-0.523155	0.488728	1.04547	-3.70271	-0.573404	-0.607303	-1.21027	-0.508615	-0.406832	0.00384975	0.554874	-0.911736
70	12.0889	4.55693	3.77001	16.3216	6.98564	22.9511	6.22135	0.809733	12.9602	4.48394	6.30649	10.3983	2.35578	26.5154	15.6795	0.173696	1.12122	21.7016	9.91529	0.390752		0.308801	0.466606	-0.642934	0.308801	0.466606	-4.19563	-0.915097	-0.950069	-1.27492	-0.596505	-0.595905	0.359252	0.63763	-0.0589913
71	13.4802	3.9927	3.0494	20.2	8.21582	29.3691	5.86412	0.146802	12.8454	3.91378	6.06863	12.0253	2.8143	30.8747	16.7326	-0.327555	0.95545	25.0421	10.1991	-0.209173		-0.0973054	-0.177982	-0.903368	-0.0973054	-0.177982	-3.9483	-0.662422	-0.699687	-1.21455	-0.587507	-0.679987	0.3375	0.588679	0.415713
72	15.4446	3.04976	1.30575	23.9085	10.6059	35.1659	4.72171	-0.522232	12.1372	2.98464	5.37804	13.2719	3.85533	34.7141	16.8104	-0.819143	2.04028	28.0499	10.5791	-0.693067		-0.404075	-0.477935	-0.981454	-0.404075	-0.477935	-4.00754	-0.633696	-0.653443	-0.888854	-0.433208	-0.606556	-0.00479803	0.377134	0.549926
73	17.419	2.09795	-0.728573	27.6678	12.2665	39.115	2.80927	-0.37632	10.9178	2.05134	4.62129	14.3179	4.19045	36.1765	15.305	-0.621986	2.86669	30.5809	10.0412	-0.306638		-0.576366	-0.806256	-1.04417	-0.576366	-0.806256	-4.21129	-0.827876	-0.846127	-0.466332	-0.0679718	-0.329491	-0.112133	0.489487	0.639627
74	19.5658	1.32933	-2.79742	31.4442	12.7364	42.3741	0.846948	-0.024732	10.0889	1.28889	3.92221	15.1071	3.56535	35.7173	12.8805	-0.346375	3.83911	32.1328	8.53288	-0.256157		-0.199866	-0.704985	-0.764167	-0.199866	-0.704985	-4.1162	-0.852274	-0.857478	-0.0889838	0.381782	-0.00599253	-0.108939	0.549911	0.813077
75	21.4387	0.588387	-5.09185	33.3168	14.3102	43.7059	-0.900862	0.137965	8.63602	0.547555	3.14383	14.4421	3.50757	33.8454	10.4305	-0.421206	5.8921	31.58	6.65815	-0.94649		0.115208	-0.484579	-0.649507	0.115208	-0.484579	-3.98631	-0.791005	-0.814	-0.199993	0.353423	-0.0330006	-0.121007	0.474044	1.01904
76	22.8371	-0.00387033	-7.74307	33.8222	16.1177	41.6674	-2.72988	0.106176	5.74374	-0.0356393	1.86661	13.6514	3.60869	30.8271	8.26518	-0.678317	8.21841	31.4586	4.3996	-1.77383		0.345867	-0.335613	-0.740366	0.345867	-0.335613	-3.8963	-0.785407	-0.845432	-0.584455	0.0589209	-0.218877	0.151261	0.822545	1.61299
77	24.0337	-0.429801	-10.6017	33.5904	16.4392	37.9044	-4.74752	-0.68086	1.80651	-0.454409	0.0854015	13.28	3.21864	27.5952	6.26882	-1.48964	9.48061	32.3407	2.42266	-3.02544		0.226339	-0.153248	-0.727174	0.226339	-0.153248	-4.03509	-0.955623	-1.01133	-0.991005	0.0212147	-0.205497	0.461904	1.1776	2.22954
78	24.4727	-1.38155	-14.2912	33.5549	14.3228	34.4029	-6.50847	-1.99362	-1.18621	-1.40351	-2.27602	12.7206	1.84084	25.603	4.74688	-2.58077	8.19643	32.0794	2.0109	-4.40051		-0.26151	-0.184359	-0.934645	-0.26151	-0.184359	-3.78015	-0.776488	-0.825706	-0.907046	0.418715	0.113085	0.616608	1.17917	2.36334
79	23.5058	-3.00602	-18.5569	34.4403	13.001	31.0031	-7.77003	-3.52751	-3.19649	-3.02283	-4.82385	11.4353	1.06255	23.7933	3.87806	-3.71952	4.50403	29.0876	2.02681	-5.80877		-0.539397	-0.324359	-1.02532	-0.539397	-0.324359	-3.66013	-0.65818	-0.702152	-0.742583	0.47134	0.232605	1.07707	1.71797	2.48203
80	21.0358	-5.38996	-23.2255	35.8824	11.355	27.3756	-8.46477	-5.52018	-5.79837	-5.39479	-7.84175	9.2116	-0.127458	21.6104	3.40288	-5.32379	-0.106164	23.4651	1.40618	-8.24903		-0.106938	-0.348318	-0.946832	-0.106938	-0.348318	-3.39375	-0.551875	-0.605054	-0.537748	0.301569	0.209689	1.37969	2.06752	2.16399
81	17.658	-8.17511	-27.9778	36.528	8.32131	23.4225	-8.60608	-7.79419	-9.06757	-8.17308	-11.7232	6.25682	-2.19161	18.8822	3.05545	-7.1366	-4.43259	17.2499	0.142699	-11.1005		-0.175364	-0.800859	-0.935206	-0.175364	-0.800859	-3.46154	-0.506773	-0.578773	-0.409858	0.0162138	0.0343529	1.31296	1.67958	1.39315
82	13.7153	-10.9126	-32.4454	35.5169	5.63462	19.7931	-8.49109	-9.82622	-11.8311	-10.9152	-16.5583	3.56625	-3.4719	16.7856	2.74018	-8.71531	-8.05872	13.296	-0.818145	-13.4926		-0.391946	-1.10265	-0.738173	-0.391946	-1.10265	-3.79032	-0.562949	-0.63625	-0.75627	-0.256225	-0.0940096	1.86515	2.05975	1.29953
83	9.67374	-13.4657	-36.0201	34.3763	2.81595	17.5026	-8.39746	-11.4225	-14.9757	-13.4695	-22.0904	2.75064	-4.3164	16.3199	2.41097	-9.90378	-10.6048	12.8957	-0.78736	-15.1068		-0.28073	-0.94108	-0.419017	-0.28073	-0.94108	-3.73974	-0.49497	-0.537961	-0.971934	-0.540266	-0.200123	2.18481	2.33311	0.855481
84	6.18433	-15.8805	-38.1182	32.4338	0.118278	15.7215	-8.8267	-12.2557	-18.4227	-15.8951	-27.538	2.50433	-4.86611	16.6383	1.71458	-10.4109	-11.6045	13.0784	-0.829667	-15.6647		-0.134798	-0.823188	-0.280543	-0.134798	-0.823188	-3.70945	-0.376924	-0.408334	-0.892526	-0.68422	-0.322013	1.97508	2.01077	-0.0702841
85	3.4361	-17.6814	-39.0495	29.4227	-2.95078	13.8324	-9.90147	-12.6769	-20.7424	-17.7176	-32.4923	2.17861	-5.48489	16.9945	0.396347	-10.5967	-11.3386	12.6362	-2.06013	-15.9466		-0.26072	-0.809262	-0.205324	-0.26072	-0.809262	-3.88909	-0.460599	-0.458495	-0.977613	-0.823567	-0.504621	1.92352	1.9181	-0.80311
86	1.48577	-18.9418	-38.624	26.5955	-4.37765	12.1272	-10.769	-12.8538	-21.4942	-18.9854	-36.1667	2.5681	-5.00756	16.5725	-0.974867	-10.4738	-10.0643	12.3583	-4.3167	-15.6579		-0.0716743	-0.681131	-0.00370878	-0.0716743	-0.681131	-4.35868	-1.00902	-0.990387	-1.04634	-0.908165	-0.576173	1.82642	1.52562	-1.55401
87	0.119036	-19.3321	-37.0068	23.0683	-5.69707	10.5476	-11.4547	-12.4757	-21.958	-19.3814	-37.9033	2.57465	-4.71006	14.6186	-2.81431	-9.87167	-8.13677	11.1942	-6.84307	-14.7444		-0.0233989	-0.773425	0.0646062	-0.0233989	-0.773425	-4.51139	-1.21373	-1.19714	-1.03526	-0.754338	-0.397292	1.63726	0.961012	-2.12065
88	-0.917851	-18.9826	-34.3684	18.7992	-7.1769	9.16091	-11.8698	-11.7736	-21.0311	-19.037	-37.6257	2.21716	-4.65754	11.0437	-4.98619	-8.99989	-6.03438	9.59797	-8.6377	-13.4162		-0.0255177	-0.798794	0.17006	-0.0255177	-0.798794	-4.46472	-1.21532	-1.2048	-1.32071	-0.795123	-0.46257	1.2611	0.275649	-2.91109
89	-1.79889	-18.3601	-31.005	14.4751	-7.01317	7.16892	-11.8629	-11.0068	-18.4935	-18.3967	-35.7685	1.66416	-3.76745	5.75543	-6.98569	-8.0349	-4.20813	7.73105	-10.1634	-11.8116		-0.00280319	-0.693925	0.538493	-0.00280319	-0.693925	-4.80859	-1.26511	-1.27464	-1.80614	-1.06612	-0.749585	0.575797	-0.798322	-4.07591
90	-2.5718	-17.7165	-27.2934	10.4303	-7.10768	5.4362	-11.6379	-10.1474	-16.3698	-17.7293	-32.9957	0.949084	-3.19682	1.33662	-9.26192	-7.09209	-2.63431	5.58519	-11.1972	-10.1991		0.0238214	-0.536651	1.04048	0.0238214	-0.536651	-5.20375	-1.28515	-1.29313	-1.66827	-1.0845	-0.805637	-0.0624572	-1.74324	-5.16346
91	-3.42748	-17.1569	-23.2015	6.89453	-7.49185	4.40905	-10.7744	-8.84711	-15.3332	-17.146	-29.4288	0.283116	-2.95801	-1.31508	-11.1717	-5.94591	-1.56397	3.38479	-11.0482	-8.27942		0.213193	-0.384017	1.33993	0.213193	-0.384017	-5.32947	-1.27334	-1.28391	-1.70008	-1.26909	-0.963223	-0.51474	-2.21887	-5.74934
92	-4.42497	-15.9497	-19.1638	3.96412	-6.42254	2.78055	-9.61901	-7.41901	-14.1495	-15.9295	-25.5931	-0.35384	-1.93428	-4.17727	-12.3153	-4.76411	-1.1825	1.02172	-10.5863	-6.25076		0.0388618	-0.427954	1.21793	0.0388618	-0.427954	-5.37419	-1.18713	-1.19447	-1.64883	-1.41141	-1.08576	-0.865328	-2.42241	-6.05243
93	-5.11619	-13.5595	-15.0861	1.4359	-6.30922	0.66302	-8.76422	-6.25356	-12.954	-13.5248	-21.4524	-1.14944	-1.91743	-7.3369	-12.9885	-3.85876	-1.15655	-1.79055	-10.1168	-4.77098		-0.251735	-0.819566	0.778359	-0.251735	-0.819566	-5.31868	-1.16462	-1.15912	-1.21838	-1.11861	-0.926074	-1.30874	-2.71683	-6.49404
94	-5.43953	-10.3256	-11.1761	-0.627954	-5.43402	-1.08441	-8.06198	-4.96966	-10.7635	-10.2858	-16.9189	-1.90926	-1.56741	-9.44708	-13.0073	-2.98627	-1.39204	-4.2258	-8.96889	-3.51035		0.0288012	-0.609953	0.668701	0.0288012	-0.609953	-5.07335	-1.13038	-1.13608	-1.17328	-1.07738	-0.923497	-1.51637	-2.62703	-6.54258
95	-4.806	-6.88139	-8.0073	-2.07585	-3.39004	-2.24784	-6.89384	-3.69015	-8.30231	-6.8362	-12.4109	-2.55188	-0.707863	-10.002	-11.6943	-2.18029	-1.26984	-5.85498	-7.25435	-2.41896		0.079407	-0.711268	0.38099	0.079407	-0.711268	-4.65885	-0.91963	-0.924527	-1.26345	-1.19221	-1.01166	-1.55953	-2.364	-6.2369
96	-3.62767	-4.04556	-5.25379	-2.50273	-2.002	-2.77006	-5.16506	-2.74067	-6.56081	-3.99373	-7.98677	-2.4796	-0.486355	-9.15661	-9.09589	-1.60433	-1.03195	-5.91889	-5.55718	-1.63549		0.465851	-0.334139	0.446482	0.465851	-0.334139	-4.54317	-0.896172	-0.892668	-1.17419	-1.12998	-1.00234	-1.60867	-2.21455	-5.79218
97	-2.21571	-1.8535	-2.59325	-1.63025	-0.694471	-2.27596	-3.01336	-1.57916	-3.80457	-1.82099	-3.71472	-1.39134	-0.248745	-6.49184	-5.49393	-0.876236	-0.806805	-3.7934	-3.37929	-0.834783		0.78883	0.304885	0.629705	0.78883	0.304885	-4.51314	-0.960473	-0.93962	-0.852664	-0.78849	-0.779414	-1.58522	-2.06914	-5.0057
98	-0.4257	-0.105628	-0.581465	0.0422469	0.907853	-0.500371	-0.321325	-0.486946	-0.248386	-0.116271	-0.448962	0.0990217	0.241372	-1.2809	-0.899251	-0.223732	-0.293975	-0.348002	-0.214242	-0.220044		0.688229	0.138349	0.405715	0.688229	0.138349	-4.66606	-1.10195	-1.06656	-0.647387	-0.540088	-0.515388	-1.32047	-1.52553	-4.05586
99	1.55134	1.4378	0.668092	2.18302	1.91457	2.73992	2.3382	0.133451	2.46872	1.41474	1.73943	1.83542	0.420745	6.48127	3.88785	0.0844955	0.250188	3.81051	3.76388	0.151889		0.553303	-0.0572646	0.2256	0.553303	-0.0572646	-4.54808	-1.04061	-1.00901	-0.530996	-0.361144	-0.286263	-0.74757	-0.472101	-3.10094
100	4.16523	2.62915	1.97642	5.33403	3.57739	7.39752	4.54466	0.518163	4.57401	2.59645	3.68126	4.1676	1.23455	14.7723	8.37322	0.288455	1.04947	8.89613	7.8018	0.512377		0.352001	-0.136957	0.260058	0.352001	-0.136957	-4.25304	-0.910186	-0.917347	-0.774682	-0.466645	-0.256523	-0.359334	0.408391	-2.19384

## Sheet: Figure 2o 10Hz-Figure 2o 10Hz
Frequency	Control	Control	Control	Control	Control	Control	Control	Control	Control	Control	Control	Control	Control	Control	Control	Control	Stimulation	Stimulation	Stimulation	Stimulation	Stimulation	Stimulation	Stimulation	Stimulation	Stimulation	Stimulation	Stimulation	Stimulation	Stimulation	Stimulation	Stimulation	Stimulation
3.07137	0.465331	0.530661	0.450182	0.286801	0.657962	0.678423	0.580416	0.632119	0.490343	0.510753	0.26808	0.5969	0.789353	0.565565	0.656586	0.839708	0.426188	0.592241	0.424502	0.27799	0.59972	0.613883	0.486112	0.604375	0.458048	0.546637	0.200817	0.625597	0.783313	0.511666	0.619969	0.822818
3.29181	0.429788	0.525182	0.425116	0.235645	0.640372	0.673597	0.579357	0.632389	0.489135	0.510192	0.254032	0.590058	0.795962	0.542247	0.619904	0.828614	0.421344	0.591906	0.414045	0.282002	0.621497	0.632426	0.49214	0.575906	0.452829	0.561834	0.20191	0.644978	0.744822	0.474391	0.618202	0.840161
3.52808	0.394168	0.52344	0.394365	0.212029	0.620903	0.658118	0.583901	0.626003	0.484711	0.491778	0.257348	0.576963	0.78891	0.52209	0.612075	0.83646	0.384259	0.596679	0.382922	0.291185	0.629588	0.597875	0.494825	0.540811	0.453295	0.548981	0.209031	0.642868	0.741326	0.492602	0.608749	0.83375
3.7813	0.37911	0.526821	0.376289	0.23866	0.59417	0.644172	0.574632	0.601016	0.474703	0.464711	0.245835	0.592272	0.774735	0.496982	0.620326	0.831127	0.372161	0.565044	0.346544	0.30837	0.61509	0.614028	0.51979	0.555745	0.467647	0.499073	0.216019	0.629426	0.76192	0.474574	0.588135	0.836051
4.0527	0.364525	0.519789	0.352741	0.258058	0.590236	0.62023	0.557564	0.579365	0.485451	0.438695	0.230682	0.589423	0.767184	0.523786	0.632657	0.834518	0.349952	0.536725	0.325602	0.290022	0.58386	0.588173	0.505658	0.566726	0.458023	0.476601	0.184505	0.613508	0.767989	0.537195	0.635436	0.831594
4.34358	0.346949	0.527119	0.336947	0.28531	0.559506	0.624977	0.544579	0.582209	0.485291	0.414938	0.203795	0.55484	0.778269	0.573344	0.671208	0.838516	0.321216	0.51742	0.311735	0.291639	0.562459	0.564916	0.46364	0.573928	0.429114	0.470753	0.129447	0.595083	0.764611	0.548779	0.645665	0.81838
4.65533	0.324014	0.528626	0.335583	0.281768	0.564424	0.661773	0.522876	0.589352	0.467963	0.375819	0.17907	0.543685	0.758241	0.567449	0.671412	0.829151	0.329622	0.534452	0.316298	0.279979	0.546607	0.608817	0.450556	0.576512	0.388087	0.415276	0.0479655	0.572708	0.794245	0.552435	0.63481	0.817521
4.98946	0.315614	0.522293	0.314791	0.297249	0.578122	0.667266	0.521771	0.60508	0.45831	0.336723	0.147621	0.572713	0.746485	0.582743	0.669799	0.829279	0.330666	0.57832	0.291477	0.280957	0.579162	0.624973	0.484691	0.579686	0.362211	0.337951	0.0296308	0.547882	0.788216	0.561757	0.634162	0.794383
5.34757	0.310581	0.532655	0.298143	0.367847	0.60632	0.643594	0.513021	0.594849	0.452235	0.32252	0.130595	0.592807	0.75537	0.60174	0.684285	0.828835	0.29701	0.573546	0.287695	0.275578	0.590168	0.604696	0.507651	0.598103	0.337545	0.290247	0.0465506	0.55824	0.783202	0.611969	0.671362	0.786301
5.73138	0.296088	0.542861	0.289036	0.409964	0.632037	0.612071	0.505799	0.589965	0.450871	0.324502	0.126925	0.596582	0.782419	0.600826	0.676099	0.821245	0.288224	0.555176	0.291697	0.321231	0.635723	0.563296	0.530712	0.585232	0.345011	0.242678	0.0606843	0.568694	0.797036	0.6408	0.713431	0.775666
6.14274	0.27762	0.558769	0.295609	0.441487	0.647858	0.584249	0.531369	0.599213	0.436807	0.318397	0.100365	0.597855	0.794234	0.615076	0.687413	0.818846	0.277117	0.566243	0.295526	0.413326	0.656351	0.529286	0.546242	0.586934	0.320994	0.193268	0.0667548	0.58369	0.76756	0.657845	0.737637	0.79342
6.58363	0.277074	0.578064	0.309258	0.467451	0.679229	0.575172	0.544456	0.606053	0.421873	0.304727	0.085788	0.594309	0.785492	0.641106	0.694107	0.801955	0.279722	0.538089	0.291365	0.475037	0.697119	0.522214	0.576735	0.607129	0.298663	0.204138	0.0598093	0.577859	0.758016	0.647518	0.712458	0.79674
7.05616	0.26059	0.558004	0.33521	0.515024	0.736136	0.578747	0.554844	0.618055	0.400802	0.305573	0.0853128	0.590512	0.767538	0.655705	0.703117	0.817064	0.270462	0.507383	0.263054	0.496318	0.741353	0.54219	0.574829	0.640268	0.28627	0.225299	0.0864861	0.599304	0.751082	0.649901	0.73571	0.792457
7.5626	0.244685	0.53043	0.335559	0.570909	0.781895	0.566193	0.538687	0.632699	0.354828	0.279862	0.100842	0.570245	0.786852	0.665836	0.739666	0.832584	0.257335	0.4833	0.263137	0.482222	0.776686	0.573983	0.570264	0.693407	0.232257	0.31523	0.105812	0.55568	0.786899	0.658978	0.746802	0.797511
8.1054	0.240541	0.499488	0.320635	0.586378	0.804478	0.575624	0.548674	0.647208	0.335335	0.287675	0.0976867	0.555447	0.799066	0.67991	0.762808	0.833479	0.217112	0.515587	0.304255	0.493655	0.797525	0.571955	0.552906	0.697446	0.153589	0.401357	0.106058	0.541373	0.816644	0.681945	0.762102	0.820054
8.68715	0.254826	0.455087	0.301398	0.583292	0.810365	0.575239	0.568109	0.645659	0.326585	0.309018	0.095532	0.548268	0.796881	0.66874	0.770695	0.839803	0.18191	0.549926	0.31661	0.502825	0.788221	0.54529	0.559227	0.707492	0.0938256	0.490336	0.148541	0.614844	0.831692	0.705532	0.791632	0.801762
9.31066	0.243792	0.432989	0.266241	0.569747	0.803952	0.57299	0.555034	0.638801	0.331323	0.314456	0.103376	0.552328	0.789001	0.641481	0.758309	0.842248	0.226578	0.59832	0.371949	0.499014	0.768666	0.592939	0.59734	0.721143	0.0669534	0.563649	0.160122	0.669363	0.80766	0.701947	0.811754	0.81915
9.97892	0.223484	0.411831	0.229823	0.55436	0.783639	0.596988	0.543034	0.636183	0.340397	0.312251	0.105689	0.563029	0.784564	0.632278	0.74661	0.845693	0.278926	0.607271	0.370836	0.5044	0.758814	0.625049	0.605742	0.729789	0.121016	0.614091	0.207145	0.717774	0.808539	0.656391	0.804313	0.839758
10.6951	0.192679	0.395609	0.208697	0.548547	0.765986	0.606474	0.531149	0.651487	0.329443	0.296579	0.0929056	0.571379	0.795807	0.641663	0.752514	0.852027	0.287323	0.597089	0.351065	0.497246	0.730573	0.646088	0.613726	0.758012	0.134541	0.640365	0.232404	0.743772	0.824941	0.683042	0.816147	0.835785
11.4628	0.184686	0.391701	0.206734	0.546727	0.755099	0.573152	0.522235	0.636973	0.309819	0.264274	0.100337	0.578439	0.808198	0.625351	0.733991	0.848444	0.250169	0.566252	0.298911	0.496818	0.699997	0.624285	0.576914	0.75505	0.0778088	0.590254	0.192624	0.71789	0.872514	0.716467	0.779223	0.820796
12.2855	0.176121	0.402948	0.210543	0.533978	0.744921	0.543095	0.500154	0.612677	0.297165	0.249779	0.119905	0.582336	0.815183	0.623143	0.723758	0.847892	0.161403	0.475069	0.240601	0.480077	0.711058	0.574089	0.523725	0.757897	0.0607347	0.504631	0.108963	0.634773	0.852598	0.685677	0.760775	0.829064
13.1673	0.185608	0.410872	0.210747	0.499413	0.723163	0.533732	0.496384	0.617138	0.285593	0.250587	0.13595	0.591014	0.811901	0.626859	0.724414	0.846154	0.0723776	0.419347	0.176623	0.482418	0.737969	0.528357	0.472666	0.716306	0.110057	0.391623	0.0681207	0.565539	0.820397	0.639208	0.750289	0.831143
14.1123	0.192411	0.422947	0.203177	0.46636	0.703337	0.54316	0.497657	0.628211	0.286922	0.245605	0.142314	0.608238	0.780417	0.610055	0.705765	0.850263	0.104886	0.413439	0.116063	0.463132	0.728276	0.481795	0.444192	0.659112	0.135863	0.340201	0.0956343	0.548535	0.812541	0.642454	0.759757	0.843512
15.1252	0.196491	0.430548	0.210093	0.443034	0.693422	0.548718	0.500538	0.629434	0.291605	0.24761	0.150333	0.607413	0.781758	0.595327	0.681717	0.851916	0.175284	0.422409	0.11826	0.449693	0.707965	0.502167	0.453851	0.652635	0.171607	0.322877	0.126297	0.572537	0.77235	0.601214	0.703541	0.82979
16.2108	0.199163	0.437887	0.230206	0.416608	0.686407	0.558074	0.495102	0.626648	0.28537	0.268592	0.166145	0.595316	0.811043	0.591391	0.678186	0.848117	0.236296	0.41956	0.127122	0.389469	0.690777	0.530291	0.45365	0.656005	0.183248	0.345636	0.236581	0.579108	0.770498	0.55228	0.622173	0.817734
17.3743	0.204901	0.437972	0.248258	0.38957	0.687551	0.551764	0.469704	0.621547	0.268419	0.281907	0.191445	0.606666	0.810059	0.569812	0.666274	0.849417	0.312113	0.492736	0.201851	0.341711	0.654691	0.555573	0.487899	0.709792	0.245622	0.389511	0.401263	0.570051	0.795067	0.5089	0.587773	0.821983
18.6213	0.225672	0.434303	0.24577	0.369812	0.669549	0.551813	0.453622	0.612225	0.268104	0.287953	0.202475	0.611619	0.802597	0.554586	0.656285	0.848627	0.429692	0.555314	0.330655	0.300349	0.624512	0.615231	0.546446	0.757284	0.339959	0.470096	0.489697	0.560258	0.806092	0.490667	0.578387	0.814408
19.9578	0.239006	0.421315	0.234183	0.35115	0.653573	0.558598	0.44633	0.616648	0.268818	0.290017	0.213819	0.60794	0.789257	0.54557	0.650323	0.838618	0.478756	0.587427	0.393452	0.289211	0.647816	0.662002	0.609264	0.782163	0.399892	0.508869	0.527386	0.541444	0.82521	0.528659	0.60626	0.821756
21.3903	0.24886	0.396231	0.231092	0.320183	0.64257	0.568382	0.441373	0.631598	0.26603	0.272765	0.233975	0.617363	0.781526	0.538417	0.641915	0.823212	0.45821	0.586208	0.397606	0.310156	0.616507	0.65868	0.605027	0.766472	0.434012	0.519765	0.527167	0.506653	0.802328	0.53493	0.631413	0.831544
22.9255	0.249026	0.382326	0.246988	0.316151	0.619347	0.55871	0.439002	0.632882	0.267722	0.254932	0.251835	0.601304	0.77916	0.532448	0.632621	0.803791	0.394771	0.543146	0.354834	0.301684	0.596668	0.665053	0.575228	0.740949	0.446103	0.507501	0.51659	0.473844	0.805695	0.548767	0.69132	0.849951
24.571	0.239896	0.372457	0.240088	0.31791	0.602574	0.525867	0.423892	0.630298	0.269398	0.241941	0.266025	0.587668	0.787675	0.537859	0.635878	0.784403	0.385486	0.48832	0.341786	0.299173	0.552986	0.640306	0.537678	0.7099	0.436744	0.508452	0.573002	0.468292	0.817077	0.601918	0.715923	0.846598
26.3345	0.230608	0.367498	0.220564	0.315713	0.583047	0.502325	0.404657	0.619077	0.279854	0.236065	0.261522	0.586756	0.780344	0.528403	0.641606	0.767896	0.387704	0.478807	0.348778	0.262689	0.537841	0.648379	0.538483	0.697181	0.518585	0.559739	0.654876	0.498826	0.807672	0.579965	0.687698	0.826567
28.2246	0.222664	0.364884	0.201744	0.308884	0.565481	0.485946	0.384259	0.598492	0.288023	0.233502	0.262472	0.591743	0.789278	0.522824	0.653659	0.748844	0.40208	0.480135	0.377428	0.256261	0.544286	0.634916	0.486068	0.680359	0.585244	0.606178	0.716309	0.534055	0.801342	0.576669	0.695979	0.786651
30.2504	0.220626	0.367661	0.191409	0.289595	0.552195	0.469116	0.381012	0.597587	0.290835	0.235434	0.268271	0.598713	0.790808	0.504146	0.646126	0.739702	0.38779	0.462214	0.388777	0.248073	0.523583	0.623047	0.465332	0.706713	0.601842	0.639567	0.745704	0.549866	0.822443	0.566475	0.667346	0.796037
32.4216	0.212404	0.358397	0.183309	0.268334	0.532321	0.449278	0.380394	0.600297	0.283313	0.228643	0.261419	0.612098	0.777116	0.492628	0.638922	0.733381	0.397557	0.445756	0.388839	0.23575	0.501822	0.600528	0.421104	0.686228	0.596825	0.639045	0.752284	0.57976	0.796897	0.55831	0.693204	0.772312
34.7486	0.205799	0.349471	0.173794	0.248396	0.506292	0.454444	0.374512	0.60801	0.273488	0.223294	0.247147	0.628827	0.755957	0.489888	0.654353	0.72873	0.400125	0.431153	0.412893	0.208033	0.512311	0.576532	0.415177	0.669222	0.579252	0.618624	0.749826	0.616538	0.751283	0.512626	0.690079	0.786559
37.2426	0.209633	0.3445	0.170548	0.231025	0.488858	0.460386	0.377917	0.609888	0.277783	0.218795	0.242549	0.628402	0.752913	0.485369	0.663025	0.719556	0.373244	0.402081	0.345242	0.203556	0.509914	0.569961	0.417056	0.669728	0.589164	0.607866	0.753908	0.641338	0.726815	0.4658	0.676723	0.756752
39.9157	0.217442	0.347554	0.173458	0.214512	0.470873	0.463762	0.367994	0.612762	0.285774	0.213829	0.267568	0.605423	0.764773	0.47347	0.638918	0.713293	0.358625	0.374003	0.304604	0.216618	0.515384	0.579657	0.420062	0.643516	0.591755	0.592242	0.732342	0.640973	0.705842	0.437444	0.658702	0.728546
42.7805	0.235349	0.358779	0.179876	0.195703	0.461353	0.47346	0.375585	0.630089	0.310252	0.247361	0.342414	0.567169	0.752985	0.436945	0.574181	0.709857	0.35408	0.365723	0.285179	0.199418	0.486919	0.563924	0.395384	0.627279	0.58644	0.596455	0.69212	0.563159	0.729211	0.411775	0.588126	0.722524
45.8511	0.251958	0.376752	0.181187	0.180897	0.478151	0.474862	0.380041	0.636929	0.358197	0.31635	0.439862	0.539022	0.743352	0.403836	0.497602	0.704524	0.275674	0.339302	0.252113	0.145409	0.463179	0.550347	0.367453	0.60056	0.572414	0.548486	0.602187	0.513763	0.742577	0.397217	0.533756	0.728728
49.1419	0.271346	0.395738	0.194532	0.168059	0.500124	0.475793	0.375156	0.64063	0.394974	0.365676	0.504675	0.528388	0.74008	0.38459	0.44979	0.698364	0.250936	0.347048	0.183943	0.121808	0.473182	0.549731	0.373116	0.620726	0.538215	0.555732	0.522753	0.504672	0.724535	0.406978	0.539615	0.710962
52.669	0.290663	0.400153	0.216269	0.169298	0.518657	0.47119	0.360349	0.626025	0.399988	0.376311	0.511898	0.539803	0.743508	0.378145	0.455341	0.698871	0.22217	0.339381	0.143634	0.124376	0.485343	0.549159	0.369516	0.592476	0.481111	0.506367	0.462653	0.516714	0.720515	0.423144	0.555857	0.703637
56.4493	0.301126	0.406561	0.22888	0.172327	0.526786	0.468866	0.351373	0.620965	0.371618	0.3473	0.464194	0.562004	0.756469	0.384727	0.497543	0.704158	0.218579	0.3543	0.136167	0.113672	0.516975	0.517477	0.352803	0.57549	0.426432	0.400592	0.415001	0.521749	0.765774	0.465851	0.607408	0.702577
60.5008	0.291884	0.406317	0.22186	0.170568	0.529835	0.470014	0.349194	0.61442	0.32833	0.282956	0.390928	0.583363	0.759825	0.396969	0.539898	0.713467	0.230623	0.406468	0.179648	0.13283	0.511946	0.508865	0.359419	0.579772	0.389978	0.348902	0.397464	0.577007	0.781123	0.462334	0.638749	0.677125
64.8432	0.277871	0.398383	0.212322	0.175498	0.527468	0.47329	0.350647	0.614404	0.291056	0.216461	0.311225	0.596837	0.760231	0.396127	0.577795	0.716597	0.270984	0.426418	0.236171	0.17553	0.516488	0.501076	0.36388	0.617472	0.400574	0.338133	0.388898	0.633461	0.796759	0.430818	0.604739	0.674277
69.4972	0.282228	0.397928	0.212552	0.188042	0.51989	0.478625	0.358695	0.619344	0.26412	0.174649	0.252644	0.613801	0.762765	0.400586	0.59879	0.714085	0.307485	0.428909	0.271911	0.160503	0.54442	0.501902	0.370944	0.627098	0.425043	0.356114	0.382918	0.64229	0.794821	0.379605	0.590184	0.6729
74.4853	0.289007	0.396622	0.21791	0.203694	0.513757	0.479794	0.360351	0.61681	0.241353	0.157172	0.222126	0.615127	0.775308	0.404638	0.601151	0.712628	0.342343	0.396156	0.272516	0.152686	0.546704	0.482163	0.369454	0.597401	0.43964	0.317737	0.418903	0.63875	0.766944	0.371183	0.627134	0.700016
79.8313	0.297396	0.405197	0.229385	0.222826	0.51297	0.469207	0.362936	0.625089	0.225431	0.14778	0.207018	0.611163	0.782838	0.410523	0.606161	0.710151	0.338081	0.388864	0.262373	0.193597	0.519939	0.462007	0.368198	0.585895	0.395868	0.292326	0.481427	0.612742	0.773839	0.387807	0.631568	0.71107
85.5611	0.313593	0.418526	0.255998	0.258472	0.516198	0.463377	0.367348	0.63259	0.2189	0.140448	0.204857	0.605679	0.786532	0.411559	0.607217	0.704186	0.322559	0.412266	0.265187	0.255626	0.4997	0.467301	0.37727	0.616057	0.349123	0.283098	0.499637	0.602735	0.7547	0.375448	0.597836	0.715786
91.7021	0.332705	0.437424	0.289498	0.307868	0.52046	0.467553	0.381809	0.641359	0.215111	0.131704	0.200957	0.600877	0.790257	0.41137	0.601984	0.694264	0.332206	0.444301	0.256901	0.309657	0.497156	0.516247	0.374327	0.642464	0.296151	0.242773	0.482806	0.554031	0.760511	0.401702	0.608333	0.710945
98.2839	0.342449	0.450131	0.315757	0.354107	0.526944	0.480435	0.399639	0.651552	0.223443	0.135218	0.203712	0.598981	0.791455	0.417825	0.605898	0.689584	0.365157	0.41856	0.306549	0.357729	0.512036	0.552654	0.421817	0.671112	0.279037	0.1763	0.467239	0.547327	0.779081	0.397741	0.608278	0.725802

[truncated: 1 more sheets: Figure 2o 30Hz-Figure 2o 30Hz]
