# Supplementary material for: Acquiring new memories in neocortex of hippocampal-lesioned mice
Source: Nat Commun. 2022 Mar 24;13:1601. doi: 10.1038/s41467-022-29208-5 (PMC8948206; doi:10.1038/s41467-022-29208-5)
Supplement: Supplementary file 6 — Source Data [file 41467_2022_29208_MOESM6_ESM.zip › Source data/Figure 3.xlsx]

## Sheet: Figure 3c
ON	OFF
5.6	4.4
15.7	10
8.3	10.4
38.4	39.3
34.9	30
22.8	28.8
27.9	22
28.3	27.5
24.7	18.3
23.4	11
17.4	6
24.7	24.9
20.9	27.3

## Sheet: Figure 3d
Normal mice	HPC lesion	HPC lesion+10Hz	HPC lesion+30Hz
46.4	52.94	52.94	88.23
76.4706	58.8235	88.23	58.82
76.4706	70.5882	82.35	58.82
82.3529	70.5882	94.12	100
94.1176	64.7059	100	82.35
82.3529	52.9412	58.82	88.2353
76.4706	29.4118	70.58	82.3529
76.4706	52.9412	58.94	88.2353
73.5294	70.5882
91.1765	47.0588
82.3529	23.5294
70.5882	5.88235
100	44.1176
58.8235	30.8823
35.2941	70.5882
	35.2941
	26.4706
	88.2353
	23.5294

## Sheet: Figure 3e
Normal mice	HPC lesion	HPC lesion+10Hz	HPC lesion+30Hz
27.85	20.5882	58.8235	70.5882
88.2353	20.5882	52.9412	23.5294
64.7059	17.6471	58.8235	88.2353
64.7059	11.7647	88.2353	76.4706
70.5882	54.902	70.5882	52.9412
58.8235	2.94118	70.5882	67.64
76.4706	5.88235	47.0588	57.35
67.6471	17.6471	23.5294	55.88
52.9412	5.88235
58.8235	0
76.4706	23.5294
47.0588	5.88235
88.2353	44.1176
52.9412	30.8823
47.0588	70.5882
	35.2941
	26.4706
	88.2353
	23.5294

## Sheet: Figure 3g
	HPC lesion	HPC lesion	HPC lesion	HPC lesion	HPC lesion	HPC lesion	HPC lesion	HPC lesion	HPC lesion	HPC lesion	HPC lesion	HPC lesion	HPC lesion	HPC lesion	HPC lesion	Normal mice	Normal mice	Normal mice	Normal mice	Normal mice	Normal mice	Normal mice	Normal mice	Normal mice	Normal mice	Normal mice	Normal mice	Normal mice	Normal mice	Normal mice	Normal mice	Normal mice	Normal mice	Normal mice	Normal mice	Normal mice	Normal mice	Normal mice	Normal mice	HPC lesion + Sync.(30Hz)	HPC lesion + Sync.(30Hz)	HPC lesion + Sync.(30Hz)	HPC lesion + Sync.(30Hz)	HPC lesion + Sync.(30Hz)	HPC lesion + Sync.(30Hz)	HPC lesion + Sync.(30Hz)	HPC lesion + Sync.(30Hz)	HPC lesion + Sync.(30Hz)	HPC lesion + Sync.(30Hz)
Day1	900	900	441	900	900	900	653	900	900	854	900	538	900	900	299	438	491	140	860	94	530	413	140	474	630	900	278	130	150	240	80	590	900	900	847	900	900	590	862	82	185	489	530	273	282	900	262	287	900
Day2	562	900	144	900	900	900	900	900	900	900	900	142	900	900	190	238	266	84	290	21	178	72	29	77	165	118	203	34	175	180	34	100	900	526	660	225	549	80	253	76	40	47	82	95	80	900	26	15	900
Day3	168	707	90	900	900	900	900	370	900	294	900	35	900	900	213	122	100	22	192	33	42	15	21	121	113	108	102	55	93	97	21	52	900	240	79	41	80	294	149	26	8	77	25	30	84	900	20	10	247
Day4	180	180	76	900	900	900	331	20	900	163	900	561	900	479	7	33	29	18	18	59	43	11	24	81	80	96	108	53	138	46	35	140	900	195	42	54	77	36	115	26	10	20	21	71	20	890	20	54	60
[truncated: 29 more columns]

## Sheet: Figure 3i
Normal mice	HPC lesion	HPC lesion(EYFP) + iSOS(30Hz)	Sync. encoding (10Hz)	Sync. encoding (30Hz)
18.75	14.1	8.747	20.55	35.8
16.95	7.3	4.119	16.7	88.1
45.065	16.75	24.88	33.85	45.0667
26.6	7.8	1.986	33.85	17.3
24.3	15.95	9.924	40.15	7.9
26.05	5.85	18.92	29.2	17.7167
14.9	15.9		57.8	10.7667
20.55	26.65		11.5	51.95
15.55	2.26		41.2	32.05
42.35	14.52		38.27	27.25
18.15	2.26		1.8	21.9
21	36.01			21.8
51.9333	9.375			33.3
43.15	10			20.4
32.2667	22.9			36.4
25.3				21.19
36.1167				11.88
63.8				30.12
25.3				17.62
39.43				40.36
16.19				21.19
18.39				17.96
31.61
31.01

## Sheet: Figure 3j
Normal mice	HPC lesion	HPC lesion(EYFP) + iSOS(30Hz)	Sync. encoding (10Hz)	Sync. encoding (30Hz)	Normal mice	HPC lesion	HPC lesion(EYFP) + iSOS(30Hz)	Sync. encoding (10Hz)	Sync. encoding (30Hz)	Normal mice	HPC lesion	HPC lesion(EYFP) + iSOS(30Hz)	Sync. encoding (10Hz)	Sync. encoding (30Hz)	Normal mice	HPC lesion	HPC lesion(EYFP) + iSOS(30Hz)	Sync. encoding (10Hz)	Sync. encoding (30Hz)
54.6415	45.0312	22.0283	35.4049	73.3177	34.5355	29.9362	24.1278	27.9764	15.3055	23.8421	21.1976	27.1626	15.3412	8.09684	20.084	31.7887	21.7105	29.4152	23.7059
73.7335	28.9965	55.9048	48.7855	60.0716	16.7003	24.085	19.9315	10.9897	23.1116	12.6928	15.6153	25.1902	20.2116	28.0229	23.8415	22.0284	28.6738	6.843	18.1223
61.4747	38.8894	27.2988	59.1009	40.4276	19.9017	31.3226	36.9461	2.3533	10.4305	19.9443	17.9957	30.8603	9.49667	20.9248	11.3012	23.8462	24.9541	19.2419	19.2482
28.024	21.6143	13.4845	90.3184	34.9972	9.02863	10.8463	29.1326	26.3089	20.604	26.776	14.6479	14.83	1.95879	34.7143	10.4602	26.7734	21.0267	27.4657	13.9412
38.8787	2.38998	38.39	34.7079	52.5528	13.9051	3.17568	15.9009	15.5865	11.9628	18.4083	17.1524	4.30855	13.8058	14.782	20.0833	10.8859	18.9539	35.5462	12.5537
40.2869	61.3203	22.4417	78.6112	63.83	22.8321	34.2534	41.2232	8.47412	10.1503	23.4321	11.1718	28.7167	20.2202	12.0071	14.0879	20.4963	13.2018	13.2575	16.8672
51.0188	45.7232		26.9109	31.2263	10.5602	27.5598		3.60127	25.753	10.3353	95.8937		13.9495	33.1896	23.9881	30.9507		2.801	30.392
37.7819	55.7517		66.4819	50.599	13.0771	20.0411		28.125	15.8636	25.9353	41.6832		3.08316	23.8399	22.1818	30.1229		25.3735	20.9248
38.618	40.4337		54.6416	68.9953	18.5096	33.7063		16.1295	6.80621	21.7484	25.2374		23.8457	16.5994	9.62303	25.0986		23.7021	11.3002
78.3337	26.496		49.2095	55.8917	6.80102	25.7529		21.5688	11.1228	15.348	17.1524		18.4085	3.5004	19.1055	17.9887		28.9979	16.4604
70.6661	34.7147		39.0343	40.1511	23.3744	3.86982		12.7821	5.55467	9.91551	17.7131		7.67817	30.252	49.4805	12.1375		6.14917	18.4078
60.218	19.6719			45.4436	12.3692	9.72918			18.3718	3.08267	14.2327			10.8864	28.0237	27.8783			15.7601
24.9622	6.27481			19.2416	33.0007	23.941			10.9912	34.1589	18.4083			23.5577	16.1824	21.1967			9.62904
49.7585	41.1224			76.3808	0.806226	29.9432			5.95995	19.1567	21.8956			5.30833	2.10767	31.5044			16.7384
43.9059	27.747			50.6004	6.52546	34.6715			24.9207	21.0523	14.7825			17.4322	9.20631	30.054			9.92084
38.8888				63.4171	18.0963				15.5867	16.0335				13.1141	21.3374				20.9247
41.9588				39.1752	13.0782				11.683	25.932				31.6532	16.3187				26.3531
33.1883				27.0471	21.4441				19.4855	22.0284				15.3455	12.6928				17.8512
50.6005				51.0194	10.4296				8.05317	10.886				33.3126	23.8397				12.1435
39.314				70.2348	13.7761				13.497	18.2744				27.8806	10.1886				19.2425
72.899				56.8778	8.19558				21.9979	27.0323				21.6149	19.6715				12.9737
63.7				42.5243	18.5134				10.1501	14.2338				8.37232	22.4476				25.1129
27.035					15.1647					19.2425					10.6059
51.1586					35.9325					23.7062					20.0888
