# Supplementary material for: Acquiring new memories in neocortex of hippocampal-lesioned mice
Source: Nat Commun. 2022 Mar 24;13:1601. doi: 10.1038/s41467-022-29208-5 (PMC8948206; doi:10.1038/s41467-022-29208-5)
Supplement: Supplementary file 6 — Source Data [file 41467_2022_29208_MOESM6_ESM.zip › Source data/Figure 4.xlsx]

## Sheet: Figure 4c
Day	Group1 (Sync.)	Group1 (Sync.)	Group1 (Sync.)	Group1 (Sync.)	Group1 (Sync.)	Group1 (Sync.)	Group1 (Sync.)	Group1 (Sync.)	Group2 (Asyn.)	Group2 (Asyn.)	Group2 (Asyn.)	Group2 (Asyn.)	Group2 (Asyn.)	Group2 (Asyn.)	Group2 (Asyn.)	Group2 (Asyn.)	Group2 (Asyn.)	Group2 (Asyn.)
1	900	415	585	900	607	628	900	92	900	900	900	547	900	142	900	692	900	900
2	547	179	292	805	87	213	900	133	697	900	715	51	900	900	900	83	900	900
3	120	235	28	83	144	144	659	18	376	900	900	291	900	216	900	65	135	900
4	210	42	8	40	204	118	137	14	107	356	305	83	900	900	900	25	558	900

## Sheet: Figure 4d
Asyn.	Sycn.
3.46	21.19
3.65	11.875
9.645	30.12
11.43	25.475
7.145	40.36
21.905	21.19
24.8825	17.975
5.235	27.9761
10.24
1.98333

## Sheet: Figure 4e
Day	Group1 (Asyn.)	Group1 (Asyn.)	Group1 (Asyn.)	Group1 (Asyn.)	Group1 (Asyn.)	Group1 (Asyn.)	Group1 (Asyn.)	Group1 (Asyn.)	Group2 (Sync.)	Group2 (Sync.)	Group2 (Sync.)	Group2 (Sync.)	Group2 (Sync.)	Group2 (Sync.)	Group2 (Sync.)	Group2 (Sync.)	Group2 (Sync.)	Group2 (Sync.)
1	623	900	106	81	728	126	103	51	138	900	82	718	900	900	610	129	136	54
2	21	900	42	106	716	229	331	158	163	877	64	461	900	498	362	161	143	167
3	25	900	215	283	900	144	53	433	367	24	84	158	427	90	162	90	76	53
4	24	900	97	90	900	10	134	300	26	30	73	44	12	152	31	20	52	81

## Sheet: Figure 4f
Sycn.	Asyn.
18.01	19.525
42.025	3.45
32.26	7.44
20.7933	20.3933
23.41	0.315
22.3225	17.98
35.355	15.715
13.335	8.2126
38.69
39.165
