# Supplementary material for: Acquiring new memories in neocortex of hippocampal-lesioned mice
Source: Nat Commun. 2022 Mar 24;13:1601. doi: 10.1038/s41467-022-29208-5 (PMC8948206; doi:10.1038/s41467-022-29208-5)
Supplement: Supplementary file 6 — Source Data [file 41467_2022_29208_MOESM6_ESM.zip › Source data/Figure 5.xlsx]

## Sheet: Figure 5d
	Pre	Pre	Pre	Pre	Pre	Pre	Home	Home	Home	Home	Home	Home
-50	-0.01759	0.119002	0.011382	0.022382	0.050706	0.016882	0.051099	0.050141	-0.01294	0.05942	0.05062	0.02324
-49	-0.02613	0.122234	0.014616	0.017325	0.048052	0.0159705	0.043436	0.050967	-0.0101	0.053881	0.0472015	0.0218905
-48	-0.03302	0.127505	0.017882	0.013676	0.0472425	0.015779	0.037535	0.053003	-0.00723	0.049083	0.045269	0.0209265
-47	-0.03768	0.131597	0.020557	0.012369	0.0469585	0.016463	0.033818	0.053494	-0.00517	0.045001	0.043656	0.0199155
-46	-0.04005	0.131317	0.022507	0.012993	0.0456335	0.01775	0.031322	0.05202	-0.00536	0.041075	0.041671	0.0178575
-45	-0.04023	0.125922	0.022183	0.013573	0.042846	0.017878	0.028722	0.049516	-0.00893	0.036613	0.039119	0.0138415
-44	-0.03899	0.117744	0.017346	0.01186	0.039377	0.014603	0.025372	0.045734	-0.01501	0.031562	0.035553	0.008276
-43	-0.03643	0.108959	0.008766	0.007409	0.0362645	0.0080875	0.021185	0.039997	-0.02045	0.026538	0.030591	0.003044
-42	-0.03138	0.098612	3.77e-05	0.001563	0.033616	0.00080035	0.016354	0.032825	-0.02158	0.021884	0.0245895	0.000152
-41	-0.02403	0.083361	-0.00613	-0.00477	0.0296655	-0.00545	0.011449	0.025814	-0.01792	0.017553	0.0186315	-0.0001835
-40	-0.01659	0.062305	-0.00854	-0.01108	0.0228575	-0.00981	0.007113	0.020184	-0.01383	0.013825	0.0136485	-2.5e-06
-39	-0.01093	0.039755	-0.00619	-0.01554	0.0144125	-0.010865	0.003733	0.015363	-0.014	0.01109	0.009548	-0.001455
-38	-0.00783	0.020853	-0.00107	-0.01608	0.0065115	-0.008575	0.001671	0.009627	-0.01796	0.00909	0.005649	-0.004435
-37	-0.00691	0.007095	0.003312	-0.0126	9.25e-05	-0.004644	0.00078	0.002533	-0.02072	0.006834	0.0016565	-0.006943
-36	-0.00609	-0.0035	0.005934	-0.00645	-0.004795	-0.000258	1.02e-05	-0.00476	-0.01681	0.003151	-0.0023749	-0.0068295
-35	-0.00289	-0.01471	0.006019	0.001773	-0.0088	0.003896	-0.00174	-0.01123	-0.00455	-0.00254	-0.006485	-0.003545
-34	0.003922	-0.02889	0.003414	0.010182	-0.012484	0.006798	-0.00443	-0.01556	0.011865	-0.00915	-0.009995	0.0013575
-33	0.013834	-0.0441	0.000617	0.015972	-0.015133	0.0082945	-0.00664	-0.01629	0.025569	-0.01446	-0.011465	0.0055545
-32	0.024413	-0.05664	2.72e-05	0.01879	-0.0161135	0.0094086	-0.00694	-0.01414	0.032768	-0.01721	-0.01054	0.007779
-31	0.0331	-0.06553	0.002596	0.019809	-0.016215	0.0112025	-0.00501	-0.01154	0.035591	-0.01819	-0.008275	0.0087005
-30	0.03925	-0.07285	0.009173	0.020735	-0.0168	0.014954	-0.00156	-0.01057	0.037557	-0.01876	-0.006065	0.0093985
-29	0.042794	-0.08018	0.020225	0.02336	-0.018693	0.0217925	0.002218	-0.01271	0.038705	-0.01952	-0.005246	0.0095925
-28	0.044125	-0.08725	0.035626	0.028735	-0.0215625	0.0321805	0.005213	-0.01728	0.038186	-0.02028	-0.0060335	0.008953
-27	0.044975	-0.09273	0.054685	0.037048	-0.0238775	0.0458665	0.006794	-0.02128	0.036797	-0.02073	-0.007243	0.0080335
-26	0.047279	-0.09359	0.074558	0.046833	-0.0231555	0.0606955	0.006913	-0.02375	0.035592	-0.02102	-0.0084185	0.007286
-25	0.051899	-0.08698	0.093531	0.055534	-0.0175405	0.0745325	0.005735	-0.02661	0.03595	-0.0212	-0.0104375	0.007375
-24	0.058098	-0.07415	0.111891	0.062997	-0.008026	0.087444	0.0033	-0.0315	0.039233	-0.0205	-0.0141	0.0093665
-23	0.064221	-0.05933	0.127652	0.071912	0.0024455	0.099782	0.000238	-0.03908	0.043818	-0.01805	-0.019421	0.012884
-22	0.06907	-0.04667	0.1383	0.08291	0.0112	0.110605	-0.00206	-0.04936	0.046376	-0.01439	-0.02571	0.015993
-21	0.072963	-0.03699	0.144175	0.093729	0.0179865	0.118952	-0.00319	-0.0611	0.04502	-0.01106	-0.032145	0.01698
-20	0.077224	-0.02721	0.147217	0.102594	0.025007	0.124906	-0.00403	-0.07247	0.039713	-0.00901	-0.03825	0.0153515
-19	0.082701	-0.01571	0.149182	0.107338	0.0334955	0.12826	-0.00545	-0.08208	0.032071	-0.00809	-0.043765	0.0119905
-18	0.0893	-0.00355	0.151378	0.106284	0.042875	0.128831	-0.00754	-0.08923	0.02468	-0.00753	-0.048385	0.008575
-17	0.097357	0.009006	0.153547	0.101178	0.0531815	0.127362	-0.0094	-0.09439	0.020558	-0.0072	-0.051895	0.006679
-16	0.107484	0.022514	0.154223	0.095402	0.064999	0.124813	-0.00975	-0.0983	0.020954	-0.00784	-0.054025	0.006557
-15	0.118812	0.039504	0.153367	0.090545	0.079158	0.121956	-0.00821	-0.10055	0.023785	-0.01025	-0.05438	0.0067675
-14	0.129019	0.062649	0.152931	0.087505	0.095834	0.120218	-0.00532	-0.10065	0.026186	-0.01425	-0.052985	0.005968
-13	0.13638	0.088175	0.154498	0.088927	0.112278	0.121713	-0.00177	-0.09906	0.027025	-0.01871	-0.050415	0.0041575
-12	0.141475	0.108167	0.157162	0.096026	0.124821	0.126594	0.002093	-0.09644	0.026528	-0.0231	-0.0471735	0.001714
-11	0.145213	0.119061	0.158481	0.107708	0.132137	0.133095	0.006322	-0.09402	0.025605	-0.02787	-0.043849	-0.0011325
-10	0.146906	0.123132	0.15823	0.122275	0.135019	0.140253	0.011104	-0.09288	0.0246	-0.03329	-0.040888	-0.004345
-9	0.145807	0.12373	0.157361	0.13665	0.134769	0.147006	0.016285	-0.09228	0.02201	-0.03898	-0.0379975	-0.008485
-8	0.142693	0.122861	0.156754	0.147484	0.132777	0.152119	0.02159	-0.09185	0.01761	-0.04427	-0.03513	-0.01333
-7	0.139411	0.121108	0.157559	0.153315	0.13026	0.155437	0.027148	-0.09251	0.013827	-0.04809	-0.032681	-0.0171315
-6	0.137636	0.118204	0.159174	0.155107	0.12792	0.15714	0.033071	-0.0938	0.013271	-0.04941	-0.0303645	-0.0180695
-5	0.137146	0.114832	0.1599	0.155616	0.125989	0.157758	0.039103	-0.09401	0.016684	-0.04854	-0.0274535	-0.015928
-4	0.136117	0.112867	0.159307	0.157583	0.124492	0.158445	0.04477	-0.09255	0.021087	-0.04719	-0.02389	-0.0130515
-3	0.133662	0.113378	0.15908	0.161471	0.12352	0.160275	0.049545	-0.09004	0.021231	-0.04655	-0.0202475	-0.0126595
-2	0.129684	0.11412	0.160498	0.16556	0.121902	0.163029	0.053314	-0.0871	0.015001	-0.04604	-0.016893	-0.0155195
-1	0.124117	0.110069	0.163216	0.168173	0.117093	0.165694	0.056732	-0.08409	0.005467	-0.04439	-0.013679	-0.0194615
0	0.117597	0.098652	0.16579	0.169275	0.108124	0.167533	0.060649	-0.08089	-0.00216	-0.041	-0.0101205	-0.02158
1	0.110085	0.082515	0.166971	0.167929	0.0963	0.16745	0.065439	-0.07703	-0.00434	-0.03622	-0.0057955	-0.02028
2	0.103299	0.070066	0.167032	0.166682	0.0866825	0.166857	0.069625	-0.07208	-0.00146	-0.03199	-0.0012275	-0.016725
3	0.097982	0.06279	0.165136	0.166898	0.080386	0.166017	0.072694	-0.06499	0.002758	-0.02966	0.003852	-0.013451
4	0.094904	0.056612	0.161703	0.167861	0.075758	0.164782	0.074883	-0.05423	0.00659	-0.02858	0.0103265	-0.010995
5	0.094277	0.046867	0.158106	0.168073	0.070572	0.163089	0.076888	-0.03981	0.01075	-0.02769	0.018539	-0.00847
6	0.096016	0.031766	0.155215	0.16775	0.063891	0.161483	0.078805	-0.02412	0.016529	-0.02669	0.0273425	-0.0050805
7	0.099676	0.015332	0.151596	0.167645	0.057504	0.15962	0.079866	-0.01038	0.024293	-0.02594	0.034743	-0.0008235
8	0.103715	0.004698	0.145019	0.167164	0.0542065	0.156091	0.079074	-0.0009	0.030544	-0.02622	0.039087	0.002162
9	0.107079	0.000677	0.135142	0.164932	0.053878	0.150037	0.07598	0.004439	0.030713	-0.02763	0.0402095	0.0015415
10	0.110305	-0.00346	0.123629	0.161139	0.0534225	0.142384	0.071316	0.008003	0.025407	-0.0293	0.0396595	-0.0019465
11	0.113813	-0.01216	0.112621	0.158087	0.0508265	0.135354	0.066236	0.011787	0.018327	-0.03023	0.0390115	-0.0059515
12	0.117247	-0.02386	0.102164	0.156917	0.0466935	0.129541	0.060773	0.017449	0.011631	-0.03018	0.039111	-0.0092745
13	0.120661	-0.03521	0.090318	0.156062	0.0427255	0.12319	0.054618	0.027017	0.007089	-0.02984	0.0408175	-0.0113755
14	0.124704	-0.04383	0.076025	0.153386	0.040437	0.114706	0.048814	0.04054	0.005024	-0.03015	0.044677	-0.012563
15	0.129894	-0.05035	0.061485	0.147211	0.039772	0.104348	0.044792	0.055781	0.003402	-0.03179	0.0502865	-0.014194
16	0.136259	-0.05915	0.050975	0.136694	0.0385545	0.0938345	0.043196	0.07106	0.001876	-0.03518	0.057128	-0.016652
17	0.142511	-0.07307	0.047861	0.122635	0.0347205	0.085248	0.043909	0.085725	0.00116	-0.04025	0.064817	-0.019545
18	0.146866	-0.08998	0.051987	0.106544	0.028443	0.0792655	0.045805	0.098855	0.000357	-0.04595	0.07233	-0.0227965
19	0.149017	-0.10543	0.059368	0.089512	0.0217935	0.07444	0.047562	0.110394	-0.00091	-0.05083	0.078978	-0.02587
20	0.150409	-0.11604	0.065622	0.072328	0.0171845	0.068975	0.049049	0.121427	-0.0011	-0.05389	0.085238	-0.027495
21	0.152248	-0.12193	0.067931	0.05522	0.015159	0.0615755	0.050768	0.132414	-0.00043	-0.05477	0.091591	-0.0276
22	0.154135	-0.12579	0.065914	0.03743	0.0141725	0.051672	0.052351	0.143104	-0.00105	-0.05379	0.0977275	-0.02742
23	0.154929	-0.12912	0.062655	0.017883	0.0129045	0.040269	0.052506	0.152253	-0.00383	-0.05152	0.102379	-0.027675
24	0.153935	-0.13244	0.062619	-0.00323	0.0107475	0.0296945	0.050076	0.157043	-0.00805	-0.04843	0.103559	-0.02824
25	0.151381	-0.13746	0.066058	-0.0236	0.0069605	0.021229	0.045503	0.155504	-0.01236	-0.04495	0.100503	-0.028655
26	0.148155	-0.14684	0.06901	-0.04066	0.0006575	0.014175	0.040733	0.149003	-0.01605	-0.04158	0.094868	-0.028815
27	0.145666	-0.16321	0.068653	-0.05383	-0.008772	0.0074115	0.037517	0.141232	-0.01935	-0.03859	0.0893745	-0.02897
28	0.145378	-0.18614	0.064711	-0.06377	-0.020381	0.0004705	0.036853	0.13573	-0.02309	-0.03537	0.0862915	-0.02923
29	0.147823	-0.20844	0.059369	-0.07119	-0.0303085	-0.0059105	0.039041	0.1336	-0.02743	-0.03096	0.0863205	-0.029195
30	0.15232	-0.22077	0.057847	-0.07672	-0.034225	-0.0094365	0.042879	0.133366	-0.03091	-0.02493	0.0881225	-0.02792
31	0.157189	-0.22052	0.062818	-0.08053	-0.0316655	-0.008856	0.046624	0.133222	-0.03209	-0.01727	0.089923	-0.02468
32	0.160058	-0.21237	0.070992	-0.0821	-0.026156	-0.005554	0.049762	0.132039	-0.03063	-0.00864	0.0909005	-0.019635
33	0.159593	-0.20236	0.07825	-0.08132	-0.0213835	-0.001535	0.052	0.128663	-0.02687	-0.00041	0.0903315	-0.01364
34	0.156561	-0.19331	0.0821	-0.07958	-0.0183745	0.00126	0.052296	0.122331	-0.02189	0.0066	0.0873135	-0.007645
35	0.152859	-0.1827	0.081643	-0.07858	-0.0149205	0.0015315	0.050322	0.11344	-0.0186	0.01259	0.081881	-0.003005
36	0.150119	-0.1654	0.079084	-0.07861	-0.0076405	0.000237	0.046575	0.102666	-0.01977	0.018556	0.0746205	-0.000607
37	0.148991	-0.13929	0.078432	-0.07833	0.0048505	5.1e-05	0.040686	0.090313	-0.02488	0.02544	0.0654995	0.00028
38	0.149284	-0.10645	0.080612	-0.07623	0.021417	0.002191	0.032535	0.076906	-0.03163	0.033188	0.0547205	0.000779
39	0.150561	-0.07064	0.082321	-0.07182	0.0399605	0.0052505	0.023664	0.062792	-0.03778	0.040365	0.043228	0.0012925
40	0.152685	-0.03571	0.079631	-0.06499	0.0584875	0.0073205	0.015931	0.048063	-0.04151	0.045374	0.031997	0.001932
41	0.154766	-0.00599	0.072424	-0.05619	0.074388	0.008117	0.010369	0.033746	-0.04195	0.048352	0.0220575	0.003201
42	0.154765	0.014773	0.065462	-0.04695	0.084769	0.009256	0.007263	0.021721	-0.04012	0.050575	0.014492	0.0052275
43	0.150973	0.026182	0.063093	-0.0387	0.0885775	0.0121965	0.005752	0.013946	-0.03722	0.052312	0.009849	0.007546
44	0.143957	0.033242	0.065232	-0.03242	0.0885995	0.016406	0.004399	0.011232	-0.0331	0.053096	0.0078155	0.009998
45	0.136854	0.043765	0.068318	-0.02879	0.0903095	0.019764	0.002608	0.012369	-0.02788	0.053254	0.0074885	0.012687
46	0.132241	0.062862	0.068625	-0.02703	0.0975515	0.0207975	0.000588	0.014634	-0.02163	0.053119	0.007611	0.0157445
47	0.129338	0.089592	0.06703	-0.02544	0.109465	0.020795	-0.00129	0.014407	-0.01387	0.05236	0.0065585	0.019245
48	0.125144	0.117193	0.067802	-0.02275	0.121168	0.022526	-0.00299	0.008773	-0.00482	0.050424	0.0028915	0.022802
49	0.117363	0.137392	0.071968	-0.01779	0.127378	0.027089	-0.00498	-0.00144	0.004944	0.046315	-0.00321	0.0256295
50	0.106335	0.146662	0.075731	-0.00938	0.126499	0.0331755	-0.00767	-0.01284	0.014894	0.039897	-0.010255	0.0273955

## Sheet: Figure 5e
Home	New Context	Recall (Before)	Recall (After)
2.02606	0.853109	3.06374	1.76277
2.76042	1.61202	4.84197	4.29467
1.35061	0.421595	1.47559	1.08194
0.983313	0.715615	2.65922	2.23252
3.70785	4.97047	5.73932	7.22988
4.24043	3.43139	10.0252	8.52078
3.96	2.966	5.636	5.338
4.813	4.415	5.5	5.116
