# Supplementary material for: Acquiring new memories in neocortex of hippocampal-lesioned mice
Source: Nat Commun. 2022 Mar 24;13:1601. doi: 10.1038/s41467-022-29208-5 (PMC8948206; doi:10.1038/s41467-022-29208-5)
Supplement: Supplementary file 6 — Source Data [file 41467_2022_29208_MOESM6_ESM.zip › Source data/Figure 6.xlsx]

## Sheet: Figure 6b
PBS	CNO
54.2471	47.0592
44.4142	44.0988
41.7952	20.9804
21.001	15.6168
26.311	14.5769
57.0828	39.7886
32.0806	34.2356
31.4509	23.9487
30.0705	34.1932
45.0098	40.5997
54.1967	35.7662
30.1456	27.9019
20.3003	22.6493
45.2228	38.71
23.4063	11.5355

## Sheet: Figure 6c
PBS	CNO
13	17.5
12.5	71.5
151.5	185
179	300
25.5	158
15.5	12
24.5	28
16	25
23	45
9	22.5
11.5	15.5
28.5	34
90.5	159.5
22	25
20	135

## Sheet: Figure 6e
PBS	CNO
2.76696	2.5352
7.39852	3.49512
3.83018	1.4778
2.65922	1.77981
5.73932	4.96964
10.0252	4.14569
5.63	4.18
5.5	2.15384

## Sheet: Figure 6h
PBS	CNO
35.0993	-3.94987
16.9162	1.59957
15.5384	2.68068
26.7167	13.639
5.91914	-6.38451
13.2337	6.74555

## Sheet: Figure 6
	CNO	CNO	CNO	CNO	CNO	CNO	PBS	PBS	PBS	PBS	PBS	PBS
-5	0.002145	0.046872	0.061758	0.012902	-0.01797	0.0211414	0.022382	0.133574	0.013598	0.038261	0.012941	0.0441512
-4.9	0.002191	0.042199	0.056324	0.008784	-0.01815	0.0182696	0.017325	0.130378	0.01604	0.037055	-0.00476	0.0392076
-4.8	0.004668	0.038687	0.051615	0.007455	-0.02036	0.016413	0.013676	0.123699	0.018451	0.033647	-0.02027	0.0338406
-4.7	0.009577	0.034594	0.047054	0.0088	-0.02299	0.015407	0.012369	0.112721	0.019933	0.029247	-0.03361	0.028132
-4.6	0.01486	0.030061	0.042268	0.012657	-0.02531	0.0149072	0.012993	0.098115	0.020121	0.024886	-0.04446	0.022331
-4.5	0.017968	0.025456	0.036529	0.018553	-0.02719	0.0142632	0.013573	0.081532	0.019471	0.021353	-0.05191	0.0168038
-4.4	0.018564	0.020826	0.028901	0.024501	-0.02901	0.0127564	0.01186	0.06458	0.018785	0.019244	-0.05539	0.0118158
-4.3	0.017702	0.016885	0.019958	0.027642	-0.03158	0.0101214	0.007409	0.048052	0.01869	0.018063	-0.05499	0.0074448
-4.2	0.016287	0.013678	0.011756	0.026405	-0.03441	0.0067432	0.001563	0.032723	0.019241	0.017044	-0.0511	0.0038942
-4.1	0.014198	0.010204	0.006003	0.021811	-0.03588	0.0032672	-0.00477	0.020061	0.019245	0.01581	-0.0442	0.0012292
-4	0.01101	0.007604	0.002611	0.016015	-0.03467	0.000514	-0.01108	0.010688	0.016921	0.013721	-0.03517	-0.000984
-3.9	0.007152	0.008139	0.000338	0.010562	-0.02999	-0.0007598	-0.01554	0.003572	0.011792	0.010162	-0.02568	-0.0031388
-3.8	0.003501	0.010719	-0.00094	0.005446	-0.02176	-0.0006068	-0.01608	-0.00259	0.005218	0.005073	-0.01742	-0.0051598
-3.7	0.000427	0.012352	-0.00088	8.65e-06	-0.01108	0.00016553	-0.0126	-0.00784	-0.00102	-0.00086	-0.01018	-0.0065
-3.6	-0.00218	0.011106	-0.00046	-0.00497	0.000174	0.000734	-0.00645	-0.01086	-0.00572	-0.00593	-0.00239	-0.00627
-3.5	-0.005	0.00601	-0.00091	-0.00819	0.010625	0.000507	0.001773	-0.01049	-0.00844	-0.009	0.006909	-0.0038496
-3.4	-0.00803	-0.00233	-0.00214	-0.00969	0.019726	-0.0004928	0.010182	-0.00716	-0.00972	-0.01038	0.017484	8.12e-05
-3.3	-0.00924	-0.01168	-0.00319	-0.01032	0.027797	-0.0013266	0.015972	-0.00272	-0.01016	-0.00973	0.028168	0.004306
-3.2	-0.00749	-0.02108	-0.00228	-0.01037	0.034986	-0.0012468	0.01879	0.001581	-0.00972	-0.00661	0.037355	0.0082792
-3.1	-0.00435	-0.03105	0.001846	-0.0103	0.040075	-0.0007558	0.019809	0.005753	-0.00839	-0.00226	0.04512	0.0120064
-3	-0.00091	-0.04061	0.006858	-0.01086	0.042264	-0.0006516	0.020735	0.010265	-0.00689	0.002275	0.053251	0.0159272
-2.9	0.002775	-0.04751	0.009136	-0.01213	0.041575	-0.0012308	0.02336	0.015875	-0.00596	0.007065	0.062928	0.0206536
-2.8	0.006447	-0.05036	0.00843	-0.01383	0.038361	-0.0021904	0.028735	0.023341	-0.00588	0.01175	0.074082	0.0264056
-2.7	0.009875	-0.0492	0.00716	-0.01557	0.033448	-0.0028574	0.037048	0.032809	-0.00642	0.016853	0.085895	0.033237
-2.6	0.012411	-0.04573	0.007225	-0.01594	0.027602	-0.0028864	0.046833	0.044104	-0.00664	0.023955	0.097741	0.0411986
-2.5	0.012474	-0.04301	0.009563	-0.0141	0.021171	-0.0027804	0.055534	0.057102	-0.00558	0.032542	0.110384	0.0499964
-2.4	0.009395	-0.04346	0.013738	-0.01217	0.01447	-0.0036054	0.062997	0.070998	-0.00314	0.040301	0.125354	0.059302
-2.3	0.004886	-0.04698	0.017546	-0.01143	0.008515	-0.0054926	0.071912	0.084392	-0.0002	0.046434	0.1435	0.0692076
-2.2	0.000976	-0.05191	0.020266	-0.01007	0.003762	-0.0073952	0.08291	0.096219	0.002493	0.05196	0.164451	0.0796066
-2.1	-0.00131	-0.05652	0.023107	-0.00774	-0.00022	-0.0085366	0.093729	0.105999	0.005168	0.057155	0.186488	0.0897078
-2	-0.00236	-0.06071	0.026113	-0.00576	-0.00403	-0.0093494	0.102594	0.114061	0.008642	0.061498	0.20767	0.098893
-1.9	-0.00395	-0.06531	0.027986	-0.00406	-0.00903	-0.0108728	0.107338	0.121624	0.013562	0.064527	0.22749	0.106908
-1.8	-0.00766	-0.07013	0.027982	-0.00196	-0.01661	-0.0136756	0.106284	0.129469	0.019781	0.065467	0.24604	0.113408
-1.7	-0.01359	-0.07405	0.027309	0.000779	-0.02638	-0.0171864	0.101178	0.137043	0.026325	0.063674	0.262601	0.118164
-1.6	-0.0196	-0.07414	0.028191	0.003901	-0.03645	-0.0196196	0.095402	0.142833	0.03208	0.059776	0.276493	0.121317
-1.5	-0.02315	-0.06762	0.031506	0.006955	-0.04552	-0.0195658	0.090545	0.145706	0.036217	0.05551	0.287773	0.12315
-1.4	-0.0241	-0.05599	0.035422	0.010187	-0.05391	-0.0176782	0.087505	0.146655	0.038948	0.052098	0.29716	0.124473
-1.3	-0.0249	-0.04298	0.03718	0.014444	-0.06258	-0.0157672	0.088927	0.148095	0.041399	0.05016	0.305399	0.126796
-1.2	-0.0274	-0.02976	0.036381	0.019873	-0.0719	-0.0145612	0.096026	0.151029	0.044177	0.049459	0.312854	0.130709
-1.1	-0.0318	-0.01644	0.035992	0.026009	-0.08095	-0.0134378	0.107708	0.153982	0.04727	0.048959	0.319251	0.135434
-1	-0.038	-0.00448	0.039886	0.030657	-0.08834	-0.0120554	0.122275	0.155775	0.05059	0.047183	0.324394	0.140043
-0.9	-0.04523	0.00452	0.049088	0.031191	-0.09288	-0.0106622	0.13665	0.156829	0.054127	0.043287	0.328392	0.143857
-0.8	-0.05231	0.009203	0.060571	0.028247	-0.09434	-0.0097258	0.147484	0.157881	0.058136	0.038098	0.331021	0.146524
-0.7	-0.05825	0.008857	0.070022	0.023239	-0.09337	-0.0099004	0.153315	0.159315	0.062925	0.032319	0.331681	0.147911
-0.6	-0.06255	0.005373	0.075594	0.016428	-0.09069	-0.011169	0.155107	0.160589	0.067863	0.025529	0.329303	0.147678
-0.5	-0.06446	0.003077	0.078148	0.009262	-0.08732	-0.0122586	0.155616	0.160252	0.071335	0.017688	0.322828	0.145544
-0.4	-0.0634	0.005263	0.079753	0.004147	-0.08381	-0.0116094	0.157583	0.157665	0.072274	0.010009	0.31163	0.141832
-0.3	-0.06026	0.011316	0.082033	0.000948	-0.08016	-0.0092246	0.161471	0.1546	0.070947	0.003291	0.296086	0.137279
-0.2	-0.05646	0.018535	0.084292	-0.00167	-0.07607	-0.0062746	0.16556	0.15271	0.068141	-0.00202	0.277843	0.132447
-0.1	-0.05277	0.026449	0.084387	-0.00306	-0.07154	-0.0033068	0.168173	0.151656	0.064317	-0.00571	0.259493	0.127586
0	-0.04998	0.035359	0.08193	-0.00224	-0.06726	-0.0004382	0.169275	0.150292	0.060082	-0.00867	0.243481	0.122892
0.1	-0.04991	0.043047	0.080153	-0.00014	-0.06304	0.002022	0.167929	0.146575	0.057303	-0.01217	0.230682	0.118064
0.2	-0.0514	0.049139	0.079662	0.001241	-0.05913	0.0039024	0.166682	0.139983	0.054526	-0.01588	0.219137	0.11289
0.3	-0.05267	0.05398	0.0812	0.000221	-0.05528	0.0054902	0.166898	0.131196	0.051919	-0.01783	0.206479	0.107732
0.4	-0.05388	0.056731	0.084461	-0.00422	-0.05178	0.0062624	0.167861	0.121746	0.050397	-0.0167	0.192587	0.103178
0.5	-0.05618	0.057652	0.088758	-0.01194	-0.04846	0.005966	0.168073	0.112728	0.050627	-0.01332	0.178341	0.0992898
0.6	-0.05932	0.058776	0.093334	-0.02181	-0.04517	0.005162	0.16775	0.104423	0.051899	-0.01053	0.165267	0.0957618
0.7	-0.06335	0.061244	0.097455	-0.03262	-0.04143	0.0042598	0.167645	0.095707	0.053155	-0.01095	0.154964	0.0921042
0.8	-0.0687	0.064966	0.099715	-0.04303	-0.03673	0.0032442	0.167164	0.085753	0.05404	-0.01519	0.147174	0.0877882
0.9	-0.07391	0.068941	0.098767	-0.0515	-0.03161	0.0021376	0.164932	0.075504	0.054639	-0.02188	0.140946	0.0828282
1	-0.07709	0.071226	0.09498	-0.05718	-0.02634	0.0011192	0.161139	0.065922	0.054979	-0.02829	0.13573	0.077896
1.1	-0.07857	0.069618	0.09046	-0.06021	-0.02035	0.0001896	0.158087	0.057321	0.054753	-0.03283	0.130852	0.0736366
1.2	-0.07993	0.064213	0.086816	-0.06136	-0.01296	-0.0006442	0.156917	0.050162	0.053256	-0.03651	0.125609	0.0698868
1.3	-0.0814	0.058799	0.083532	-0.06081	-0.00398	-0.0007718	0.156062	0.044148	0.049853	-0.04057	0.120602	0.066019
1.4	-0.08277	0.055402	0.07853	-0.05824	0.006024	-0.0002108	0.153386	0.038208	0.045186	-0.04453	0.116636	0.0617772
1.5	-0.08351	0.051529	0.069326	-0.05396	0.016123	-9.84e-05	0.147211	0.032368	0.040862	-0.04711	0.114357	0.0575376
1.6	-0.08268	0.04545	0.055759	-0.04946	0.025907	-0.0010048	0.136694	0.027147	0.03754	-0.04768	0.114824	0.053705
1.7	-0.08192	0.038879	0.041567	-0.04622	0.035528	-0.0024332	0.122635	0.022551	0.035056	-0.0468	0.11779	0.0502464
1.8	-0.08393	0.034425	0.031709	-0.04442	0.044873	-0.0034686	0.106544	0.019314	0.03383	-0.04567	0.121452	0.047094
1.9	-0.08832	0.033882	0.028604	-0.04357	0.05348	-0.0031848	0.089512	0.018088	0.034281	-0.04526	0.123503	0.0440248
2	-0.09234	0.037235	0.030099	-0.04311	0.060537	-0.0015158	0.072328	0.017833	0.036135	-0.04511	0.123234	0.040884
2.1	-0.09391	0.042348	0.031112	-0.04275	0.065424	0.0004448	0.05522	0.017354	0.03868	-0.04488	0.122679	0.0378106
2.2	-0.09253	0.047637	0.028088	-0.04335	0.068021	0.0015732	0.03743	0.017001	0.041155	-0.04576	0.125206	0.0350064
2.3	-0.08919	0.052875	0.021143	-0.04672	0.068765	0.0013746	0.017883	0.017642	0.042952	-0.04914	0.131954	0.0322582
2.4	-0.08601	0.057778	0.013052	-0.0528	0.068548	0.0001136	-0.00323	0.019668	0.043384	-0.05436	0.141408	0.029374
2.5	-0.08425	0.060353	0.006781	-0.05893	0.067604	-0.0016884	-0.0236	0.022909	0.042388	-0.05916	0.151437	0.0267948
2.6	-0.08397	0.057805	0.003956	-0.06275	0.065351	-0.0039216	-0.04066	0.026299	0.04059	-0.06134	0.160135	0.0250048
2.7	-0.08468	0.049953	0.003908	-0.06414	0.061456	-0.0067006	-0.05383	0.028876	0.03843	-0.06066	0.165898	0.0237428
2.8	-0.08466	0.039678	0.006111	-0.06428	0.056003	-0.0094296	-0.06377	0.030565	0.036277	-0.05912	0.167645	0.0223194
2.9	-0.08312	0.030653	0.01083	-0.0639	0.049434	-0.0112206	-0.07119	0.031372	0.034849	-0.05852	0.164666	0.0202354
3	-0.08186	0.025398	0.016883	-0.06257	0.042563	-0.0119172	-0.07672	0.031246	0.033924	-0.05989	0.15719	0.01715
3.1	-0.0824	0.025613	0.023291	-0.05973	0.03558	-0.0115292	-0.08053	0.030392	0.032494	-0.06295	0.148896	0.0136604
3.2	-0.08443	0.030766	0.03118	-0.05636	0.02808	-0.0101528	-0.0821	0.029071	0.031113	-0.06558	0.1445	0.0114008
3.3	-0.08682	0.037225	0.042255	-0.05414	0.020297	-0.0082366	-0.08132	0.028105	0.031351	-0.06577	0.145022	0.0114776
3.4	-0.08836	0.043772	0.056465	-0.05306	0.013073	-0.005622	-0.07958	0.028772	0.03385	-0.06295	0.147821	0.0135826
3.5	-0.08931	0.051259	0.072345	-0.05197	0.007023	-0.0021306	-0.07858	0.031194	0.038323	-0.05795	0.149147	0.0164268
3.6	-0.09106	0.056642	0.086924	-0.04982	0.002266	0.0009904	-0.07861	0.034056	0.044365	-0.05269	0.147082	0.0188406
3.7	-0.09303	0.056688	0.097122	-0.04613	-0.00189	0.002552	-0.07833	0.036519	0.050926	-0.04913	0.142633	0.0205236
3.8	-0.09224	0.051884	0.102011	-0.04195	-0.00659	0.002623	-0.07623	0.038087	0.05677	-0.04703	0.137944	0.0219082
3.9	-0.08758	0.043327	0.102441	-0.03969	-0.01277	0.0011456	-0.07182	0.038517	0.06228	-0.04504	0.135191	0.0238256
4	-0.08036	0.033316	0.10025	-0.03993	-0.02062	-0.0014688	-0.06499	0.038713	0.068585	-0.04237	0.134987	0.026985
4.1	-0.0713	0.02496	0.097645	-0.0409	-0.02978	-0.003875	-0.05619	0.039237	0.076093	-0.03939	0.135778	0.0311056
4.2	-0.06129	0.017838	0.095905	-0.04113	-0.03986	-0.0057074	-0.04695	0.03959	0.084778	-0.03688	0.135682	0.035244
4.3	-0.05087	0.009378	0.094762	-0.03911	-0.05054	-0.007276	-0.0387	0.03985	0.094336	-0.0351	0.134191	0.0389154
4.4	-0.03942	-0.00012	0.093455	-0.03324	-0.06164	-0.008193	-0.03242	0.040235	0.104463	-0.03371	0.132304	0.0421744
4.5	-0.02748	-0.00733	0.09109	-0.02406	-0.07277	-0.00811	-0.02879	0.040492	0.115451	-0.03193	0.131179	0.0452804
4.6	-0.01675	-0.00903	0.087114	-0.01367	-0.08304	-0.0070752	-0.02703	0.04153	0.127851	-0.02902	0.131823	0.0490308
4.7	-0.00798	-0.0051	0.082097	-0.00326	-0.09176	-0.0052006	-0.02544	0.04468	0.141232	-0.02445	0.134598	0.054124
4.8	-0.00279	0.001599	0.076112	0.006233	-0.09851	-0.0034712	-0.02275	0.050724	0.154108	-0.01835	0.138925	0.0605314
4.9	-0.00336	0.008955	0.068195	0.013436	-0.10241	-0.0030368	-0.01779	0.06008	0.165233	-0.01105	0.144657	0.068226
5	-0.00925	0.015814	0.058876	0.018155	-0.1029	-0.003861	-0.00938	0.071779	0.174409	-0.00308	0.151736	0.0770928
