# Supplementary material for: Acquiring new memories in neocortex of hippocampal-lesioned mice
Source: Nat Commun. 2022 Mar 24;13:1601. doi: 10.1038/s41467-022-29208-5 (PMC8948206; doi:10.1038/s41467-022-29208-5)
Supplement: Supplementary file 6 — Source Data [file 41467_2022_29208_MOESM6_ESM.zip › Source data/Supplementary Figure 1.xlsx]

## Sheet: Figure 1c PowDAY1
	MO	MO	MO	MO	MO	MO	MO	MO	MO	MO	MO	MO	MO	MO	MO	MO	MO	MO	MO	MO	MO	MO	MO	MO	MO	MO	RSC	RSC	RSC	RSC	RSC	RSC	RSC	RSC	RSC	RSC	RSC	RSC	RSC	RSC	RSC	RSC	RSC	RSC	RSC	RSC	RSC	RSC	RSC
3.07137	-13.1977	-13.1977	-13.4178	-12.5943	-10.5883	-15.1913	-16.2276	-20.8729	-19.4408	-14.0186	-8.08869	-10.1763	-5.5071	-15.1779	-12.8244	-9.67405	-19.2445	-15.6173	-14.4898	-14.6924	-14.807	-19.3559	-6.32495	-15.2156	-15.0595	-14.0462	-13.0917	-13.2003	-12.6833	-11.6699	-12.3291	-14.106	-13.8151	-12.3516	-12.7649	-9.94329	-10.1448	-9.0596	-8.30973	-9.33206	-7.97721	-14.5552	-15.3016	-15.1637	-13.0609	-15.6732	-13.803	-13.2302	-13.9003
3.29181	-13.4294	-13.4294	-13.694	-12.8887	-10.8679	-15.4178	-16.6118	-21.2651	-19.8197	-14.4954	-8.46389	-10.6373	-5.00806	-15.8545	-12.9114	-10.1031	-19.5798	-15.769	-14.7932	-14.9662	-15.078	-19.7491	-6.43696	-15.5541	-15.1529	-14.3704	-13.2436	-13.3002	-12.7726	-11.8939	-12.5554	-14.4891	-14.0205	-12.3769	-12.9174	-10.2905	-10.3752	-9.67673	-7.86121	-10.0448	-8.5846	-14.8202	-15.4441	-15.4479	-13.1097	-15.9801	-14.0586	-13.6615	-14.2956
3.52808	-13.7695	-13.7695	-13.9014	-13.2215	-11.0465	-15.4835	-16.8442	-21.6	-20.1691	-14.9643	-8.86806	-11.3094	-4.95781	-16.8286	-13.0703	-10.6145	-19.8172	-16.0281	-15.0726	-15.1648	-15.4311	-20.1302	-6.52841	-15.8329	-15.2867	-14.6338	-13.2457	-13.3757	-12.9123	-12.1963	-12.8581	-14.9994	-14.4274	-12.3632	-13.062	-10.5008	-10.6302	-10.0133	-7.95063	-10.9443	-9.31751	-15.0533	-15.6743	-15.8022	-13.1381	-16.1332	-14.28	-14.0996	-14.58
3.7813	-14.0728	-14.0728	-13.9796	-13.4838	-11.2498	-15.6962	-17.2402	-21.8604	-20.4407	-15.3688	-9.36855	-12.0147	-5.58738	-17.8631	-13.3474	-11.1872	-19.9446	-16.2175	-15.3666	-15.303	-15.7267	-20.5285	-6.68964	-16.1743	-15.4322	-14.8444	-13.2455	-13.3448	-12.9359	-12.4712	-13.1647	-15.2476	-14.8021	-12.4723	-13.1985	-10.8227	-10.8143	-10.372	-8.42574	-11.9599	-10.0686	-15.3106	-15.8308	-16.165	-13.2752	-16.2271	-14.4714	-14.3319	-14.7317
4.0527	-14.4956	-14.4956	-14.0429	-13.6589	-11.4322	-16.0987	-17.6778	-22.1262	-20.5827	-15.6885	-9.75581	-12.8364	-6.69315	-18.847	-13.3735	-11.7151	-20.0826	-16.3257	-15.5948	-15.3963	-16.0155	-20.9593	-6.92883	-16.4994	-15.5215	-14.9486	-13.3624	-13.2922	-13.0251	-12.7093	-13.395	-15.3676	-14.9732	-12.5835	-13.3528	-11.1351	-10.9283	-10.619	-9.4682	-13.0825	-10.7249	-15.5537	-15.8327	-16.3895	-13.4425	-16.3587	-14.7176	-14.5944	-14.8748
4.34358	-14.5754	-14.5754	-14.216	-13.6538	-11.6011	-16.3808	-17.7495	-22.3854	-20.6583	-15.9235	-10.1232	-13.31	-8.14588	-19.7637	-13.2034	-12.2063	-20.3567	-16.4162	-15.8815	-15.3961	-16.2707	-21.3638	-7.29713	-16.6074	-15.6583	-15.1039	-13.3595	-13.2085	-13.0656	-12.8697	-13.5957	-15.5299	-15.0771	-12.6917	-13.4498	-11.2597	-10.9425	-10.7701	-10.9772	-14.0776	-11.3637	-15.7438	-15.8306	-16.5686	-13.6121	-16.462	-14.8744	-14.8657	-15.0912
4.65533	-14.5562	-14.5562	-14.3755	-13.6319	-11.6025	-16.7429	-17.8014	-22.7087	-20.8068	-16.2726	-10.4408	-13.7699	-9.58453	-20.6317	-12.89	-12.6818	-20.6254	-16.4978	-16.1516	-15.4004	-16.3736	-21.7441	-7.73963	-16.6832	-15.6663	-15.1997	-13.3716	-13.1545	-12.9729	-12.9475	-13.656	-15.664	-15.1861	-12.9446	-13.6226	-11.1789	-10.8085	-11.0433	-12.6581	-14.7586	-11.9808	-15.9111	-15.8362	-16.6883	-13.6161	-16.6528	-14.887	-15.1367	-15.3164
4.98946	-14.5121	-14.5121	-14.4755	-13.6034	-11.6394	-16.8885	-18.0028	-22.89	-20.9078	-16.5947	-10.7559	-13.6303	-11.1136	-21.414	-12.3792	-13.0232	-20.8374	-16.5123	-16.3149	-15.329	-16.3736	-22.0647	-8.14933	-16.5862	-15.5169	-15.1344	-13.2584	-13.098	-12.9042	-12.9853	-13.749	-15.854	-15.1366	-13.0375	-13.7044	-10.9371	-10.6267	-10.9781	-14.3242	-15.3208	-12.4673	-16.015	-15.8866	-16.8787	-13.5483	-16.6953	-14.9544	-15.3663	-15.5256
5.34757	-14.0945	-14.0945	-14.2051	-13.5261	-11.5818	-16.9201	-18.1695	-22.8634	-20.7375	-16.8315	-10.8136	-13.3306	-12.6199	-22.0804	-11.7341	-13.2651	-21.0201	-16.3261	-16.3531	-15.0541	-16.3288	-22.3843	-8.45501	-16.3686	-15.2333	-14.9842	-13.0232	-12.9354	-12.6005	-12.8346	-13.8064	-16.0051	-15.2207	-12.838	-13.5773	-10.432	-10.1099	-10.1739	-15.7688	-15.9034	-12.9522	-16.1339	-15.7537	-16.8984	-13.3195	-16.6583	-15.0127	-15.6231	-15.7678
5.73138	-13.3669	-13.3669	-13.7374	-13.2433	-11.3895	-16.9176	-17.878	-22.4464	-20.1947	-16.485	-10.4577	-12.3546	-13.914	-22.6918	-10.7462	-13.4397	-21.2293	-15.9085	-16.2707	-14.406	-16.1822	-22.7547	-8.80302	-15.9531	-14.7211	-14.7482	-12.5186	-12.5771	-12.092	-12.5128	-13.5927	-16.146	-15.1028	-12.3526	-13.0163	-9.34519	-9.1022	-8.88714	-17.0794	-16.5034	-13.3245	-16.1746	-15.506	-16.6306	-12.9155	-16.3867	-15.0693	-15.9071	-15.9069
6.14274	-12.4903	-12.4903	-13.0471	-12.6353	-10.9492	-16.6248	-16.8581	-21.7478	-19.3175	-15.5187	-9.78411	-10.4798	-14.8931	-23.174	-9.42667	-13.4097	-21.5204	-15.1159	-16.0818	-13.2212	-15.7738	-23.0148	-9.00947	-15.5096	-14.03	-14.3973	-11.7284	-11.8755	-11.3376	-11.9737	-13.2414	-15.7982	-14.4793	-11.505	-12.0867	-7.71368	-7.59891	-7.02215	-17.8476	-17.1705	-13.476	-16.0334	-15.0803	-16.1191	-12.1003	-15.7173	-15.0127	-16.0948	-15.9719
6.58363	-11.4754	-11.4754	-12.049	-11.8439	-10.2773	-15.7024	-15.5273	-20.7737	-18.26	-14.473	-8.69141	-8.58274	-15.5911	-23.6689	-7.93866	-13.0919	-21.7891	-13.9299	-15.6329	-11.2911	-15.2753	-23.039	-9.11846	-14.9211	-12.9574	-13.8101	-10.7599	-11.0775	-10.2197	-11.2803	-12.7369	-15.1609	-13.4887	-10.2549	-10.9155	-5.90377	-5.89906	-4.92377	-18.3977	-17.8264	-13.3969	-15.7779	-14.1946	-15.3126	-10.7528	-14.6074	-14.8577	-16.1085	-15.8768
7.05616	-10.52	-10.52	-10.9736	-11.0134	-9.62087	-14.522	-13.9923	-19.7342	-17.1652	-13.4674	-7.55543	-6.52686	-16.1103	-24.1522	-7.01788	-12.2468	-21.9844	-12.5289	-14.9189	-8.95795	-14.4208	-22.7219	-9.06818	-14.1754	-11.6745	-13.0694	-9.84485	-10.3509	-9.01194	-10.6024	-12.2852	-14.3892	-12.3188	-9.00923	-9.71704	-4.34041	-4.22093	-2.70238	-18.701	-18.4054	-12.8956	-15.3846	-12.6541	-14.3146	-9.01705	-13.1792	-14.5418	-15.8192	-15.3266
7.5626	-9.97449	-9.97449	-10.2562	-10.4679	-9.17488	-13.3201	-12.5645	-19.0284	-16.4779	-12.8529	-6.68074	-5.13979	-16.4426	-24.5802	-6.87312	-11.0004	-22.1288	-11.2135	-14.0121	-7.10961	-13.0968	-21.8988	-8.83065	-13.3843	-10.6498	-12.3706	-9.28148	-9.87857	-8.1954	-10.2578	-12.157	-13.5003	-11.145	-8.20953	-8.9317	-3.38692	-3.09358	-1.14018	-19.01	-18.8925	-11.9157	-14.8734	-10.6515	-13.3913	-7.36442	-11.8519	-14.0139	-15.0965	-14.2069
8.1054	-10.1348	-10.1348	-10.2157	-10.5502	-9.18919	-12.7289	-12.0077	-18.9897	-16.457	-12.9039	-6.48873	-4.64046	-16.8082	-25.0047	-7.48985	-9.4479	-22.2081	-10.5675	-13.3764	-6.33361	-11.3142	-20.6832	-8.41221	-12.6557	-10.0951	-11.985	-9.55333	-10.0368	-8.15567	-10.3906	-12.4451	-13.1111	-10.6292	-8.14624	-8.8462	-3.3554	-2.80554	-0.580611	-19.3548	-19.3884	-10.633	-14.4697	-8.81307	-12.9312	-6.26875	-11.3101	-13.2079	-14.2053	-12.9049
8.68715	-11.1067	-11.1067	-10.9481	-11.2819	-9.74366	-12.91	-12.3731	-19.659	-17.1616	-13.6941	-7.0704	-5.34818	-17.0293	-25.4971	-8.6666	-8.17756	-22.3161	-10.8728	-13.324	-6.68985	-9.56839	-19.6254	-7.93817	-12.3619	-10.1979	-12.1547	-10.5255	-10.9391	-8.85127	-11.0626	-13.1549	-13.314	-10.8791	-8.84324	-9.51663	-4.22704	-3.46767	-1.30299	-19.7398	-19.9076	-9.52683	-14.4808	-7.61918	-13.2275	-6.07756	-11.7245	-12.1716	-13.4303	-11.8191
9.31066	-12.609	-12.609	-12.2386	-12.4849	-10.7437	-13.8534	-13.4309	-20.846	-18.4223	-14.9924	-8.23582	-6.89645	-17.3108	-25.9833	-10.2618	-7.59204	-22.5037	-11.9341	-13.8422	-7.88631	-8.45418	-19.1718	-7.78822	-12.7031	-10.95	-12.8007	-12.0451	-12.3469	-10.0889	-12.2029	-14.1697	-13.9669	-11.8026	-10.1565	-10.7679	-5.75925	-4.89105	-3.03936	-20.1584	-20.3347	-8.95684	-15.0027	-7.39723	-14.281	-6.71866	-12.8877	-11.4545	-13.184	-11.3842
9.97892	-14.2875	-14.2875	-13.8097	-13.9496	-11.9774	-15.3004	-14.9542	-22.3387	-20.0019	-16.539	-9.69932	-8.68979	-17.7051	-26.2952	-12.0315	-7.78606	-22.8524	-13.6307	-14.7526	-9.73403	-8.25883	-19.5691	-8.1096	-13.5548	-12.1922	-13.8522	-13.6617	-13.8855	-11.6317	-13.6046	-15.3459	-14.8599	-13.0509	-11.7683	-12.3504	-7.72101	-6.75463	-5.37502	-20.5479	-20.729	-9.07442	-15.8972	-8.0732	-15.801	-8.04926	-14.5552	-11.3788	-13.6458	-11.7783
10.6951	-16.0111	-16.0111	-15.4587	-15.5094	-13.3412	-16.8714	-16.78	-23.9581	-21.7587	-18.114	-11.1793	-10.5358	-17.9689	-26.5696	-13.6492	-8.64478	-23.243	-15.5921	-15.7912	-11.8621	-9.00163	-20.7076	-8.81194	-14.5394	-13.7064	-15.131	-15.2607	-15.4515	-13.2331	-15.0846	-16.5119	-15.9623	-14.5271	-13.475	-14.0734	-9.77552	-8.83275	-7.55969	-20.7114	-21.1183	-9.81412	-16.9481	-9.40692	-17.4443	-9.81105	-16.3948	-11.9854	-14.7716	-12.949
11.4628	-17.5507	-17.5507	-17.047	-17.0399	-14.5752	-18.3838	-18.591	-25.5205	-23.4008	-19.4561	-12.5728	-12.5037	-18.1829	-26.7468	-15.0223	-10.0017	-23.6293	-17.4686	-16.9088	-13.9406	-10.4187	-22.3803	-9.66988	-15.8012	-15.213	-16.3927	-16.7572	-16.8351	-14.7249	-16.5008	-17.601	-17.2324	-16.0415	-15.0401	-15.6635	-11.6544	-10.7811	-9.6724	-20.8008	-21.4888	-11.001	-18.0568	-11.0942	-18.9573	-11.7411	-18.1661	-13.0069	-16.2928	-14.6709
12.2855	-18.8153	-18.8153	-18.4779	-18.3557	-15.5781	-19.8115	-20.237	-26.8978	-24.8672	-20.5861	-13.7702	-14.4896	-18.2532	-26.8978	-16.1849	-11.6454	-24.0147	-18.9627	-18.1287	-15.7593	-12.2613	-24.2496	-10.5609	-17.134	-16.553	-17.4808	-18.0982	-17.959	-16.0474	-17.6818	-18.4957	-18.571	-17.4581	-16.3235	-16.9817	-13.0902	-12.3855	-11.8694	-20.9014	-21.8174	-12.536	-19.0895	-12.8565	-20.0773	-13.5977	-19.6395	-14.3065	-17.9908	-16.6103
13.1673	-19.6758	-19.6758	-19.6699	-19.3753	-16.3453	-21.1223	-21.7766	-28.0804	-26.1274	-21.3395	-14.7723	-16.0642	-18.2181	-27.0225	-17.0554	-13.3291	-24.3223	-20.0115	-19.4067	-17.0937	-14.1942	-26.0457	-11.4322	-18.4615	-17.6737	-18.3374	-18.9533	-18.6542	-17.1233	-18.5011	-19.1799	-19.8388	-18.5977	-17.3542	-18.0323	-13.9816	-13.6502	-13.5395	-20.9135	-22.1113	-14.1338	-19.9947	-14.4522	-20.874	-15.168	-20.855	-15.7125	-19.5298	-18.5108
14.1123	-20.188	-20.188	-20.5492	-20.1148	-16.8999	-21.9684	-22.8966	-29.03	-27.1217	-21.7224	-15.6292	-17.1366	-18.2107	-27.0836	-17.634	-14.8479	-24.5122	-20.7104	-20.6494	-17.856	-15.9605	-27.5074	-12.2732	-19.5647	-18.6122	-18.9746	-19.3796	-19.0235	-17.8386	-19.0653	-19.6805	-20.8141	-19.397	-18.1021	-18.7548	-14.4796	-14.601	-14.6764	-20.8605	-22.384	-15.6045	-20.7762	-15.7737	-21.5732	-16.3384	-21.7637	-17.0598	-20.7674	-20.0545
15.1252	-20.614	-20.614	-21.2307	-20.5922	-17.2647	-22.5378	-23.5882	-29.7195	-27.8196	-21.8668	-16.2201	-17.6124	-18.1031	-27.1874	-18.1377	-16.1467	-24.5593	-21.179	-21.6724	-18.1204	-17.3408	-28.5365	-13.0518	-20.3464	-19.2667	-19.4863	-19.5969	-19.2988	-18.2531	-19.4068	-20.0058	-21.4086	-19.8146	-18.6636	-19.2364	-14.7816	-15.1864	-15.5431	-20.6891	-22.631	-16.8594	-21.4553	-16.656	-22.1365	-17.0718	-22.4095	-18.2138	-21.6338	-21.1238
16.2108	-20.9525	-20.9525	-21.7595	-20.9362	-17.5671	-22.8168	-23.999	-30.2179	-28.3349	-21.7538	-16.5052	-17.6859	-18.0007	-27.283	-18.6499	-17.2098	-24.3673	-21.4491	-22.3844	-18.2675	-18.2699	-29.2138	-13.6524	-20.8758	-19.8363	-19.9322	-19.8958	-19.4212	-18.5859	-19.6639	-20.2481	-21.7632	-20.0291	-19.1191	-19.5971	-15.1123	-15.512	-16.1104	-20.3745	-22.7589	-17.8086	-21.9752	-17.1491	-22.5899	-17.5055	-22.8756	-19.1146	-22.1805	-21.8223
17.3743	-21.2986	-21.2986	-22.1886	-21.236	-17.8454	-23.0311	-24.3496	-30.5961	-28.734	-21.5397	-16.6454	-17.555	-17.9051	-27.3544	-19.2125	-17.9925	-24.1018	-21.721	-22.8737	-18.5757	-18.6588	-29.5801	-14.0599	-21.199	-20.3664	-20.3604	-20.1518	-19.5277	-18.9574	-19.9338	-20.585	-21.8987	-20.2708	-19.4999	-19.8766	-15.4839	-15.816	-16.4695	-20.1293	-22.7825	-18.4654	-22.3671	-17.3971	-23.0066	-17.8237	-23.2649	-19.5816	-22.4715	-22.2601
18.6213	-21.5809	-21.5809	-22.5212	-21.5223	-18.0507	-23.2278	-24.7039	-30.8711	-29.0233	-21.4939	-16.6808	-17.2275	-17.7623	-27.5305	-19.7801	-18.6003	-23.8681	-22.0501	-23.2668	-19.0489	-18.7061	-29.7964	-14.2839	-21.5309	-20.97	-20.8318	-20.4939	-19.6787	-19.4041	-20.2604	-21.0144	-22.1339	-20.6487	-19.8151	-20.1523	-15.8016	-16.0206	-16.6258	-20.0779	-22.8552	-18.9424	-22.6673	-17.6662	-23.4209	-18.2281	-23.6605	-19.6907	-22.7004	-22.5772
19.9578	-21.8532	-21.8532	-22.7613	-21.8603	-18.2156	-23.4301	-25.0464	-31.0866	-29.2405	-21.5775	-16.7201	-17.0925	-17.6948	-27.755	-20.2644	-19.1475	-23.781	-22.4249	-23.6375	-19.6044	-18.7439	-29.9597	-14.3178	-21.7259	-21.5985	-21.3179	-20.8424	-19.9997	-19.8373	-20.621	-21.4597	-22.4502	-21.0522	-20.1271	-20.4041	-16.0601	-16.2144	-16.774	-20.0728	-23.0632	-19.3767	-22.9644	-17.9899	-23.817	-18.6716	-23.9697	-19.7108	-22.9559	-22.8727
21.3903	-22.1747	-22.1747	-22.9347	-22.1607	-18.3558	-23.7197	-25.3431	-31.2247	-29.3858	-21.9637	-16.813	-17.4606	-17.7257	-28.0139	-20.6423	-19.6813	-23.837	-22.6901	-23.9747	-19.9938	-18.9534	-30.1116	-14.2374	-21.9171	-22.1531	-21.7888	-21.2702	-20.2445	-20.1832	-20.9582	-21.888	-22.7569	-21.3965	-20.3986	-20.5873	-16.2142	-16.352	-17.0942	-20.2345	-23.3574	-19.7481	-23.1814	-18.368	-24.088	-19.1181	-24.098	-19.7401	-23.2942	-23.184
22.9255	-22.6005	-22.6005	-23.1157	-22.4176	-18.5058	-23.9933	-25.444	-31.252	-29.4219	-22.4621	-16.9375	-18.1578	-17.8897	-28.3034	-20.9238	-20.1308	-23.9484	-22.85	-24.2473	-20.0243	-19.3004	-30.2879	-14.1137	-22.2025	-22.7048	-22.2431	-21.6783	-20.5079	-20.4509	-21.26	-22.2774	-23.0018	-21.5944	-20.5826	-20.6385	-16.2993	-16.3833	-17.6087	-20.4683	-23.7158	-20.0954	-23.2845	-18.7357	-24.2674	-19.5113	-24.0565	-19.9038	-23.674	-23.5065
24.571	-23.0231	-23.0231	-23.2345	-22.6092	-18.6453	-24.2824	-25.381	-31.2404	-29.3746	-22.9586	-17.1604	-19.0768	-18.177	-28.6616	-21.1256	-20.4877	-24.0431	-22.9593	-24.5213	-19.817	-19.6922	-30.4515	-14.1108	-22.5055	-23.2628	-22.7048	-22.0765	-20.7546	-20.69	-21.4957	-22.5801	-23.1144	-21.6085	-20.7293	-20.6291	-16.26	-16.5091	-18.2336	-20.784	-24.0631	-20.4613	-23.3594	-19.0038	-24.3753	-19.7673	-23.8622	-20.0899	-23.9992	-23.7878
26.3345	-23.3528	-23.3528	-23.3626	-22.7744	-18.7729	-24.4736	-25.3078	-31.202	-29.3009	-23.4748	-17.4729	-19.7483	-18.5412	-28.9963	-21.2908	-20.7768	-24.1701	-23.0688	-24.8358	-19.4964	-20.0225	-30.5566	-14.3444	-22.8582	-23.8132	-23.0991	-22.3974	-20.9943	-20.9401	-21.727	-22.8242	-23.1971	-21.5457	-20.8898	-20.7041	-16.2943	-16.6596	-18.7859	-21.1723	-24.4606	-20.9057	-23.3876	-19.1892	-24.4694	-20.0342	-23.6567	-20.2555	-24.2159	-23.9887
28.2246	-23.6886	-23.6886	-23.5571	-22.9836	-18.9311	-24.6142	-25.3226	-31.1673	-29.2813	-24.0159	-17.8863	-20.4456	-18.9402	-29.3677	-21.5133	-21.0814	-24.343	-23.1325	-25.1753	-19.3204	-20.2641	-30.6252	-14.8132	-23.2945	-24.3298	-23.4337	-22.6685	-21.3409	-21.2041	-21.9848	-23.0378	-23.2742	-21.6628	-21.0677	-20.8238	-16.4456	-16.9062	-19.0957	-21.6457	-24.9394	-21.394	-23.3807	-19.4012	-24.5841	-20.3571	-23.5269	-20.486	-24.3831	-24.0998
30.2504	-23.9647	-23.9647	-23.7341	-23.216	-19.1988	-24.6966	-25.4183	-31.2427	-29.3742	-24.6703	-18.3587	-21.05	-19.3607	-29.798	-21.833	-21.4596	-24.6091	-23.1967	-25.5422	-19.3547	-20.4622	-30.6963	-15.4255	-23.7987	-24.7932	-23.8008	-22.9474	-21.6548	-21.4873	-22.282	-23.2501	-23.4419	-21.9562	-21.3087	-21.0001	-16.7462	-17.2145	-19.1711	-22.1713	-25.445	-21.8707	-23.4005	-19.804	-24.724	-20.7163	-23.5625	-20.8263	-24.5104	-24.1934
32.4216	-24.1974	-24.1974	-23.9288	-23.5245	-19.6118	-24.8282	-25.6657	-31.385	-29.5533	-25.4288	-18.8537	-21.3718	-19.9201	-30.3633	-22.2755	-21.9104	-24.9798	-23.2912	-25.9432	-19.6094	-20.7532	-30.8235	-16.0364	-24.3578	-25.1312	-24.1659	-23.2635	-21.9447	-21.8427	-22.6036	-23.5182	-23.7032	-22.3569	-21.5732	-21.2338	-17.1714	-17.575	-19.2469	-22.7243	-26.0283	-22.3664	-23.4409	-20.4268	-24.9027	-21.0846	-23.7567	-21.2851	-24.6585	-24.2784
34.7486	-24.3869	-24.3869	-24.1134	-23.9213	-20.2073	-24.9432	-26.0649	-31.645	-29.8302	-26.2305	-19.3265	-21.6463	-20.6782	-31.0706	-22.8151	-22.4974	-25.4268	-23.3709	-26.4102	-20.1155	-21.1987	-30.9893	-16.603	-24.9631	-25.3708	-24.5028	-23.502	-22.2113	-22.1226	-22.9116	-23.832	-24.0285	-22.8468	-21.7956	-21.5026	-17.6645	-17.9521	-19.4506	-23.3753	-26.7095	-22.8958	-23.4736	-21.2399	-25.1341	-21.4351	-24.0799	-21.8604	-24.8337	-24.3438
37.2426	-24.6061	-24.6061	-24.3553	-24.3787	-20.8547	-25.1175	-26.4914	-31.9923	-30.1817	-26.9699	-19.7089	-21.7452	-21.5754	-31.9146	-23.3419	-23.1758	-25.8342	-23.4638	-26.8894	-20.8052	-21.7783	-31.2021	-17.0985	-25.4726	-25.5589	-24.7794	-23.6866	-22.4484	-22.4176	-23.2126	-24.1551	-24.401	-23.2874	-21.9949	-21.7739	-18.1763	-18.2861	-19.6308	-24.0778	-27.485	-23.4439	-23.554	-22.183	-25.4012	-21.7468	-24.6006	-22.4776	-25.0331	-24.4221
39.9157	-24.8698	-24.8698	-24.6219	-24.8251	-21.5351	-25.3752	-26.9226	-32.3595	-30.5674	-27.6127	-20.0419	-21.7296	-22.5406	-32.805	-23.8058	-23.8103	-26.1669	-23.5788	-27.3589	-21.5667	-22.4246	-31.4788	-17.5175	-25.8956	-25.6947	-24.9903	-23.8153	-22.5908	-22.6905	-23.5095	-24.5045	-24.7711	-23.622	-22.2321	-22.0452	-18.6658	-18.6323	-19.7331	-24.8905	-28.2743	-23.94	-23.6807	-23.1163	-25.6788	-22.0744	-25.2286	-23.0398	-25.3202	-24.5057
42.7805	-25.1331	-25.1331	-24.9023	-25.2392	-22.1872	-25.5454	-27.2936	-32.6445	-30.9176	-28.0297	-20.2856	-21.7671	-23.5453	-33.632	-24.1389	-24.3312	-26.4423	-23.728	-27.808	-22.2584	-23.0524	-31.7953	-17.8856	-26.1745	-25.8074	-25.1214	-23.9017	-22.7375	-22.9259	-23.7956	-24.8338	-25.0474	-23.8623	-22.4446	-22.2552	-19.0387	-18.9712	-19.8896	-25.7481	-29.1483	-24.2956	-23.8251	-23.8986	-25.9515	-22.3627	-25.8036	-23.4906	-25.639	-24.6275
45.8511	-25.3342	-25.3342	-25.1193	-25.6137	-22.7915	-25.6817	-27.6018	-32.7935	-31.16	-28.2556	-20.4959	-21.8599	-24.4523	-34.2494	-24.3695	-24.7099	-26.6755	-23.9551	-28.1555	-22.8533	-23.5872	-32.1207	-18.2246	-26.3561	-26.0131	-25.2363	-24.0188	-22.9262	-23.1572	-24.0903	-25.1741	-25.2613	-24.1016	-22.6389	-22.4002	-19.3706	-19.2766	-20.0674	-26.5575	-30.0417	-24.5505	-23.9851	-24.5587	-26.2552	-22.5806	-26.2708	-23.8804	-25.9655	-24.8004
49.1419	-25.5308	-25.5308	-25.3345	-25.9787	-23.3385	-25.8183	-27.7847	-32.9504	-31.3649	-28.4175	-20.6714	-21.9815	-25.3173	-34.8336	-24.5722	-24.9716	-26.8821	-24.1759	-28.4158	-23.2485	-23.9953	-32.448	-18.5848	-26.4733	-26.2621	-25.3958	-24.2137	-23.1303	-23.3861	-24.4303	-25.5671	-25.5308	-24.3268	-22.8247	-22.5285	-19.6266	-19.5288	-20.1424	-27.3776	-30.9379	-24.7929	-24.1733	-25.0571	-26.5286	-22.7223	-26.6549	-24.2031	-26.3174	-25.0184
52.669	-25.7783	-25.7783	-25.5885	-26.3755	-23.9055	-26.071	-27.9958	-33.2396	-31.6657	-28.6542	-20.8672	-22.09	-26.2293	-35.6831	-24.7881	-25.1879	-27.055	-24.3484	-28.6655	-23.4942	-24.206	-32.7674	-19.0136	-26.5486	-26.59	-25.6106	-24.4673	-23.396	-23.6584	-24.8317	-26.0513	-25.8204	-24.613	-23.0959	-22.6949	-19.8731	-19.7711	-20.1228	-28.2842	-31.878	-25.0752	-24.3487	-25.3861	-26.7424	-22.8477	-26.9877	-24.465	-26.6766	-25.276
56.4493	-26.0448	-26.0448	-25.8992	-26.7823	-24.5225	-26.4606	-28.2771	-33.6567	-32.0559	-28.9794	-21.1097	-22.1546	-27.1404	-36.8569	-25.112	-25.444	-27.1809	-24.5024	-28.909	-23.7031	-24.2969	-33.0321	-19.486	-26.7696	-27.0118	-25.8772	-24.8559	-23.7071	-24.0062	-25.3223	-26.6249	-26.1766	-24.9797	-23.4637	-22.9216	-20.1491	-20.0289	-20.1379	-29.2528	-32.886	-25.433	-24.4965	-25.6408	-26.959	-22.9606	-27.324	-24.734	-27.0916	-25.5428
60.5008	-26.4101	-26.4101	-26.3411	-27.2492	-25.1619	-26.891	-28.6177	-34.139	-32.5019	-29.3434	-21.4164	-22.2693	-28.1216	-38.2019	-25.5567	-25.7878	-27.3036	-24.7433	-29.2027	-23.9169	-24.3547	-33.2639	-19.9991	-27.0904	-27.5467	-26.2299	-25.3128	-24.104	-24.3903	-25.8909	-27.2498	-26.6242	-25.4131	-23.927	-23.239	-20.557	-20.297	-20.2683	-30.23	-33.9588	-25.8332	-24.7384	-25.9065	-27.2685	-23.0677	-27.7128	-25.0501	-27.5648	-25.8526
64.8432	-26.8797	-26.8797	-26.8955	-27.791	-25.8093	-27.3705	-28.9715	-34.6303	-32.9589	-29.748	-21.7821	-22.5875	-29.1515	-39.5213	-26.1193	-26.2375	-27.5045	-25.1513	-29.5278	-24.1623	-24.451	-33.4744	-20.5467	-27.4485	-28.2013	-26.6673	-25.868	-24.573	-24.82	-26.4978	-27.8706	-27.0664	-25.885	-24.4348	-23.6678	-21.0709	-20.6727	-20.5377	-31.1941	-35.0143	-26.2953	-25.1613	-26.2966	-27.6872	-23.3011	-28.1735	-25.4635	-28.0466	-26.2214
69.4972	-27.4655	-27.4655	-27.5495	-28.4544	-26.489	-27.8822	-29.3599	-35.1164	-33.4406	-30.1464	-22.2196	-23.0688	-30.2239	-40.7478	-26.7684	-26.8117	-27.8513	-25.6946	-29.9053	-24.5401	-24.654	-33.69	-21.1133	-27.7844	-28.9429	-27.1731	-26.4873	-25.1062	-25.3213	-27.115	-28.4528	-27.5295	-26.424	-24.9959	-24.2172	-21.7157	-21.2067	-21.0602	-32.0734	-36.0558	-26.8205	-25.7902	-26.8709	-28.2119	-23.7115	-28.7384	-25.9513	-28.5193	-26.6439
74.4853	-28.1518	-28.1518	-28.2366	-29.1852	-27.1857	-28.311	-29.8522	-35.6555	-33.9649	-30.5127	-22.7349	-23.7473	-31.2164	-41.8559	-27.494	-27.4719	-28.3624	-26.3407	-30.3683	-25.115	-25.0219	-33.9854	-21.7247	-28.1526	-29.7407	-27.7092	-27.1395	-25.6131	-25.8868	-27.7563	-29.0254	-28.0192	-26.9963	-25.5583	-24.8898	-22.4551	-21.8895	-21.8472	-32.8206	-37.0336	-27.4263	-26.5959	-27.6584	-28.8093	-24.3099	-29.385	-26.4935	-29.0253	-27.191
79.8313	-28.9432	-28.9432	-28.8837	-29.9418	-27.9018	-28.6408	-30.4255	-36.2297	-34.5233	-30.9491	-23.292	-24.5398	-32.2094	-42.8528	-28.2972	-28.1859	-29.0281	-27.0883	-30.9048	-25.8852	-25.5577	-34.4074	-22.3794	-28.4744	-30.5733	-28.2928	-27.7635	-26.0907	-26.4908	-28.4008	-29.5847	-28.5136	-27.5385	-26.1523	-25.5555	-23.22	-22.703	-22.7122	-33.5262	-38.0169	-28.0804	-27.4761	-28.6174	-29.4912	-25.0597	-30.1196	-27.0836	-29.5915	-27.8562
85.5611	-29.8105	-29.8105	-29.4946	-30.758	-28.6921	-28.9918	-31.1263	-36.8483	-35.1545	-31.4307	-23.8845	-25.3512	-33.1961	-43.8237	-29.1372	-28.981	-29.8263	-27.9057	-31.5122	-26.8601	-26.2774	-34.9835	-23.0837	-28.7028	-31.3688	-28.8692	-28.3213	-26.574	-27.0969	-29.0683	-30.1694	-28.9923	-28.0472	-26.7146	-26.1886	-23.9456	-23.5779	-23.5508	-34.1463	-39.0028	-28.7265	-28.4022	-29.6754	-30.2337	-25.9139	-30.9521	-27.7338	-30.2513	-28.6282
91.7021	-30.6853	-30.6853	-30.0569	-31.6331	-29.5617	-29.3379	-31.9435	-37.5696	-35.8362	-31.9682	-24.5221	-26.0986	-34.131	-44.7787	-29.9602	-29.8211	-30.6745	-28.7141	-32.1691	-28.0422	-27.1949	-35.7339	-23.8014	-28.8618	-32.1041	-29.4	-28.7925	-27.0497	-27.6565	-29.7256	-30.7895	-29.4867	-28.5171	-27.2589	-26.7487	-24.5534	-24.4189	-24.4664	-34.7871	-39.9748	-29.3721	-29.2714	-30.7588	-30.9648	-26.8347	-31.8438	-28.4413	-30.9729	-29.4564
98.2839	-31.4594	-31.4594	-30.6029	-32.5572	-30.5066	-29.7947	-32.8217	-38.3961	-36.5734	-32.5566	-25.207	-26.9582	-35.0267	-45.7157	-30.7191	-30.6658	-31.5147	-29.4608	-32.8559	-29.3572	-28.268	-36.5972	-24.4994	-28.9154	-32.7427	-29.856	-29.2041	-27.3644	-28.1664	-30.3788	-31.4399	-30.0398	-29.0352	-27.7855	-27.235	-25.0283	-25.1814	-25.3778	-35.4868	-40.9734	-29.9769	-30.0948	-31.7855	-31.6653	-27.7535	-32.7631	-29.1764	-31.7162	-30.2685
105.338	-32.1818	-32.1818	-31.1721	-33.4871	-31.4661	-30.4805	-33.7328	-39.3076	-37.3537	-33.1441	-25.9287	-27.8337	-35.9216	-46.6333	-31.4126	-31.4906	-32.306	-30.1304	-33.5814	-30.6807	-29.4328	-37.52	-25.17	-28.9416	-33.2614	-30.2512	-29.4604	-27.543	-28.6375	-31.0328	-32.1221	-30.6672	-29.5895	-28.2621	-27.6499	-25.3716	-25.8082	-26.2189	-36.1756	-41.9808	-30.5031	-30.9214	-32.7069	-32.3205	-28.5439	-33.6859	-29.8838	-32.4598	-31.0336
[truncated: 29 more columns]

## Sheet: Figure 1c PowDAY2
	MO	MO	MO	MO	MO	MO	MO	MO	MO	MO	MO	MO	MO	MO	MO	MO	MO	MO	MO	MO	MO	MO	MO	MO	MO	MO	RSC	RSC	RSC	RSC	RSC	RSC	RSC	RSC	RSC	RSC	RSC	RSC	RSC	RSC	RSC	RSC	RSC	RSC	RSC	RSC	RSC	RSC	RSC
3.07137	-12.4855	-12.4855	-13.8445	-12.0575	-10.5942	-15.0689	-16.3461	-21.5453	-19.823	-10.4778	-5.86847	-9.25748	-2.99339	-12.7472	-12.95	-6.2184	-19.614	-15.2711	-14.3156	-13.7601	-14.908	-18.5085	-6.14434	-14.4755	-16.3943	-13.9395	-13.7105	-13.2701	-13.0485	-12.3997	-11.912	-14.4969	-14.3407	-12.7192	-12.9588	-8.77577	-9.41398	-8.1429	-4.97496	-10.3853	-3.13013	-15.3396	-15.6494	-15.244	-13.3034	-14.7461	-13.8385	-12.6673	-14.4577
3.29181	-12.7301	-12.7301	-14.0705	-12.398	-11.1296	-15.3221	-16.7396	-21.9718	-20.196	-10.6997	-6.21263	-9.86112	-3.95264	-12.9954	-13.2867	-6.72583	-19.8254	-15.5161	-14.4896	-14.0787	-15.3193	-19.0897	-6.32446	-14.6357	-16.5588	-14.2772	-14.1836	-13.456	-13.4384	-12.6834	-12.1337	-14.7604	-14.6215	-13.033	-13.173	-9.08533	-9.7208	-8.37095	-5.56098	-10.5943	-3.79456	-15.6054	-15.7382	-15.2862	-13.5267	-15.1089	-13.9341	-12.9349	-14.745
3.52808	-13.3406	-13.3406	-14.1473	-12.9137	-11.5457	-15.5549	-16.9585	-22.44	-20.4217	-11.1186	-7.15087	-10.2507	-4.80097	-13.3854	-13.5431	-7.37848	-20.0263	-15.8272	-14.7198	-14.324	-15.4119	-19.6534	-6.47102	-14.9632	-16.6891	-14.4147	-14.4066	-13.7154	-13.4615	-13.0197	-12.4061	-14.953	-14.7715	-13.3092	-13.4013	-9.38885	-10.1923	-8.87345	-6.23533	-10.8737	-4.69606	-15.782	-15.7213	-15.3617	-13.6841	-15.5125	-14.0883	-13.1527	-14.8947
3.7813	-13.9467	-13.9467	-14.3084	-13.4334	-11.6671	-15.7401	-17.2742	-22.7111	-20.627	-11.576	-8.20089	-10.5317	-5.34998	-13.9653	-13.7405	-8.09878	-20.2947	-16.0607	-14.8834	-14.5261	-15.6227	-20.1645	-6.65904	-15.1955	-16.8597	-14.4669	-14.3691	-13.7692	-13.517	-13.4627	-12.6742	-15.2329	-14.9293	-13.3803	-13.575	-9.62747	-11.0514	-9.53869	-6.47404	-11.499	-5.58406	-16.0256	-15.7869	-15.5468	-13.7658	-15.9247	-14.3636	-13.4244	-15.2435
4.0527	-14.3601	-14.3601	-14.5059	-13.7035	-11.9351	-15.9091	-17.522	-22.9683	-20.9617	-12.2114	-9.03466	-10.9373	-5.88403	-14.4536	-13.9109	-8.66908	-20.616	-16.2017	-14.9954	-14.7148	-15.8452	-20.63	-6.8797	-15.3213	-16.7934	-14.6401	-14.376	-13.9697	-13.5242	-13.6598	-13.0432	-15.5308	-15.0247	-13.4537	-13.7182	-9.84623	-11.8562	-10.078	-7.06275	-12.1052	-6.40428	-16.4284	-15.8852	-15.8564	-13.8321	-16.2123	-14.5985	-13.8891	-15.5383
4.34358	-14.4263	-14.4263	-14.7883	-13.8904	-12.1412	-16.0488	-17.6863	-23.1585	-21.1314	-12.6401	-9.57439	-11.2333	-6.68785	-15.0925	-13.9923	-9.0784	-20.7693	-16.3744	-15.2494	-14.7281	-15.8965	-21.1099	-7.22764	-15.4072	-16.7788	-15.0142	-14.5613	-14.2128	-13.5257	-13.4445	-13.3848	-15.565	-15.1727	-13.5373	-13.7934	-9.9378	-12.5336	-10.1081	-7.92028	-12.4693	-7.05211	-16.8782	-15.973	-16.1638	-13.7506	-16.3582	-14.7406	-14.4058	-15.8267
4.65533	-14.4634	-14.4634	-14.8781	-13.9899	-12.2272	-16.2856	-17.8452	-23.3459	-21.143	-13.1093	-9.85485	-11.8074	-7.38719	-15.6864	-13.8458	-9.44489	-20.8315	-16.6222	-15.4134	-14.5041	-15.9424	-21.5301	-7.55053	-15.524	-16.7977	-15.0978	-14.5164	-14.3178	-13.4382	-13.489	-13.5185	-15.6283	-15.2208	-13.4835	-13.8649	-10.2328	-12.3456	-10.3172	-8.65855	-12.7537	-7.66401	-17.0772	-15.9337	-16.4878	-13.7907	-16.3908	-14.8205	-14.8081	-16.0414
4.98946	-14.4647	-14.4647	-14.6169	-14.112	-12.2587	-16.4889	-17.9647	-23.418	-21.0329	-13.7341	-10.3141	-12.3177	-7.75125	-15.7976	-13.4259	-9.88706	-20.9308	-16.8982	-15.5064	-14.093	-15.7865	-21.7896	-7.76229	-15.5352	-16.7013	-15.3023	-14.323	-14.1792	-13.1478	-13.7721	-13.6763	-15.7897	-15.2477	-13.362	-13.7474	-10.5658	-12.0528	-10.4542	-9.5292	-12.7941	-8.20982	-17.1561	-15.8368	-16.7856	-13.645	-16.3237	-14.7681	-15.0787	-16.1368
5.34757	-14.1313	-14.1313	-14.1915	-14.1932	-12.332	-16.6049	-18.0145	-23.1981	-20.7392	-14.4699	-10.9848	-12.6305	-7.90927	-15.4988	-12.9935	-10.2269	-21.2328	-17.0631	-15.6967	-13.4524	-15.6053	-22.0311	-7.9176	-15.8251	-16.4413	-15.3389	-14.1012	-13.9943	-12.7763	-14.0492	-14.0728	-15.9487	-15.3199	-12.9855	-13.4158	-10.783	-11.727	-10.1491	-10.2983	-12.5698	-8.74294	-17.164	-15.6005	-16.9836	-13.5342	-16.035	-14.5906	-15.345	-16.1994
5.73138	-13.4338	-13.4338	-13.8426	-14.042	-12.3477	-16.52	-17.8755	-22.6616	-20.2248	-15.0108	-10.9581	-12.6035	-8.32273	-14.82	-12.4372	-10.3521	-21.5843	-17.1011	-15.91	-12.3161	-15.351	-22.3041	-8.10959	-15.974	-16.0396	-15.3209	-13.4085	-13.4779	-12.447	-13.9635	-14.4965	-16.0686	-15.3389	-12.312	-12.7013	-10.7921	-11.5237	-9.85323	-10.6474	-12.0928	-9.13748	-17.1726	-15.2855	-17.1837	-13.2554	-15.5306	-14.4083	-15.5754	-16.3167
6.14274	-12.4262	-12.4262	-13.346	-13.7554	-12.1579	-16.3258	-17.307	-21.7547	-19.3483	-15.4138	-10.8858	-12.3799	-8.27417	-13.8372	-11.7314	-10.3638	-21.9866	-16.7579	-16.0587	-10.8613	-14.8471	-22.5057	-8.30803	-15.8404	-15.2417	-14.9527	-12.4137	-12.624	-11.7454	-13.6443	-14.6425	-16.0108	-15.0037	-11.2242	-11.5626	-10.2865	-11.149	-9.43896	-10.5078	-11.6289	-9.39666	-17.1387	-14.691	-17.1905	-12.6645	-14.7203	-14.1714	-15.7262	-16.3536
6.58363	-11.274	-11.274	-12.7787	-13.0712	-11.5844	-15.9206	-16.2249	-20.7268	-18.0808	-15.4666	-10.3999	-11.6206	-7.63052	-12.7554	-10.6782	-10.2273	-22.3488	-15.9185	-16.0766	-9.13987	-14.3211	-22.4943	-8.48894	-15.3872	-13.8797	-14.3208	-11.2776	-11.8753	-10.8692	-13.1525	-14.511	-15.4961	-14.2267	-9.84487	-10.1213	-9.00688	-9.23708	-8.11278	-9.93658	-11.2943	-9.4393	-17.0633	-13.8531	-16.9193	-11.5463	-13.7343	-14.0295	-15.7738	-16.1914
7.05616	-10.3931	-10.3931	-11.8357	-11.7717	-10.6566	-15.1371	-14.7567	-19.7752	-17.0313	-14.9864	-9.08364	-9.80477	-6.61892	-12.1956	-9.23507	-9.72338	-22.5642	-14.4851	-15.6331	-7.97547	-13.5913	-22.2427	-8.46487	-14.4694	-12.1606	-13.4161	-10.2715	-11.099	-9.66277	-12.1931	-14.1313	-14.6991	-12.9835	-8.64037	-8.88953	-6.9059	-6.67355	-5.92093	-8.88324	-11.3434	-9.35659	-16.7371	-12.5674	-16.1763	-9.93118	-12.9422	-13.8551	-15.6916	-15.7842
7.5626	-9.98727	-9.98727	-10.6769	-10.4763	-9.55034	-14.1531	-13.2643	-19.1872	-16.5017	-14.1839	-7.38758	-7.57304	-5.59138	-12.3421	-8.02003	-8.83284	-22.5149	-12.6109	-14.8365	-7.70084	-12.3702	-21.6005	-8.27999	-13.36	-10.3818	-12.5031	-9.86018	-10.7435	-8.34948	-11.0851	-13.4731	-13.8083	-11.6234	-8.04475	-8.37359	-4.66672	-4.24916	-3.3934	-7.75219	-11.77	-8.99774	-15.9289	-10.6419	-14.9394	-8.09753	-12.8015	-13.4803	-15.3496	-14.9166
8.1054	-10.2865	-10.2865	-9.74209	-9.74435	-8.87639	-13.3747	-12.3223	-19.329	-16.7382	-13.4832	-5.89792	-5.71527	-4.87539	-13.0355	-7.50434	-7.73076	-22.4036	-10.9629	-14.065	-8.26852	-10.8757	-20.4718	-7.99301	-12.4106	-9.08369	-11.7596	-10.2006	-10.9809	-7.42266	-10.4253	-13.0083	-13.1377	-10.759	-8.21564	-8.56371	-3.0728	-2.33167	-1.31162	-7.05502	-12.5662	-8.39702	-14.9272	-8.53297	-13.652	-6.82932	-13.3288	-12.7766	-14.7146	-13.783
8.68715	-11.2131	-11.2131	-9.68098	-9.8468	-8.92364	-13.2466	-12.2001	-20.1001	-17.6256	-13.2642	-5.15412	-4.96233	-4.78555	-14.1981	-7.71739	-6.78094	-22.3222	-10.1467	-13.7504	-9.4208	-9.64908	-19.488	-7.60472	-12.0236	-8.69297	-11.5342	-11.0999	-11.8427	-7.37373	-10.5391	-13.0978	-13.1203	-10.7215	-9.10746	-9.45887	-2.50361	-1.48467	-0.484892	-7.1551	-13.6771	-7.80883	-14.1174	-6.9564	-12.9366	-6.36948	-14.3654	-11.9332	-14.1704	-12.8418
9.31066	-12.5587	-12.5587	-10.5261	-10.7064	-9.67416	-13.8409	-12.8734	-21.3302	-18.9707	-13.5823	-5.5155	-5.38158	-5.58158	-15.5647	-8.51249	-6.54192	-22.2874	-10.2662	-13.9205	-11.01	-9.12321	-19.1905	-7.50181	-12.2912	-9.14965	-11.9389	-12.3979	-12.8997	-8.28926	-11.3026	-13.7113	-13.6335	-11.3564	-10.5154	-10.8351	-2.99242	-2.00265	-0.940536	-8.05507	-15.0528	-7.68617	-13.9921	-6.40077	-13.0847	-6.70966	-15.6931	-11.5586	-13.8896	-12.5369
9.97892	-14.1844	-14.1844	-12.0558	-12.1633	-10.9065	-15.0202	-14.208	-22.6966	-20.4915	-14.3843	-6.81888	-6.69194	-6.96994	-16.877	-9.77053	-6.96258	-22.4416	-11.2318	-14.6189	-12.8048	-9.39075	-19.6267	-7.8263	-13.0195	-10.3865	-12.8432	-13.8039	-13.8753	-9.75905	-12.5532	-14.774	-14.5686	-12.5462	-12.0831	-12.4299	-4.37975	-3.49305	-2.34708	-9.53741	-16.4132	-8.12911	-14.4522	-6.83959	-14.0505	-7.80257	-17.1008	-11.7883	-14.1888	-12.9489
10.6951	-15.7339	-15.7339	-13.8673	-13.8685	-12.3961	-16.4661	-16.0045	-24.1224	-22.0034	-15.4974	-8.52154	-8.4495	-8.79466	-17.9761	-11.282	-8.04372	-22.7624	-12.8417	-15.5707	-14.5382	-10.3268	-20.681	-8.31195	-14.166	-11.9605	-14.053	-15.0251	-14.8205	-11.5204	-14.2392	-15.9839	-15.6659	-14.0523	-13.6427	-14.0168	-6.36056	-5.65514	-4.52474	-11.5252	-17.4825	-9.13029	-15.5382	-8.05538	-15.5775	-9.36174	-18.4227	-12.4465	-15.03	-13.9471
11.4628	-16.9615	-16.9615	-15.5302	-15.6644	-13.9532	-17.9213	-17.8045	-25.4063	-23.428	-16.6348	-10.1225	-10.4753	-10.6642	-18.6302	-12.8684	-9.50523	-23.24	-14.7945	-16.481	-16.023	-11.7334	-22.1572	-8.84683	-15.4977	-13.6716	-15.3683	-16.2023	-15.7483	-13.3548	-15.8538	-17.0341	-16.8249	-15.5588	-15.0806	-15.5092	-8.6145	-8.01393	-7.04713	-13.5325	-18.2371	-10.5164	-17.0131	-9.73875	-17.3184	-11.2049	-19.5893	-13.4928	-16.2229	-15.3762
12.2855	-17.9007	-17.9007	-17.0642	-17.3779	-15.2702	-19.3486	-19.5004	-26.6383	-24.7821	-17.8326	-11.5295	-12.0932	-12.2928	-18.7112	-14.3734	-11.1511	-23.6498	-16.7931	-17.3304	-17.0923	-13.4023	-23.6671	-9.42494	-16.8669	-15.3666	-16.5758	-17.2121	-16.7208	-14.98	-17.1632	-17.8527	-17.9716	-16.9776	-16.2029	-16.6813	-10.741	-10.3078	-9.30621	-15.1504	-18.8232	-12.0289	-18.2873	-11.6	-18.89	-13.1356	-20.5515	-14.6476	-17.4548	-16.9756
13.1673	-18.6456	-18.6456	-18.3517	-18.7811	-16.256	-20.6476	-20.9522	-27.77	-25.9307	-18.9595	-12.6768	-13.3064	-13.6005	-18.4777	-15.5774	-12.7571	-23.9956	-18.5373	-18.3211	-17.7066	-15.0874	-24.9684	-10.1528	-18.1515	-16.914	-17.6237	-18.1387	-17.6486	-16.2224	-18.1458	-18.4279	-19.082	-18.1508	-17.0711	-17.4921	-12.5535	-12.0537	-11.2198	-16.391	-19.344	-13.5268	-19.378	-13.3404	-20.1376	-14.794	-21.2862	-15.8793	-18.5461	-18.4222
14.1123	-19.4056	-19.4056	-19.349	-19.7824	-16.997	-21.6537	-22.1497	-28.6112	-26.7844	-19.9255	-13.531	-14.1531	-14.5337	-18.2337	-16.5454	-14.2142	-24.1762	-19.7985	-19.4115	-17.9913	-16.6748	-26.0083	-11.0001	-19.342	-18.1543	-18.4071	-18.9801	-18.4038	-17.0587	-18.6721	-18.7801	-20.0373	-19.0146	-17.6807	-18.0914	-13.7286	-12.9724	-12.2227	-17.3209	-19.6998	-14.8255	-20.4006	-14.7656	-21.0612	-16.0828	-21.7799	-17.0286	-19.4583	-19.5495
15.1252	-19.9975	-19.9975	-20.0507	-20.2871	-17.4709	-22.2668	-23.0189	-29.271	-27.4102	-20.6108	-14.0365	-14.8506	-14.9766	-18.1267	-17.3024	-15.4322	-24.2209	-20.5656	-20.3762	-18.2305	-17.8175	-26.831	-11.813	-20.1827	-18.9949	-18.8955	-19.6429	-18.9569	-17.5114	-19.0085	-19.1143	-20.6548	-19.5372	-18.1249	-18.5342	-14.3269	-13.4758	-12.7499	-17.795	-20.0248	-15.9475	-21.249	-15.7206	-21.773	-16.9516	-22.1405	-17.9547	-20.1287	-20.4139
16.2108	-20.4617	-20.4617	-20.6576	-20.4856	-17.9131	-22.6181	-23.531	-29.7372	-27.8764	-20.9568	-14.2168	-15.3144	-15.2165	-18.1002	-17.8475	-16.4148	-24.0711	-20.9762	-21.1086	-18.5388	-18.4119	-27.384	-12.5169	-20.7629	-19.4809	-19.2448	-20.0447	-19.2344	-17.7485	-19.1704	-19.4329	-21.0223	-19.6984	-18.5635	-18.8424	-14.5244	-13.5995	-12.9979	-18.0335	-20.3052	-16.8582	-21.9065	-16.1944	-22.2854	-17.5175	-22.4502	-18.6077	-20.5996	-20.9114
17.3743	-20.8857	-20.8857	-21.0067	-20.7585	-18.3235	-22.7979	-23.7489	-30.0477	-28.2272	-21.0258	-14.1779	-15.5675	-15.4322	-18.2589	-18.3441	-17.1685	-23.7561	-21.1526	-21.5846	-18.9365	-18.5776	-27.7016	-13.0845	-21.1873	-19.8549	-19.5517	-20.3203	-19.4771	-17.9711	-19.3781	-19.7604	-21.2688	-19.8203	-18.9535	-19.1211	-14.6937	-13.6157	-13.2349	-18.323	-20.6847	-17.6126	-22.4123	-16.3337	-22.6724	-17.8368	-22.6947	-18.8668	-20.8166	-21.1823
18.6213	-21.2494	-21.2494	-21.3264	-21.142	-18.5854	-22.8897	-23.9039	-30.267	-28.4791	-20.877	-13.9089	-15.8788	-15.5936	-18.638	-18.9039	-17.8226	-23.4697	-21.3265	-21.9641	-19.3876	-18.587	-27.8558	-13.4556	-21.6347	-20.2655	-19.9563	-20.5105	-19.631	-18.2845	-19.8243	-20.1885	-21.4736	-20.0391	-19.334	-19.4248	-15.08	-13.9486	-13.6072	-18.6992	-21.1388	-18.3153	-22.9139	-16.4944	-22.9743	-18.2035	-22.9321	-18.914	-21.0139	-21.3672
19.9578	-21.6793	-21.6793	-21.6754	-21.6073	-18.7465	-23.017	-24.1241	-30.4177	-28.6452	-20.6671	-13.4537	-16.17	-15.6183	-19.1464	-19.4943	-18.4568	-23.3486	-21.6356	-22.3945	-19.7061	-18.6973	-28.008	-13.6184	-22.053	-20.817	-20.3684	-20.7784	-19.8197	-18.6919	-20.4395	-20.7302	-21.6897	-20.3501	-19.6627	-19.7278	-15.5599	-14.4434	-14.1712	-19.1048	-21.5726	-18.9605	-23.418	-16.8078	-23.2663	-18.6421	-23.08	-19.0172	-21.3048	-21.6203
21.3903	-22.0554	-22.0554	-21.8227	-21.9944	-18.8259	-23.1696	-24.3142	-30.5146	-28.7049	-20.5157	-13.0051	-16.4001	-15.4955	-19.742	-20.1163	-19.0492	-23.3744	-22.0128	-22.9305	-19.7754	-18.9828	-28.2478	-13.6397	-22.4484	-21.4377	-20.888	-20.9859	-20.037	-18.9558	-20.9442	-21.2793	-21.8688	-20.6701	-19.9548	-19.9582	-16.0049	-14.9044	-14.8554	-19.2631	-21.9746	-19.4931	-23.7571	-17.2471	-23.5815	-19.1245	-23.1493	-19.3402	-21.7757	-22.0026
22.9255	-22.4328	-22.4328	-21.957	-22.2212	-18.8584	-23.4043	-24.498	-30.5704	-28.7865	-20.5806	-12.9923	-16.5163	-15.6815	-20.5035	-20.6234	-19.5887	-23.5744	-22.3966	-23.4092	-19.6797	-19.4276	-28.5586	-13.6261	-22.7386	-22.1103	-21.4466	-21.1385	-20.2363	-19.196	-21.2675	-21.6902	-22.0205	-20.9588	-20.2396	-20.1858	-16.3543	-15.3743	-15.6509	-19.598	-22.3674	-19.9758	-23.9019	-17.7113	-23.9555	-19.5601	-23.2153	-19.8286	-22.4064	-22.4857
24.571	-22.7856	-22.7856	-22.0669	-22.453	-18.8856	-23.6468	-24.6057	-30.6215	-28.8508	-20.9673	-13.4456	-16.6174	-16.2056	-21.3963	-20.9526	-20.0901	-23.7571	-22.6955	-23.8711	-19.7292	-19.898	-28.9146	-13.7236	-22.9117	-22.7765	-21.926	-21.2835	-20.5145	-19.4929	-21.6099	-22.1048	-22.2076	-21.1898	-20.4895	-20.4256	-16.6759	-15.7603	-16.3524	-20.1368	-22.8167	-20.4856	-23.8447	-18.0789	-24.2593	-19.9179	-23.3148	-20.27	-23.0324	-22.9836
26.3345	-23.0583	-23.0583	-22.2743	-22.6858	-18.9718	-23.8488	-24.7019	-30.7189	-28.9099	-21.6327	-14.261	-16.933	-16.9429	-22.3376	-21.1674	-20.5267	-23.8847	-22.9218	-24.3627	-19.9261	-20.308	-29.2219	-13.9947	-23.2138	-23.3546	-22.3862	-21.5458	-20.8729	-19.8646	-21.9582	-22.4797	-22.4728	-21.4765	-20.7337	-20.6823	-17.0353	-16.0618	-16.9652	-20.6627	-23.2304	-21.0129	-23.8039	-18.3464	-24.4974	-20.2721	-23.5363	-20.6309	-23.5141	-23.3637
28.2246	-23.3451	-23.3451	-22.4939	-22.9113	-19.191	-23.9878	-24.8256	-30.8486	-29.0125	-22.4452	-15.1989	-17.5634	-17.7266	-23.2209	-21.2571	-21.0051	-24.0733	-23.0385	-24.8292	-20.326	-20.6561	-29.4696	-14.4328	-23.6554	-23.909	-22.7724	-21.9396	-21.296	-20.3056	-22.277	-22.7315	-22.8295	-21.8175	-20.9958	-20.892	-17.3503	-16.4648	-17.3352	-21.1819	-23.6238	-21.549	-23.7589	-18.6519	-24.6658	-20.6248	-23.9131	-20.9595	-23.8884	-23.6262
30.2504	-23.6482	-23.6482	-22.8257	-23.2012	-19.4753	-24.1354	-25.0483	-31.0162	-29.1944	-23.3523	-16.2234	-18.3502	-18.3923	-24.0472	-21.4441	-21.5211	-24.3671	-23.1975	-25.319	-20.8684	-20.9986	-29.6829	-14.947	-24.1004	-24.4242	-23.1372	-22.4077	-21.7155	-20.7565	-22.5649	-23.0321	-23.1754	-22.1941	-21.2518	-21.133	-17.6752	-17.041	-17.7857	-21.574	-23.9347	-22.151	-23.8037	-19.1559	-24.8628	-20.947	-24.3697	-21.3327	-24.2098	-23.8173
32.4216	-23.9737	-23.9737	-23.2151	-23.5664	-19.7979	-24.3064	-25.3948	-31.2296	-29.4809	-24.2601	-17.1482	-19.1587	-18.908	-24.806	-21.8187	-22.081	-24.728	-23.3306	-25.811	-21.4676	-21.4074	-29.9264	-15.5232	-24.5998	-24.8257	-23.5261	-22.8886	-22.0526	-21.2008	-22.8287	-23.3761	-23.5284	-22.5724	-21.4648	-21.3813	-18.1037	-17.5769	-18.1766	-22.0261	-24.1229	-22.74	-23.8965	-19.874	-25.0482	-21.3685	-24.8558	-21.8255	-24.5702	-24.0089
34.7486	-24.3396	-24.3396	-23.6037	-23.9259	-20.2705	-24.5481	-25.8187	-31.5616	-29.8416	-25.2073	-17.9208	-19.8684	-19.2557	-25.3617	-22.2991	-22.6854	-25.174	-23.443	-26.3538	-22.0529	-21.9332	-30.2244	-16.0968	-25.0333	-25.1101	-23.8964	-23.2708	-22.3762	-21.5767	-23.0964	-23.8058	-23.9438	-22.9948	-21.721	-21.6021	-18.5502	-18.0611	-18.6309	-22.3221	-24.2761	-23.2815	-23.9469	-20.7565	-25.249	-21.8109	-25.3052	-22.4318	-24.919	-24.2006
37.2426	-24.6678	-24.6678	-23.9839	-24.3242	-20.8616	-24.8807	-26.3134	-31.9587	-30.174	-26.1166	-18.7111	-20.5153	-19.6403	-25.8157	-22.8337	-23.2942	-25.622	-23.5549	-26.8652	-22.5941	-22.5041	-30.535	-16.6022	-25.4577	-25.324	-24.1965	-23.5419	-22.6562	-21.9897	-23.4707	-24.2896	-24.3992	-23.4741	-21.9913	-21.7736	-18.9855	-18.4964	-19.0038	-22.5417	-24.4661	-23.7291	-24.0506	-21.746	-25.4477	-22.1953	-25.7446	-23.0716	-25.2633	-24.4342
39.9157	-25.0158	-25.0158	-24.2826	-24.753	-21.3855	-25.1987	-26.8009	-32.3517	-30.5197	-26.9071	-19.3053	-21.0501	-20.022	-26.2218	-23.3646	-23.831	-25.9987	-23.6905	-27.4244	-23.0294	-23.0948	-30.8608	-17.0472	-25.8755	-25.4566	-24.4516	-23.7655	-22.9004	-22.4172	-23.9315	-24.7793	-24.7933	-23.8822	-22.2544	-21.9642	-19.4448	-18.9305	-19.2134	-22.7884	-24.7212	-24.0519	-24.1602	-22.7307	-25.7256	-22.5092	-26.1598	-23.6579	-25.6331	-24.6468
42.7805	-25.3543	-25.3543	-24.5083	-25.2197	-21.8782	-25.525	-27.1976	-32.6343	-30.8384	-27.4676	-19.7284	-21.529	-20.4846	-26.6474	-23.9116	-24.2189	-26.2961	-23.8001	-27.8525	-23.3407	-23.577	-31.2228	-17.4755	-26.1659	-25.5157	-24.6637	-24.0312	-23.1411	-22.7627	-24.3114	-25.1821	-25.1412	-24.1906	-22.4868	-22.0824	-19.8643	-19.3563	-19.3196	-22.9099	-25.0351	-24.288	-24.3026	-23.5997	-25.9928	-22.7353	-26.4773	-24.1333	-26.0046	-24.8534
45.8511	-25.6182	-25.6182	-24.687	-25.5718	-22.3671	-25.7828	-27.4495	-32.7828	-31.0303	-27.8581	-19.9634	-21.9417	-20.8652	-27.0078	-24.3547	-24.5236	-26.549	-23.8945	-28.0787	-23.5651	-23.9625	-31.5803	-17.9258	-26.3372	-25.7146	-24.8648	-24.2769	-23.3495	-23.1398	-24.6459	-25.557	-25.4335	-24.4579	-22.7001	-22.2556	-20.1985	-19.6933	-19.3772	-23.0955	-25.3141	-24.4808	-24.4765	-24.2988	-26.1702	-22.8142	-26.7475	-24.4749	-26.3739	-25.0628
49.1419	-25.8472	-25.8472	-24.8925	-25.8942	-22.8909	-26.0171	-27.6639	-32.9383	-31.2047	-28.1937	-20.0937	-22.1213	-21.0189	-27.3541	-24.6945	-24.7599	-26.7215	-23.992	-28.2523	-23.7641	-24.2427	-31.9137	-18.395	-26.4015	-25.991	-25.0949	-24.5531	-23.5901	-23.4555	-24.9392	-25.9136	-25.7453	-24.7191	-22.9287	-22.4528	-20.4644	-19.9188	-19.4806	-23.3643	-25.6475	-24.6918	-24.7169	-24.7891	-26.3173	-22.8835	-27.0346	-24.752	-26.7326	-25.2984
52.669	-26.0411	-26.0411	-25.0575	-26.2158	-23.4074	-26.3447	-27.9187	-33.2482	-31.5439	-28.5659	-20.2758	-22.2921	-21.1249	-27.7473	-24.9628	-24.9806	-26.8595	-24.2062	-28.4784	-24.0362	-24.4277	-32.2117	-18.9434	-26.5799	-26.3791	-25.3793	-24.8281	-23.8753	-23.7681	-25.254	-26.3439	-26.0705	-25.0304	-23.2299	-22.7105	-20.5991	-20.0856	-19.6788	-23.407	-26.0675	-24.9708	-24.9539	-25.1169	-26.5762	-22.9221	-27.4587	-24.996	-27.0729	-25.5321
56.4493	-26.2897	-26.2897	-25.2833	-26.5922	-24.0077	-26.7523	-28.2328	-33.7188	-32.0172	-28.9863	-20.512	-22.3942	-21.2423	-28.2923	-25.2689	-25.2551	-27.0108	-24.4819	-28.7508	-24.376	-24.536	-32.4997	-19.5165	-26.808	-26.8356	-25.7467	-25.1431	-24.1771	-24.0661	-25.6487	-26.8372	-26.4426	-25.4033	-23.6507	-23.0638	-20.7235	-20.2626	-19.8262	-23.4585	-26.5823	-25.3029	-25.1658	-25.4012	-26.9033	-23.0013	-27.9834	-25.2262	-27.441	-25.8165
60.5008	-26.6621	-26.6621	-25.6319	-27.0183	-24.6336	-27.2735	-28.5882	-34.2502	-32.5789	-29.4368	-20.8067	-22.3705	-21.4906	-28.9225	-25.6606	-25.6261	-27.2085	-24.81	-29.0862	-24.7928	-24.6298	-32.7538	-20.1125	-27.027	-27.3659	-26.128	-25.5278	-24.4717	-24.4064	-26.1151	-27.3758	-26.873	-25.8292	-24.155	-23.4761	-20.8949	-20.4535	-19.8113	-23.6619	-27.1655	-25.6661	-25.3938	-25.7295	-27.2835	-23.158	-28.6057	-25.4925	-27.8698	-26.1597
64.8432	-27.0867	-27.0867	-26.1456	-27.4674	-25.184	-27.8003	-28.9164	-34.795	-33.1423	-29.8947	-21.194	-22.4256	-21.8574	-29.6858	-26.1074	-26.0835	-27.4804	-25.2271	-29.4734	-25.2997	-24.7362	-32.9597	-20.7471	-27.3582	-27.9799	-26.5414	-25.9918	-24.8542	-24.7947	-26.578	-27.9168	-27.3249	-26.3104	-24.7261	-23.9689	-21.1741	-20.6262	-19.8166	-24.0534	-27.8027	-26.0809	-25.7897	-26.199	-27.7321	-23.4065	-29.2553	-25.8856	-28.3331	-26.5959
69.4972	-27.5773	-27.5773	-26.7888	-28.0048	-25.7738	-28.3095	-29.2823	-35.3543	-33.6371	-30.3224	-21.5755	-22.7264	-22.3724	-30.5386	-26.6162	-26.6189	-27.9132	-25.7358	-29.8855	-25.9692	-24.9068	-33.2255	-21.4309	-27.6735	-28.6769	-27.048	-26.5087	-25.2924	-25.2236	-27.1042	-28.3753	-27.7457	-26.8305	-25.3528	-24.4706	-21.5965	-20.9176	-19.9919	-24.6331	-28.5475	-26.5723	-26.3613	-26.8695	-28.2502	-23.8067	-29.9214	-26.3757	-28.8551	-27.0766
74.4853	-28.1803	-28.1803	-27.5291	-28.6488	-26.4196	-28.7828	-29.7139	-35.9367	-34.1385	-30.7154	-22.1204	-23.2959	-23.0986	-31.503	-27.2165	-27.2686	-28.4955	-26.338	-30.3526	-26.808	-25.2545	-33.6061	-22.1005	-27.998	-29.4041	-27.5642	-27.0203	-25.7876	-25.6816	-27.7439	-28.8842	-28.1881	-27.329	-25.949	-25.0213	-22.1649	-21.3928	-20.4587	-25.4686	-29.33	-27.1121	-27.0991	-27.7429	-28.8629	-24.408	-30.6167	-26.9353	-29.4187	-27.6264
79.8313	-28.8966	-28.8966	-28.2088	-29.352	-27.1053	-29.2074	-30.2449	-36.5863	-34.7208	-31.1102	-22.6883	-24.0505	-24.1134	-32.5101	-27.8675	-27.9782	-29.2203	-27.0227	-30.842	-27.7911	-25.8307	-34.1141	-22.7667	-28.3349	-30.2515	-28.1173	-27.5923	-26.3427	-26.2438	-28.3196	-29.4011	-28.6388	-27.8011	-26.4869	-25.6249	-22.8355	-22.0779	-21.2373	-26.5079	-30.1094	-27.6755	-27.9027	-28.7674	-29.5356	-25.1602	-31.3602	-27.5892	-30.002	-28.2783
85.5611	-29.6711	-29.6711	-28.8861	-30.1749	-27.8917	-29.6004	-30.9014	-37.2882	-35.3643	-31.525	-23.3389	-24.8803	-25.1319	-33.5535	-28.5776	-28.7105	-30.0351	-27.7492	-31.3527	-28.8914	-26.6448	-34.7557	-23.4599	-28.6941	-31.1239	-28.671	-28.1362	-26.883	-26.8514	-28.8792	-29.9315	-29.1072	-28.3113	-27.0416	-26.2295	-23.5519	-22.9576	-22.1231	-27.5965	-30.9316	-28.2301	-28.7056	-29.871	-30.2522	-25.9803	-32.1674	-28.2918	-30.6417	-29.0427
91.7021	-30.4895	-30.4895	-29.5871	-31.0003	-28.8038	-29.9732	-31.7291	-38.077	-36.0767	-32.0346	-23.9918	-25.7683	-26.0366	-34.6149	-29.3429	-29.4484	-30.8838	-28.5116	-31.9262	-30.0718	-27.6621	-35.5133	-24.1524	-28.959	-31.9503	-29.2909	-28.6464	-27.316	-27.4964	-29.4985	-30.4918	-29.6559	-28.8571	-27.5925	-26.8022	-24.2741	-23.8907	-23.1114	-28.6195	-31.7779	-28.7382	-29.5022	-31.021	-31.0071	-26.8777	-32.9857	-29.05	-31.3192	-29.8691
98.2839	-31.2941	-31.2941	-30.2749	-31.8825	-29.7875	-30.4104	-32.6449	-38.9517	-36.8477	-32.5767	-24.7278	-26.6824	-26.9908	-35.6367	-30.1607	-30.1166	-31.714	-29.2367	-32.4812	-31.225	-28.7887	-36.3603	-24.8088	-29.0818	-32.6459	-29.8941	-29.1079	-27.6874	-28.1694	-30.1615	-31.1913	-30.2764	-29.4655	-28.1286	-27.2937	-24.9063	-24.7517	-24.1206	-29.5829	-32.6707	-29.1746	-30.2722	-32.1551	-31.7799	-27.7967	-33.8102	-29.8492	-32.0554	-30.6575
105.338	-32.05	-32.05	-30.9646	-32.8231	-30.7886	-31.0224	-33.6238	-39.8627	-37.608	-33.1618	-25.4911	-27.581	-27.9098	-36.7147	-30.935	-30.6741	-32.4986	-29.926	-32.9992	-32.2461	-29.9761	-37.2581	-25.4294	-29.1443	-33.223	-30.3916	-29.4943	-28.0024	-28.8259	-30.8487	-31.9525	-30.9718	-30.1254	-28.6381	-27.6858	-25.404	-25.5234	-25.0666	-30.4256	-33.5091	-29.5347	-30.9971	-33.1996	-32.5332	-28.6311	-34.6292	-30.641	-32.7967	-31.4294
[truncated: 29 more columns]

## Sheet: Figure 1c PowDAY3
	MO	MO	MO	MO	MO	MO	MO	MO	MO	MO	MO	MO	MO	MO	MO	MO	MO	MO	MO	MO	MO	MO	MO	MO	MO	MO	RSC	RSC	RSC	RSC	RSC	RSC	RSC	RSC	RSC	RSC	RSC	RSC	RSC	RSC	RSC	RSC	RSC	RSC	RSC	RSC	RSC	RSC	RSC
3.07137	-13.5235	-13.5235	-14.564	-12.5483	-11.1877	-14.4992	-15.7383	-21.0287	-19.0787	-8.81154	-7.09924	-10.5928	-9.10644	-10.6832	-13.5179	-8.68257	-20.3887	-15.022	-14.8069	-14.8861	-14.7638	-18.5085	-6.14434	-15.4702	-17.6953	-15.5332	-13.1466	-13.1873	-13.5386	-13.2834	-12.5632	-13.9364	-13.8071	-12.0865	-12.8246	-7.92093	-10.7391	-10.3452	-10.9812	-8.76553	-7.5583	-15.0703	-15.2201	-14.6149	-13.2635	-14.816	-13.691	-12.6673	-14.4577
3.29181	-13.6443	-13.6443	-15.1415	-13.1411	-11.7722	-14.7419	-16.1406	-21.5799	-19.3936	-9.32592	-7.94007	-10.9224	-9.39278	-10.8177	-13.5752	-9.30934	-20.558	-15.1214	-14.9335	-15.6435	-15.0205	-19.0897	-6.32446	-15.7713	-17.8115	-15.2953	-13.3651	-13.6142	-14.3545	-13.7054	-13.3532	-14.0728	-13.8685	-12.1887	-12.9095	-8.34319	-10.8801	-10.6398	-11.3399	-9.33122	-8.08862	-14.9427	-15.2982	-14.8451	-13.1357	-15.6794	-13.9502	-12.9349	-14.745
3.52808	-13.7119	-13.7119	-15.4562	-13.7129	-12.2086	-15.0199	-16.5083	-22.1438	-19.9597	-9.96374	-8.43842	-11.1044	-9.47611	-10.7565	-14.1205	-10.0158	-20.9408	-15.3251	-15.0292	-15.7177	-15.2767	-19.6534	-6.47102	-16.1398	-17.7953	-14.7475	-13.6052	-13.8971	-14.7124	-14.1439	-14.0346	-14.1766	-13.8987	-12.8276	-13.0213	-8.76128	-10.7084	-10.6519	-11.6749	-9.58129	-8.7907	-15.043	-15.5331	-15.1798	-13.1253	-15.9921	-14.1065	-13.1527	-14.8947
3.7813	-13.7915	-13.7915	-15.557	-14.089	-12.5923	-15.332	-16.8262	-22.4965	-20.3422	-10.7143	-8.88547	-11.4598	-9.66636	-10.9396	-14.6742	-10.4903	-20.8805	-15.5399	-15.29	-15.9037	-15.5287	-20.1645	-6.65904	-16.4695	-17.9388	-14.4952	-13.8746	-13.9925	-14.8435	-14.4781	-14.766	-14.2434	-14.1403	-13.4103	-13.3624	-9.00885	-10.6318	-10.6239	-11.9837	-9.98697	-9.47223	-15.2063	-15.8899	-15.4066	-12.9749	-15.8518	-14.1964	-13.4244	-15.2435
4.0527	-14.2379	-14.2379	-15.8262	-14.6361	-13.0376	-15.4015	-17.1196	-22.7972	-20.538	-11.2757	-9.34559	-11.6359	-9.79183	-11.1797	-15.2219	-10.8487	-20.8717	-15.6927	-15.6612	-15.7968	-15.8687	-20.63	-6.8797	-16.7326	-18.1634	-14.7014	-14.2877	-14.1744	-14.7149	-14.8601	-15.1273	-14.5818	-14.3946	-13.6445	-13.5675	-9.38531	-10.6897	-10.5883	-12.1062	-10.1741	-9.91328	-15.558	-16.1055	-15.6614	-12.9323	-16.1175	-14.2996	-13.8891	-15.5383
4.34358	-14.6039	-14.6039	-16.1004	-15.2174	-13.2322	-15.4096	-17.3528	-23.1446	-20.892	-11.638	-9.83755	-11.7738	-9.40135	-11.6767	-15.692	-11.249	-21.0307	-15.9085	-16.0841	-15.7167	-16.16	-21.1099	-7.22764	-17.0875	-18.2843	-15.0548	-14.6694	-14.5241	-14.3779	-15.305	-15.4662	-14.8507	-14.5719	-13.6884	-13.7608	-9.82231	-10.8561	-10.4369	-11.5346	-10.4264	-10.349	-15.8109	-15.9997	-15.8956	-13.0317	-16.0792	-14.5863	-14.4058	-15.8267
4.65533	-14.8424	-14.8424	-16.2475	-15.7415	-13.3415	-15.529	-17.4251	-23.2961	-21.3132	-12.0954	-9.87121	-11.9018	-7.92189	-12.1446	-16.0595	-11.622	-21.2789	-15.9927	-16.4458	-15.9426	-16.2743	-21.5301	-7.55053	-17.3393	-18.3498	-15.5	-14.9917	-14.7906	-14.3766	-15.6644	-15.5486	-15.0144	-14.5727	-13.5337	-14.0109	-10.1377	-11.1799	-10.641	-9.99518	-10.5667	-10.8498	-16.1233	-15.6468	-16.0016	-13.1919	-16.2303	-14.9219	-14.8081	-16.0414
4.98946	-14.9571	-14.9571	-16.1027	-15.8711	-13.3351	-15.7877	-17.4142	-23.2755	-21.2128	-12.6215	-10.222	-12.1117	-5.89281	-12.525	-16.1454	-11.8595	-21.2962	-15.9883	-16.5695	-16.1092	-16.2142	-21.7896	-7.76229	-17.4568	-18.4748	-15.7653	-15.1802	-15.0483	-14.2748	-15.9247	-15.6436	-15.1113	-14.5462	-13.531	-14.1979	-10.4439	-11.5968	-10.7954	-7.58957	-10.6256	-11.3	-16.2415	-15.5209	-16.1825	-13.2801	-16.7658	-15.1176	-15.0787	-16.1368
5.34757	-15.0214	-15.0214	-15.9725	-15.9229	-13.4144	-15.8628	-17.2648	-23.2345	-21.1528	-13.1726	-10.9741	-12.2401	-3.66932	-12.5855	-15.9193	-11.8753	-21.4879	-15.9849	-16.6321	-15.9135	-16.1292	-22.0311	-7.9176	-17.2739	-18.2024	-16.0744	-15.1884	-15.1598	-14.1655	-16.02	-15.8697	-15.0879	-14.4545	-13.651	-14.359	-10.5884	-11.2199	-10.624	-5.07653	-10.476	-11.5917	-16.4424	-15.3554	-16.2721	-13.0305	-17.0567	-15.2272	-15.345	-16.1994
5.73138	-14.7478	-14.7478	-15.6316	-15.637	-13.1233	-15.801	-17.0291	-23.3205	-20.8668	-13.3783	-11.2956	-12.407	-2.05545	-12.0762	-15.2296	-11.7695	-21.684	-15.8177	-16.4235	-15.1363	-16.0172	-22.3041	-8.10959	-16.5355	-17.2764	-15.8909	-14.7254	-14.891	-14.0645	-15.6314	-15.8642	-15.0629	-14.4205	-13.425	-14.156	-10.3414	-10.6447	-9.88514	-3.51091	-9.90409	-11.6835	-16.8859	-15.1864	-16.2958	-12.3777	-17.2864	-15.2971	-15.5754	-16.3167
6.14274	-13.7917	-13.7917	-15.272	-14.6193	-12.4889	-15.6627	-16.6393	-22.9439	-20.522	-13.3855	-10.881	-11.6183	-1.78895	-11.1413	-14.0612	-11.522	-21.8882	-15.5075	-16.1111	-13.9111	-15.6811	-22.5057	-8.30803	-15.6197	-15.7278	-15.1755	-13.8706	-14.1548	-13.3768	-14.742	-15.6143	-14.9453	-14.1386	-12.4324	-13.2538	-9.82343	-9.81103	-8.51292	-3.17611	-8.7611	-11.522	-16.7802	-14.8049	-16.2514	-11.1261	-16.896	-15.3556	-15.7262	-16.3536
6.58363	-12.4737	-12.4737	-14.2791	-13.091	-11.47	-15.3778	-15.8056	-21.9306	-19.5723	-13.0002	-9.75859	-9.78282	-2.52191	-10.0344	-12.2611	-10.8191	-22.1774	-14.8631	-15.4976	-12.074	-15.169	-22.4943	-8.48894	-14.5841	-13.6476	-13.9585	-12.5744	-12.9158	-12.2633	-13.4546	-14.9069	-14.6872	-13.6145	-11.0989	-11.8878	-8.65915	-8.03544	-6.27343	-4.07392	-7.71344	-10.9612	-16.5995	-13.9114	-16.0158	-9.28192	-15.9927	-15.311	-15.7738	-16.1914
7.05616	-11.0583	-11.0583	-12.5669	-11.2115	-10.1259	-14.7023	-14.5245	-20.6778	-18.3648	-12.3229	-7.78617	-7.87387	-3.89291	-9.21854	-9.6219	-9.55645	-22.4355	-13.777	-14.6256	-9.68907	-14.321	-22.2427	-8.46487	-13.4638	-11.1304	-12.8228	-11.1319	-11.5633	-10.8244	-12.0078	-13.8109	-14.256	-12.793	-9.58078	-10.2098	-6.68138	-5.1563	-4.12843	-5.76261	-7.1205	-10.077	-16.2427	-12.0921	-15.4717	-7.38125	-14.5483	-14.9624	-15.6916	-15.7842
7.5626	-10.2173	-10.2173	-10.9884	-9.71621	-8.91568	-13.8929	-13.3536	-19.6231	-17.3372	-11.2279	-5.5369	-6.27619	-5.56424	-9.11698	-7.04301	-8.08612	-22.3564	-12.3661	-14.0372	-7.87295	-12.7291	-21.6005	-8.27999	-12.5414	-8.87503	-11.7489	-10.0622	-10.6203	-9.12898	-10.7233	-12.753	-13.7922	-11.985	-8.34501	-8.9586	-4.41171	-2.62137	-2.22784	-7.86295	-7.32222	-8.98348	-15.7857	-9.74659	-14.674	-6.09711	-13.0921	-14.2054	-15.3496	-14.9166
8.1054	-10.0219	-10.0219	-9.8667	-9.02804	-8.30867	-13.3866	-12.6857	-19.3484	-16.9892	-10.3119	-4.02416	-5.24494	-7.19439	-9.65065	-5.38729	-7.02034	-21.9302	-11.2776	-13.9993	-7.11281	-10.726	-20.4718	-7.99301	-12.1216	-7.57598	-10.7891	-9.75288	-10.4027	-7.89589	-10.0864	-12.2694	-13.6028	-11.6071	-7.94893	-8.57798	-2.73927	-1.10223	-1.16921	-9.92235	-8.38489	-8.10809	-15.0106	-7.59059	-13.8734	-5.83326	-12.3033	-13.0833	-14.7146	-13.783
8.68715	-10.6954	-10.6954	-9.54621	-9.28526	-8.4688	-13.4781	-12.7601	-19.771	-17.4076	-9.85414	-3.81497	-5.09786	-8.71196	-10.1521	-4.97795	-6.72879	-21.4959	-11.0442	-14.5036	-7.41429	-9.23324	-19.488	-7.60472	-12.3956	-7.48579	-10.7848	-10.3362	-10.9499	-7.56272	-10.4052	-12.588	-13.8204	-11.7651	-8.47289	-9.08341	-2.20743	-0.950975	-1.0694	-12.0106	-9.97852	-7.84127	-14.5903	-6.22144	-13.6604	-6.45909	-12.6665	-12.0812	-14.1704	-12.8418
9.31066	-11.933	-11.933	-10.2491	-10.3848	-9.42678	-14.2811	-13.6097	-20.7776	-18.4074	-9.92681	-4.62227	-5.81601	-10.2837	-10.6955	-5.71718	-7.29867	-21.3447	-11.592	-15.3456	-8.70334	-8.7457	-19.1905	-7.50181	-13.2778	-8.36822	-11.686	-11.6094	-12.0179	-8.27034	-11.5751	-13.5627	-14.4158	-12.4971	-9.64596	-10.2186	-2.75461	-1.91043	-1.81886	-13.6738	-11.6189	-8.34856	-14.8196	-5.95904	-14.1422	-7.76977	-13.8244	-11.6893	-13.8896	-12.5369
9.97892	-13.5871	-13.5871	-11.8707	-12.1039	-10.9926	-15.4658	-14.9734	-22.2394	-19.8808	-10.4126	-6.34642	-7.30616	-11.7011	-11.5808	-7.29133	-8.51016	-21.6097	-12.7636	-16.4068	-10.5133	-9.19715	-19.6267	-7.8263	-14.5802	-9.95938	-13.0314	-13.2468	-13.4124	-9.93483	-13.1883	-14.7641	-15.2459	-13.6121	-11.1138	-11.6	-4.2331	-3.7181	-3.56541	-14.8819	-13.2699	-9.52049	-15.4981	-6.67921	-15.1232	-9.48261	-15.3908	-11.9856	-14.1888	-12.9489
10.6951	-15.3616	-15.3616	-13.8127	-14.1152	-12.7344	-16.7979	-16.5867	-23.8152	-21.6929	-11.3008	-8.21571	-9.11616	-12.7101	-12.7125	-9.41589	-10.0744	-22.054	-14.2731	-17.5126	-12.5491	-10.2799	-20.681	-8.31195	-15.8813	-11.9019	-14.6653	-14.8843	-14.8306	-11.983	-14.9717	-16.0503	-16.0703	-14.8652	-12.7948	-13.2322	-6.27902	-6.03719	-5.8741	-15.7828	-14.7	-11.0301	-16.5227	-8.15694	-16.3148	-11.3811	-17.1645	-12.784	-15.03	-13.9471
11.4628	-16.9504	-16.9504	-15.417	-16.1508	-14.2572	-18.156	-18.1146	-25.2684	-23.413	-12.2767	-9.75235	-10.3381	-13.156	-13.8798	-11.6265	-11.7476	-22.6125	-15.9704	-18.6099	-14.7905	-11.8641	-22.1572	-8.84683	-17.2365	-14.0327	-16.2544	-16.337	-16.0855	-13.8745	-16.6323	-17.1412	-17.0007	-16.0701	-14.6129	-14.9997	-8.5323	-8.53958	-8.17302	-16.4412	-15.7187	-12.6725	-17.78	-9.97796	-17.6322	-13.1899	-18.8635	-14.0006	-16.2229	-15.3762
12.2855	-18.2608	-18.2608	-16.9512	-17.7882	-15.5459	-19.4669	-19.4678	-26.4319	-24.7007	-13.4692	-11.0626	-11.0314	-13.0096	-14.898	-13.5738	-13.3908	-23.2192	-17.6438	-19.6752	-16.6777	-13.6837	-23.6671	-9.42494	-18.4984	-15.8693	-17.3915	-17.46	-17.0751	-15.4436	-18.0351	-17.9667	-17.9106	-17.1631	-16.0899	-16.5013	-10.6413	-10.8187	-9.97486	-16.7589	-16.3842	-14.2607	-18.7139	-11.8796	-18.8376	-14.7236	-20.0452	-15.3138	-17.4548	-16.9756
13.1673	-19.2645	-19.2645	-18.2787	-19.02	-16.3374	-20.6722	-20.6382	-27.6486	-26.0419	-14.6524	-12.3728	-11.6118	-12.6175	-15.2401	-15.181	-14.7452	-23.8298	-19.0207	-20.5043	-17.845	-15.4221	-24.9684	-10.1528	-19.465	-17.1133	-18.0547	-18.3311	-17.7638	-16.5635	-18.9101	-18.4749	-18.7079	-18.0629	-17.3047	-17.6076	-12.298	-12.5116	-11.159	-16.8019	-16.9468	-15.5803	-19.4427	-13.5437	-19.7892	-15.8487	-20.7756	-16.4834	-18.5461	-18.4222
14.1123	-20.0707	-20.0707	-19.3376	-19.5995	-16.899	-21.6879	-21.6292	-28.6051	-26.8493	-15.4604	-13.4786	-12.6026	-12.2761	-14.8883	-16.3803	-15.8412	-24.2956	-19.9968	-21.1018	-18.6629	-16.8153	-26.0083	-11.0001	-20.2067	-17.7596	-18.4598	-18.9877	-18.3138	-17.284	-19.2324	-18.8849	-19.4193	-18.7025	-17.9997	-18.2824	-13.3869	-13.3285	-12.4644	-16.911	-17.4672	-16.608	-20.2335	-14.8406	-20.5001	-16.6256	-21.4969	-17.35	-19.4583	-19.5495
15.1252	-20.6061	-20.6061	-20.2818	-19.872	-17.2144	-22.2625	-22.4512	-29.2655	-27.4827	-15.8313	-13.8831	-13.8459	-12.1832	-13.9403	-16.9657	-16.619	-24.167	-20.5434	-21.5967	-18.7345	-17.5708	-26.831	-11.813	-20.7573	-18.0037	-18.6779	-19.4699	-18.6667	-17.7341	-19.2134	-19.326	-19.975	-19.061	-18.3789	-18.8454	-13.9108	-13.7982	-13.6831	-17.223	-17.8242	-17.3826	-20.8147	-15.5375	-21.0866	-17.1782	-22.0209	-17.9911	-20.1287	-20.4139
16.2108	-20.9328	-20.9328	-20.9081	-20.169	-17.5526	-22.5167	-22.9905	-29.8409	-28.1208	-15.6498	-13.6934	-14.9681	-12.4463	-12.8722	-17.1966	-17.2328	-23.7802	-20.8009	-21.9308	-18.7023	-17.839	-27.384	-12.5169	-21.3232	-18.1155	-18.5979	-19.7127	-18.9268	-17.8881	-19.2078	-19.601	-20.3636	-19.2847	-18.71	-19.2122	-14.1947	-13.8559	-14.4971	-17.5623	-18.1046	-18.0244	-21.3058	-15.749	-21.5572	-17.5441	-22.1435	-18.2132	-20.5996	-20.9114
17.3743	-21.2372	-21.2372	-21.2633	-20.4627	-17.803	-22.6132	-23.4047	-30.2623	-28.6824	-15.1735	-12.9935	-15.7823	-12.9079	-12.0753	-17.4908	-17.6801	-23.4973	-20.9326	-22.3411	-18.8849	-17.8387	-27.7016	-13.0845	-21.7532	-18.3992	-18.7235	-20.0921	-19.2541	-18.0688	-19.3994	-19.9318	-20.6538	-19.5572	-19.1597	-19.5338	-14.3422	-13.8753	-14.9085	-18.0284	-18.3871	-18.5633	-21.6353	-15.8947	-21.9207	-17.8962	-22.3383	-18.1516	-20.8166	-21.1823
18.6213	-21.5856	-21.5856	-21.3339	-20.7945	-18.0802	-22.7294	-23.6747	-30.6556	-29.1034	-14.695	-12.1395	-16.073	-13.6524	-11.7588	-18.042	-18.1667	-23.2568	-21.0718	-22.7679	-19.3943	-17.8128	-27.8558	-13.4556	-22.045	-18.965	-19.053	-20.5534	-19.6277	-18.4254	-19.7924	-20.3434	-20.9707	-19.9363	-19.5995	-19.9238	-14.6301	-14.0681	-15.2461	-18.5345	-18.7572	-19.0983	-22.0652	-16.2672	-22.2405	-18.235	-22.5217	-18.0336	-21.0139	-21.3672
19.9578	-22.0355	-22.0355	-21.3302	-21.167	-18.2869	-22.8881	-23.8817	-31.0853	-29.431	-14.4078	-11.2006	-16.041	-14.6743	-12.0492	-18.8029	-18.7356	-23.1853	-21.3294	-23.1912	-19.8096	-17.956	-28.008	-13.6184	-22.2247	-19.7016	-19.49	-20.9612	-19.993	-18.7271	-20.2539	-20.745	-21.3541	-20.3685	-20.0272	-20.2096	-15.0766	-14.3315	-15.4312	-19.0463	-19.0964	-19.6579	-22.4913	-16.7877	-22.6168	-18.5468	-22.8152	-18.0766	-21.3048	-21.6203
21.3903	-22.3672	-22.3672	-21.3496	-21.4656	-18.3306	-23.0247	-24.0493	-31.3153	-29.5243	-14.3703	-10.6049	-15.75	-15.7599	-12.749	-19.6114	-19.3208	-23.2479	-21.7034	-23.6148	-20.0567	-18.3813	-28.2478	-13.6397	-22.4191	-20.3956	-19.9762	-21.2505	-20.2726	-18.9726	-20.6927	-21.1411	-21.7055	-20.8097	-20.3256	-20.3379	-15.559	-14.3765	-15.5671	-19.7117	-19.5237	-20.1842	-22.6643	-17.4043	-23.0516	-18.7865	-22.9768	-18.3006	-21.7757	-22.0026
22.9255	-22.5238	-22.5238	-21.2978	-21.6807	-18.2807	-23.1942	-24.2991	-31.3664	-29.5406	-14.5906	-10.6086	-15.4053	-16.6193	-13.735	-20.2285	-19.8864	-23.3789	-22.0923	-24.0162	-20.1135	-18.8612	-28.5586	-13.6261	-22.7061	-21.1526	-20.5166	-21.4281	-20.3704	-19.0589	-21.0969	-21.4575	-21.9934	-21.1649	-20.6145	-20.4082	-16.0168	-14.5757	-15.4439	-20.171	-19.9208	-20.7608	-22.7302	-17.9862	-23.4863	-19.0552	-22.9395	-18.6354	-22.4064	-22.4857
24.571	-22.7727	-22.7727	-21.4193	-21.9385	-18.2613	-23.4307	-24.47	-31.4208	-29.6662	-15.0882	-11.2315	-14.9422	-17.1368	-14.9038	-20.686	-20.3985	-23.4743	-22.4476	-24.4297	-19.903	-19.1731	-28.9146	-13.7236	-23.1456	-21.81	-21.0715	-21.5266	-20.4729	-19.2719	-21.428	-21.8254	-22.2997	-21.5109	-20.7617	-20.4531	-16.3167	-14.9322	-15.4612	-20.382	-20.3072	-21.3084	-22.6831	-18.5343	-23.868	-19.2361	-22.757	-19.0342	-23.0324	-22.9836
26.3345	-22.9847	-22.9847	-21.6226	-22.1259	-18.3199	-23.6771	-24.6374	-31.4622	-29.7415	-15.87	-12.4185	-15.0942	-17.4615	-16.1556	-20.9578	-20.8689	-23.7219	-22.7286	-24.8039	-19.821	-19.3608	-29.2219	-13.9947	-23.7061	-22.4766	-21.6811	-21.6669	-20.6761	-19.583	-21.7539	-22.1906	-22.5831	-21.8083	-20.9369	-20.6276	-16.5148	-15.5851	-15.6422	-20.4848	-20.7954	-21.8305	-22.7226	-18.9607	-24.2117	-19.4677	-22.7385	-19.4687	-23.5141	-23.3637
28.2246	-23.124	-23.124	-21.9449	-22.3128	-18.4467	-23.8396	-24.8822	-31.5003	-29.6979	-16.8517	-13.8872	-15.7912	-17.9143	-17.4278	-21.214	-21.3711	-24.0478	-22.9507	-25.1634	-19.9314	-19.5716	-29.4696	-14.4328	-24.2985	-23.1322	-22.2525	-21.9824	-20.9825	-20.0812	-21.8998	-22.4973	-22.8805	-22.131	-21.2141	-20.843	-16.8234	-16.3086	-16.0832	-20.6455	-21.301	-22.3321	-22.7931	-19.4445	-24.5177	-19.8452	-23.0524	-19.8809	-23.8884	-23.6262
30.2504	-23.4024	-23.4024	-22.4341	-22.4578	-18.6275	-23.8979	-25.2405	-31.6289	-29.7446	-17.9049	-15.1991	-16.7379	-18.2546	-18.5397	-21.5041	-21.9991	-24.5214	-23.0758	-25.5374	-20.3368	-19.8671	-29.6829	-14.947	-24.988	-23.6944	-22.7736	-22.309	-21.4025	-20.5886	-22.0557	-22.8134	-23.1981	-22.4363	-21.4707	-21.0439	-17.2949	-17.0289	-16.6391	-20.8301	-21.6533	-22.8313	-22.987	-20.0784	-24.7844	-20.3017	-23.4203	-20.3363	-24.2098	-23.8173
32.4216	-23.7399	-23.7399	-22.8378	-22.7803	-18.9378	-24.019	-25.5968	-31.7324	-29.9092	-19.0259	-16.3223	-17.6487	-18.6215	-19.6394	-21.8886	-22.6641	-25.0355	-23.1899	-25.9769	-21.0386	-20.3582	-29.9264	-15.5232	-25.7542	-24.286	-23.2823	-22.6025	-21.8221	-21.0965	-22.2508	-23.1507	-23.5081	-22.7382	-21.7385	-21.2982	-17.8219	-17.568	-17.1492	-20.9512	-21.8672	-23.3361	-23.1409	-20.7759	-25.0388	-20.7836	-23.8713	-20.9068	-24.5702	-24.0089
34.7486	-24.1299	-24.1299	-23.216	-23.199	-19.442	-24.2163	-25.9565	-31.8826	-30.1593	-20.2299	-17.2711	-18.4347	-18.8447	-20.6537	-22.3716	-23.277	-25.4539	-23.283	-26.4532	-21.8039	-20.9845	-30.2244	-16.0968	-26.3535	-24.7626	-23.8185	-22.9954	-22.1751	-21.5939	-22.53	-23.5297	-23.9238	-23.0808	-21.9747	-21.4882	-18.3168	-17.9771	-17.5845	-21.1057	-22.027	-23.7686	-23.2546	-21.6724	-25.3025	-21.1947	-24.5457	-21.6076	-24.919	-24.2006
37.2426	-24.515	-24.515	-23.565	-23.6975	-20.1197	-24.5388	-26.3494	-32.2936	-30.5785	-21.4557	-18.0338	-19.1584	-18.8998	-21.6173	-22.8994	-23.7844	-25.7547	-23.3875	-26.9472	-22.5035	-21.697	-30.535	-16.6022	-26.7378	-25.1582	-24.2947	-23.3462	-22.5305	-22.1763	-23.0177	-23.9971	-24.3616	-23.4431	-22.2626	-21.7172	-18.7904	-18.3493	-17.9524	-21.2144	-22.2543	-24.0383	-23.3621	-22.6154	-25.5638	-21.5468	-25.3102	-22.3717	-25.2633	-24.4342
39.9157	-24.8397	-24.8397	-24.0592	-24.2147	-20.8824	-24.9242	-26.7607	-32.694	-31.0363	-22.7218	-18.6079	-19.9502	-18.9628	-22.4201	-23.4362	-24.1839	-26.0133	-23.5092	-27.381	-23.0423	-22.4267	-30.8608	-17.0472	-26.8457	-25.478	-24.6359	-23.7275	-22.8114	-22.7285	-23.4982	-24.4794	-24.7145	-23.8064	-22.4836	-21.9153	-19.2301	-18.6084	-18.2668	-21.2597	-22.5256	-24.2552	-23.5491	-23.4418	-25.8172	-21.8069	-26.0032	-23.0527	-25.6331	-24.6468
42.7805	-25.0838	-25.0838	-24.547	-24.7938	-21.5837	-25.3148	-27.1317	-32.8065	-31.2207	-23.881	-18.9675	-20.5877	-19.2056	-23.1686	-23.8694	-24.4693	-26.3548	-23.6681	-27.7213	-23.5375	-23.0714	-31.2228	-17.4755	-26.7044	-25.7452	-24.9344	-23.9619	-23.0233	-23.226	-23.7832	-24.9135	-25.0327	-24.1374	-22.5419	-22.1151	-19.6557	-18.8635	-18.603	-21.2795	-22.8443	-24.4093	-23.7752	-24.1647	-26.0847	-22.0477	-26.447	-23.5715	-26.0046	-24.8534
45.8511	-25.2934	-25.2934	-24.9076	-25.2774	-22.1912	-25.6275	-27.4329	-32.7892	-31.258	-24.762	-19.3665	-21.2205	-19.6051	-23.843	-24.2283	-24.6838	-26.6673	-23.8268	-27.9918	-23.7467	-23.5593	-31.5803	-17.9258	-26.4942	-25.8952	-25.1279	-24.1301	-23.2309	-23.6506	-24.0969	-25.2552	-25.3376	-24.4155	-22.6502	-22.2997	-20.0224	-19.0663	-18.9187	-21.4464	-23.1097	-24.5112	-24.0743	-24.6925	-26.3449	-22.2878	-26.6965	-23.9339	-26.3739	-25.0628
49.1419	-25.5063	-25.5063	-25.1471	-25.6677	-22.737	-25.972	-27.6961	-32.8752	-31.3133	-25.4654	-19.7493	-21.6729	-20.207	-24.4501	-24.6249	-24.8828	-26.8787	-23.989	-28.2304	-23.9422	-23.846	-31.9137	-18.395	-26.4168	-26.0973	-25.2617	-24.3263	-23.41	-23.912	-24.4538	-25.6013	-25.6461	-24.7293	-22.72	-22.4733	-20.2748	-19.3031	-19.2449	-21.835	-23.3904	-24.6713	-24.2855	-25.1227	-26.5909	-22.5136	-27.0452	-24.2245	-26.7326	-25.2984
52.669	-25.7822	-25.7822	-25.3297	-26.0647	-23.224	-26.3969	-28.0168	-33.1837	-31.664	-26.0922	-20.0739	-22.0758	-20.9927	-25.0969	-24.8713	-25.1036	-27.08	-24.194	-28.4744	-24.0728	-24.0657	-32.2117	-18.9434	-26.5132	-26.3305	-25.4922	-24.5774	-23.6695	-24.0691	-24.8982	-26.0412	-26.0403	-25.1168	-22.9294	-22.6876	-20.4855	-19.5989	-19.4999	-22.2967	-23.6958	-24.9103	-24.351	-25.3737	-26.8941	-22.7071	-27.4832	-24.5442	-27.0729	-25.5321
56.4493	-26.1235	-26.1235	-25.4674	-26.3892	-23.688	-26.8923	-28.3917	-33.7593	-32.1836	-26.7976	-20.4545	-22.3268	-21.8865	-25.7442	-25.0803	-25.4198	-27.2404	-24.5009	-28.7758	-24.1103	-24.1454	-32.4997	-19.5165	-26.7596	-26.6224	-25.7191	-24.8493	-23.9532	-24.3295	-25.3714	-26.5263	-26.5435	-25.6105	-23.3366	-22.8501	-20.6409	-19.8276	-19.6003	-23.0126	-24.0006	-25.3014	-24.3932	-25.5911	-27.2945	-22.9256	-27.8952	-24.9254	-27.441	-25.8165
60.5008	-26.5121	-26.5121	-25.6772	-26.7153	-24.1654	-27.4703	-28.7961	-34.3825	-32.685	-27.5764	-20.8221	-22.3548	-22.879	-26.3741	-25.2688	-25.8424	-27.4761	-24.9341	-29.1332	-24.3679	-24.1803	-32.7538	-20.1125	-27.1486	-27.099	-26.0716	-25.2192	-24.2737	-24.6023	-25.841	-27.0967	-27.0782	-26.0986	-23.872	-23.0854	-20.8921	-20.0818	-19.7178	-23.9788	-24.3677	-25.8149	-24.5359	-25.8984	-27.7339	-23.1935	-28.4139	-25.2172	-27.8698	-26.1597
64.8432	-26.9574	-26.9574	-26.0945	-27.188	-24.6797	-28.1194	-29.2387	-35.0265	-33.2375	-28.292	-21.2731	-22.467	-23.8521	-27.0702	-25.582	-26.4241	-27.8002	-25.4666	-29.5432	-24.773	-24.2766	-32.9597	-20.7471	-27.7008	-27.6824	-26.5034	-25.6902	-24.5674	-24.8904	-26.3086	-27.5733	-27.6102	-26.6211	-24.455	-23.4592	-21.2888	-20.2696	-20.0029	-25.069	-24.7685	-26.3734	-24.9517	-26.3591	-28.2524	-23.5941	-28.9481	-25.5188	-28.3331	-26.5959
69.4972	-27.4182	-27.4182	-26.6857	-27.7551	-25.213	-28.7668	-29.7529	-35.6124	-33.7997	-28.8974	-21.7661	-22.9032	-24.8062	-27.8716	-26.0139	-27.1086	-28.2462	-26.1001	-30.0658	-25.3333	-24.4751	-33.2255	-21.4309	-28.4582	-28.4189	-27.0004	-26.2536	-24.9651	-25.2201	-26.8287	-28.0624	-28.1544	-27.1681	-25.0964	-23.9354	-21.7876	-20.6332	-20.4012	-26.0251	-25.2838	-26.9608	-25.6885	-27.0353	-28.8437	-24.1605	-29.4816	-25.9591	-28.8551	-27.0766
74.4853	-27.9386	-27.9386	-27.4173	-28.3632	-25.8147	-29.339	-30.3474	-36.1927	-34.3351	-29.4366	-22.4008	-23.5449	-25.6962	-28.7048	-26.5634	-27.8557	-28.8301	-26.8253	-30.6823	-25.9113	-24.8558	-33.6061	-22.1005	-29.2781	-29.2191	-27.597	-26.8414	-25.4432	-25.6766	-27.4265	-28.592	-28.643	-27.7564	-25.7744	-24.5023	-22.3722	-21.2199	-21.0573	-26.8933	-25.8633	-27.5582	-26.5565	-27.8789	-29.4713	-24.8643	-30.1071	-26.5818	-29.4187	-27.6264
79.8313	-28.5579	-28.5579	-28.1477	-29.075	-26.465	-29.8174	-31.0002	-36.7608	-34.9183	-29.9012	-22.9679	-24.3895	-26.5392	-29.6732	-27.2175	-28.643	-29.5377	-27.5899	-31.332	-26.7661	-25.4647	-34.1141	-22.7667	-30.1273	-30.1101	-28.2355	-27.3719	-25.9066	-26.2146	-28.0389	-29.0601	-29.1314	-28.3644	-26.4335	-25.1872	-23.0004	-22.0726	-21.9972	-27.7192	-26.5863	-28.1661	-27.4748	-28.8732	-30.1195	-25.6779	-30.8714	-27.3547	-30.002	-28.2783
85.5611	-29.2947	-29.2947	-28.7594	-29.8651	-27.2594	-30.2909	-31.7333	-37.3599	-35.5285	-30.3895	-23.5112	-25.3247	-27.3629	-30.7308	-28.0163	-29.417	-30.3035	-28.3399	-32.0365	-27.8383	-26.3055	-34.7557	-23.4599	-30.905	-31.0649	-28.9035	-27.8564	-26.3045	-26.8819	-28.6676	-29.5219	-29.6956	-28.9288	-27.0413	-25.8644	-23.7003	-23.0195	-23.0839	-28.421	-27.3762	-28.7402	-28.3252	-29.9233	-30.7678	-26.5555	-31.6239	-28.1711	-30.6417	-29.0427
91.7021	-30.1584	-30.1584	-29.4507	-30.6897	-28.1894	-30.749	-32.5492	-38.0428	-36.1678	-30.9016	-24.2117	-26.2164	-28.1452	-31.791	-28.9158	-30.1486	-31.0621	-29.035	-32.7434	-29.0831	-27.3719	-35.5133	-24.1524	-31.6199	-32.0389	-29.5902	-28.3938	-26.6976	-27.5134	-29.3315	-30.0484	-30.325	-29.5062	-27.6236	-26.5615	-24.3359	-23.9167	-24.158	-28.9525	-28.1858	-29.2471	-29.1516	-30.9429	-31.4245	-27.449	-32.3668	-29.0508	-31.3192	-29.8691
98.2839	-31.0497	-31.0497	-30.1444	-31.6288	-29.1931	-31.2261	-33.4119	-38.8049	-36.8122	-31.4436	-24.9292	-27.0858	-29.0214	-32.8582	-29.8414	-30.8119	-31.8273	-29.6808	-33.4121	-30.3859	-28.6007	-36.3603	-24.8088	-32.2233	-32.835	-30.2734	-28.8582	-27.0462	-28.1211	-29.9167	-30.5806	-30.9698	-30.0678	-28.1809	-27.1659	-24.8575	-24.7092	-25.1323	-29.467	-28.9774	-29.6774	-29.9713	-31.8535	-32.0919	-28.3096	-33.2172	-29.9507	-32.0554	-30.6575
105.338	-31.873	-31.873	-30.8084	-32.6509	-30.2079	-31.8297	-34.3006	-39.6649	-37.4619	-32.0257	-25.6016	-27.9317	-29.8786	-33.8393	-30.7016	-31.3827	-32.5202	-30.2903	-34.063	-31.5355	-29.8629	-37.2581	-25.4294	-32.7188	-33.4797	-30.8547	-29.2649	-27.3613	-28.5915	-30.4064	-31.163	-31.6242	-30.6677	-28.6569	-27.6841	-25.2697	-25.3457	-25.9412	-30.1454	-29.643	-30.0499	-30.8494	-32.6199	-32.7277	-29.0343	-34.0326	-30.8049	-32.7967	-31.4294
[truncated: 29 more columns]

## Sheet: Figure 1c PowDAY4
	MO	MO	MO	MO	MO	MO	MO	MO	MO	MO	MO	MO	MO	MO	MO	MO	MO	MO	MO	MO	MO	MO	MO	MO	MO	MO	RSC	RSC	RSC	RSC	RSC	RSC	RSC	RSC	RSC	RSC	RSC	RSC	RSC	RSC	RSC	RSC	RSC	RSC	RSC	RSC	RSC	RSC	RSC
3.07137	-14.5593	-14.5593	-13.2063	-15.3147	-13.2053	-14.5107	-16.578	-21.7623	-20.2385	-7.84477	-5.45401	-10.2526	-10.2432	-8.73963	-11.2226	-9.67468	-20.4096	-9.92995	-13.8582	-15.3317	-14.7224	-18.5085	-6.14434	-16.2768	-19.4742	-17.2144	-13.7244	-13.0155	-12.9331	-14.311	-13.5809	-14.404	-14.1246	-13.3624	-12.9274	-7.42436	-9.85237	-9.13174	-11.4848	-9.07647	-7.6915	-14.9302	-15.4743	-9.75725	-12.6102	-14.9695	-13.5013	-12.6673	-14.4577
3.29181	-14.4944	-14.4944	-13.5346	-15.6614	-13.4855	-14.5314	-16.6695	-22.0685	-20.6957	-8.83087	-5.92316	-10.5325	-10.1982	-9.39889	-11.7053	-9.89366	-20.7727	-9.98679	-14.3756	-15.3941	-14.736	-19.0897	-6.32446	-16.587	-19.0027	-17.1675	-13.9464	-13.7822	-12.8626	-14.7927	-13.8829	-14.5639	-14.2337	-13.4593	-13.1177	-8.45684	-10.1057	-8.91189	-11.6424	-9.58559	-8.25477	-15.0437	-15.6243	-10.1917	-12.9135	-15.0396	-13.4679	-12.9349	-14.745
3.52808	-14.5678	-14.5678	-13.5175	-15.9652	-13.788	-14.618	-16.6785	-22.2029	-21.1478	-9.6886	-6.53444	-10.7208	-10.141	-10.0746	-12.2639	-10.1374	-20.8833	-10.5618	-14.81	-15.4191	-14.547	-19.6534	-6.47102	-16.5986	-18.827	-17.4933	-14.7096	-14.5071	-13.1182	-15.1703	-14.1206	-14.624	-14.3181	-13.5963	-13.3762	-8.81365	-10.2802	-9.42547	-12.1773	-10.067	-8.77281	-15.2119	-15.4682	-10.6911	-13.0633	-15.0542	-13.3139	-13.1527	-14.8947
3.7813	-14.574	-14.574	-13.6125	-16.0096	-14.0804	-14.9465	-16.9402	-22.5307	-21.6092	-10.3984	-7.25828	-11.4938	-10.1085	-10.8591	-12.3091	-10.4711	-21.5338	-11.1248	-14.9816	-15.7016	-14.4419	-20.1645	-6.65904	-16.7284	-19.4416	-17.2422	-15.3591	-14.5423	-13.2991	-15.6914	-14.6033	-14.7425	-14.5428	-13.8521	-13.6846	-9.12256	-10.3667	-9.70187	-12.713	-10.6794	-9.20192	-15.4578	-15.6285	-11.1637	-13.083	-15.3611	-13.2639	-13.4244	-15.2435
4.0527	-14.9978	-14.9978	-13.7686	-16.3262	-14.2808	-15.3079	-17.1909	-22.84	-21.5767	-11.0247	-8.06314	-12.1613	-10.1551	-11.7264	-12.0904	-10.9161	-21.9042	-11.6082	-15.2735	-16.0964	-14.7749	-20.63	-6.8797	-17.048	-19.6141	-17.2616	-15.4173	-14.6311	-13.6809	-16.0402	-15.3218	-15.1862	-14.9473	-13.973	-14.0023	-9.38325	-10.3526	-9.99747	-12.826	-11.2765	-9.66045	-15.7	-15.7095	-11.567	-13.3172	-15.821	-13.6475	-13.8891	-15.5383
4.34358	-15.6463	-15.6463	-13.9875	-16.7392	-14.4964	-15.638	-17.5003	-22.6977	-21.3335	-11.776	-8.6761	-12.6541	-9.59501	-12.3055	-11.7535	-11.3557	-21.8564	-11.7079	-15.4888	-16.5366	-15.0021	-21.1099	-7.22764	-17.7777	-20.0928	-17.302	-15.6224	-14.8306	-13.7912	-16.261	-15.9059	-15.5042	-15.1846	-13.8301	-14.1215	-9.56252	-10.6336	-10.4409	-11.8012	-11.5104	-10.0993	-15.9992	-15.5947	-11.8069	-13.66	-16.2421	-14.2592	-14.4058	-15.8267
4.65533	-15.873	-15.873	-14.237	-17.2523	-14.7925	-16.1783	-17.8616	-22.7839	-21.1885	-12.6127	-9.29896	-12.7146	-7.55164	-12.5993	-11.3281	-11.5572	-21.751	-11.7018	-15.598	-16.8198	-15.026	-21.5301	-7.55053	-18.4626	-20.436	-17.7102	-15.7074	-15.0571	-13.8627	-16.3184	-16.0944	-15.7386	-15.5094	-13.671	-13.8495	-9.69117	-10.9635	-10.8134	-9.70427	-11.7373	-10.6314	-16.2453	-15.3496	-12.0455	-13.771	-16.5481	-14.6052	-14.8081	-16.0414
4.98946	-16.0785	-16.0785	-14.3454	-17.666	-15.037	-16.7343	-18.1663	-22.8179	-21.0233	-13.0151	-9.32677	-12.6314	-4.86439	-12.7659	-10.9251	-11.5159	-21.6974	-11.9457	-15.8528	-17.0397	-14.8305	-21.7896	-7.76229	-18.7751	-19.9698	-18.3934	-15.5772	-15.1932	-13.8724	-16.5036	-15.9641	-16.0411	-15.8195	-13.4341	-13.5891	-10.2226	-11.0318	-10.6405	-7.23812	-12.2606	-11.0336	-16.4918	-15.2295	-12.2192	-13.7465	-16.7671	-14.7022	-15.0787	-16.1368
5.34757	-16.5713	-16.5713	-14.3933	-17.6447	-15.1222	-17.0134	-18.5924	-22.7458	-20.8763	-13.6617	-9.48335	-12.6944	-2.68747	-12.7111	-10.7634	-11.5781	-21.7973	-12.1649	-16.1029	-17.2267	-14.3947	-22.0311	-7.9176	-18.6585	-19.639	-18.7557	-15.6449	-15.2807	-13.8755	-16.5358	-16.0828	-16.3517	-16.0601	-13.2767	-13.3011	-10.7663	-10.9863	-10.5223	-4.97539	-12.6762	-11.3707	-16.745	-15.0721	-12.4058	-13.5732	-16.9361	-14.7096	-15.345	-16.1994
5.73138	-16.6045	-16.6045	-14.5643	-17.22	-14.9239	-17.1202	-18.5573	-22.6347	-20.7795	-14.5721	-9.81808	-12.2279	-1.73882	-12.0647	-10.9181	-11.7711	-21.8823	-12.2897	-16.4223	-17.0241	-13.5939	-22.3041	-8.10959	-18.5099	-19.1159	-19.1156	-15.472	-15.4612	-13.746	-16.41	-16.118	-16.5979	-16.0263	-13.1265	-13.2306	-11.4358	-10.7682	-9.12237	-3.97873	-12.5337	-11.7001	-16.9736	-14.6597	-12.5755	-13.3722	-16.7228	-14.2578	-15.5754	-16.3167
6.14274	-16.0872	-16.0872	-14.4588	-16.8077	-14.6311	-17.0118	-18.1612	-22.1555	-20.3815	-15.3453	-10.0388	-10.8113	-2.1101	-11.3541	-10.6583	-11.7032	-22.078	-12.3479	-16.5366	-16.259	-12.7663	-22.5057	-8.30803	-18.2265	-18.2539	-18.7108	-14.9652	-15.3009	-13.0697	-16.15	-16.2312	-16.4765	-15.7496	-12.7386	-12.8651	-11.3462	-10.3626	-6.87756	-4.35793	-11.9464	-11.7974	-17.1513	-14.2194	-12.7659	-12.9825	-15.9802	-13.9548	-15.7262	-16.3536
6.58363	-14.9459	-14.9459	-13.7328	-15.6432	-14.0645	-16.6114	-17.4	-21.3142	-19.4961	-15.4411	-9.71907	-8.36028	-3.54307	-10.349	-9.71185	-11.1949	-22.204	-12.3982	-16.293	-15.4029	-11.8692	-22.4943	-8.48894	-17.7454	-17.2372	-17.8072	-14.0364	-14.62	-12.0717	-15.3639	-16.0919	-15.8305	-14.9056	-11.4722	-11.687	-10.1527	-9.57807	-3.84014	-5.85704	-11.4865	-11.5257	-17.1776	-13.2532	-13.0153	-12.2502	-15.1023	-13.7601	-15.7738	-16.1914
7.05616	-13.3049	-13.3049	-12.7489	-13.6513	-12.847	-15.7098	-15.9191	-20.0697	-18.1808	-14.7468	-8.74723	-5.70852	-5.46338	-9.04972	-8.06229	-10.3227	-22.2592	-12.1046	-15.7684	-14.4865	-10.7165	-22.2427	-8.46487	-16.568	-15.7375	-16.7782	-12.8928	-13.1344	-10.8962	-13.8357	-15.2185	-15.1993	-13.7854	-9.89811	-10.1218	-7.90336	-7.22599	-1.35362	-8.13318	-10.847	-11.1402	-16.8014	-11.6053	-13.2429	-10.6233	-14.1921	-13.4049	-15.6916	-15.7842
7.5626	-11.2235	-11.2235	-11.5256	-11.1598	-10.7728	-14.2259	-13.9271	-19.0713	-17.1285	-13.1492	-7.06504	-3.92544	-7.38387	-8.55894	-6.58406	-9.11332	-22.3116	-11.5931	-14.7931	-13.8401	-9.64389	-21.6005	-8.27999	-14.698	-13.5179	-15.1098	-11.3028	-11.5276	-9.31501	-12.0285	-14.007	-14.0923	-12.2284	-8.67863	-8.92789	-4.63701	-4.27499	0.354281	-10.7198	-10.431	-10.3074	-16.0033	-9.34952	-13.2176	-8.3932	-13.5514	-13.1198	-15.3496	-14.9166
8.1054	-9.72891	-9.72891	-10.0801	-9.19659	-9.02725	-12.8994	-12.1877	-18.7584	-16.7447	-11.1143	-5.41882	-3.63648	-9.06498	-8.62161	-5.87526	-7.67943	-21.7751	-11.0619	-13.6615	-13.7271	-9.14986	-20.4718	-7.99301	-12.4174	-10.7543	-13.2514	-9.89693	-9.95728	-7.90416	-10.5223	-12.9211	-12.9785	-10.7533	-8.20033	-8.52682	-1.91022	-2.29991	0.642386	-12.9852	-10.6625	-9.27274	-15.0504	-7.19892	-12.9138	-6.4577	-13.4391	-12.8337	-14.7146	-13.783
8.68715	-9.16095	-9.16095	-9.2588	-8.42779	-8.30014	-12.1956	-11.2015	-19.0795	-17.1338	-10.051	-4.6103	-4.55987	-10.444	-8.89089	-6.00683	-6.92124	-21.4186	-10.9378	-12.9921	-14.2647	-9.42877	-19.488	-7.60472	-10.8017	-8.52777	-11.6986	-9.05919	-9.27498	-7.1851	-10.1341	-12.5003	-12.3678	-9.98202	-8.57938	-9.01834	-0.736546	-1.34597	-0.258673	-14.6357	-11.4889	-8.50599	-14.5327	-6.00895	-12.6992	-5.5072	-13.9672	-12.8448	-14.1704	-12.8418
9.31066	-9.28721	-9.28721	-9.43925	-8.94223	-8.71601	-12.2814	-11.2533	-20.0972	-18.1458	-10.2902	-4.72801	-6.15714	-11.567	-9.50931	-6.96312	-6.96027	-21.4746	-11.1605	-13.0606	-15.2493	-10.3015	-19.1905	-7.50181	-10.3301	-7.4273	-10.8758	-9.29957	-9.56028	-7.33922	-10.6487	-13.036	-12.5056	-10.1395	-9.75612	-10.2047	-1.02721	-1.64371	-2.21425	-15.7874	-12.8775	-8.52903	-14.5824	-5.98163	-12.9987	-5.6026	-14.9544	-13.4225	-13.8896	-12.5369
9.97892	-10.4334	-10.4334	-10.5217	-10.4313	-10.0322	-13.1522	-12.2761	-21.5807	-19.7105	-11.295	-5.58001	-7.70937	-12.5084	-10.3045	-8.21526	-7.83332	-21.9475	-12.0005	-13.7102	-16.1981	-11.6825	-19.6267	-7.8263	-10.9046	-7.34718	-10.8655	-10.5297	-10.68	-8.44881	-11.9939	-14.0773	-13.3377	-11.1325	-11.3888	-11.7719	-2.32935	-2.96594	-4.7005	-16.6962	-14.4436	-9.31514	-15.2699	-6.86638	-13.6257	-6.54717	-15.9147	-14.1938	-14.1888	-12.9489
10.6951	-12.4165	-12.4165	-12.2538	-12.5708	-11.755	-14.4354	-13.9964	-23.3498	-21.4907	-12.6515	-6.71306	-8.38838	-12.9508	-11.2654	-9.798	-9.19064	-22.4773	-13.3247	-14.6754	-16.8201	-13.4694	-20.681	-8.31195	-12.1613	-8.40139	-11.7894	-12.5361	-12.5274	-10.2664	-13.9734	-15.4065	-14.5164	-12.6326	-13.2463	-13.4654	-4.36831	-4.97795	-7.33872	-17.1849	-15.7228	-10.5285	-16.3393	-8.40433	-14.5084	-8.17644	-16.5443	-14.9927	-15.03	-13.9471
11.4628	-14.639	-14.639	-14.2169	-14.8903	-13.5089	-16.0473	-15.9625	-24.9138	-23.2882	-13.8743	-7.50439	-9.03726	-13.226	-12.096	-11.3045	-10.9521	-22.8802	-14.8052	-15.7776	-17.1224	-15.1042	-22.1572	-8.84683	-13.9998	-10.2356	-13.5149	-14.7509	-14.392	-12.293	-15.9691	-16.6509	-15.7452	-14.293	-14.9483	-15.0367	-6.86423	-7.45009	-9.47702	-17.6585	-16.8	-12.1197	-17.5395	-10.2538	-15.7195	-10.2373	-16.8741	-16.034	-16.2229	-15.3762
12.2855	-16.7232	-16.7232	-15.9962	-16.9326	-15.1124	-17.7784	-17.9481	-26.1705	-24.7847	-15.0156	-7.96041	-10.1629	-12.9371	-12.3544	-12.5748	-12.6532	-23.1828	-16.0771	-16.9598	-17.7532	-16.5353	-23.6671	-9.42494	-15.9395	-12.7136	-15.6975	-16.6716	-15.9968	-14.0979	-17.5718	-17.7223	-17.0348	-15.9381	-16.3823	-16.432	-9.46284	-9.90298	-10.883	-17.8756	-17.5196	-13.7421	-18.6861	-12.1903	-16.9337	-12.3577	-17.4713	-16.8189	-17.4548	-16.9756
13.1673	-18.3692	-18.3692	-17.3868	-18.4735	-16.4662	-19.3454	-19.7553	-27.2328	-25.8628	-16.3194	-8.65406	-11.5904	-12.5362	-12.1144	-13.9619	-14.1912	-23.3746	-17.3052	-18.3588	-18.6444	-17.5575	-24.9684	-10.1528	-17.7437	-15.2397	-17.8581	-17.7739	-16.7815	-15.5678	-18.7983	-18.6841	-18.4387	-17.4006	-17.4286	-17.3798	-11.7406	-11.9598	-11.9452	-17.7817	-17.9724	-15.07	-19.4979	-13.7761	-18.1108	-14.1845	-18.3519	-17.3638	-18.5461	-18.4222
14.1123	-19.3134	-19.3134	-18.5072	-19.4521	-17.3828	-20.6579	-21.2613	-28.0992	-26.7781	-17.4171	-9.63049	-12.5727	-12.3225	-11.2672	-15.0736	-15.341	-23.5777	-18.3725	-19.7739	-19.6159	-18.1781	-26.0083	-11.0001	-19.1682	-17.4914	-19.3581	-18.1496	-17.1924	-16.3718	-19.3964	-19.2354	-19.5709	-18.5314	-18.0949	-18.03	-13.0705	-13.2667	-12.5945	-17.7873	-18.3165	-16.1011	-20.1775	-15.0329	-19.0206	-15.6731	-19.3308	-17.8053	-19.4583	-19.5495
15.1252	-19.5022	-19.5022	-19.2833	-19.9423	-17.804	-21.454	-22.1756	-28.8568	-27.389	-18.181	-10.5808	-13.2708	-12.2283	-10.1057	-15.8674	-16.1492	-23.8156	-19.2412	-20.8583	-20.3928	-18.4037	-26.831	-11.813	-20.0279	-18.8471	-20.2292	-18.2657	-17.2867	-16.6513	-19.4503	-19.3513	-20.3267	-19.1299	-18.5209	-18.3623	-13.8661	-13.6721	-12.9879	-17.7965	-18.5878	-16.9721	-20.869	-15.8782	-19.6229	-16.7456	-20.111	-18.0022	-20.1287	-20.4139
16.2108	-19.5941	-19.5941	-19.877	-20.145	-17.9373	-21.8419	-22.6019	-29.3762	-27.7977	-18.4583	-10.8843	-13.7314	-12.4326	-9.10518	-16.352	-16.684	-23.7456	-19.9034	-21.4884	-21.1128	-18.3829	-27.384	-12.5169	-20.8621	-19.4908	-20.3998	-18.3867	-17.3049	-16.6833	-19.2039	-19.286	-20.7114	-19.3084	-18.7661	-18.5862	-14.0503	-13.5178	-13.3342	-17.9889	-18.6496	-17.6548	-21.4866	-16.3553	-20.1605	-17.2479	-20.8184	-17.8122	-20.5996	-20.9114
17.3743	-19.9024	-19.9024	-20.456	-20.3466	-17.9961	-22.003	-22.8085	-29.7931	-28.1835	-18.2842	-10.6552	-14.0171	-13.1771	-8.48581	-17.0615	-17.1598	-23.5794	-20.4118	-21.7768	-21.7578	-18.3813	-27.7016	-13.0845	-21.4082	-19.5378	-20.0996	-18.7505	-17.3486	-16.7406	-19.1601	-19.2851	-20.8833	-19.3229	-18.9209	-18.9696	-13.9511	-13.3014	-13.8951	-18.393	-18.6236	-18.1205	-21.958	-16.5824	-20.6426	-17.5079	-21.4653	-17.8614	-20.8166	-21.1823
18.6213	-20.3725	-20.3725	-21.0618	-20.619	-18.1427	-22.107	-23.0312	-30.1192	-28.4278	-17.5838	-10.1531	-13.857	-14.0858	-8.53037	-17.8012	-17.6585	-23.504	-20.8352	-21.9774	-22.3873	-18.5139	-27.8558	-13.4556	-21.5822	-19.5855	-19.9873	-19.36	-17.8814	-17.0832	-19.4101	-19.5515	-21.0293	-19.4293	-19.1692	-19.3125	-14.1185	-13.3782	-14.5371	-18.8991	-18.7372	-18.6394	-22.3706	-16.8082	-21.0299	-17.7374	-22.1089	-18.2034	-21.0139	-21.3672
19.9578	-20.9516	-20.9516	-21.3944	-20.9108	-18.1713	-22.1571	-23.3389	-30.2728	-28.6207	-16.6839	-9.37058	-13.5685	-15.0565	-9.1989	-18.3503	-18.3807	-23.5389	-21.134	-22.3117	-23.044	-18.8335	-28.008	-13.6184	-21.745	-19.9003	-20.2904	-20.1489	-18.6891	-17.7448	-19.882	-19.9842	-21.2664	-19.7592	-19.5091	-19.5288	-14.5131	-13.6906	-14.9339	-19.656	-19.114	-19.3439	-22.7178	-17.1739	-21.4977	-18.1376	-22.7662	-18.5336	-21.3048	-21.6203
21.3903	-21.3937	-21.3937	-21.4932	-21.2598	-18.1367	-22.273	-23.5883	-30.3861	-28.8324	-16.0256	-8.43803	-13.5951	-15.9442	-10.318	-19.1092	-19.1794	-23.544	-21.4227	-22.7623	-23.5323	-19.0421	-28.2478	-13.6397	-22.1154	-20.5175	-20.9299	-20.8538	-19.3744	-18.3915	-20.3969	-20.3687	-21.4612	-20.1369	-19.8698	-19.6738	-15.0653	-13.9837	-15.3847	-20.3535	-19.5434	-20.1303	-22.9992	-17.7583	-22.0493	-18.6084	-23.2495	-18.7574	-21.7757	-22.0026
22.9255	-21.827	-21.827	-21.5772	-21.5032	-17.9428	-22.3945	-23.9088	-30.4702	-28.9016	-15.7688	-7.90598	-13.908	-16.6701	-11.5781	-19.7217	-19.9357	-23.6275	-21.6782	-23.2278	-23.7992	-19.1858	-28.5586	-13.6261	-22.5556	-21.4838	-21.6644	-21.2957	-19.7697	-18.9209	-20.7076	-20.8106	-21.643	-20.3934	-20.0382	-19.7725	-15.8027	-14.1151	-15.761	-20.7416	-20.0328	-20.7253	-23.1153	-18.4399	-22.6959	-19.195	-23.5056	-19.1671	-22.4064	-22.4857
24.571	-22.1228	-22.1228	-21.7795	-21.6374	-17.7744	-22.6096	-24.1134	-30.5085	-28.8897	-16.0232	-7.82487	-14.7818	-17.2278	-12.8447	-20.3168	-20.506	-23.7808	-21.9955	-23.7033	-24.0009	-19.2372	-28.9146	-13.7236	-22.9561	-22.132	-22.1374	-21.5148	-20.0117	-19.3849	-20.9376	-21.3155	-21.8546	-20.6936	-20.1764	-19.9066	-16.6727	-14.3119	-16.3137	-20.9149	-20.56	-21.2032	-23.1081	-18.9966	-23.1695	-19.7239	-23.6792	-19.5817	-23.0324	-22.9836
26.3345	-22.319	-22.319	-22.0494	-21.8172	-17.7375	-22.9606	-24.271	-30.5567	-28.9039	-16.7703	-8.40545	-16.1214	-17.7526	-14.044	-20.9183	-20.9381	-24.0882	-22.322	-24.1917	-24.2781	-19.3484	-29.2219	-13.9947	-23.1102	-22.8077	-22.3242	-21.7697	-20.1157	-19.8289	-21.2204	-21.5853	-22.0309	-21.003	-20.3642	-19.9693	-17.3989	-14.91	-16.9188	-21.0774	-20.9836	-21.5345	-23.1401	-19.4455	-23.4548	-20.1142	-23.9507	-20.0388	-23.5141	-23.3637
28.2246	-22.672	-22.672	-22.2686	-22.0586	-17.888	-23.1655	-24.3415	-30.5774	-28.8664	-17.8234	-9.52637	-17.3685	-18.1314	-15.2312	-21.3063	-21.4032	-24.5037	-22.3734	-24.7301	-24.48	-19.5846	-29.4696	-14.4328	-23.2606	-23.4239	-22.7472	-22.084	-20.4527	-20.3294	-21.5012	-21.8261	-22.2523	-21.1978	-20.5689	-20.0749	-17.9654	-15.7796	-17.5992	-21.314	-21.3961	-21.8187	-23.1401	-19.8557	-23.4437	-20.4972	-24.1713	-20.4674	-23.8884	-23.6262
30.2504	-22.8278	-22.8278	-22.4908	-22.3479	-18.1904	-23.2617	-24.466	-30.7018	-28.8881	-18.9469	-11.0164	-18.3862	-18.5204	-16.4118	-21.7249	-21.9069	-24.9334	-22.1728	-25.2007	-24.9187	-20.1246	-29.6829	-14.947	-23.751	-24.0593	-23.4031	-22.3749	-20.9673	-20.8374	-21.8846	-22.1483	-22.5288	-21.4757	-20.7883	-20.2258	-18.423	-16.6003	-18.1994	-21.4742	-21.728	-22.2259	-23.1898	-20.4174	-23.3111	-20.9173	-24.6092	-21.0691	-24.2098	-23.8173
32.4216	-22.9954	-22.9954	-22.8589	-22.6418	-18.5879	-23.4142	-24.7315	-30.8729	-29.05	-20.0374	-12.7216	-19.104	-18.7743	-17.564	-22.153	-22.4201	-25.4305	-21.9748	-25.6842	-25.5062	-20.9127	-29.9264	-15.5232	-24.4654	-24.7186	-23.9426	-22.6484	-21.3293	-21.2765	-22.2015	-22.4558	-22.8598	-21.848	-21.0143	-20.3767	-18.9386	-17.3062	-18.5597	-21.6305	-22.1304	-22.6857	-23.2973	-21.1042	-23.2264	-21.335	-25.2086	-21.638	-24.5702	-24.0089
34.7486	-23.2876	-23.2876	-23.2923	-22.992	-19.0015	-23.6355	-25.1008	-31.1243	-29.3391	-21.1573	-14.2066	-19.6993	-18.9911	-18.6443	-22.6	-22.9862	-25.9132	-21.9134	-26.211	-26.1203	-21.7041	-30.2244	-16.0968	-25.2348	-25.2418	-24.3873	-22.9216	-21.6477	-21.6518	-22.4473	-22.8625	-23.2756	-22.2952	-21.2313	-20.6437	-19.3055	-17.8142	-18.7461	-21.8899	-22.4135	-23.1947	-23.4915	-21.908	-23.312	-21.6031	-25.8204	-22.1721	-24.919	-24.2006
37.2426	-23.6893	-23.6893	-23.6769	-23.5041	-19.5829	-23.98	-25.5609	-31.4991	-29.8022	-22.3642	-15.4001	-20.341	-19.3046	-19.6489	-22.9345	-23.521	-26.3083	-21.5862	-26.756	-26.6942	-22.3105	-30.535	-16.6022	-25.7053	-25.6781	-24.7649	-23.2173	-21.9887	-22.0401	-22.7408	-23.358	-23.6626	-22.7371	-21.5372	-20.9466	-19.6984	-18.2545	-18.9593	-22.133	-22.7489	-23.6328	-23.7215	-22.7679	-23.2058	-21.8996	-26.3956	-22.6674	-25.2633	-24.4342
39.9157	-24.0622	-24.0622	-24.0343	-24.0188	-20.3158	-24.4465	-26.159	-31.9518	-30.2701	-23.647	-16.3067	-20.9811	-19.5975	-20.605	-23.2212	-24.0472	-26.554	-20.324	-27.3052	-27.1552	-22.7575	-30.8608	-17.0472	-25.727	-25.9631	-25.1583	-23.4523	-22.2204	-22.4504	-23.1624	-23.9607	-24.0938	-23.1714	-21.8676	-21.2683	-20.1328	-18.7411	-19.3199	-22.3314	-23.1487	-24.0038	-23.9586	-23.5052	-22.0941	-22.1591	-26.8563	-23.1565	-25.6331	-24.6468
42.7805	-24.4518	-24.4518	-24.3384	-24.6166	-21.0503	-24.9037	-26.7699	-32.3676	-30.7299	-24.8039	-17.2022	-21.4739	-19.9409	-21.5551	-23.6631	-24.4197	-26.703	-19.3914	-27.7713	-27.6096	-23.1152	-31.2228	-17.4755	-25.4185	-26.1047	-25.3905	-23.699	-22.4733	-22.7603	-23.5968	-24.576	-24.5149	-23.5923	-22.1786	-21.6178	-20.4764	-19.1585	-19.6485	-22.5094	-23.4969	-24.2298	-24.1923	-24.1262	-21.3499	-22.446	-27.3177	-23.5589	-26.0046	-24.8534
45.8511	-24.7936	-24.7936	-24.5505	-25.1575	-21.7101	-25.3656	-27.2007	-32.7304	-31.1205	-25.6145	-17.9962	-21.7366	-20.4123	-22.3885	-23.9001	-24.7283	-26.8934	-18.8057	-28.1701	-27.9395	-23.3792	-31.5803	-17.9258	-25.233	-26.3417	-25.3952	-23.9856	-22.6786	-23.0644	-23.9967	-25.053	-24.8467	-23.9356	-22.4901	-21.8991	-20.7428	-19.5575	-19.8295	-22.6999	-23.7423	-24.3968	-24.3912	-24.6372	-20.9731	-22.6995	-27.6453	-23.847	-26.3739	-25.0628
49.1419	-25.0248	-25.0248	-24.7212	-25.6797	-22.2878	-25.7747	-27.5527	-33.0873	-31.4864	-26.2678	-18.7341	-22.0128	-21.0011	-23.2117	-24.1095	-24.973	-27.1146	-18.6402	-28.5118	-28.2513	-23.6899	-31.9137	-18.395	-25.1819	-26.6997	-25.3714	-24.2142	-22.8812	-23.3167	-24.3778	-25.5195	-25.1698	-24.1849	-22.791	-22.2016	-21.1	-19.8454	-20.01	-22.9505	-23.9377	-24.6035	-24.5749	-25.0458	-20.9533	-22.8989	-27.961	-24.2523	-26.7326	-25.2984
52.669	-25.2188	-25.2188	-24.8574	-26.0821	-22.9338	-26.218	-27.8129	-33.5091	-31.8894	-26.8342	-19.3224	-22.2264	-21.7188	-23.9724	-24.432	-25.1736	-27.323	-18.8386	-28.7979	-28.5981	-23.9086	-32.2117	-18.9434	-25.4093	-26.9602	-25.4891	-24.4619	-23.0934	-23.5739	-24.8495	-26.0751	-25.5273	-24.5051	-23.2075	-22.5167	-21.2838	-20.1582	-20.2524	-23.4993	-24.1066	-24.9074	-24.7527	-25.3631	-21.255	-23.0567	-28.2954	-24.6805	-27.0729	-25.5321
56.4493	-25.4811	-25.4811	-25.0082	-26.43	-23.6315	-26.67	-28.1201	-34.0273	-32.3672	-27.4887	-19.8625	-22.5542	-22.5746	-24.6432	-24.8056	-25.4018	-27.4952	-19.3827	-29.0426	-29.0159	-23.9526	-32.4997	-19.5165	-25.8379	-27.2793	-25.7232	-24.6687	-23.3822	-23.8534	-25.413	-26.6443	-25.9536	-24.8995	-23.6184	-22.8471	-21.2389	-20.4136	-20.4697	-24.2779	-24.2853	-25.2421	-24.8985	-25.7251	-21.855	-23.1469	-28.7127	-24.9753	-27.441	-25.8165
60.5008	-25.8338	-25.8338	-25.3	-26.8282	-24.2142	-27.1506	-28.4395	-34.596	-32.8651	-28.1157	-20.5324	-22.8697	-23.5028	-25.2591	-25.2054	-25.6971	-27.6861	-20.2111	-29.3105	-29.3821	-24.026	-32.7538	-20.1125	-26.3312	-27.7363	-25.9252	-24.9345	-23.7864	-24.1653	-25.9323	-27.1426	-26.3915	-25.3741	-24.1326	-23.2053	-21.2228	-20.556	-20.6607	-25.2072	-24.4886	-25.6234	-25.1272	-26.0857	-22.7049	-23.2665	-29.0746	-25.3571	-27.8698	-26.1597
64.8432	-26.212	-26.212	-25.7856	-27.1871	-24.739	-27.6493	-28.739	-35.117	-33.3705	-28.7057	-21.1846	-23.2454	-24.3621	-25.9645	-25.7001	-26.0745	-27.9556	-21.3683	-29.6158	-29.7891	-24.2571	-32.9597	-20.7471	-26.7978	-28.1202	-26.0752	-25.3474	-24.1196	-24.5499	-26.3776	-27.6275	-26.8993	-25.8824	-24.77	-23.6438	-21.3929	-20.7591	-20.9849	-26.1157	-24.736	-26.0855	-25.5483	-26.5236	-23.7456	-23.4721	-29.4856	-25.8834	-28.3331	-26.5959
69.4972	-26.5833	-26.5833	-26.3498	-27.532	-25.1989	-28.2003	-29.0477	-35.6785	-33.7908	-29.2799	-21.8405	-23.6128	-25.185	-26.8059	-26.2711	-26.662	-28.3216	-22.4568	-30.0156	-30.1547	-24.7529	-33.2255	-21.4309	-27.3241	-28.5799	-26.3529	-25.851	-24.4907	-24.8872	-26.8725	-28.0807	-27.361	-26.4083	-25.3821	-24.1711	-21.8422	-21.0426	-21.4664	-26.9968	-25.0317	-26.5864	-26.1792	-27.1987	-24.7465	-23.8191	-29.8501	-26.5333	-28.8551	-27.0766
74.4853	-27.0562	-27.0562	-27.0066	-27.9279	-25.616	-28.6967	-29.4291	-36.2769	-34.2762	-29.6427	-22.4639	-24.1221	-25.9713	-27.7229	-26.8823	-27.3671	-28.8361	-23.2763	-30.4724	-30.5145	-25.4431	-33.6061	-22.1005	-27.9409	-29.2815	-26.8012	-26.4315	-24.9677	-25.2841	-27.403	-28.4994	-27.856	-26.9681	-25.9974	-24.7796	-22.4221	-21.5336	-22.1659	-27.8152	-25.3962	-27.1302	-26.9464	-28.0256	-25.5832	-24.3223	-30.2245	-27.2052	-29.4187	-27.6264
79.8313	-27.6617	-27.6617	-27.7435	-28.5043	-26.1745	-29.1469	-29.8963	-36.9206	-34.8797	-29.9818	-23.1238	-24.8517	-26.7739	-28.8072	-27.5231	-28.0939	-29.511	-24.1076	-30.962	-30.8991	-26.2919	-34.1141	-22.7667	-28.5809	-30.1551	-27.2593	-26.995	-25.583	-25.7964	-28.0186	-28.9619	-28.3461	-27.5274	-26.582	-25.4274	-23.0296	-22.2281	-22.9356	-28.5264	-25.9235	-27.7014	-27.7895	-28.9947	-26.3618	-25.0241	-30.6063	-27.8672	-30.002	-28.2783
85.5611	-28.397	-28.397	-28.4768	-29.3063	-26.8704	-29.5742	-30.5385	-37.5791	-35.5423	-30.3187	-23.7998	-25.6795	-27.5693	-30.0375	-28.0923	-28.8058	-30.2746	-24.9848	-31.4833	-31.2448	-27.3259	-34.7557	-23.4599	-29.2077	-31.0999	-27.7467	-27.5128	-26.1366	-26.3157	-28.5282	-29.5204	-28.845	-28.0862	-27.2158	-26.0671	-23.7263	-23.0188	-23.6804	-29.191	-26.6213	-28.2889	-28.6435	-30.0632	-27.2249	-25.8693	-30.9461	-28.6549	-30.6417	-29.0427
91.7021	-29.245	-29.245	-29.1535	-30.2771	-27.7948	-30.021	-31.3732	-38.3595	-36.2748	-30.7804	-24.3626	-26.5124	-28.4057	-31.2647	-28.6026	-29.5486	-31.1047	-25.8622	-32.0152	-31.5246	-28.5075	-35.5133	-24.1524	-29.769	-32.0399	-28.4122	-28.0886	-26.5424	-26.923	-29.11	-30.092	-29.4212	-28.6964	-27.8595	-26.6538	-24.3975	-24.0061	-24.5409	-29.8219	-27.5367	-28.8456	-29.4558	-31.141	-28.0929	-26.7855	-31.2276	-29.5006	-31.3192	-29.8691
98.2839	-30.107	-30.107	-29.7827	-31.3773	-28.8629	-30.5519	-32.3569	-39.2574	-37.0687	-31.3917	-24.9221	-27.3465	-29.302	-32.4703	-29.2412	-30.2485	-31.9179	-26.206	-32.5771	-31.8222	-29.7788	-36.3603	-24.8088	-30.2217	-33.0612	-29.0801	-28.5948	-26.9174	-27.635	-29.7563	-30.6534	-30.0677	-29.3654	-28.4007	-27.258	-25.0075	-25.0129	-25.3385	-30.4416	-28.6027	-29.3428	-30.2379	-32.1439	-28.3863	-27.6824	-31.5225	-30.2942	-32.0554	-30.6575
105.338	-31.0471	-31.0471	-30.4181	-32.5019	-29.9978	-31.1709	-33.3997	-40.2014	-37.9049	-32.0539	-25.6696	-28.2315	-30.2918	-33.6258	-30.0592	-30.8064	-32.6854	-26.7913	-33.1173	-32.2033	-30.9728	-37.2581	-25.4294	-30.5809	-33.9542	-29.7208	-29.0216	-27.3353	-28.2915	-30.3753	-31.2381	-30.8165	-30.0796	-28.9167	-27.738	-25.4732	-25.9062	-26.0075	-31.2003	-29.6841	-29.77	-31.0223	-33.1345	-28.8503	-28.496	-31.9039	-31.0135	-32.7967	-31.4294
[truncated: 29 more columns]

## Sheet: Figure 1c PowHOME
	MO	MO	MO	MO	MO	MO	MO	MO	MO	MO	MO	MO	MO	MO	MO	MO	MO	MO	MO	MO	MO	MO	MO	MO	MO	MO	RSC	RSC	RSC	RSC	RSC	RSC	RSC	RSC	RSC	RSC	RSC	RSC	RSC	RSC	RSC	RSC	RSC	RSC	RSC	RSC	RSC	RSC	RSC
3.07137	-10.1649	-10.1649	-5.21041	-12.025	-9.87869	-13.8951	-16.0047	-19.5582	-17.37	-14.4228	-9.2448	-9.41582	-5.78428	-15.7517	-7.94828	-8.49966	-20.5521	-15.7694	-12.0933	-13.5232	-13.2368	-17.722	-6.57665	-6.67091	-15.1676	-13.4455	-9.03943	-6.10144	-0.52896	-11.4417	-12.0838	-14.2249	-13.4993	-7.58238	-8.50954	-9.30699	-8.31949	-8.01175	-8.61798	-10.7521	-8.98112	-14.7829	-14.4571	-15.3737	-10.4023	-14.9324	-11.7871	-12.859	-14.3539
3.29181	-10.0469	-10.0469	-5.59801	-12.2427	-9.9805	-14.1663	-16.2442	-19.9042	-17.7101	-15.0763	-10.1167	-10.025	-6.01091	-15.3235	-8.2197	-8.99061	-20.8057	-15.8043	-12.0569	-13.6121	-13.5657	-18.3254	-6.69358	-7.53601	-15.1753	-13.9047	-8.85564	-6.30937	-0.797805	-11.5712	-12.3124	-14.4546	-13.7187	-7.77972	-8.57132	-10.4632	-8.78296	-8.37866	-8.70552	-10.1392	-9.50253	-15.03	-14.3672	-15.6897	-10.8054	-15.0012	-12.2081	-13.5212	-14.6443
3.52808	-10.0056	-10.0056	-5.9511	-12.3835	-10.1423	-14.4486	-16.4306	-20.213	-17.9485	-15.0415	-11.5195	-10.4406	-6.48967	-15.8237	-8.30451	-9.33511	-20.9408	-15.9163	-12.092	-13.7094	-13.9219	-18.842	-6.75939	-8.50862	-15.4497	-14.138	-8.87648	-6.50282	-1.13229	-11.4227	-12.2362	-14.5746	-13.8508	-8.10047	-8.74063	-11.0804	-9.19539	-8.64016	-8.82645	-9.2237	-10.064	-15.3961	-14.3381	-15.983	-11.1709	-15.0262	-12.5426	-13.8265	-14.8452
3.7813	-9.85277	-9.85277	-6.36348	-12.6876	-10.4465	-14.7244	-16.6135	-20.5684	-18.2896	-14.7429	-12.2984	-10.6276	-7.01759	-17.2381	-8.52468	-9.71977	-21.0649	-16.0397	-12.3661	-13.6478	-14.0907	-19.1901	-6.8134	-9.31498	-15.7106	-14.0854	-8.9122	-6.83521	-1.57013	-11.4397	-12.3132	-14.5977	-13.828	-8.49471	-9.22908	-11.3352	-9.86088	-8.98201	-9.14458	-9.75962	-10.633	-15.9756	-14.2848	-16.1604	-11.2385	-15.3307	-12.7749	-14.04	-15.0822
4.0527	-10.0029	-10.0029	-6.82349	-13.0461	-10.6248	-14.8653	-16.5904	-20.8923	-18.6589	-14.812	-11.7375	-10.855	-7.78862	-18.6642	-8.64585	-10.1728	-20.9174	-16.0569	-12.7054	-13.538	-14.2332	-19.5511	-6.94016	-10.0903	-15.8018	-14.1866	-9.21103	-7.24331	-2.18651	-11.5627	-12.4199	-14.5867	-13.8802	-8.80223	-9.47153	-10.335	-10.4339	-9.26361	-9.80468	-11.0322	-11.1335	-16.4006	-14.1311	-16.2138	-11.3229	-15.691	-12.8498	-14.3338	-15.1939
4.34358	-10.2984	-10.2984	-7.44217	-13.2295	-10.7226	-14.949	-16.5044	-21.0114	-18.7839	-14.8759	-11.4961	-11.1494	-8.32471	-18.798	-8.90983	-10.4291	-20.974	-16.2257	-12.7505	-13.5107	-14.3479	-19.8968	-7.1508	-10.5945	-15.8267	-14.3473	-9.50327	-7.70429	-3.02358	-11.6284	-12.4121	-14.652	-13.9861	-8.96609	-9.44562	-9.52125	-10.8099	-9.52483	-10.2323	-10.8854	-11.5928	-16.6333	-14.0763	-16.2655	-11.2091	-15.7363	-12.9219	-14.6532	-15.3492
4.65533	-10.5404	-10.5404	-8.04101	-13.4234	-10.8288	-14.9873	-16.4943	-21.0299	-18.7067	-14.5391	-11.4268	-11.3868	-8.58034	-18.7951	-9.02741	-10.5839	-21.2726	-16.5433	-12.9541	-13.4244	-14.2999	-20.2758	-7.45458	-11.0317	-15.5569	-14.4097	-9.70107	-8.04548	-3.78014	-11.6911	-12.5482	-14.6484	-13.9741	-9.0429	-9.40346	-8.73094	-10.3242	-9.69232	-10.5528	-11.3218	-12.1663	-16.7852	-14.0268	-16.404	-10.8917	-15.6614	-12.7553	-14.9055	-15.5144
4.98946	-10.7078	-10.7078	-8.5795	-13.481	-10.7279	-14.9734	-16.3713	-21.0095	-18.6914	-14.3655	-11.5536	-11.5216	-8.641	-19.7051	-9.13998	-10.7176	-21.5232	-17.0334	-13.1183	-13.2175	-14.1518	-20.7188	-7.80378	-11.3429	-14.9599	-14.2891	-9.7842	-8.36854	-4.40744	-11.7303	-12.618	-14.5971	-13.7755	-9.01599	-9.43943	-8.09718	-9.99348	-9.55463	-10.5304	-12.2645	-12.6547	-16.9259	-13.8834	-16.6417	-10.542	-15.5179	-12.6819	-15.0449	-15.6859
5.34757	-10.704	-10.704	-9.09146	-13.1797	-10.4407	-15.0451	-15.9512	-21.0638	-18.6655	-14.2788	-11.5022	-11.1101	-8.70682	-21.0483	-9.07204	-10.831	-21.8729	-17.1829	-13.208	-12.911	-14.0668	-21.0266	-8.06478	-11.6308	-14.1692	-14.1286	-9.72104	-8.56702	-4.90611	-11.6682	-12.7986	-14.3665	-13.5445	-9.00181	-9.56619	-7.73879	-8.80415	-8.96581	-10.4313	-14.3991	-12.9348	-17.0218	-13.4561	-16.7789	-10.0717	-15.4579	-12.6908	-15.3211	-15.8147
5.73138	-10.595	-10.595	-9.46446	-12.8113	-10.0661	-15.003	-15.4105	-21.2175	-18.6738	-13.7457	-10.5757	-10.5249	-8.42214	-20.5835	-9.08915	-10.7271	-22.0848	-17.258	-13.2566	-12.3717	-13.882	-21.0814	-8.37742	-11.851	-13.1814	-13.8236	-9.60469	-8.57636	-5.23387	-11.5109	-12.9244	-14.1518	-13.2519	-8.99625	-9.57822	-6.91799	-7.21535	-8.02116	-10.121	-16.9226	-13.0102	-16.9827	-12.805	-16.8865	-9.55208	-15.3465	-12.6223	-15.4255	-15.9094
6.14274	-10.6626	-10.6626	-9.73326	-12.359	-9.76235	-14.6985	-14.8603	-21.4388	-18.8366	-13.2133	-8.69767	-9.58276	-8.05238	-20.3285	-9.21373	-10.4966	-22.2703	-17.0411	-13.3352	-11.552	-13.5315	-21.2634	-8.74788	-12.064	-12.0834	-13.4505	-9.5843	-8.66072	-5.44723	-11.2966	-12.7473	-13.9074	-12.8612	-9.08835	-9.64846	-6.48402	-4.59501	-6.41069	-9.81549	-16.9584	-12.9323	-16.9136	-12.031	-16.8894	-9.05737	-15.1524	-12.4563	-15.4655	-15.8881
6.58363	-10.8861	-10.8861	-9.97718	-12.093	-9.61857	-14.487	-14.5029	-21.9235	-19.1981	-13.1929	-7.09169	-8.30667	-7.72442	-21.0751	-9.84091	-10.2158	-22.3546	-16.4937	-13.491	-10.618	-12.9176	-21.441	-8.99259	-12.4579	-10.7234	-12.9349	-9.81236	-8.98346	-5.77967	-11.2909	-12.7552	-13.7361	-12.6319	-9.35558	-9.99114	-6.14409	-2.50997	-4.58272	-9.60678	-17.4513	-12.7125	-16.9263	-11.2922	-16.8634	-8.64905	-14.9244	-12.1162	-15.39	-15.874
7.05616	-11.3423	-11.3423	-10.326	-12.4669	-9.92608	-14.6388	-14.5604	-22.5268	-19.7614	-13.9243	-6.73441	-7.30623	-7.52859	-22.1899	-10.706	-9.9779	-22.4	-15.4021	-13.8632	-10.0053	-12.1003	-21.3901	-9.06115	-12.9584	-9.59721	-12.2453	-10.2159	-9.45292	-6.27515	-11.5972	-13.0829	-13.8567	-12.7083	-9.92667	-10.5171	-6.53108	-1.82131	-3.20941	-9.66229	-18.0431	-12.3562	-17.0663	-10.3341	-16.5393	-8.76185	-14.7483	-11.8729	-15.2555	-15.6466
7.5626	-12.0722	-12.0722	-10.7981	-13.2768	-10.5194	-15.1531	-15.0381	-23.277	-20.5107	-14.9822	-7.08547	-6.9632	-7.72827	-23.6704	-11.6258	-9.70581	-22.3332	-14.0587	-14.4249	-9.74403	-11.2103	-21.1461	-9.15781	-13.513	-9.27172	-11.9722	-10.8369	-10.0881	-6.84995	-12.2213	-13.6711	-14.2874	-13.1387	-10.6421	-11.2064	-7.66671	-2.58704	-2.72122	-10.004	-17.8389	-11.9874	-17.0438	-9.37532	-15.9075	-9.22416	-14.648	-11.6024	-14.9416	-15.0698
8.1054	-12.8755	-12.8755	-11.3384	-14.2929	-11.3376	-16.0486	-15.8958	-24.0642	-21.348	-16.391	-8.46877	-7.42022	-8.4272	-24.6205	-12.5516	-9.51784	-22.2482	-12.7292	-15.2105	-9.89771	-10.158	-20.7689	-9.0591	-14.1336	-9.80568	-12.2225	-11.518	-10.7835	-7.5772	-13.1022	-14.5633	-14.9678	-13.8776	-11.5442	-12.0408	-9.03553	-4.24682	-3.18091	-10.5959	-18.574	-11.6995	-17.0271	-8.81398	-15.0315	-10.1026	-14.8213	-11.3013	-14.5955	-14.131
8.68715	-13.814	-13.814	-11.9942	-15.4133	-12.3686	-17.1136	-17.0498	-24.9634	-22.2563	-17.5863	-10.3474	-8.6045	-9.16707	-24.7413	-13.4795	-9.60516	-22.2341	-12.037	-15.9463	-10.5094	-9.50065	-20.3317	-8.89354	-14.7431	-10.9374	-13.0833	-12.4219	-11.6334	-8.37282	-14.1951	-15.4656	-15.8762	-14.8649	-12.5476	-12.9037	-10.231	-6.21591	-4.44518	-11.607	-19.2899	-11.6939	-17.0423	-8.81809	-14.5693	-11.1192	-15.4398	-11.138	-14.48	-13.3309
9.31066	-14.879	-14.879	-12.8748	-16.6629	-13.494	-18.2807	-18.3806	-25.8521	-23.1775	-18.759	-12.4131	-10.3608	-10.0905	-25.2285	-14.3563	-10.0675	-22.4252	-12.2075	-16.7577	-11.6832	-9.3119	-20.0159	-8.8106	-15.2473	-12.3901	-14.2897	-13.4278	-12.5483	-9.23068	-15.3329	-16.4151	-16.9478	-15.9435	-13.5132	-13.7512	-10.9484	-8.76359	-6.25718	-12.6329	-18.7484	-12.0606	-17.2179	-9.33531	-14.7275	-12.2203	-16.4035	-11.3276	-14.4942	-12.8961
9.97892	-15.8896	-15.8896	-13.8274	-17.9745	-14.5573	-19.4362	-19.8406	-26.7298	-24.0964	-19.8747	-13.6273	-12.2724	-11.1309	-25.7692	-15.1987	-10.821	-22.9041	-13.0121	-17.6396	-13.1256	-9.75443	-20.3605	-8.90962	-15.7976	-14.0615	-15.6251	-14.469	-13.5788	-10.141	-16.4996	-17.4045	-17.9716	-17.0766	-14.3076	-14.5101	-11.6102	-11.2143	-8.35641	-13.6767	-18.2405	-12.6859	-17.6851	-10.3269	-15.6805	-13.3821	-17.6072	-11.8923	-14.7852	-13.0469
10.6951	-16.8754	-16.8754	-14.7402	-19.2283	-15.4687	-20.6179	-21.213	-27.4422	-24.9516	-20.841	-14.7984	-14.0397	-12.2453	-25.9242	-15.9419	-11.778	-23.4512	-14.1788	-18.5452	-14.6726	-10.769	-21.1679	-9.32452	-16.5146	-15.8081	-17.0216	-15.4649	-14.5276	-10.9251	-17.4905	-18.2879	-18.9303	-18.1139	-15.0142	-15.2115	-12.497	-13.3012	-10.3846	-14.7504	-18.7206	-13.5617	-18.3228	-11.5352	-17.0324	-14.5499	-18.9333	-12.7761	-15.4504	-13.8118
11.4628	-17.7282	-17.7282	-15.544	-20.1386	-16.119	-21.7087	-22.3422	-28.1196	-25.7201	-21.7969	-15.9517	-15.5036	-13.4049	-25.874	-16.7754	-12.8324	-23.8002	-15.6238	-19.4453	-16.0019	-12.134	-22.3249	-10.0654	-17.2024	-17.3854	-18.3046	-16.4131	-15.4221	-11.7715	-18.2673	-18.9784	-19.8063	-18.9549	-15.7137	-15.7922	-13.5184	-14.8854	-12.2979	-15.6685	-19.4052	-14.662	-19.1125	-12.8505	-18.4642	-15.608	-20.0374	-13.9486	-16.5458	-15.1249
12.2855	-18.512	-18.512	-16.2441	-20.7926	-16.5406	-22.6042	-23.1559	-28.6917	-26.3809	-22.5029	-16.8372	-16.8108	-14.4789	-25.7713	-17.5324	-14.0211	-24.0118	-17.245	-20.3184	-17.1647	-13.6337	-23.613	-10.9499	-17.9251	-18.657	-19.249	-17.2717	-16.1174	-12.5914	-18.8866	-19.605	-20.5516	-19.5905	-16.3382	-16.3156	-14.0976	-16.1641	-13.9135	-16.5326	-19.3069	-15.8141	-20.0633	-14.1553	-19.8695	-16.5023	-21.0463	-15.2217	-17.7903	-16.6098
13.1673	-19.1918	-19.1918	-16.9512	-21.3072	-16.8695	-23.1175	-23.7448	-29.1294	-26.9264	-23.4252	-17.3818	-17.7015	-15.3265	-25.8776	-18.1877	-15.2082	-24.1749	-18.8409	-21.1245	-18.1376	-15.2115	-24.9348	-11.9102	-18.6933	-19.6453	-19.8641	-17.9582	-16.719	-13.5037	-19.4186	-20.1	-21.0525	-20.0325	-16.9887	-16.7793	-14.6949	-16.4333	-15.0792	-17.4414	-19.6139	-16.9264	-21.09	-15.2618	-21.0027	-17.0976	-21.8621	-16.449	-18.9716	-18.0305
14.1123	-19.7279	-19.7279	-17.6881	-21.6939	-17.1557	-23.3848	-24.1903	-29.6491	-27.3771	-24.0931	-17.2976	-18.2084	-16.1434	-26.4902	-18.8338	-16.2955	-24.3071	-19.9723	-21.7406	-18.9861	-16.6527	-26.0758	-12.7063	-19.5108	-20.3144	-20.2571	-18.5632	-17.2839	-14.3197	-19.8166	-20.4559	-21.459	-20.4342	-17.6446	-17.2518	-15.1093	-16.2707	-15.7791	-18.3148	-19.5787	-17.8859	-22.0387	-16.2299	-21.938	-17.5725	-22.4065	-17.5375	-19.9694	-19.2699
15.1252	-20.1775	-20.1775	-18.441	-22.0527	-17.459	-23.5391	-24.5454	-29.9592	-27.8021	-24.613	-17.1832	-18.4418	-16.8466	-27.3351	-19.4318	-17.2933	-24.3772	-20.5963	-22.3177	-19.5262	-17.7288	-26.9666	-13.3399	-20.3841	-20.8491	-20.5853	-19.0737	-17.8417	-15.1235	-20.2197	-20.8384	-21.7566	-20.7476	-18.2087	-17.8	-15.6439	-16.5792	-16.2211	-18.9057	-20.1511	-18.7439	-22.7855	-17.07	-22.5162	-18.0443	-22.8227	-18.3621	-20.8369	-20.3127
16.2108	-20.5573	-20.5573	-19.1902	-22.3405	-17.7523	-23.6786	-24.853	-30.2114	-28.1416	-24.9762	-17.4266	-18.6312	-17.3999	-27.6445	-19.9622	-18.1196	-24.34	-20.9281	-22.8908	-19.9388	-18.4733	-27.6055	-13.8234	-21.1933	-21.2425	-20.871	-19.5128	-18.3806	-15.9892	-20.5181	-21.2058	-22.0144	-21.0669	-18.6313	-18.2554	-16.1992	-17.1826	-16.5627	-19.2337	-20.8925	-19.4375	-23.3252	-17.7682	-22.7259	-18.513	-23.1638	-18.9259	-21.4465	-21.0843
17.3743	-20.8941	-20.8941	-19.8855	-22.5648	-17.9818	-23.8822	-25.0433	-30.5413	-28.4981	-25.1152	-18.1489	-18.83	-17.8253	-27.3713	-20.4556	-18.8571	-24.2903	-21.1128	-23.4331	-20.281	-19.0243	-28.0048	-14.0355	-21.9336	-21.6864	-21.1678	-19.9024	-18.8858	-16.874	-20.8031	-21.5788	-22.3212	-21.4669	-19.0335	-18.664	-16.7148	-17.6124	-16.942	-19.5502	-21.1504	-20.0206	-23.6569	-18.4291	-22.8235	-18.904	-23.3999	-19.2191	-21.8255	-21.5276
18.6213	-21.2758	-21.2758	-20.5156	-22.7207	-18.2144	-24.1533	-25.1758	-30.8095	-28.8583	-25.1302	-18.8093	-19.0195	-18.1603	-27.3106	-21.016	-19.5214	-24.3086	-21.3102	-23.9238	-20.6038	-19.4882	-28.1722	-14.1658	-22.7203	-22.2207	-21.5306	-20.3255	-19.3535	-17.6987	-21.115	-21.8839	-22.6207	-21.8027	-19.4487	-19.0233	-17.1152	-17.6263	-17.3355	-19.8835	-21.2992	-20.5184	-23.9013	-19.0093	-22.9392	-19.2387	-23.5526	-19.5007	-22.0746	-21.7542
19.9578	-21.6676	-21.6676	-21.0923	-22.8008	-18.4201	-24.4043	-25.3589	-31.1065	-29.2621	-25.3051	-19.3024	-19.1444	-18.4287	-26.8414	-21.6422	-20.056	-24.4654	-21.6979	-24.4415	-20.9324	-19.8576	-28.2903	-14.283	-23.4895	-22.7747	-21.9469	-20.6764	-19.7882	-18.4206	-21.3748	-22.1556	-22.9438	-22.1014	-19.8386	-19.3779	-17.5991	-17.5262	-17.6603	-20.2481	-21.4872	-20.9565	-24.1285	-19.448	-23.1726	-19.5224	-23.7219	-19.8056	-22.3509	-21.9923
21.3903	-22.0681	-22.0681	-21.7074	-22.8887	-18.6297	-24.6344	-25.529	-31.4491	-29.6105	-25.5796	-19.3616	-19.3438	-18.6171	-27.0954	-22.2849	-20.5381	-24.6677	-22.0649	-24.9379	-21.2366	-20.1518	-28.4155	-14.4196	-24.216	-23.3208	-22.3239	-21.0483	-20.1636	-19.0357	-21.5786	-22.4257	-23.1497	-22.3346	-20.1688	-19.8112	-17.62	-17.7151	-17.8749	-20.5907	-21.916	-21.3323	-24.3112	-19.7555	-23.354	-19.8392	-23.8672	-20.2136	-22.6665	-22.3395
22.9255	-22.4803	-22.4803	-22.3032	-23.108	-18.8622	-24.7247	-25.6582	-31.7834	-29.9239	-25.8929	-19.2459	-19.6082	-18.9116	-27.6349	-22.8655	-21.0345	-24.86	-22.2962	-25.3711	-21.5199	-20.4737	-28.6098	-14.5221	-24.9086	-23.7614	-22.6252	-21.4347	-20.5173	-19.6475	-21.7879	-22.6856	-23.356	-22.5656	-20.5013	-20.2323	-17.5993	-18.1169	-17.9596	-21.0442	-22.6198	-21.6766	-24.4551	-20.0752	-23.6134	-20.1217	-24.0721	-20.6102	-23.1011	-22.8394
24.571	-22.8823	-22.8823	-22.779	-23.2656	-19.1149	-24.8134	-25.8303	-32.0745	-30.2459	-26.2403	-19.322	-19.9383	-19.2024	-28.1553	-23.4144	-21.4525	-25.0262	-22.349	-25.7169	-21.7159	-20.8215	-28.8889	-14.6581	-25.5087	-24.1526	-22.9325	-21.81	-20.8687	-20.2362	-21.9708	-22.8787	-23.5108	-22.7586	-20.9	-20.5965	-17.7034	-18.4181	-17.9716	-21.4832	-23.2019	-22.0808	-24.5217	-20.3949	-23.9099	-20.2998	-24.2168	-20.9136	-23.5467	-23.3952
26.3345	-23.2748	-23.2748	-23.2702	-23.3438	-19.4095	-24.8079	-25.9183	-32.3728	-30.5217	-26.6226	-19.3839	-20.2813	-19.4287	-28.7414	-23.9544	-21.8687	-25.0917	-22.4433	-26.0083	-21.7652	-21.0904	-29.2059	-14.9261	-26.1641	-24.4518	-23.1952	-22.1594	-21.2145	-20.8914	-22.0998	-22.9662	-23.6449	-22.9207	-21.2358	-20.9122	-18.1041	-18.4244	-18.0441	-21.9128	-23.1151	-22.5093	-24.5928	-20.6671	-24.114	-20.5635	-24.3154	-21.2161	-23.9913	-23.8796
28.2246	-23.6649	-23.6649	-23.7402	-23.4405	-19.789	-24.6107	-25.9985	-32.6301	-30.8272	-27.2886	-19.5475	-20.54	-19.6887	-28.9673	-24.4589	-22.3133	-25.2023	-22.5173	-26.3233	-21.7818	-21.3979	-29.4605	-15.2183	-26.7707	-24.6852	-23.3995	-22.5106	-21.505	-21.514	-22.2042	-23.0082	-23.713	-22.996	-21.507	-21.2503	-18.6082	-18.2474	-18.1773	-22.3421	-23.5702	-22.8924	-24.6217	-20.9832	-24.227	-20.86	-24.3671	-21.4954	-24.4246	-24.191
30.2504	-23.9594	-23.9594	-24.2093	-23.5842	-20.1357	-24.4257	-26.0397	-32.8766	-31.1268	-27.8298	-19.6829	-20.7479	-19.9492	-29.2655	-24.8967	-22.7422	-25.3558	-22.5611	-26.6935	-21.8629	-21.785	-29.6558	-15.5046	-27.3812	-24.8404	-23.5564	-22.8073	-21.759	-22.062	-22.2974	-23.0496	-23.7408	-23.0109	-21.7738	-21.5783	-18.9884	-18.5037	-18.2622	-22.6199	-24.5766	-23.3025	-24.6487	-21.2996	-24.361	-21.105	-24.3821	-21.7465	-24.6952	-24.3512
32.4216	-24.1965	-24.1965	-24.6844	-23.8666	-20.5058	-24.2903	-26.113	-33.1508	-31.4035	-28.2433	-19.6988	-20.8909	-20.196	-29.4119	-25.3947	-23.1875	-25.5235	-22.6197	-27.0884	-22.086	-22.1207	-29.8519	-15.8273	-27.9701	-24.8193	-23.6793	-23.0453	-22.0232	-22.5626	-22.3857	-23.0963	-23.8208	-23.033	-22.0816	-21.8655	-19.2999	-18.8492	-18.3122	-22.7146	-25.7504	-23.7192	-24.6791	-21.7134	-24.4534	-21.3472	-24.458	-22.0481	-24.8748	-24.4762
34.7486	-24.4991	-24.4991	-25.1182	-24.1611	-20.9241	-24.2407	-26.3347	-33.4854	-31.7075	-28.6831	-19.6432	-21.005	-20.4027	-30.0579	-25.9508	-23.6598	-25.7036	-22.627	-27.4917	-22.3459	-22.4935	-30.0903	-16.1906	-28.5661	-24.774	-23.7689	-23.2391	-22.2854	-23.0317	-22.4601	-23.1801	-23.9695	-23.1498	-22.39	-22.1395	-19.4986	-18.9659	-18.3788	-22.8285	-26.9345	-24.0067	-24.7544	-22.1971	-24.6746	-21.5683	-24.6518	-22.4002	-25.0318	-24.5414
37.2426	-24.8172	-24.8172	-25.5802	-24.4827	-21.3961	-24.3654	-26.6489	-33.7932	-32.046	-28.8991	-19.6641	-21.1321	-20.6416	-31.1381	-26.4633	-24.0323	-25.835	-22.635	-27.781	-22.6715	-22.8274	-30.3131	-16.5823	-29.1863	-24.7261	-23.876	-23.504	-22.6125	-23.5515	-22.6511	-23.3194	-24.2508	-23.4089	-22.7411	-22.4892	-19.7906	-19.1888	-18.4487	-22.8972	-27.2174	-24.1909	-24.8878	-22.7793	-24.8552	-21.7412	-24.9117	-22.7549	-25.2127	-24.5679
39.9157	-25.1835	-25.1835	-26.0337	-24.8208	-21.9115	-24.6074	-26.9949	-34.1155	-32.3455	-28.8553	-19.8102	-21.3417	-20.8187	-31.9893	-26.9102	-24.3404	-25.9303	-22.6201	-27.977	-23.0917	-23.1349	-30.502	-16.9707	-29.8457	-24.7563	-24.0061	-23.811	-23.0406	-24.0846	-22.9262	-23.5978	-24.653	-23.7656	-23.142	-22.9308	-20.0189	-19.1954	-18.5138	-22.9786	-27.6343	-24.3141	-25.0237	-23.2987	-25.0047	-21.9755	-25.261	-23.1096	-25.3698	-24.626
42.7805	-25.6062	-25.6062	-26.4644	-25.1622	-22.4428	-24.8964	-27.2861	-34.3955	-32.6809	-28.6791	-19.8083	-21.5345	-20.9748	-32.6515	-27.3422	-24.5787	-26.05	-22.6625	-28.1072	-23.4656	-23.5142	-30.7339	-17.3174	-30.4165	-24.8896	-24.2315	-24.2121	-23.4932	-24.5878	-23.2184	-24.0857	-25.05	-24.1512	-23.5523	-23.3262	-20.2988	-19.5327	-18.6388	-23.0913	-27.8806	-24.4594	-25.1533	-23.7647	-25.2037	-22.2597	-25.6883	-23.4718	-25.6187	-24.7448
45.8511	-26.0984	-26.0984	-26.792	-25.4882	-22.9992	-25.1787	-27.4915	-34.6898	-32.9835	-28.5311	-19.7866	-21.6842	-21.0843	-33.3134	-27.7745	-24.7404	-26.2018	-22.7313	-28.2334	-23.7367	-23.903	-31.0471	-17.7244	-30.9305	-25.1531	-24.5605	-24.6371	-23.9159	-24.9824	-23.5991	-24.6687	-25.4199	-24.5284	-23.969	-23.6496	-20.2661	-19.8569	-18.8136	-23.1853	-28.4395	-24.6754	-25.2803	-24.1898	-25.4424	-22.5565	-26.0283	-23.8572	-25.9234	-24.9551
49.1419	-26.6019	-26.6019	-27.0695	-25.8187	-23.5388	-25.4516	-27.6477	-35.0296	-33.308	-28.5452	-19.9431	-21.8268	-21.2361	-33.9662	-28.2749	-24.8623	-26.4317	-22.8862	-28.4133	-23.9963	-24.2213	-31.4251	-18.0943	-31.41	-25.5652	-24.9398	-25.1207	-24.3593	-25.4011	-24.0933	-25.3001	-25.7678	-24.9352	-24.4413	-24.0044	-20.5241	-20.226	-19.0076	-23.3937	-29.4057	-24.9348	-25.3922	-24.5833	-25.722	-22.8552	-26.3725	-24.2092	-26.3403	-25.2151
52.669	-27.0517	-27.0517	-27.4278	-26.2056	-24.1285	-25.7571	-27.8943	-35.4794	-33.7413	-28.8831	-20.2795	-21.9404	-21.3936	-34.3591	-28.8863	-25.0575	-26.7123	-23.1787	-28.6775	-24.2815	-24.4335	-31.7825	-18.5291	-31.9567	-26.1559	-25.3394	-25.6009	-24.8163	-25.937	-24.68	-25.9722	-26.1888	-25.3925	-24.9895	-24.4692	-20.9487	-20.4854	-19.2216	-23.6891	-30.3799	-25.2079	-25.3912	-25.0515	-26.1249	-23.2014	-26.8374	-24.5532	-26.8282	-25.5222
56.4493	-27.5302	-27.5302	-27.9426	-26.7498	-24.8181	-26.2152	-28.3552	-36.0551	-34.27	-29.4742	-20.8879	-22.1013	-21.7157	-35.2111	-29.588	-25.3137	-27.0729	-23.5922	-29.0178	-24.6928	-24.5536	-32.0967	-19.0336	-32.6108	-26.8711	-25.8137	-26.1204	-25.3263	-26.6232	-25.3812	-26.6836	-26.7488	-25.9496	-25.6401	-25.041	-21.6488	-20.87	-19.499	-24.1773	-31.0951	-25.5543	-25.4119	-25.6228	-26.5661	-23.6141	-27.4516	-24.8961	-27.3587	-25.8734
60.5008	-28.1009	-28.1009	-28.5913	-27.4182	-25.5911	-26.8526	-29.0855	-36.7413	-34.9148	-29.9446	-21.5593	-22.399	-22.1523	-36.3732	-30.3737	-25.7308	-27.5513	-24.0649	-29.4813	-25.2814	-24.6387	-32.3864	-19.6106	-33.4455	-27.7121	-26.3684	-26.735	-25.9048	-27.3858	-26.1498	-27.4318	-27.3844	-26.5858	-26.3366	-25.739	-22.3566	-21.2215	-19.8673	-24.7609	-31.4317	-26.0098	-25.6474	-26.3211	-27.0845	-24.1878	-28.2054	-25.248	-27.9062	-26.2827
64.8432	-28.7495	-28.7495	-29.3973	-28.2126	-26.3767	-27.5786	-29.9195	-37.4924	-35.6084	-30.5252	-22.0667	-22.8532	-22.822	-37.1696	-31.1216	-26.3427	-28.1439	-24.6785	-30.0084	-25.961	-24.8104	-32.6999	-20.2681	-34.3754	-28.6717	-27.0273	-27.4265	-26.5348	-28.2052	-26.9162	-28.1085	-28.0163	-27.2689	-27.0908	-26.5179	-23.0796	-21.6903	-20.4317	-25.3957	-32.1077	-26.6087	-26.1533	-27.1939	-27.6762	-24.9005	-29.0203	-25.665	-28.463	-26.7301
69.4972	-29.4554	-29.4554	-30.2876	-29.0707	-27.1901	-28.3072	-30.7948	-38.3085	-36.3745	-31.0193	-22.749	-23.487	-23.6795	-37.9057	-31.8717	-27.1028	-28.8702	-25.4108	-30.6106	-26.726	-25.1494	-33.0765	-20.9563	-35.3158	-29.6779	-27.7494	-28.1188	-27.1528	-29.0757	-27.6723	-28.7748	-28.6503	-27.9363	-27.7989	-27.2539	-23.6268	-22.5476	-21.1991	-26.1616	-33.1795	-27.3163	-26.8974	-28.2304	-28.3074	-25.7145	-29.8467	-26.1942	-29.0137	-27.262
74.4853	-30.236	-30.236	-31.2434	-29.9706	-27.9842	-28.9439	-31.6367	-39.1592	-37.1567	-31.4615	-23.3408	-24.2246	-24.6529	-39.1197	-32.6385	-27.9882	-29.6739	-26.1997	-31.2585	-27.6194	-25.72	-33.5716	-21.6739	-36.1983	-30.6584	-28.4842	-28.7636	-27.7528	-29.9292	-28.4004	-29.4391	-29.2311	-28.566	-28.5267	-27.9454	-24.2205	-23.394	-22.1503	-27.0151	-34.4925	-28.0846	-27.8156	-29.3782	-29.0094	-26.5512	-30.6404	-26.8386	-29.5957	-27.8986
79.8313	-30.9805	-30.9805	-32.1776	-30.8613	-28.8181	-29.4653	-32.4619	-39.9877	-37.9364	-31.8741	-23.7678	-25.0318	-25.6083	-40.3507	-33.4145	-28.957	-30.4904	-26.9905	-31.9245	-28.6059	-26.4563	-34.1636	-22.4075	-36.9266	-31.6139	-29.2095	-29.382	-28.3251	-30.7509	-29.1144	-30.074	-29.8471	-29.1911	-29.2305	-28.6223	-24.8978	-24.1625	-23.1885	-27.9414	-36.0393	-28.8667	-28.7999	-30.5621	-29.7756	-27.3872	-31.4322	-27.5753	-30.1801	-28.6178
85.5611	-31.6901	-31.6901	-33.0676	-31.7295	-29.6896	-29.9731	-33.3035	-40.8071	-38.7613	-32.3509	-24.1571	-25.836	-26.5236	-41.675	-34.1317	-29.9257	-31.2801	-27.7996	-32.621	-29.6733	-27.2953	-34.8444	-23.1483	-37.59	-32.482	-29.8843	-29.9914	-28.8966	-31.5617	-29.8089	-30.7832	-30.5639	-29.8535	-29.9248	-29.3387	-25.4692	-24.9824	-24.1718	-28.8533	-37.0109	-29.6103	-29.7348	-31.6763	-30.5824	-28.1992	-32.1715	-28.3791	-30.8208	-29.3986
91.7021	-32.4091	-32.4091	-33.9127	-32.6279	-30.5893	-30.594	-34.2066	-41.6326	-39.5953	-32.8298	-24.7425	-26.5947	-27.3932	-42.7589	-34.7936	-30.7966	-32.0469	-28.6124	-33.3592	-30.7487	-28.2299	-35.6277	-23.8699	-38.3278	-33.2795	-30.5138	-30.6218	-29.493	-32.3617	-30.5379	-31.5186	-31.4202	-30.5905	-30.6465	-30.017	-25.86	-25.5541	-25.0419	-29.6757	-38.0759	-30.2724	-30.5916	-32.7003	-31.4002	-28.9804	-32.8655	-29.2144	-31.5139	-30.2275
98.2839	-33.1308	-33.1308	-34.7358	-33.5505	-31.5121	-31.3971	-35.1666	-42.5347	-40.4261	-33.0586	-25.4076	-27.3982	-28.1474	-43.9409	-35.4392	-31.566	-32.7364	-29.3516	-34.147	-31.8079	-29.2737	-36.5146	-24.5215	-39.1276	-33.9916	-31.0525	-31.3149	-30.1041	-33.1904	-31.309	-32.3207	-32.371	-31.4302	-31.3532	-30.6919	-26.1608	-26.0743	-25.8186	-30.4445	-38.8869	-30.8761	-31.4099	-33.5872	-32.1929	-29.6752	-33.545	-30.0443	-32.2754	-31.0708
105.338	-33.9187	-33.9187	-35.5668	-34.5108	-32.4682	-32.4379	-36.2023	-43.4958	-41.2912	-33.2916	-26.0474	-28.2513	-28.8425	-45.0612	-36.0743	-32.2832	-33.3506	-30.0603	-34.9151	-32.806	-30.337	-37.4349	-25.1376	-39.9302	-34.6177	-31.5696	-32.0585	-30.6959	-34.0676	-32.1356	-33.223	-33.3961	-32.3122	-32.0975	-31.3669	-26.4618	-26.4672	-26.5226	-31.2164	-39.7128	-31.3941	-32.1953	-34.3551	-32.9087	-30.2957	-34.2394	-30.824	-33.0787	-31.9234
[truncated: 29 more columns]

## Sheet: Figure 1c PowRECALL
	MO	MO	MO	MO	MO	MO	MO	MO	MO	MO	MO	MO	MO	MO	MO	MO	MO	MO	MO	MO	MO	MO	MO	MO	MO	MO	RSC	RSC	RSC	RSC	RSC	RSC	RSC	RSC	RSC	RSC	RSC	RSC	RSC	RSC	RSC	RSC	RSC	RSC	RSC	RSC	RSC	RSC	RSC
3.07137	-11.7499	-11.7499	-13.4629	-11.355	-9.51332	-14.476	-15.4771	-21.1319	-19.8989	-7.67645	-5.02604	-9.29683	-8.7529	-8.88108	-13.1842	-7.64665	-20.4362	-14.9887	-13.9653	-16.1516	-14.963	-20.9589	-6.00152	-12.4523	-17.6656	-15.1034	-12.0983	-11.7757	-12.6038	-11.8966	-11.4414	-14.078	-14.0648	-13.4242	-13.1569	-7.36394	-8.66898	-9.13555	-9.60335	-7.90981	-5.1069	-15.1798	-14.9221	-14.7741	-12.5468	-15.7581	-13.3153	-14.6334	-15.3921
3.29181	-11.7211	-11.7211	-13.6802	-11.6436	-9.63379	-14.7757	-15.8261	-21.1813	-20.0367	-8.26403	-5.60388	-9.70441	-9.04719	-9.43577	-13.4666	-8.10743	-20.6695	-15.184	-14.0323	-16.3777	-15.4006	-21.1377	-6.13467	-12.6499	-17.935	-15.2478	-11.9849	-11.9892	-12.8665	-12.3306	-11.8177	-14.4652	-14.3483	-13.4873	-13.3516	-7.74963	-9.11297	-9.40965	-10.048	-8.26769	-5.61721	-15.2711	-15.2	-14.9825	-12.492	-16.0851	-13.6038	-14.7608	-15.5955
3.52808	-11.7827	-11.7827	-13.8274	-12.0012	-9.87206	-15.2315	-16.07	-21.2686	-20.2333	-8.85548	-6.2063	-10.0406	-9.14684	-10.0202	-13.8595	-8.48637	-21.1626	-15.3779	-14.2969	-16.6514	-15.5686	-21.4387	-6.10486	-12.9387	-18.1575	-15.5117	-12.0572	-12.0426	-13.1041	-12.7391	-12.3107	-14.7156	-14.4966	-13.6393	-13.4584	-7.92694	-9.55771	-9.5941	-10.4096	-8.74336	-6.1555	-15.2984	-15.598	-15.2397	-12.4262	-16.3481	-13.6888	-15.0343	-15.9942
3.7813	-12.1232	-12.1232	-13.9059	-12.3517	-10.3032	-15.6081	-16.4449	-21.4752	-20.5843	-9.50914	-6.89347	-10.2955	-9.05716	-10.5881	-14.2435	-9.04136	-21.6177	-15.6912	-14.6466	-16.7969	-15.5871	-21.9608	-6.23479	-13.2472	-18.2268	-15.6671	-12.382	-12.1586	-13.2475	-13.0327	-12.617	-14.8834	-14.7386	-13.6807	-13.4852	-8.13586	-9.82106	-9.7315	-10.5507	-9.29409	-6.92035	-15.4333	-16.0208	-15.5409	-12.4085	-16.5109	-13.6615	-15.2561	-16.3731
4.0527	-12.5844	-12.5844	-13.9318	-12.6683	-10.6775	-15.9409	-16.9631	-21.7322	-20.8313	-10.0334	-7.48252	-10.7227	-8.88602	-11.3187	-14.4282	-9.89522	-21.7369	-15.9683	-14.9613	-16.8802	-15.5936	-22.4848	-6.506	-13.5268	-18.2999	-15.6324	-12.8815	-12.5393	-13.3272	-13.2718	-12.8631	-14.9625	-14.9996	-13.7854	-13.5752	-8.52409	-10.0115	-9.82312	-10.4459	-9.8914	-7.82674	-15.6244	-16.2694	-15.8255	-12.4632	-16.7441	-13.6572	-15.511	-16.6394
4.34358	-13.1412	-13.1412	-13.9765	-13.008	-11.0602	-16.2818	-17.2729	-21.9418	-20.9503	-10.5962	-8.01022	-11.2113	-8.43421	-12.1193	-14.5829	-10.7661	-21.9267	-16.2394	-15.2088	-16.7013	-15.5711	-23.0763	-6.86044	-13.7525	-18.3973	-15.6355	-13.263	-12.9334	-13.4633	-13.4824	-13.2876	-14.9506	-15.2319	-13.9237	-13.771	-8.86955	-10.0868	-9.98071	-10.1097	-10.375	-8.71825	-15.8997	-16.0851	-16.0862	-12.5399	-16.8655	-13.6705	-15.7884	-16.8677
4.65533	-13.7152	-13.7152	-14.1167	-13.3609	-11.4462	-16.6766	-17.4379	-22.2103	-21.1517	-11.1661	-8.43682	-11.6308	-7.64238	-12.7705	-14.748	-11.2968	-22.2394	-16.4755	-15.3931	-16.3787	-15.5865	-23.6391	-7.35575	-14.0207	-18.4738	-15.7203	-13.6115	-13.3226	-13.4859	-13.7282	-13.7	-15.1714	-15.4267	-14.0406	-13.9562	-9.21622	-10.1824	-9.96125	-9.40262	-10.87	-9.44599	-16.182	-15.843	-16.3202	-12.5588	-16.8881	-13.9076	-15.9679	-17.0134
4.98946	-14.1136	-14.1136	-14.2011	-13.8918	-11.8199	-16.8872	-17.6397	-22.4082	-21.3295	-11.846	-8.97259	-11.8762	-6.58692	-13.3291	-14.8354	-11.5183	-22.396	-16.6132	-15.5518	-15.9706	-15.6514	-24.0193	-7.70404	-14.2729	-18.5471	-15.847	-13.78	-13.5935	-13.4429	-14.1416	-14.0831	-15.4707	-15.5459	-14.0075	-14.0329	-9.54353	-10.2505	-9.8044	-8.52196	-11.3211	-9.9702	-16.4175	-15.71	-16.5216	-12.3258	-16.6988	-14.1161	-16.0862	-17.0201
5.34757	-14.4135	-14.4135	-14.2321	-14.4088	-12.141	-17.037	-17.9678	-22.6114	-21.418	-12.622	-9.66892	-11.9297	-5.78642	-13.6812	-14.7673	-11.752	-22.3421	-16.6977	-15.5968	-15.2245	-15.4841	-24.4445	-7.92342	-14.5352	-18.3398	-16.0481	-13.8299	-13.6438	-13.5023	-14.4895	-14.4896	-15.7239	-15.7896	-13.8605	-13.8436	-9.8328	-10.3327	-9.44721	-7.86193	-11.7767	-10.5636	-16.6433	-15.6511	-16.6526	-11.9254	-16.3027	-14.2242	-16.3209	-17.0849
5.73138	-14.5022	-14.5022	-14.2553	-14.7944	-12.3924	-17.2589	-18.2088	-22.6601	-21.2912	-13.1853	-10.2633	-11.7882	-5.60746	-13.8396	-14.4023	-12.0363	-22.3929	-16.5254	-15.6246	-13.8164	-15.0773	-24.6868	-7.99471	-14.6937	-17.8768	-16.0472	-13.8417	-13.6177	-13.3923	-14.6891	-14.913	-15.8961	-15.8288	-13.657	-13.5612	-10.0932	-10.3017	-8.75446	-7.76661	-11.9887	-11.2133	-16.9353	-15.2374	-16.6369	-11.291	-15.417	-14.3328	-16.6658	-17.3552
6.14274	-14.2976	-14.2976	-14.1969	-14.6919	-12.3955	-17.479	-18.2461	-22.4762	-21.0141	-13.3706	-10.25	-11.0437	-6.16081	-13.5415	-13.6808	-11.9568	-22.3144	-15.983	-15.3533	-11.718	-14.4512	-24.7073	-8.03004	-14.6209	-17.0917	-15.9014	-13.6739	-13.5229	-13.1226	-14.4699	-15.0553	-15.8726	-15.7019	-13.2314	-13.0022	-9.98433	-9.93861	-7.5878	-8.34913	-12.0088	-11.3733	-17.1722	-14.5461	-16.4053	-10.2208	-13.9083	-14.3993	-17.0238	-17.4725
6.58363	-13.8396	-13.8396	-13.8793	-14.0715	-11.9408	-17.4427	-17.909	-21.9695	-20.3927	-13.1699	-9.8296	-9.50876	-7.29765	-12.43	-12.3551	-11.4666	-22.2428	-14.8844	-14.7777	-9.40967	-13.6279	-24.5656	-8.12876	-14.1906	-15.5287	-15.4753	-13.323	-13.1202	-12.4918	-13.8375	-14.7279	-15.8411	-15.3756	-12.3682	-12.0984	-9.15512	-8.89815	-5.75397	-9.52534	-11.6881	-11.2951	-17.2448	-13.6218	-15.9138	-8.70395	-12.1335	-14.1538	-17.0394	-17.1187
7.05616	-12.6798	-12.6798	-12.9643	-12.9319	-11.036	-16.8354	-16.7204	-21.0132	-19.2947	-12.6318	-9.07202	-7.50017	-8.7029	-10.8864	-10.5101	-10.6675	-22.0539	-13.0881	-13.8584	-7.98882	-12.4686	-23.8664	-8.06489	-13.3481	-13.1528	-14.3886	-12.3638	-12.3792	-11.3807	-13.0051	-14.1661	-15.5289	-14.5061	-11.0223	-10.7807	-7.43059	-7.11338	-3.42324	-10.9715	-11.0633	-10.8779	-16.9181	-12.2411	-14.8876	-6.95048	-10.9657	-13.6172	-16.5033	-16.2991
7.5626	-11.065	-11.065	-11.7155	-11.5997	-10.0256	-15.4016	-14.7797	-19.9137	-18.0541	-11.6978	-7.94963	-5.95376	-10.2294	-9.63393	-8.32262	-9.11466	-21.807	-11.1882	-13.0709	-7.68783	-10.7787	-22.5377	-7.84652	-12.2088	-10.7692	-12.8893	-10.9621	-11.1014	-9.95487	-11.8984	-13.4159	-14.5643	-12.8367	-9.70525	-9.47598	-5.08661	-5.04743	-1.87121	-12.5072	-10.5437	-9.80792	-16.1341	-10.1449	-13.5849	-5.79269	-10.7397	-12.7981	-15.6322	-14.984
8.1054	-9.71244	-9.71244	-10.4273	-10.6474	-9.20845	-13.5256	-12.6102	-19.1936	-17.3224	-10.6375	-6.6654	-5.51667	-11.6273	-9.21215	-6.55728	-7.16595	-21.1888	-10.069	-12.905	-8.44509	-9.22754	-20.9359	-7.47747	-11.2348	-9.11925	-11.6142	-9.73183	-9.94139	-8.61535	-11.0493	-12.7857	-13.2911	-11.039	-8.90751	-8.75225	-3.09982	-3.35117	-1.50029	-14.0344	-10.502	-8.43515	-15.0889	-7.79642	-12.6225	-5.58399	-11.5219	-11.8418	-14.496	-13.3924
8.68715	-9.21265	-9.21265	-9.82301	-10.4854	-9.06575	-12.1684	-11.176	-19.1735	-17.3455	-10.0248	-5.9396	-6.08851	-12.7911	-9.5113	-5.89996	-6.05661	-20.3125	-10.0351	-13.3876	-9.97918	-8.38555	-19.7664	-7.09405	-10.7268	-8.61416	-11.1923	-9.2806	-9.48334	-7.99966	-10.8639	-12.6979	-12.3234	-9.79996	-8.97859	-8.8441	-2.14068	-2.57889	-2.18297	-15.3212	-11.1612	-7.44952	-14.4163	-6.03995	-12.5657	-6.2366	-13.0196	-11.215	-13.6632	-12.3051
9.31066	-9.60864	-9.60864	-10.1909	-11.1865	-9.58499	-11.8866	-10.8873	-19.8582	-18.0823	-9.93077	-6.05713	-7.37535	-13.7203	-10.1904	-6.24689	-5.98803	-19.7984	-10.9273	-14.4124	-12.0152	-8.50309	-19.4632	-7.07683	-10.8851	-9.19813	-11.7273	-9.70591	-9.86327	-8.37719	-11.4979	-13.2738	-12.1791	-9.59846	-9.80584	-9.70815	-2.35913	-2.79656	-3.67815	-16.2899	-12.3705	-7.42071	-14.3006	-5.38806	-13.3608	-7.55194	-14.8296	-11.2762	-13.5284	-12.1524
9.97892	-10.7581	-10.7581	-11.3686	-12.5323	-10.672	-12.641	-11.6969	-21.1864	-19.4357	-10.1684	-6.97326	-9.02112	-14.5031	-10.9661	-7.3727	-6.89891	-19.8631	-12.4824	-15.6142	-14.1734	-9.46165	-20.0711	-7.4038	-11.6925	-10.6707	-13.0203	-10.8009	-10.8358	-9.59212	-12.7495	-14.3579	-12.8928	-10.407	-11.179	-11.0762	-3.51437	-3.887	-5.75691	-16.9846	-13.7967	-8.25004	-14.8904	-5.81043	-14.7379	-9.27501	-16.6239	-11.9711	-14.2135	-12.9242
10.6951	-12.4159	-12.4159	-13.0318	-14.2164	-12.1224	-14.2087	-13.3101	-22.8726	-21.1624	-10.3765	-8.41836	-10.6748	-15.0953	-11.884	-9.05446	-8.45139	-20.3891	-14.4256	-16.9528	-16.1117	-10.9709	-21.4071	-7.67493	-12.9277	-12.7214	-14.7584	-12.3627	-12.3062	-11.2187	-14.3127	-15.7257	-14.2317	-11.9708	-12.8343	-12.7691	-5.34748	-5.67894	-8.07033	-17.5181	-15.1432	-9.66592	-15.9644	-6.99236	-16.4066	-11.2422	-18.0157	-13.0795	-15.5303	-14.4055
11.4628	-14.2653	-14.2653	-14.8047	-16.058	-13.5828	-16.009	-15.3739	-24.6422	-22.9874	-10.6408	-10.0003	-12.0969	-15.521	-12.9061	-10.9725	-10.4049	-21.3254	-16.3838	-18.3045	-17.5423	-12.8034	-23.1183	-7.72701	-14.3716	-15.0288	-16.603	-14.0754	-13.9399	-12.9526	-15.9995	-17.0579	-15.7604	-13.8881	-14.6007	-14.4974	-7.55534	-7.77455	-10.257	-18.0052	-16.2608	-11.3864	-17.2091	-8.68845	-17.987	-13.1387	-18.961	-14.4278	-17.1856	-16.2165
12.2855	-16.0501	-16.0501	-16.5594	-17.7337	-14.8789	-17.6291	-17.5979	-26.2343	-24.6748	-11.1962	-11.4302	-13.396	-15.853	-13.756	-12.8679	-12.2396	-22.326	-18.1184	-19.5632	-18.4974	-14.6443	-24.815	-7.51213	-15.799	-17.2617	-18.3073	-15.7124	-15.3025	-14.6404	-17.5045	-18.2157	-17.1861	-15.7792	-16.1783	-15.9673	-9.78177	-9.79565	-11.963	-18.4393	-17.1056	-13.086	-18.3787	-10.7819	-19.1388	-14.7689	-19.5706	-15.7076	-18.6474	-17.9996
13.1673	-17.4609	-17.4609	-18.0875	-19.1094	-15.8095	-19.0975	-19.6093	-27.4954	-25.9509	-11.9233	-12.7529	-14.6352	-16.0523	-14.3787	-14.4839	-13.8606	-23.2319	-19.3232	-20.5521	-19.0898	-16.0871	-26.1545	-7.57178	-17.1312	-19.0519	-19.7186	-16.989	-16.3479	-16.1723	-18.7043	-19.1371	-18.4714	-17.4702	-17.3858	-17.107	-11.6482	-11.582	-13.2966	-18.7491	-17.6398	-14.4978	-19.1272	-12.7642	-19.8795	-16.0075	-20.0686	-16.6716	-19.6742	-19.3755
14.1123	-18.5088	-18.5088	-19.2252	-20.038	-16.4297	-20.3955	-21.2682	-28.4936	-26.9563	-12.6659	-13.8	-15.6434	-16.1505	-14.4736	-15.6685	-15.1118	-23.7154	-20.0836	-21.1553	-19.4151	-17.1088	-27.0467	-8.07805	-18.2476	-20.3406	-20.5415	-17.8736	-17.1353	-17.2772	-19.4529	-19.8937	-19.6005	-18.8001	-18.1733	-17.9133	-12.7562	-12.9166	-14.1934	-18.9533	-17.9007	-15.5818	-19.7929	-14.4656	-20.4057	-16.7856	-20.572	-17.4575	-20.3056	-20.2629
15.1252	-19.154	-19.154	-19.986	-20.4871	-16.8377	-21.4276	-22.468	-29.232	-27.7506	-13.1919	-14.4851	-16.3096	-16.3522	-13.952	-16.3814	-15.9703	-23.8621	-20.4952	-21.4527	-19.6725	-17.7504	-27.7123	-8.93373	-19.0894	-21.0928	-20.945	-18.3866	-17.5527	-17.9081	-19.8337	-20.3243	-20.4696	-19.5411	-18.6687	-18.3839	-13.3495	-13.7098	-14.612	-19.1912	-17.9904	-16.3721	-20.5832	-15.4729	-20.7827	-17.19	-21.0287	-17.9591	-20.8147	-20.7899
16.2108	-19.5243	-19.5243	-20.5447	-20.7326	-17.0923	-22.1329	-23.1726	-29.8223	-28.2983	-13.3069	-14.7691	-16.5572	-16.6765	-13.0982	-16.7889	-16.4966	-23.7704	-20.5899	-21.6457	-20.0457	-17.9746	-28.1348	-10.0163	-19.7901	-21.4716	-21.0422	-18.6621	-17.6781	-18.2141	-19.9615	-20.5045	-20.839	-19.7591	-19.0402	-18.7127	-13.6494	-13.9743	-14.8905	-19.5021	-18.1059	-16.9693	-21.3104	-15.998	-21.0537	-17.486	-21.4705	-18.1478	-21.2307	-21.144
17.3743	-19.8347	-19.8347	-21.0069	-20.931	-17.2831	-22.5294	-23.4873	-30.2841	-28.6632	-13.1562	-14.7655	-16.6721	-17.1021	-12.272	-17.0754	-16.8894	-23.5847	-20.6631	-21.9019	-20.5676	-17.9373	-28.44	-11.0636	-20.3424	-21.7159	-21.1652	-18.902	-17.7234	-18.3436	-20.0152	-20.5537	-20.9364	-19.6686	-19.3572	-19.087	-13.8847	-14.0632	-15.2042	-19.8549	-18.3393	-17.4465	-21.8935	-16.1001	-21.3189	-17.7941	-21.943	-18.1995	-21.5814	-21.4266
18.6213	-20.1599	-20.1599	-21.3778	-21.2015	-17.4215	-22.7485	-23.6608	-30.6114	-28.9018	-12.7994	-14.706	-16.8244	-17.5543	-11.8739	-17.476	-17.3305	-23.4264	-20.9046	-22.3393	-21.0617	-17.9847	-28.7645	-11.925	-20.8674	-22.0579	-21.4294	-19.1822	-17.976	-18.5	-20.1792	-20.6883	-21.0529	-19.6622	-19.7078	-19.5034	-14.2105	-14.1857	-15.6809	-20.2109	-18.7096	-17.9786	-22.4154	-16.2266	-21.6853	-18.2545	-22.3512	-18.304	-21.9039	-21.7802
19.9578	-20.5944	-20.5944	-21.6354	-21.4998	-17.5692	-22.9378	-23.913	-30.872	-29.1213	-12.3527	-14.6855	-16.9594	-18.0018	-12.0972	-18.101	-18.0727	-23.3779	-21.3286	-22.9007	-21.3471	-18.3012	-29.1045	-12.6055	-21.2694	-22.5163	-21.79	-19.6339	-18.3555	-18.8063	-20.4618	-20.9625	-21.3062	-19.9193	-20.0355	-19.819	-14.6333	-14.5173	-16.245	-20.5166	-19.1607	-18.7841	-22.829	-16.5825	-22.2195	-18.7438	-22.5147	-18.595	-22.3476	-22.1856
21.3903	-21.0129	-21.0129	-21.7478	-21.7649	-17.7563	-23.1364	-24.1528	-31.0796	-29.3462	-11.995	-14.737	-17.2264	-18.3779	-12.8376	-18.8812	-18.896	-23.4526	-21.8001	-23.5015	-21.444	-18.8081	-29.4047	-12.972	-21.6326	-23.0053	-22.2058	-20.2033	-18.8257	-19.1998	-20.7749	-21.2945	-21.6398	-20.373	-20.3419	-20.0092	-15.0683	-15.0145	-16.7416	-20.8792	-19.5956	-19.6621	-23.1528	-17.1402	-22.8199	-19.1502	-22.5487	-19.0432	-22.8717	-22.618
22.9255	-21.4142	-21.4142	-21.7322	-22.0151	-17.896	-23.3273	-24.3253	-31.264	-29.468	-11.95	-14.9619	-17.7094	-18.7178	-13.9661	-19.6116	-19.6805	-23.7351	-22.1977	-24.0996	-21.424	-19.3125	-29.6355	-13.158	-21.9882	-23.5143	-22.5855	-20.721	-19.2859	-19.4736	-21.0416	-21.5712	-21.9319	-20.8494	-20.5339	-20.1763	-15.4541	-15.4743	-17.1709	-21.2273	-19.9099	-20.3518	-23.2805	-17.8079	-23.3395	-19.4774	-22.6006	-19.4325	-23.4	-22.9909
24.571	-21.7728	-21.7728	-21.6992	-22.1485	-17.9628	-23.5099	-24.4275	-31.3961	-29.5067	-12.3386	-15.3757	-18.4031	-19.0136	-15.2455	-20.1412	-20.2951	-23.9443	-22.4363	-24.6533	-21.421	-19.6183	-29.8022	-13.3632	-22.3339	-23.994	-22.8716	-21.1126	-19.664	-19.685	-21.2015	-21.744	-22.1203	-21.2527	-20.6591	-20.297	-15.7633	-15.9112	-17.5537	-21.4337	-20.1866	-20.7974	-23.2732	-18.4537	-23.747	-19.8335	-22.6749	-19.7263	-23.8196	-23.2265
26.3345	-22.0999	-22.0999	-21.7026	-22.1934	-18.0729	-23.7057	-24.5363	-31.4942	-29.5335	-13.0793	-15.8687	-19.1441	-19.291	-16.4461	-20.4695	-20.7416	-24.1189	-22.6274	-25.1362	-21.5958	-19.8155	-29.9706	-13.6945	-22.8023	-24.3941	-23.0838	-21.4608	-20.0119	-19.9058	-21.3364	-21.8777	-22.277	-21.5545	-20.8485	-20.3441	-16.053	-16.3082	-17.8561	-21.6007	-20.5125	-21.0979	-23.2869	-18.9161	-24.0849	-20.2136	-22.9001	-20.0423	-24.1285	-23.4063
28.2246	-22.3986	-22.3986	-21.7892	-22.278	-18.2466	-23.9019	-24.6574	-31.6	-29.6676	-14.1194	-16.4753	-19.7911	-19.5263	-17.4777	-20.7218	-21.1638	-24.3727	-22.8079	-25.5879	-21.8912	-20.066	-30.1637	-14.236	-23.3632	-24.7991	-23.2983	-21.7688	-20.3327	-20.2201	-21.4369	-22.0366	-22.42	-21.8616	-21.0912	-20.5005	-16.454	-16.6413	-18.1525	-21.8161	-20.8697	-21.4235	-23.2556	-19.336	-24.4068	-20.5576	-23.2055	-20.4528	-24.3178	-23.557
30.2504	-22.7412	-22.7412	-21.9427	-22.4274	-18.4734	-24.1051	-24.8279	-31.7368	-29.8336	-15.3212	-17.117	-20.3029	-19.8334	-18.4885	-21.045	-21.5879	-24.7203	-23.0123	-25.9822	-22.3327	-20.4576	-30.3052	-14.8814	-24.0833	-25.2092	-23.5198	-22.1013	-20.674	-20.556	-21.5974	-22.2501	-22.6453	-22.171	-21.3831	-20.6695	-16.9096	-16.9748	-18.3814	-22.0923	-21.2926	-21.8477	-23.2656	-19.7992	-24.7098	-20.9221	-23.6098	-21.0417	-24.4491	-23.6809
32.4216	-23.1501	-23.1501	-22.2443	-22.6887	-18.8035	-24.2087	-25.0882	-31.9071	-30.0445	-16.6052	-17.7533	-20.6564	-20.2204	-19.4992	-21.4827	-22.1267	-25.1699	-23.2414	-26.385	-22.8351	-21.0187	-30.4257	-15.5587	-24.8469	-25.6124	-23.762	-22.5026	-21.0827	-20.9541	-21.8642	-22.5785	-22.9792	-22.4985	-21.6451	-20.8803	-17.439	-17.3951	-18.5731	-22.4398	-21.7222	-22.3176	-23.3754	-20.4663	-25.019	-21.2759	-24.0674	-21.7159	-24.6359	-23.8253
34.7486	-23.59	-23.59	-22.6171	-23.149	-19.2506	-24.3835	-25.4942	-32.1133	-30.2951	-17.895	-18.3588	-20.9777	-20.5824	-20.4869	-22.0277	-22.7778	-25.7328	-23.4506	-26.8554	-23.3341	-21.6826	-30.5921	-16.1569	-25.6076	-25.9672	-24.0585	-22.9024	-21.5421	-21.4177	-22.2855	-23.0476	-23.3729	-22.8898	-21.9003	-21.1267	-18.0364	-17.8626	-18.824	-22.8323	-22.1499	-22.8312	-23.5812	-21.3211	-25.345	-21.5994	-24.5878	-22.4353	-24.8557	-24.0098
37.2426	-24.0427	-24.0427	-23.0152	-23.7412	-19.8511	-24.6978	-25.9296	-32.3852	-30.5554	-19.1386	-18.9558	-21.3431	-20.9224	-21.4159	-22.635	-23.4382	-26.268	-23.6349	-27.3587	-23.7943	-22.3687	-30.8381	-16.6609	-26.2934	-26.2873	-24.4013	-23.2976	-22.0174	-21.9189	-22.7788	-23.5567	-23.7734	-23.2571	-22.2039	-21.4052	-18.6101	-18.3112	-19.1041	-23.2305	-22.5661	-23.3877	-23.8042	-22.2552	-25.6859	-21.9102	-25.1555	-23.0292	-25.1861	-24.2633
39.9157	-24.535	-24.535	-23.4748	-24.3469	-20.4762	-25.1114	-26.3752	-32.6498	-30.862	-20.2995	-19.4968	-21.7313	-21.3509	-22.2552	-23.2438	-24.019	-26.6008	-23.809	-27.7908	-24.2296	-23.0062	-31.1669	-17.1064	-26.836	-26.5473	-24.7516	-23.6675	-22.374	-22.4184	-23.312	-24.1467	-24.1963	-23.6486	-22.4782	-21.7113	-19.1405	-18.721	-19.3272	-23.646	-22.9648	-23.8205	-24.0036	-23.1941	-26.0166	-22.1814	-25.699	-23.4879	-25.6515	-24.5797
42.7805	-25.0063	-25.0063	-23.9389	-24.9573	-21.1187	-25.5573	-26.8333	-32.8475	-31.1179	-21.3398	-19.9522	-22.1021	-21.8357	-22.9916	-23.7802	-24.4256	-26.7584	-24.0284	-28.1027	-24.6	-23.5284	-31.602	-17.5401	-27.1533	-26.786	-25.004	-23.9753	-22.7153	-22.8822	-23.8616	-24.7412	-24.6452	-24.0762	-22.6788	-21.9899	-19.6287	-19.1432	-19.5414	-24.1216	-23.2922	-24.1378	-24.1957	-23.9802	-26.3648	-22.4111	-26.1561	-23.8744	-26.1723	-24.9339
45.8511	-25.3763	-25.3763	-24.3411	-25.5412	-21.7605	-25.9832	-27.2948	-32.9108	-31.2509	-22.2989	-20.3676	-22.3733	-22.4031	-23.6461	-24.2057	-24.6961	-26.9305	-24.2739	-28.2896	-24.8492	-23.9534	-32.0396	-18.0068	-27.3368	-27.0714	-25.1733	-24.2766	-23.0136	-23.3016	-24.4026	-25.2734	-25.127	-24.4518	-22.8445	-22.195	-19.9714	-19.5723	-19.8125	-24.6139	-23.5895	-24.4161	-24.3714	-24.5927	-26.7648	-22.5791	-26.5571	-24.2015	-26.7136	-25.3105
49.1419	-25.6717	-25.6717	-24.6516	-26.1113	-22.4149	-26.3562	-27.7442	-33.0313	-31.4458	-23.2048	-20.7164	-22.603	-23.0961	-24.2069	-24.5621	-24.9318	-27.0644	-24.5114	-28.468	-25.0604	-24.2306	-32.4374	-18.5058	-27.4904	-27.386	-25.2997	-24.5801	-23.2954	-23.733	-24.8911	-25.7876	-25.5709	-24.8216	-23.0862	-22.416	-20.2257	-19.9341	-20.0925	-25.2216	-23.8225	-24.6818	-24.5582	-25.0878	-27.1284	-22.7455	-26.8893	-24.5444	-27.1893	-25.6823
52.669	-25.9886	-25.9886	-24.8235	-26.6249	-23.0472	-26.7101	-28.1868	-33.3787	-31.8263	-24.1635	-21.0133	-22.812	-23.882	-24.8281	-24.8608	-25.1125	-27.2455	-24.7525	-28.6551	-25.2547	-24.3754	-32.7758	-19.0732	-27.747	-27.7287	-25.459	-24.8939	-23.5646	-24.1476	-25.3512	-26.2916	-25.9906	-25.1988	-23.4567	-22.7186	-20.4504	-20.2653	-20.3489	-25.9439	-24.078	-24.9916	-24.7477	-25.4477	-27.4743	-22.9189	-27.2172	-24.8642	-27.6144	-26.0179
56.4493	-26.2838	-26.2838	-25.0014	-27.0934	-23.665	-27.1373	-28.5906	-33.9886	-32.3713	-25.1796	-21.3015	-23.0527	-24.7408	-25.433	-25.1204	-25.3191	-27.5036	-25.0031	-28.8905	-25.4473	-24.4423	-33.0153	-19.6921	-28.1309	-28.1414	-25.6931	-25.2147	-23.8393	-24.5612	-25.7994	-26.8214	-26.4016	-25.5854	-23.8979	-23.0143	-20.646	-20.5308	-20.6352	-26.7524	-24.3531	-25.271	-24.9092	-25.7413	-27.8165	-23.094	-27.583	-25.1901	-28	-26.3279
60.5008	-26.6241	-26.6241	-25.2465	-27.541	-24.2692	-27.5945	-28.9535	-34.6353	-32.9335	-26.2652	-21.6321	-23.4083	-25.5936	-26.0115	-25.3707	-25.582	-27.7562	-25.3417	-29.1852	-25.7085	-24.4976	-33.2022	-20.2814	-28.6012	-28.6017	-25.9872	-25.5831	-24.1638	-24.9195	-26.2979	-27.3694	-26.8342	-26.0076	-24.3845	-23.3349	-20.9001	-20.7707	-20.9768	-27.5963	-24.6218	-25.5963	-25.1324	-26.0172	-28.212	-23.3437	-28.0301	-25.5717	-28.3804	-26.6007
64.8432	-27.0089	-27.0089	-25.6521	-28.0232	-24.8881	-28.0797	-29.2209	-35.2456	-33.4643	-27.3068	-22.0175	-23.8663	-26.3818	-26.6161	-25.6536	-25.895	-28.01	-25.8005	-29.5377	-26.0465	-24.6447	-33.3603	-20.8826	-29.1624	-29.1378	-26.3476	-26	-24.5633	-25.262	-26.8221	-27.8796	-27.2526	-26.4234	-24.9137	-23.7199	-21.2334	-21.0451	-21.4173	-28.4551	-24.9282	-25.984	-25.5114	-26.2796	-28.6773	-23.7291	-28.5677	-26.034	-28.7622	-26.9193
69.4972	-27.4931	-27.4931	-26.2663	-28.5129	-25.4871	-28.5716	-29.4733	-35.8128	-33.9367	-28.1847	-22.4263	-24.4598	-27.102	-27.3214	-26.0089	-26.3888	-28.3445	-26.3787	-29.9369	-26.5625	-24.9746	-33.5945	-21.5161	-29.7958	-29.8011	-26.7571	-26.5259	-25.0484	-25.6252	-27.361	-28.372	-27.6868	-26.8216	-25.4643	-24.1504	-21.6527	-21.3963	-21.9898	-29.2752	-25.281	-26.3705	-26.0783	-26.7258	-29.1839	-24.2969	-29.2233	-26.5367	-29.183	-27.3491
74.4853	-28.0147	-28.0147	-27.0263	-29.0283	-26.0776	-29.0182	-29.7823	-36.316	-34.3677	-28.9112	-22.873	-25.1808	-27.8193	-28.1622	-26.4339	-27.0063	-28.8226	-27.0372	-30.4043	-27.2847	-25.4936	-33.9457	-22.1474	-30.4588	-30.5954	-27.1952	-27.1144	-25.5605	-26.0437	-27.9046	-28.893	-28.0718	-27.2699	-26.0328	-24.6773	-22.165	-21.8662	-22.6834	-30.0018	-25.7458	-26.8064	-26.8092	-27.3838	-29.7568	-25.0453	-29.9208	-27.0923	-29.6639	-27.9034
79.8313	-28.6281	-28.6281	-27.8255	-29.6504	-26.7094	-29.4029	-30.1995	-36.8036	-34.8201	-29.5384	-23.3822	-25.9547	-28.5776	-29.1525	-26.9816	-27.6827	-29.4378	-27.7388	-30.8931	-28.2344	-26.1524	-34.4627	-22.7885	-31.1747	-31.4948	-27.7307	-27.7354	-26.0736	-26.5531	-28.4805	-29.4431	-28.4655	-27.7389	-26.5662	-25.2463	-22.7688	-22.4935	-23.4625	-30.6702	-26.3235	-27.3479	-27.6272	-28.2765	-30.3455	-25.894	-30.6803	-27.738	-30.23	-28.5925
85.5611	-29.3279	-29.3279	-28.6003	-30.3995	-27.4505	-29.7355	-30.7589	-37.3488	-35.3337	-30.1408	-23.981	-26.7286	-29.3522	-30.2552	-27.6397	-28.41	-30.1694	-28.4564	-31.3786	-29.3642	-26.9916	-35.1308	-23.4484	-31.9419	-32.3947	-28.3243	-28.3296	-26.6331	-27.1479	-29.1018	-30.0072	-28.9446	-28.2507	-27.0809	-25.8375	-23.4355	-23.2574	-24.2803	-31.3141	-27.0114	-27.9707	-28.4718	-29.323	-30.9804	-26.7767	-31.488	-28.4539	-30.9291	-29.3492
91.7021	-30.1136	-30.1136	-29.3806	-31.2348	-28.2868	-30.0794	-31.4783	-37.9939	-35.9179	-30.7513	-24.6419	-27.5028	-30.1925	-31.4678	-28.3793	-29.183	-31.0209	-29.1794	-31.818	-30.6031	-27.9777	-35.9595	-24.1066	-32.7163	-33.2564	-28.9132	-28.899	-27.1486	-27.8022	-29.7476	-30.6219	-29.4772	-28.8131	-27.5938	-26.3835	-24.1544	-24.0923	-25.072	-32.0161	-27.8421	-28.5974	-29.2754	-30.482	-31.6607	-27.621	-32.3049	-29.1862	-31.6894	-30.153
98.2839	-30.9525	-30.9525	-30.146	-32.1396	-29.2092	-30.4973	-32.3679	-38.7947	-36.6182	-31.3746	-25.3065	-28.2969	-31.0809	-32.6839	-29.181	-29.9102	-31.8762	-29.8472	-32.2145	-31.8377	-29.0979	-36.8906	-24.8111	-33.4523	-34.0596	-29.4607	-29.4607	-27.6728	-28.5076	-30.4078	-31.3058	-30.0871	-29.4021	-28.1283	-26.8544	-24.8186	-24.9724	-25.8276	-32.8119	-28.7859	-29.098	-30.0627	-31.629	-32.3147	-28.3629	-33.0863	-29.9617	-32.4696	-30.9766
105.338	-31.8367	-31.8367	-30.8775	-33.093	-30.1711	-31.0215	-33.3454	-39.7009	-37.3772	-32.0445	-25.9953	-29.1388	-32.0375	-33.874	-29.9991	-30.4917	-32.6732	-30.4544	-32.5778	-32.9364	-30.2703	-37.8751	-25.4811	-34.1222	-34.7451	-29.9524	-30.0201	-28.1322	-29.2069	-31.059	-32.0176	-30.736	-30.0406	-28.6378	-27.2607	-25.3345	-25.7762	-26.4702	-33.7198	-29.778	-29.517	-30.8568	-32.7089	-32.9021	-28.9659	-33.8287	-30.7341	-33.2506	-31.788
[truncated: 29 more columns]

## Sheet: Figure 1d PLV MO-RSC DAY1
	Home	Home	Home	Home	Home	Home	Home	Home	Home	Home	Home	Home	Home	Home	Home	Home	Home	Home	Home	Home	Home	Home	Home	Home	Encoding	Encoding	Encoding	Encoding	Encoding	Encoding	Encoding	Encoding	Encoding	Encoding	Encoding	Encoding	Encoding	Encoding	Encoding	Encoding	Encoding	Encoding	Encoding	Encoding	Encoding	Encoding	Encoding	Encoding
3.07137	0.561068	0.461631	0.6492	0.392365	0.191181	0.680384	0.274828	0.548803	0.536439	0.395227	0.610789	0.688151	0.392214	0.649181	0.246676	0.447002	0.245602	0.60788	0.580636	0.580173	0.145133	0.441468	0.458812	0.459751	0.615159	0.437419	0.619549	0.431843	0.299758	0.687595	0.412995	0.665738	0.441329	0.375364	0.734916	0.687212	0.478826	0.788791	0.313343	0.521178	0.392981	0.68892	0.646747	0.601302	0.323879	0.734659	0.608018	0.607656
3.29181	0.548746	0.452086	0.626534	0.379971	0.15344	0.67541	0.302442	0.550116	0.450746	0.385996	0.703077	0.66	0.415292	0.643586	0.261741	0.472448	0.26101	0.607172	0.587846	0.579563	0.14112	0.421999	0.471866	0.472241	0.622823	0.460129	0.599367	0.414712	0.299449	0.674011	0.409606	0.660632	0.423017	0.369342	0.709133	0.720636	0.481901	0.793741	0.321788	0.533175	0.378742	0.682687	0.643381	0.599693	0.309966	0.736734	0.613935	0.613487
3.52808	0.544903	0.443457	0.607019	0.378331	0.133825	0.656183	0.312906	0.571249	0.423354	0.381552	0.742051	0.650739	0.437647	0.650472	0.253096	0.518447	0.28203	0.614528	0.569685	0.591316	0.120585	0.397637	0.470216	0.469474	0.609672	0.471806	0.599579	0.40958	0.287047	0.666507	0.422079	0.665348	0.43646	0.36835	0.671124	0.747209	0.480672	0.785961	0.325179	0.549235	0.365906	0.671776	0.633807	0.611107	0.299141	0.735092	0.599279	0.59945
3.7813	0.539315	0.440693	0.583346	0.386114	0.133577	0.646272	0.329876	0.593098	0.383469	0.360413	0.674632	0.637547	0.437991	0.662352	0.283726	0.517584	0.306208	0.611574	0.563555	0.584832	0.0988531	0.40091	0.470815	0.470681	0.624538	0.483008	0.592445	0.403431	0.267525	0.6624	0.436631	0.674893	0.454719	0.38073	0.656087	0.743754	0.479693	0.772254	0.330002	0.566282	0.370131	0.655021	0.633061	0.610467	0.281894	0.741408	0.598859	0.599434
4.0527	0.557724	0.449994	0.579224	0.38514	0.126521	0.639647	0.331653	0.602028	0.468864	0.365517	0.544305	0.611657	0.431373	0.663385	0.317658	0.518102	0.325339	0.598782	0.573312	0.558799	0.0989389	0.384799	0.47006	0.469664	0.614504	0.479054	0.575856	0.387092	0.251141	0.659001	0.442284	0.671238	0.450885	0.411046	0.639302	0.729697	0.474373	0.760938	0.342161	0.575092	0.374771	0.650333	0.632401	0.615156	0.268344	0.73829	0.603658	0.605418
4.34358	0.574366	0.465927	0.588071	0.387105	0.12394	0.641138	0.336116	0.61282	0.536219	0.390604	0.725896	0.613632	0.420726	0.668159	0.329777	0.517807	0.335416	0.603738	0.576292	0.531693	0.110242	0.369822	0.46691	0.467731	0.6031	0.483811	0.566451	0.373272	0.23781	0.678825	0.456833	0.666569	0.452922	0.442995	0.615034	0.681925	0.442557	0.743354	0.346351	0.591679	0.379711	0.653434	0.625213	0.605262	0.256288	0.745457	0.615721	0.616173
4.65533	0.581408	0.462951	0.616632	0.393957	0.12684	0.657107	0.359643	0.61857	0.542184	0.434825	0.663985	0.605913	0.408956	0.6681	0.321075	0.517627	0.37379	0.616635	0.575645	0.529065	0.123647	0.376311	0.486236	0.488598	0.613716	0.517121	0.568239	0.366472	0.20854	0.686141	0.47015	0.673001	0.457705	0.479892	0.630321	0.632073	0.421737	0.732276	0.34991	0.600173	0.386207	0.659986	0.617877	0.591905	0.235283	0.760977	0.618826	0.616951
4.98946	0.581521	0.451726	0.624442	0.417983	0.132366	0.676439	0.387124	0.626453	0.586204	0.475843	0.750355	0.596508	0.387567	0.667577	0.313646	0.526474	0.41242	0.636447	0.585117	0.549679	0.125633	0.385434	0.518551	0.518698	0.645656	0.562449	0.579926	0.367271	0.197277	0.69251	0.477711	0.675331	0.477001	0.503181	0.670439	0.585855	0.417047	0.729309	0.342867	0.613483	0.395643	0.663111	0.616747	0.579805	0.222032	0.760385	0.629427	0.629533
5.34757	0.599932	0.479736	0.634384	0.434071	0.118367	0.680291	0.395388	0.630486	0.566436	0.542942	0.791157	0.578103	0.367843	0.669698	0.308964	0.570755	0.464443	0.657361	0.589474	0.562258	0.127187	0.384691	0.541822	0.540586	0.688956	0.610145	0.597354	0.383705	0.201998	0.688423	0.498513	0.693213	0.508379	0.531472	0.665787	0.537078	0.423127	0.721559	0.334791	0.637841	0.403841	0.675274	0.618242	0.565966	0.215214	0.785798	0.646305	0.644733
5.73138	0.62127	0.520975	0.64822	0.44483	0.101409	0.672556	0.402436	0.643881	0.639277	0.615013	0.783012	0.610333	0.366185	0.671252	0.305621	0.586604	0.494387	0.683566	0.597563	0.566662	0.138533	0.397686	0.580481	0.577487	0.713092	0.634858	0.627546	0.414157	0.195296	0.684442	0.545047	0.72893	0.553484	0.566481	0.764939	0.484509	0.419904	0.7225	0.314625	0.674481	0.435269	0.699352	0.624619	0.557754	0.20241	0.826954	0.673477	0.672922
6.14274	0.658459	0.572931	0.67027	0.468205	0.106533	0.674066	0.414519	0.637516	0.678203	0.689771	0.854466	0.673525	0.360706	0.67657	0.294367	0.614438	0.526258	0.7152	0.60353	0.55468	0.177304	0.422868	0.62984	0.627651	0.738064	0.67157	0.669034	0.459824	0.164975	0.716783	0.614098	0.771555	0.637688	0.636609	0.825932	0.460899	0.417241	0.736298	0.276278	0.7143	0.467737	0.739273	0.633949	0.548563	0.206092	0.838796	0.700376	0.699968
6.58363	0.695026	0.628926	0.709228	0.511455	0.131599	0.690483	0.427784	0.64209	0.736341	0.765106	0.885872	0.723199	0.367468	0.706643	0.268914	0.659008	0.544034	0.742367	0.623763	0.540185	0.220881	0.450848	0.681117	0.681708	0.790397	0.727612	0.712911	0.530141	0.214914	0.759939	0.688369	0.807532	0.707867	0.709125	0.882806	0.464947	0.404361	0.756108	0.237938	0.754579	0.517563	0.789839	0.642052	0.546534	0.223417	0.861958	0.731258	0.728804
7.05616	0.736085	0.683904	0.761506	0.573509	0.1912	0.720013	0.416963	0.64895	0.745908	0.809758	0.900214	0.741821	0.364147	0.746292	0.267243	0.683367	0.535172	0.759485	0.644565	0.543739	0.254374	0.473301	0.735059	0.73485	0.829828	0.776412	0.756664	0.594076	0.335734	0.790923	0.749782	0.842376	0.779364	0.785013	0.930603	0.482303	0.399746	0.790372	0.203439	0.804601	0.594642	0.846304	0.641966	0.571086	0.26816	0.881197	0.77571	0.771859
7.5626	0.774167	0.724547	0.79963	0.632368	0.261226	0.747971	0.414502	0.63577	0.70409	0.818057	0.920619	0.737309	0.365313	0.772922	0.280843	0.724355	0.517971	0.779925	0.668624	0.55651	0.29942	0.488367	0.750975	0.750405	0.85629	0.804738	0.778247	0.624078	0.441085	0.825803	0.794468	0.8653	0.829732	0.841347	0.951806	0.498833	0.40396	0.827332	0.195672	0.850457	0.665482	0.8945	0.657404	0.630124	0.35483	0.885531	0.801198	0.797878
8.1054	0.797597	0.751866	0.822864	0.670822	0.308932	0.770334	0.408479	0.622238	0.636865	0.804502	0.82613	0.734377	0.378038	0.789087	0.301068	0.78997	0.486965	0.778346	0.700126	0.576762	0.375223	0.494177	0.726163	0.721858	0.863422	0.816559	0.784051	0.631207	0.457142	0.834881	0.811524	0.878876	0.840732	0.863489	0.968939	0.502941	0.409397	0.870465	0.204476	0.875273	0.720531	0.915422	0.71607	0.70342	0.473512	0.893283	0.80924	0.806689
8.68715	0.810924	0.760286	0.836098	0.693106	0.299064	0.780768	0.418007	0.608594	0.660518	0.773429	0.806305	0.726471	0.392705	0.813485	0.317613	0.832491	0.464052	0.769852	0.736352	0.622832	0.470292	0.518891	0.699076	0.688335	0.857032	0.798459	0.771028	0.614989	0.397854	0.834766	0.80858	0.880265	0.820228	0.860517	0.959732	0.5104	0.423818	0.904271	0.221735	0.879398	0.727451	0.912699	0.779517	0.768807	0.581197	0.921445	0.806735	0.805234
9.31066	0.795323	0.733721	0.836018	0.687231	0.23608	0.777703	0.411924	0.597825	0.64088	0.747829	0.820959	0.724429	0.406747	0.818457	0.33222	0.854769	0.453542	0.751439	0.759596	0.674045	0.531229	0.531846	0.676674	0.669488	0.833772	0.757355	0.745801	0.571191	0.302101	0.820263	0.789249	0.867168	0.780582	0.840002	0.94556	0.506615	0.434795	0.916831	0.230604	0.865353	0.698245	0.898335	0.830357	0.807263	0.640176	0.914007	0.799335	0.797504
9.97892	0.765345	0.691912	0.811729	0.646765	0.196356	0.762895	0.392426	0.568029	0.553609	0.711905	0.781023	0.696959	0.423851	0.816148	0.352484	0.847486	0.441613	0.727765	0.759718	0.691594	0.551451	0.541732	0.650684	0.649429	0.786633	0.701449	0.706233	0.515747	0.215123	0.793747	0.751347	0.838033	0.720959	0.796544	0.908775	0.488003	0.438502	0.90646	0.234687	0.822588	0.633357	0.860181	0.841104	0.811372	0.638827	0.893057	0.782114	0.780327
10.6951	0.720652	0.63314	0.775519	0.582354	0.205907	0.7487	0.365295	0.539348	0.445178	0.661456	0.738343	0.638471	0.431495	0.800709	0.365982	0.812483	0.43537	0.69434	0.737339	0.688523	0.539562	0.540151	0.615667	0.610878	0.737286	0.630579	0.667402	0.447971	0.185837	0.7577	0.698806	0.794341	0.651912	0.740291	0.87321	0.467781	0.45196	0.895725	0.253111	0.771466	0.549418	0.811791	0.825305	0.784844	0.589584	0.877686	0.749682	0.747952
11.4628	0.680263	0.578305	0.724953	0.50326	0.232774	0.729745	0.348833	0.514368	0.358159	0.620416	0.755912	0.599867	0.437306	0.771601	0.382821	0.762591	0.425672	0.661989	0.708019	0.664111	0.503521	0.527566	0.563945	0.557762	0.688954	0.56119	0.62393	0.390871	0.215734	0.729596	0.645986	0.749621	0.588191	0.673728	0.821604	0.46448	0.458096	0.878603	0.283723	0.720205	0.487081	0.755218	0.788974	0.737288	0.512091	0.859737	0.719999	0.718082
12.2855	0.636701	0.511696	0.671372	0.4172	0.249423	0.696828	0.317154	0.486154	0.26731	0.582117	0.743831	0.574776	0.427557	0.746758	0.407682	0.709241	0.404843	0.62799	0.669536	0.635533	0.452199	0.509898	0.530727	0.527235	0.649471	0.499978	0.583013	0.348703	0.225568	0.698026	0.606472	0.71197	0.537877	0.620961	0.740596	0.469153	0.454496	0.855623	0.324737	0.679384	0.446581	0.707921	0.74592	0.675087	0.423529	0.844574	0.686062	0.682781
13.1673	0.589169	0.453829	0.633391	0.368578	0.239775	0.661108	0.295028	0.461248	0.2958	0.545228	0.778252	0.536918	0.421051	0.715072	0.439639	0.642015	0.382259	0.607399	0.627719	0.610273	0.389371	0.502579	0.514546	0.512134	0.624282	0.463275	0.552469	0.316834	0.210594	0.66754	0.573483	0.676703	0.508917	0.577787	0.71433	0.468665	0.440603	0.821081	0.366715	0.666596	0.434458	0.679993	0.70032	0.624104	0.350693	0.820553	0.653226	0.651399
14.1123	0.569693	0.424247	0.600108	0.345757	0.222197	0.633666	0.272719	0.431418	0.360439	0.515695	0.770921	0.503273	0.434393	0.687991	0.460119	0.592244	0.370587	0.597271	0.584681	0.603293	0.330931	0.48893	0.49888	0.496065	0.608812	0.445522	0.538736	0.302499	0.20366	0.647235	0.542803	0.651399	0.486778	0.545883	0.696999	0.465083	0.436809	0.78952	0.39713	0.65206	0.434673	0.666905	0.657456	0.596356	0.308905	0.801848	0.632864	0.632344
15.1252	0.53796	0.401974	0.576256	0.332632	0.206739	0.597683	0.267024	0.409505	0.373025	0.50554	0.714015	0.482972	0.445447	0.668046	0.459959	0.568617	0.36443	0.600105	0.555597	0.602492	0.282799	0.479427	0.485206	0.485303	0.595718	0.438872	0.540448	0.305497	0.196628	0.634995	0.528387	0.639096	0.460357	0.531224	0.669709	0.476956	0.447143	0.761268	0.422011	0.637422	0.435879	0.666306	0.623264	0.586342	0.27227	0.790669	0.622215	0.620851
16.2108	0.510694	0.378365	0.561193	0.332394	0.189383	0.589191	0.275236	0.403377	0.355465	0.489805	0.670255	0.467628	0.456698	0.646388	0.454359	0.580201	0.362235	0.604935	0.539936	0.598943	0.234948	0.477766	0.48488	0.484266	0.584285	0.425684	0.540367	0.311729	0.188289	0.630457	0.52419	0.625924	0.443564	0.518135	0.64877	0.491139	0.460364	0.735384	0.443525	0.638043	0.442365	0.665561	0.598251	0.582339	0.248266	0.788295	0.608311	0.606461
17.3743	0.494019	0.35912	0.557275	0.344013	0.170287	0.592428	0.272508	0.397949	0.315146	0.481043	0.66849	0.480841	0.475429	0.619433	0.458795	0.614237	0.358865	0.612539	0.53562	0.602422	0.192647	0.481298	0.487794	0.484515	0.57122	0.406042	0.535655	0.318418	0.181584	0.632473	0.514176	0.609672	0.428223	0.511466	0.644017	0.483951	0.472494	0.705463	0.460307	0.639877	0.44455	0.660777	0.584178	0.582902	0.224007	0.771267	0.594529	0.590553
18.6213	0.485792	0.35265	0.556863	0.356307	0.152331	0.596557	0.261852	0.38238	0.306157	0.470472	0.638286	0.475141	0.482805	0.602651	0.458617	0.630043	0.358907	0.616522	0.54101	0.607693	0.166491	0.487528	0.473931	0.472915	0.546108	0.38516	0.532842	0.32093	0.163421	0.628859	0.497503	0.59908	0.417852	0.514508	0.654467	0.480206	0.471484	0.677044	0.482918	0.638386	0.447416	0.656399	0.589515	0.585313	0.205187	0.745052	0.57594	0.570833
19.9578	0.482612	0.34861	0.552229	0.357069	0.133984	0.598418	0.255323	0.38383	0.241689	0.469343	0.621729	0.461882	0.497255	0.586848	0.460014	0.622601	0.365804	0.620977	0.548017	0.617272	0.156915	0.4895	0.450827	0.45049	0.544262	0.374973	0.522994	0.325743	0.161342	0.623261	0.485929	0.580268	0.407551	0.505987	0.649772	0.494191	0.465997	0.650285	0.503541	0.632608	0.445962	0.641897	0.598224	0.586732	0.188673	0.731699	0.555055	0.550497
21.3903	0.472619	0.329268	0.541972	0.356581	0.115979	0.6101	0.263796	0.388429	0.191558	0.458624	0.633632	0.457269	0.496853	0.573018	0.466474	0.615627	0.358325	0.614001	0.550085	0.616855	0.160111	0.495687	0.442414	0.44404	0.535095	0.350211	0.518235	0.334589	0.168988	0.617453	0.474524	0.563145	0.399977	0.495713	0.633961	0.490069	0.463149	0.626947	0.514253	0.630067	0.446479	0.639496	0.601815	0.583109	0.177913	0.704167	0.537675	0.532078
22.9255	0.460277	0.31129	0.528469	0.359585	0.101251	0.612401	0.268623	0.393348	0.199546	0.453549	0.622345	0.455277	0.490793	0.555686	0.47256	0.600266	0.363069	0.612644	0.555477	0.612965	0.160029	0.507411	0.43324	0.433672	0.517841	0.320838	0.515238	0.339215	0.187214	0.618905	0.456208	0.547808	0.395998	0.493112	0.599028	0.465375	0.454847	0.606776	0.524277	0.634435	0.454411	0.646794	0.594167	0.579818	0.177863	0.681962	0.523117	0.518499
24.571	0.445168	0.294822	0.509749	0.351205	0.0995736	0.615503	0.269489	0.400316	0.235031	0.458735	0.625811	0.448528	0.481072	0.53723	0.48076	0.599797	0.368656	0.608348	0.557213	0.591902	0.149412	0.507975	0.422679	0.423483	0.506701	0.313475	0.51585	0.343866	0.193816	0.629764	0.439412	0.532682	0.403192	0.497143	0.569754	0.441748	0.451423	0.597602	0.5366	0.633329	0.464516	0.655794	0.587129	0.57856	0.177079	0.66301	0.508132	0.505768
26.3345	0.443675	0.286571	0.507739	0.329707	0.101334	0.619143	0.283241	0.404986	0.242928	0.456471	0.62306	0.442826	0.456726	0.522733	0.492496	0.602403	0.367999	0.607869	0.55564	0.56965	0.140064	0.50146	0.418254	0.419587	0.49035	0.30211	0.516317	0.344357	0.197774	0.647421	0.421642	0.520225	0.403999	0.491631	0.55946	0.411996	0.450063	0.587443	0.545534	0.627476	0.465033	0.670874	0.586999	0.576291	0.176391	0.654367	0.490066	0.487427
28.2246	0.444684	0.273703	0.501848	0.305206	0.113553	0.621065	0.29076	0.416696	0.23059	0.448368	0.648147	0.436399	0.431714	0.508151	0.497262	0.605854	0.36006	0.607827	0.557948	0.552456	0.139211	0.495649	0.416768	0.418671	0.472968	0.28355	0.519339	0.342053	0.202034	0.652716	0.401129	0.499817	0.400978	0.477816	0.560473	0.39632	0.44503	0.576349	0.543781	0.620552	0.460612	0.676532	0.58965	0.572338	0.175508	0.640472	0.471061	0.468136
30.2504	0.438713	0.273702	0.495418	0.301121	0.135611	0.627882	0.305602	0.427183	0.235291	0.418835	0.683015	0.420875	0.415308	0.488563	0.500078	0.598677	0.359532	0.613281	0.557185	0.543764	0.159842	0.49061	0.415089	0.421806	0.453076	0.262648	0.512426	0.336113	0.197912	0.643817	0.378562	0.48123	0.388546	0.454872	0.597925	0.397349	0.445821	0.565013	0.539279	0.615032	0.456688	0.673397	0.599384	0.574563	0.174873	0.623049	0.454399	0.452307
32.4216	0.431724	0.271915	0.498307	0.311881	0.155359	0.630511	0.320231	0.430483	0.259639	0.387203	0.646738	0.42483	0.401001	0.473729	0.502914	0.590423	0.361168	0.621884	0.561322	0.545652	0.171539	0.484861	0.419747	0.428088	0.44287	0.260032	0.509426	0.334316	0.204	0.632128	0.359085	0.466384	0.362176	0.43029	0.606143	0.389929	0.450044	0.548304	0.535131	0.607459	0.449926	0.659651	0.607958	0.579415	0.181285	0.611978	0.443895	0.441197
34.7486	0.429391	0.271478	0.497934	0.322099	0.180853	0.628552	0.327165	0.430025	0.287365	0.369977	0.584506	0.4206	0.387852	0.459563	0.514226	0.59747	0.35885	0.624849	0.573874	0.559373	0.169432	0.482881	0.41302	0.419292	0.439562	0.257933	0.504695	0.332486	0.204769	0.620268	0.347648	0.448553	0.331551	0.403955	0.586649	0.394716	0.451758	0.5306	0.525345	0.60887	0.445041	0.647538	0.608555	0.583495	0.189751	0.608962	0.435285	0.431793
37.2426	0.431716	0.269926	0.494872	0.322552	0.198613	0.634495	0.333674	0.430642	0.283302	0.365062	0.516168	0.415118	0.381391	0.460708	0.523992	0.60675	0.363774	0.631929	0.585485	0.572914	0.175662	0.48271	0.40826	0.415616	0.439984	0.24739	0.49731	0.332404	0.204789	0.618145	0.339741	0.437277	0.292563	0.385013	0.558811	0.408446	0.44847	0.509642	0.517803	0.616295	0.437331	0.628635	0.608256	0.594352	0.197716	0.61532	0.428195	0.424724
39.9157	0.438481	0.270005	0.494748	0.326993	0.207439	0.636166	0.333723	0.432256	0.274678	0.369922	0.464233	0.42662	0.375551	0.467465	0.525157	0.627593	0.355619	0.626912	0.599926	0.584288	0.181057	0.494184	0.410795	0.414461	0.453195	0.248575	0.488893	0.334213	0.194407	0.61275	0.337	0.436615	0.261661	0.370636	0.547208	0.420614	0.440926	0.497753	0.511441	0.622656	0.428434	0.608601	0.606407	0.606098	0.208258	0.633607	0.424832	0.4218
42.7805	0.45652	0.268002	0.487106	0.328429	0.202138	0.640658	0.331204	0.438556	0.260211	0.369251	0.470807	0.450909	0.372333	0.48034	0.521246	0.640324	0.346466	0.62996	0.598843	0.591373	0.185938	0.500878	0.412887	0.413838	0.457117	0.2541	0.479637	0.345101	0.173836	0.617445	0.342253	0.440998	0.24718	0.360826	0.538301	0.438133	0.426454	0.495175	0.507779	0.632362	0.41458	0.595371	0.599585	0.614885	0.218777	0.647073	0.42924	0.425117
45.8511	0.473834	0.259408	0.471083	0.32442	0.187744	0.638677	0.333092	0.445161	0.290803	0.372683	0.475606	0.48008	0.367729	0.496734	0.505963	0.641548	0.347612	0.626437	0.595937	0.600035	0.19336	0.497461	0.42177	0.417391	0.464386	0.250501	0.478089	0.353632	0.155913	0.624232	0.353937	0.452122	0.25135	0.354855	0.538812	0.439134	0.414634	0.502217	0.501754	0.631353	0.396636	0.58654	0.589843	0.618186	0.225677	0.665619	0.431664	0.424687
49.1419	0.473442	0.24406	0.467749	0.328593	0.165843	0.637306	0.342056	0.455707	0.301849	0.377158	0.479659	0.492296	0.358053	0.516885	0.483782	0.639413	0.351986	0.622787	0.590891	0.605259	0.206639	0.503526	0.426653	0.419578	0.473908	0.23447	0.476009	0.36843	0.147815	0.628871	0.367292	0.457983	0.263899	0.359444	0.56065	0.4409	0.399667	0.516731	0.491436	0.641362	0.383579	0.587479	0.584553	0.619741	0.23395	0.691098	0.431786	0.424546
52.669	0.473502	0.229892	0.469962	0.342128	0.142027	0.637215	0.33608	0.454682	0.316079	0.368049	0.428653	0.496157	0.342923	0.538743	0.465897	0.638815	0.354701	0.6214	0.590014	0.597009	0.224445	0.511901	0.430549	0.422129	0.478349	0.218791	0.480282	0.381553	0.147907	0.633493	0.376237	0.461934	0.280882	0.361406	0.566595	0.435089	0.387378	0.535402	0.478046	0.649769	0.378347	0.598869	0.583853	0.614825	0.245623	0.716647	0.438129	0.430143
56.4493	0.476321	0.227643	0.482048	0.360278	0.127062	0.644615	0.32573	0.446187	0.309676	0.358477	0.422814	0.513043	0.334727	0.550888	0.458486	0.64119	0.358823	0.621174	0.591632	0.590466	0.237929	0.514678	0.42865	0.418376	0.483729	0.214349	0.487713	0.397361	0.143898	0.628596	0.377961	0.465235	0.287763	0.362621	0.557956	0.424967	0.376689	0.547461	0.463925	0.6577	0.375668	0.615065	0.589494	0.612171	0.259694	0.732954	0.443495	0.435749
60.5008	0.481494	0.227877	0.487558	0.380591	0.126631	0.651841	0.305944	0.428481	0.276636	0.345043	0.451584	0.520474	0.324953	0.554188	0.458005	0.646579	0.358441	0.62514	0.604754	0.587764	0.255217	0.511726	0.418002	0.41041	0.490098	0.224631	0.495013	0.412207	0.158886	0.627609	0.3755	0.460401	0.287559	0.366761	0.545181	0.405335	0.368785	0.553348	0.452372	0.66555	0.375871	0.633807	0.601532	0.611388	0.272173	0.746247	0.447126	0.440383
64.8432	0.481244	0.224436	0.488292	0.394721	0.147085	0.656195	0.289251	0.408558	0.2468	0.329592	0.49011	0.505573	0.310752	0.547056	0.45417	0.643895	0.355828	0.626385	0.624261	0.590357	0.260866	0.49884	0.402344	0.394351	0.491856	0.234195	0.501494	0.427553	0.184364	0.624541	0.367926	0.451183	0.279753	0.360536	0.540177	0.384283	0.361071	0.557633	0.439279	0.672051	0.374103	0.648528	0.618737	0.617553	0.280384	0.745725	0.447024	0.440959
69.4972	0.47443	0.2169	0.484035	0.403074	0.183015	0.650161	0.27884	0.389963	0.221121	0.308635	0.492833	0.481034	0.300054	0.530406	0.452678	0.645409	0.352321	0.63206	0.638717	0.592689	0.260353	0.484494	0.383755	0.375909	0.486611	0.233862	0.503783	0.440939	0.216338	0.617396	0.351824	0.435279	0.263993	0.353869	0.527247	0.372274	0.354684	0.554768	0.428415	0.676545	0.370153	0.658936	0.63115	0.623473	0.28896	0.753111	0.444251	0.436581
74.4853	0.460266	0.202652	0.479293	0.409644	0.231875	0.638895	0.264659	0.37134	0.216763	0.292599	0.48284	0.458654	0.292491	0.513174	0.451789	0.644999	0.34634	0.633765	0.644214	0.592496	0.259528	0.476797	0.362345	0.356585	0.481885	0.227118	0.50853	0.453108	0.249455	0.61389	0.334741	0.416484	0.244294	0.33944	0.50206	0.365994	0.353736	0.549842	0.423684	0.675097	0.362361	0.66104	0.638399	0.62633	0.295944	0.754686	0.438314	0.429874
79.8313	0.445365	0.183482	0.476143	0.413646	0.290954	0.627192	0.255074	0.359175	0.18961	0.278021	0.436226	0.432762	0.283752	0.493025	0.453738	0.638897	0.340221	0.627966	0.644344	0.584483	0.257419	0.475357	0.342475	0.340146	0.480594	0.2106	0.516167	0.463236	0.288455	0.606397	0.315336	0.401975	0.225161	0.320531	0.467195	0.368202	0.355337	0.543046	0.424502	0.670718	0.351756	0.656827	0.639206	0.620626	0.298667	0.758331	0.431726	0.423998
85.5611	0.436858	0.159928	0.473617	0.418773	0.34659	0.620005	0.250728	0.350236	0.181462	0.266261	0.413724	0.408798	0.279655	0.474237	0.460102	0.627688	0.321743	0.622582	0.632822	0.578924	0.263012	0.47374	0.321919	0.31913	0.476555	0.193511	0.519362	0.466869	0.33091	0.602602	0.29622	0.388497	0.20658	0.296343	0.442757	0.372223	0.357846	0.531884	0.429229	0.662801	0.335057	0.650994	0.635902	0.610598	0.300599	0.764747	0.418206	0.411615
91.7021	0.426865	0.129444	0.469555	0.411624	0.396591	0.615508	0.252031	0.344054	0.198137	0.260802	0.414546	0.396271	0.278067	0.460743	0.462249	0.614763	0.292286	0.619852	0.6176	0.571223	0.270333	0.468253	0.304912	0.299352	0.480191	0.168794	0.516823	0.466617	0.368667	0.607051	0.279969	0.377478	0.196908	0.275818	0.441395	0.373123	0.362291	0.517915	0.440473	0.656413	0.3078	0.63898	0.628494	0.595599	0.301922	0.76788	0.407379	0.401875
98.2839	0.426072	0.101029	0.463467	0.402857	0.432167	0.609078	0.251823	0.334458	0.207963	0.25946	0.385646	0.390548	0.27809	0.452119	0.46911	0.601829	0.254666	0.61404	0.601325	0.55706	0.269442	0.468089	0.29529	0.28723	0.483748	0.13798	0.509089	0.461674	0.38866	0.611229	0.268843	0.373194	0.194352	0.259709	0.422714	0.374985	0.361915	0.50217	0.45532	0.648284	0.272216	0.626403	0.616585	0.576355	0.304437	0.775073	0.400763	0.397884
105.338	0.42879	0.0700577	0.45762	0.391779	0.4492	0.603095	0.248996	0.329333	0.253751	0.250318	0.36879	0.376392	0.281313	0.450159	0.478422	0.592326	0.217165	0.60714	0.589804	0.539236	0.26278	0.471723	0.291482	0.28349	0.488623	0.112777	0.500878	0.452749	0.379884	0.609067	0.266325	0.373053	0.20012	0.247536	0.386356	0.378029	0.365492	0.493536	0.46857	0.641102	0.232517	0.614238	0.600949	0.55604	0.308935	0.780262	0.396121	0.395096

## Sheet: Figure 1d PLV MO-RSC DAY2
	Home	Home	Home	Home	Home	Home	Home	Home	Home	Home	Home	Home	Home	Home	Home	Home	Home	Home	Home	Home	Home	Home	Home	Home	Encoding	Encoding	Encoding	Encoding	Encoding	Encoding	Encoding	Encoding	Encoding	Encoding	Encoding	Encoding	Encoding	Encoding	Encoding	Encoding	Encoding	Encoding	Encoding	Encoding	Encoding	Encoding	Encoding	Encoding
3.07137	0.561068	0.461631	0.6492	0.392365	0.191181	0.680384	0.274828	0.548803	0.536439	0.395227	0.610789	0.688151	0.392214	0.649181	0.246676	0.447002	0.245602	0.60788	0.580636	0.580173	0.145133	0.441468	0.458812	0.459751	0.561019	0.446944	0.645248	0.491173	0.235951	0.622284	0.37192	0.561767	0.379332	0.340312	0.641999	0.755007	0.570819	0.810467	0.284774	0.440878	0.430605	0.745968	0.50913	0.579348	0.311563	0.726685	0.44896	0.447526
3.29181	0.548746	0.452086	0.626534	0.379971	0.15344	0.67541	0.302442	0.550116	0.450746	0.385996	0.703077	0.66	0.415292	0.643586	0.261741	0.472448	0.26101	0.607172	0.587846	0.579563	0.14112	0.421999	0.471866	0.472241	0.542923	0.427652	0.644714	0.483567	0.24585	0.615917	0.353068	0.580198	0.378702	0.303264	0.600309	0.693989	0.581068	0.798661	0.284413	0.436974	0.409675	0.727791	0.530349	0.569458	0.295032	0.706096	0.44957	0.449121
3.52808	0.544903	0.443457	0.607019	0.378331	0.133825	0.656183	0.312906	0.571249	0.423354	0.381552	0.742051	0.650739	0.437647	0.650472	0.253096	0.518447	0.28203	0.614528	0.569685	0.591316	0.120585	0.397637	0.470216	0.469474	0.51221	0.415025	0.64159	0.495466	0.274734	0.620966	0.359989	0.600244	0.365251	0.322842	0.6154	0.693265	0.589999	0.777665	0.278959	0.449293	0.411269	0.71397	0.537108	0.562262	0.272477	0.68262	0.461796	0.461034
3.7813	0.539315	0.440693	0.583346	0.386114	0.133577	0.646272	0.329876	0.593098	0.383469	0.360413	0.674632	0.637547	0.437991	0.662352	0.283726	0.517584	0.306208	0.611574	0.563555	0.584832	0.0988531	0.40091	0.470815	0.470681	0.525929	0.41608	0.620279	0.480298	0.279705	0.629425	0.390378	0.61006	0.371263	0.360893	0.657304	0.690528	0.569381	0.766441	0.286618	0.476409	0.425037	0.69357	0.535516	0.55404	0.241675	0.686749	0.451905	0.451817
4.0527	0.557724	0.449994	0.579224	0.38514	0.126521	0.639647	0.331653	0.602028	0.468864	0.365517	0.544305	0.611657	0.431373	0.663385	0.317658	0.518102	0.325339	0.598782	0.573312	0.558799	0.0989389	0.384799	0.47006	0.469664	0.530453	0.440346	0.619321	0.456905	0.259243	0.627865	0.426197	0.60898	0.360693	0.36	0.610292	0.703522	0.54457	0.762007	0.290612	0.501119	0.423555	0.685604	0.544244	0.548308	0.238629	0.718746	0.465387	0.464195
4.34358	0.574366	0.465927	0.588071	0.387105	0.12394	0.641138	0.336116	0.61282	0.536219	0.390604	0.725896	0.613632	0.420726	0.668159	0.329777	0.517807	0.335416	0.603738	0.576292	0.531693	0.110242	0.369822	0.46691	0.467731	0.536726	0.457685	0.642698	0.43317	0.25074	0.646061	0.446027	0.621209	0.347932	0.367975	0.5907	0.69892	0.543716	0.765913	0.295226	0.524844	0.424324	0.683702	0.561003	0.547323	0.239222	0.750332	0.445322	0.445192
4.65533	0.581408	0.462951	0.616632	0.393957	0.12684	0.657107	0.359643	0.61857	0.542184	0.434825	0.663985	0.605913	0.408956	0.6681	0.321075	0.517627	0.37379	0.616635	0.575645	0.529065	0.123647	0.376311	0.486236	0.488598	0.571928	0.477964	0.638885	0.402238	0.238878	0.645415	0.466647	0.62839	0.3292	0.389505	0.575013	0.633516	0.521585	0.776182	0.303227	0.536381	0.414014	0.687545	0.55522	0.536933	0.243695	0.750301	0.425143	0.422866
4.98946	0.581521	0.451726	0.624442	0.417983	0.132366	0.676439	0.387124	0.626453	0.586204	0.475843	0.750355	0.596508	0.387567	0.667577	0.313646	0.526474	0.41242	0.636447	0.585117	0.549679	0.125633	0.385434	0.518551	0.518698	0.601347	0.523865	0.619816	0.360196	0.226244	0.648686	0.488138	0.646207	0.309737	0.384618	0.55077	0.618607	0.526459	0.77465	0.306142	0.555843	0.402739	0.71311	0.57699	0.535943	0.238657	0.758296	0.434249	0.431729
5.34757	0.599932	0.479736	0.634384	0.434071	0.118367	0.680291	0.395388	0.630486	0.566436	0.542942	0.791157	0.578103	0.367843	0.669698	0.308964	0.570755	0.464443	0.657361	0.589474	0.562258	0.127187	0.384691	0.541822	0.540586	0.641832	0.548898	0.587721	0.349588	0.202326	0.65228	0.514455	0.67203	0.300761	0.400193	0.592074	0.607504	0.563274	0.772203	0.305874	0.591705	0.401196	0.73161	0.582919	0.524679	0.236892	0.755701	0.447956	0.444964
5.73138	0.62127	0.520975	0.64822	0.44483	0.101409	0.672556	0.402436	0.643881	0.639277	0.615013	0.783012	0.610333	0.366185	0.671252	0.305621	0.586604	0.494387	0.683566	0.597563	0.566662	0.138533	0.397686	0.580481	0.577487	0.68194	0.602811	0.611966	0.386549	0.185225	0.655189	0.573939	0.71339	0.316281	0.443073	0.576238	0.604358	0.584215	0.778169	0.290358	0.605369	0.396422	0.754689	0.593658	0.526308	0.247712	0.754233	0.474535	0.47119
6.14274	0.658459	0.572931	0.67027	0.468205	0.106533	0.674066	0.414519	0.637516	0.678203	0.689771	0.854466	0.673525	0.360706	0.67657	0.294367	0.614438	0.526258	0.7152	0.60353	0.55468	0.177304	0.422868	0.62984	0.627651	0.745585	0.661565	0.665587	0.428436	0.167604	0.686375	0.653247	0.776056	0.352985	0.504345	0.621589	0.617541	0.596669	0.788292	0.280404	0.614069	0.421054	0.789166	0.612961	0.535117	0.256431	0.773638	0.515474	0.509989
6.58363	0.695026	0.628926	0.709228	0.511455	0.131599	0.690483	0.427784	0.64209	0.736341	0.765106	0.885872	0.723199	0.367468	0.706643	0.268914	0.659008	0.544034	0.742367	0.623763	0.540185	0.220881	0.450848	0.681117	0.681708	0.806737	0.728546	0.714514	0.470889	0.155004	0.723732	0.729836	0.828015	0.399335	0.601579	0.707329	0.688779	0.614994	0.793722	0.268915	0.66057	0.473492	0.831223	0.63058	0.544393	0.258913	0.801098	0.587085	0.582919
7.05616	0.736085	0.683904	0.761506	0.573509	0.1912	0.720013	0.416963	0.64895	0.745908	0.809758	0.900214	0.741821	0.364147	0.746292	0.267243	0.683367	0.535172	0.759485	0.644565	0.543739	0.254374	0.473301	0.735059	0.73485	0.852845	0.78857	0.777283	0.556144	0.220542	0.776848	0.774719	0.860707	0.503454	0.709435	0.80289	0.742118	0.617862	0.802032	0.260367	0.733221	0.547658	0.860614	0.637245	0.547571	0.269399	0.825616	0.658873	0.654079
7.5626	0.774167	0.724547	0.79963	0.632368	0.261226	0.747971	0.414502	0.63577	0.70409	0.818057	0.920619	0.737309	0.365313	0.772922	0.280843	0.724355	0.517971	0.779925	0.668624	0.55651	0.29942	0.488367	0.750975	0.750405	0.871256	0.801035	0.832571	0.638356	0.347733	0.828844	0.799911	0.881092	0.600871	0.790149	0.891841	0.787574	0.588653	0.824486	0.258023	0.79573	0.649858	0.85751	0.659817	0.562379	0.321305	0.873616	0.731392	0.726337
8.1054	0.797597	0.751866	0.822864	0.670822	0.308932	0.770334	0.408479	0.622238	0.636865	0.804502	0.82613	0.734377	0.378038	0.789087	0.301068	0.78997	0.486965	0.778346	0.700126	0.576762	0.375223	0.494177	0.726163	0.721858	0.867821	0.808484	0.853793	0.672178	0.435289	0.85141	0.80411	0.878504	0.681875	0.86587	0.948573	0.839569	0.547464	0.850358	0.281831	0.850106	0.703462	0.835324	0.708657	0.619781	0.421229	0.908008	0.784147	0.784283
8.68715	0.810924	0.760286	0.836098	0.693106	0.299064	0.780768	0.418007	0.608594	0.660518	0.773429	0.806305	0.726471	0.392705	0.813485	0.317613	0.832491	0.464052	0.769852	0.736352	0.622832	0.470292	0.518891	0.699076	0.688335	0.844952	0.790708	0.855994	0.662424	0.452009	0.855227	0.795088	0.865874	0.716226	0.91141	0.966292	0.875128	0.530613	0.881268	0.32203	0.877031	0.717371	0.805932	0.767314	0.68542	0.511589	0.922768	0.802767	0.802355
9.31066	0.795323	0.733721	0.836018	0.687231	0.23608	0.777703	0.411924	0.597825	0.64088	0.747829	0.820959	0.724429	0.406747	0.818457	0.33222	0.854769	0.453542	0.751439	0.759596	0.674045	0.531229	0.531846	0.676674	0.669488	0.82558	0.752668	0.833076	0.629902	0.409782	0.849265	0.7688	0.841228	0.702843	0.922384	0.956825	0.874466	0.510228	0.894619	0.348942	0.871408	0.704448	0.762512	0.781823	0.725115	0.545853	0.917204	0.796692	0.792325
9.97892	0.765345	0.691912	0.811729	0.646765	0.196356	0.762895	0.392426	0.568029	0.553609	0.711905	0.781023	0.696959	0.423851	0.816148	0.352484	0.847486	0.441613	0.727765	0.759718	0.691594	0.551451	0.541732	0.650684	0.649429	0.782272	0.700739	0.795612	0.562472	0.333654	0.826048	0.72803	0.793784	0.663487	0.896486	0.920446	0.851821	0.484861	0.893844	0.360847	0.850351	0.656716	0.711428	0.765006	0.728551	0.527097	0.906944	0.768222	0.764001
10.6951	0.720652	0.63314	0.775519	0.582354	0.205907	0.7487	0.365295	0.539348	0.445178	0.661456	0.738343	0.638471	0.431495	0.800709	0.365982	0.812483	0.43537	0.69434	0.737339	0.688523	0.539562	0.540151	0.615667	0.610878	0.732763	0.645832	0.75667	0.47769	0.260094	0.789093	0.671139	0.753034	0.594288	0.837392	0.874371	0.799835	0.445282	0.879106	0.362886	0.816121	0.589631	0.657181	0.747824	0.703867	0.473833	0.880944	0.733347	0.731447
11.4628	0.680263	0.578305	0.724953	0.50326	0.232774	0.729745	0.348833	0.514368	0.358159	0.620416	0.755912	0.599867	0.437306	0.771601	0.382821	0.762591	0.425672	0.661989	0.708019	0.664111	0.503521	0.527566	0.563945	0.557762	0.671938	0.580325	0.705801	0.409823	0.236753	0.750669	0.618486	0.709141	0.517423	0.770695	0.829188	0.731522	0.396305	0.855348	0.371556	0.757809	0.510586	0.62213	0.714064	0.669435	0.414217	0.857863	0.689789	0.687015
12.2855	0.636701	0.511696	0.671372	0.4172	0.249423	0.696828	0.317154	0.486154	0.26731	0.582117	0.743831	0.574776	0.427557	0.746758	0.407682	0.709241	0.404843	0.62799	0.669536	0.635533	0.452199	0.509898	0.530727	0.527235	0.63762	0.5352	0.653279	0.366419	0.235983	0.719923	0.581767	0.672229	0.453592	0.699534	0.781201	0.679023	0.382464	0.831405	0.394357	0.696511	0.453752	0.607517	0.676544	0.632183	0.367351	0.834819	0.641107	0.637875
13.1673	0.589169	0.453829	0.633391	0.368578	0.239775	0.661108	0.295028	0.461248	0.2958	0.545228	0.778252	0.536918	0.421051	0.715072	0.439639	0.642015	0.382259	0.607399	0.627719	0.610273	0.389371	0.502579	0.514546	0.512134	0.631928	0.520734	0.614095	0.348372	0.225799	0.683772	0.55749	0.646819	0.412179	0.656016	0.724267	0.638739	0.38499	0.798882	0.418058	0.640977	0.424847	0.607802	0.651922	0.601771	0.334596	0.81604	0.603762	0.601549
14.1123	0.569693	0.424247	0.600108	0.345757	0.222197	0.633666	0.272719	0.431418	0.360439	0.515695	0.770921	0.503273	0.434393	0.687991	0.460119	0.592244	0.370587	0.597271	0.584681	0.603293	0.330931	0.48893	0.49888	0.496065	0.614134	0.484294	0.585337	0.340101	0.204732	0.65177	0.548829	0.628694	0.388757	0.610367	0.687793	0.587078	0.385154	0.766047	0.434432	0.610774	0.41416	0.623155	0.619137	0.587508	0.299477	0.790305	0.576706	0.574961
15.1252	0.53796	0.401974	0.576256	0.332632	0.206739	0.597683	0.267024	0.409505	0.373025	0.50554	0.714015	0.482972	0.445447	0.668046	0.459959	0.568617	0.36443	0.600105	0.555597	0.602492	0.282799	0.479427	0.485206	0.485303	0.590572	0.451033	0.582657	0.341815	0.181228	0.627845	0.546579	0.615224	0.384835	0.606735	0.707707	0.56246	0.36768	0.740244	0.445899	0.597011	0.401796	0.638594	0.594683	0.591482	0.26077	0.774888	0.567361	0.567162
16.2108	0.510694	0.378365	0.561193	0.332394	0.189383	0.589191	0.275236	0.403377	0.355465	0.489805	0.670255	0.467628	0.456698	0.646388	0.454359	0.580201	0.362235	0.604935	0.539936	0.598943	0.234948	0.477766	0.48488	0.484266	0.571368	0.44004	0.604164	0.338094	0.163962	0.622189	0.5333	0.604884	0.383491	0.610173	0.7313	0.533694	0.346506	0.712931	0.464754	0.599938	0.411159	0.644472	0.582111	0.600642	0.229423	0.757717	0.568345	0.569683
17.3743	0.494019	0.35912	0.557275	0.344013	0.170287	0.592428	0.272508	0.397949	0.315146	0.481043	0.66849	0.480841	0.475429	0.619433	0.458795	0.614237	0.358865	0.612539	0.53562	0.602422	0.192647	0.481298	0.487794	0.484515	0.562788	0.443395	0.5972	0.337003	0.150204	0.620772	0.519959	0.593701	0.369963	0.606043	0.747332	0.539532	0.371558	0.678971	0.492391	0.614685	0.444664	0.651568	0.583419	0.60825	0.182359	0.751263	0.563796	0.566553
18.6213	0.485792	0.35265	0.556863	0.356307	0.152331	0.596557	0.261852	0.38238	0.306157	0.470472	0.638286	0.475141	0.482805	0.602651	0.458617	0.630043	0.358907	0.616522	0.54101	0.607693	0.166491	0.487528	0.473931	0.472915	0.571968	0.450986	0.583143	0.340643	0.136224	0.626665	0.510817	0.579388	0.343474	0.608102	0.756022	0.557038	0.404306	0.653587	0.517356	0.627871	0.475605	0.658029	0.602388	0.614795	0.13889	0.733654	0.560096	0.55875
19.9578	0.482612	0.34861	0.552229	0.357069	0.133984	0.598418	0.255323	0.38383	0.241689	0.469343	0.621729	0.461882	0.497255	0.586848	0.460014	0.622601	0.365804	0.620977	0.548017	0.617272	0.156915	0.4895	0.450827	0.45049	0.584441	0.464791	0.552158	0.347762	0.123911	0.626791	0.503997	0.562874	0.336316	0.633444	0.726673	0.565217	0.40935	0.628301	0.531557	0.634618	0.476885	0.662642	0.600825	0.618116	0.121511	0.715179	0.548081	0.545227
21.3903	0.472619	0.329268	0.541972	0.356581	0.115979	0.6101	0.263796	0.388429	0.191558	0.458624	0.633632	0.457269	0.496853	0.573018	0.466474	0.615627	0.358325	0.614001	0.550085	0.616855	0.160111	0.495687	0.442414	0.44404	0.59505	0.458186	0.536779	0.365437	0.113732	0.633496	0.493641	0.549281	0.346325	0.630462	0.698389	0.575566	0.400615	0.604003	0.536513	0.637675	0.472873	0.673666	0.594174	0.606746	0.123077	0.700296	0.528639	0.522205
22.9255	0.460277	0.31129	0.528469	0.359585	0.101251	0.612401	0.268623	0.393348	0.199546	0.453549	0.622345	0.455277	0.490793	0.555686	0.47256	0.600266	0.363069	0.612644	0.555477	0.612965	0.160029	0.507411	0.43324	0.433672	0.59364	0.44577	0.538622	0.381228	0.112995	0.63967	0.475541	0.527997	0.356495	0.632725	0.684473	0.555915	0.384307	0.582858	0.53763	0.631038	0.461911	0.682327	0.587183	0.590402	0.139291	0.695188	0.509347	0.50262
24.571	0.445168	0.294822	0.509749	0.351205	0.0995736	0.615503	0.269489	0.400316	0.235031	0.458735	0.625811	0.448528	0.481072	0.53723	0.48076	0.599797	0.368656	0.608348	0.557213	0.591902	0.149412	0.507975	0.422679	0.423483	0.58915	0.419154	0.532656	0.367852	0.118758	0.642818	0.453123	0.513143	0.362329	0.645287	0.659915	0.561994	0.378786	0.565042	0.541428	0.630054	0.467417	0.686248	0.592558	0.576713	0.156323	0.685062	0.487659	0.48042
26.3345	0.443675	0.286571	0.507739	0.329707	0.101334	0.619143	0.283241	0.404986	0.242928	0.456471	0.62306	0.442826	0.456726	0.522733	0.492496	0.602403	0.367999	0.607869	0.55564	0.56965	0.140064	0.50146	0.418254	0.419587	0.578422	0.381943	0.523868	0.337916	0.138031	0.647869	0.435432	0.498579	0.363298	0.625641	0.64422	0.569572	0.367703	0.55093	0.550796	0.622596	0.468097	0.676135	0.598859	0.576675	0.168323	0.665728	0.467934	0.459906
28.2246	0.444684	0.273703	0.501848	0.305206	0.113553	0.621065	0.29076	0.416696	0.23059	0.448368	0.648147	0.436399	0.431714	0.508151	0.497262	0.605854	0.36006	0.607827	0.557948	0.552456	0.139211	0.495649	0.416768	0.418671	0.557036	0.342847	0.522449	0.319592	0.155275	0.651	0.414322	0.48763	0.352994	0.588434	0.628315	0.549339	0.364548	0.535562	0.551728	0.61436	0.475855	0.66581	0.603081	0.577356	0.170876	0.640556	0.450949	0.443693
30.2504	0.438713	0.273702	0.495418	0.301121	0.135611	0.627882	0.305602	0.427183	0.235291	0.418835	0.683015	0.420875	0.415308	0.488563	0.500078	0.598677	0.359532	0.613281	0.557185	0.543764	0.159842	0.49061	0.415089	0.421806	0.527967	0.305797	0.513687	0.310552	0.172029	0.648794	0.39958	0.476392	0.34081	0.552143	0.622788	0.535512	0.369713	0.515434	0.554402	0.598761	0.476294	0.656499	0.61123	0.58325	0.177851	0.625436	0.43933	0.432848
32.4216	0.431724	0.271915	0.498307	0.311881	0.155359	0.630511	0.320231	0.430483	0.259639	0.387203	0.646738	0.42483	0.401001	0.473729	0.502914	0.590423	0.361168	0.621884	0.561322	0.545652	0.171539	0.484861	0.419747	0.428088	0.503081	0.28259	0.50097	0.305426	0.177515	0.634803	0.38942	0.46301	0.324764	0.522325	0.616523	0.540782	0.386998	0.496351	0.550379	0.587947	0.467985	0.645833	0.61392	0.58859	0.190288	0.63109	0.435165	0.433108
34.7486	0.429391	0.271478	0.497934	0.322099	0.180853	0.628552	0.327165	0.430025	0.287365	0.369977	0.584506	0.4206	0.387852	0.459563	0.514226	0.59747	0.35885	0.624849	0.573874	0.559373	0.169432	0.482881	0.41302	0.419292	0.487078	0.275294	0.500236	0.305746	0.176441	0.625983	0.387553	0.450698	0.303188	0.496436	0.597277	0.53327	0.410104	0.479155	0.539557	0.586746	0.447983	0.632109	0.616697	0.599989	0.200091	0.637653	0.423494	0.425521
37.2426	0.431716	0.269926	0.494872	0.322552	0.198613	0.634495	0.333674	0.430642	0.283302	0.365062	0.516168	0.415118	0.381391	0.460708	0.523992	0.60675	0.363774	0.631929	0.585485	0.572914	0.175662	0.48271	0.40826	0.415616	0.477854	0.266427	0.501017	0.310641	0.16852	0.623263	0.374153	0.448436	0.274281	0.44958	0.57682	0.507663	0.42986	0.468381	0.525543	0.595027	0.423534	0.624146	0.613216	0.611324	0.209197	0.641821	0.411947	0.416063
39.9157	0.438481	0.270005	0.494748	0.326993	0.207439	0.636166	0.333723	0.432256	0.274678	0.369922	0.464233	0.42662	0.375551	0.467465	0.525157	0.627593	0.355619	0.626912	0.599926	0.584288	0.181057	0.494184	0.410795	0.414461	0.466586	0.246988	0.495087	0.325595	0.160675	0.625103	0.364175	0.450137	0.239051	0.403664	0.546833	0.489765	0.445269	0.468962	0.517602	0.598833	0.40649	0.619053	0.602428	0.617597	0.215852	0.639031	0.397538	0.400201
42.7805	0.45652	0.268002	0.487106	0.328429	0.202138	0.640658	0.331204	0.438556	0.260211	0.369251	0.470807	0.450909	0.372333	0.48034	0.521246	0.640324	0.346466	0.62996	0.598843	0.591373	0.185938	0.500878	0.412887	0.413838	0.460454	0.22824	0.484817	0.329206	0.162096	0.633508	0.357532	0.455327	0.216291	0.363762	0.517157	0.48432	0.451129	0.477233	0.50831	0.616567	0.399235	0.62018	0.602144	0.621059	0.225393	0.65083	0.387446	0.391594
45.8511	0.473834	0.259408	0.471083	0.32442	0.187744	0.638677	0.333092	0.445161	0.290803	0.372683	0.475606	0.48008	0.367729	0.496734	0.505963	0.641548	0.347612	0.626437	0.595937	0.600035	0.19336	0.497461	0.42177	0.417391	0.466529	0.228726	0.484796	0.340687	0.165173	0.636863	0.366831	0.454618	0.20774	0.348713	0.502268	0.487839	0.460575	0.497405	0.499859	0.634117	0.386989	0.626225	0.603915	0.620248	0.240878	0.668452	0.396003	0.396356
49.1419	0.473442	0.24406	0.467749	0.328593	0.165843	0.637306	0.342056	0.455707	0.301849	0.377158	0.479659	0.492296	0.358053	0.516885	0.483782	0.639413	0.351986	0.622787	0.590891	0.605259	0.206639	0.503526	0.426653	0.419578	0.476258	0.233198	0.48891	0.355073	0.174173	0.637551	0.381226	0.448379	0.208028	0.335967	0.49902	0.501788	0.462772	0.517597	0.492518	0.641797	0.378586	0.634892	0.595686	0.615277	0.252748	0.692706	0.410915	0.40208
52.669	0.473502	0.229892	0.469962	0.342128	0.142027	0.637215	0.33608	0.454682	0.316079	0.368049	0.428653	0.496157	0.342923	0.538743	0.465897	0.638815	0.354701	0.6214	0.590014	0.597009	0.224445	0.511901	0.430549	0.422129	0.479147	0.240507	0.487544	0.372081	0.178353	0.640222	0.388934	0.446351	0.223143	0.339437	0.478103	0.516508	0.463853	0.527507	0.483312	0.64173	0.371846	0.641853	0.593001	0.609413	0.262863	0.718695	0.417915	0.404593
56.4493	0.476321	0.227643	0.482048	0.360278	0.127062	0.644615	0.32573	0.446187	0.309676	0.358477	0.422814	0.513043	0.334727	0.550888	0.458486	0.64119	0.358823	0.621174	0.591632	0.590466	0.237929	0.514678	0.42865	0.418376	0.48322	0.246709	0.486178	0.391668	0.175212	0.638744	0.388889	0.448593	0.246963	0.336683	0.483577	0.528831	0.474405	0.528271	0.475718	0.641408	0.36636	0.6462	0.596615	0.60843	0.269178	0.731311	0.418271	0.40429
60.5008	0.481494	0.227877	0.487558	0.380591	0.126631	0.651841	0.305944	0.428481	0.276636	0.345043	0.451584	0.520474	0.324953	0.554188	0.458005	0.646579	0.358441	0.62514	0.604754	0.587764	0.255217	0.511726	0.418002	0.41041	0.491952	0.239331	0.487952	0.402788	0.17189	0.638053	0.38047	0.444093	0.260177	0.347894	0.498132	0.531593	0.480538	0.530798	0.464999	0.64312	0.361577	0.651465	0.605547	0.610566	0.279493	0.752154	0.423948	0.410265
64.8432	0.481244	0.224436	0.488292	0.394721	0.147085	0.656195	0.289251	0.408558	0.2468	0.329592	0.49011	0.505573	0.310752	0.547056	0.45417	0.643895	0.355828	0.626385	0.624261	0.590357	0.260866	0.49884	0.402344	0.394351	0.495257	0.227225	0.497725	0.433381	0.183034	0.635369	0.367472	0.432277	0.2705	0.349777	0.514241	0.532104	0.482592	0.534609	0.454439	0.640852	0.360109	0.652439	0.629382	0.613755	0.287904	0.76361	0.423753	0.41297
69.4972	0.47443	0.2169	0.484035	0.403074	0.183015	0.650161	0.27884	0.389963	0.221121	0.308635	0.492833	0.481034	0.300054	0.530406	0.452678	0.645409	0.352321	0.63206	0.638717	0.592689	0.260353	0.484494	0.383755	0.375909	0.491402	0.21781	0.512287	0.454662	0.204155	0.629049	0.350922	0.412772	0.268674	0.337926	0.519338	0.526696	0.464272	0.533426	0.440645	0.638355	0.360763	0.651567	0.649144	0.617532	0.295959	0.771783	0.41923	0.411816
74.4853	0.460266	0.202652	0.479293	0.409644	0.231875	0.638895	0.264659	0.37134	0.216763	0.292599	0.48284	0.458654	0.292491	0.513174	0.451789	0.644999	0.34634	0.633765	0.644214	0.592496	0.259528	0.476797	0.362345	0.356585	0.475967	0.202212	0.528856	0.460716	0.235934	0.623785	0.331736	0.393057	0.25672	0.323662	0.5028	0.50686	0.442387	0.530514	0.42793	0.638591	0.363521	0.650399	0.656051	0.627256	0.299205	0.772325	0.411624	0.406098
79.8313	0.445365	0.183482	0.476143	0.413646	0.290954	0.627192	0.255074	0.359175	0.18961	0.278021	0.436226	0.432762	0.283752	0.493025	0.453738	0.638897	0.340221	0.627966	0.644344	0.584483	0.257419	0.475357	0.342475	0.340146	0.461361	0.183772	0.534978	0.469987	0.279891	0.622476	0.313154	0.382556	0.244721	0.317345	0.49127	0.468221	0.431439	0.52865	0.421904	0.642432	0.354086	0.64808	0.655249	0.624035	0.300226	0.771815	0.404223	0.397852
85.5611	0.436858	0.159928	0.473617	0.418773	0.34659	0.620005	0.250728	0.350236	0.181462	0.266261	0.413724	0.408798	0.279655	0.474237	0.460102	0.627688	0.321743	0.622582	0.632822	0.578924	0.263012	0.47374	0.321919	0.31913	0.461965	0.167271	0.527064	0.48131	0.327656	0.617134	0.295286	0.373089	0.230965	0.304954	0.471585	0.430643	0.433313	0.522919	0.425718	0.639936	0.335817	0.640438	0.645953	0.614726	0.300264	0.774496	0.397104	0.389981
91.7021	0.426865	0.129444	0.469555	0.411624	0.396591	0.615508	0.252031	0.344054	0.198137	0.260802	0.414546	0.396271	0.278067	0.460743	0.462249	0.614763	0.292286	0.619852	0.6176	0.571223	0.270333	0.468253	0.304912	0.299352	0.477409	0.152437	0.526795	0.481915	0.369121	0.614897	0.280692	0.366896	0.210749	0.274868	0.452695	0.395101	0.426228	0.514569	0.434786	0.632993	0.312926	0.63302	0.634288	0.602892	0.304815	0.7725	0.394293	0.386637
98.2839	0.426072	0.101029	0.463467	0.402857	0.432167	0.609078	0.251823	0.334458	0.207963	0.25946	0.385646	0.390548	0.27809	0.452119	0.46911	0.601829	0.254666	0.61404	0.601325	0.55706	0.269442	0.468089	0.29529	0.28723	0.49104	0.131948	0.526743	0.47888	0.398633	0.618858	0.272076	0.366746	0.194117	0.250694	0.446209	0.382427	0.422515	0.50952	0.447666	0.621705	0.281733	0.626178	0.622902	0.5873	0.307005	0.773901	0.390598	0.387423
105.338	0.42879	0.0700577	0.45762	0.391779	0.4492	0.603095	0.248996	0.329333	0.253751	0.250318	0.36879	0.376392	0.281313	0.450159	0.478422	0.592326	0.217165	0.60714	0.589804	0.539236	0.26278	0.471723	0.291482	0.28349	0.503081	0.107606	0.518487	0.463633	0.406592	0.61237	0.271826	0.368059	0.18829	0.2415	0.427505	0.36644	0.416552	0.510716	0.461415	0.613217	0.244729	0.619292	0.606513	0.572239	0.307028	0.777592	0.389423	0.390202

## Sheet: Figure 1d PLV MO-RSC DAY3
	Home	Home	Home	Home	Home	Home	Home	Home	Home	Home	Home	Home	Home	Home	Home	Home	Home	Home	Home	Home	Home	Home	Home	Home	Encoding	Encoding	Encoding	Encoding	Encoding	Encoding	Encoding	Encoding	Encoding	Encoding	Encoding	Encoding	Encoding	Encoding	Encoding	Encoding	Encoding	Encoding	Encoding	Encoding	Encoding	Encoding	Encoding	Encoding
3.07137	0.561068	0.461631	0.6492	0.392365	0.191181	0.680384	0.274828	0.548803	0.536439	0.395227	0.610789	0.688151	0.392214	0.649181	0.246676	0.447002	0.245602	0.60788	0.580636	0.580173	0.145133	0.441468	0.458812	0.459751	0.607731	0.466794	0.607447	0.466336	0.266031	0.591571	0.484103	0.702627	0.555261	0.32637	0.573129	0.709815	0.57158	0.766619	0.298955	0.501412	0.373302	0.772198	0.631369	0.579348	0.311563	0.678244	0.402586	0.406457
3.29181	0.548746	0.452086	0.626534	0.379971	0.15344	0.67541	0.302442	0.550116	0.450746	0.385996	0.703077	0.66	0.415292	0.643586	0.261741	0.472448	0.26101	0.607172	0.587846	0.579563	0.14112	0.421999	0.471866	0.472241	0.615505	0.492335	0.611398	0.436703	0.280911	0.581822	0.478495	0.691676	0.555067	0.3516	0.554762	0.687559	0.52541	0.765702	0.334676	0.512361	0.375929	0.72192	0.615851	0.569458	0.295032	0.70498	0.436764	0.441871
3.52808	0.544903	0.443457	0.607019	0.378331	0.133825	0.656183	0.312906	0.571249	0.423354	0.381552	0.742051	0.650739	0.437647	0.650472	0.253096	0.518447	0.28203	0.614528	0.569685	0.591316	0.120585	0.397637	0.470216	0.469474	0.638119	0.499066	0.604464	0.42407	0.268263	0.58665	0.480624	0.671304	0.530729	0.371527	0.564448	0.646368	0.510224	0.766374	0.329261	0.511665	0.378431	0.702237	0.606107	0.562262	0.272477	0.721395	0.446944	0.450554
3.7813	0.539315	0.440693	0.583346	0.386114	0.133577	0.646272	0.329876	0.593098	0.383469	0.360413	0.674632	0.637547	0.437991	0.662352	0.283726	0.517584	0.306208	0.611574	0.563555	0.584832	0.0988531	0.40091	0.470815	0.470681	0.616371	0.490463	0.589983	0.404285	0.245023	0.598679	0.458201	0.634189	0.518713	0.40234	0.609606	0.629179	0.504221	0.760443	0.363529	0.513713	0.394425	0.749463	0.61167	0.55404	0.241675	0.729084	0.428468	0.431771
4.0527	0.557724	0.449994	0.579224	0.38514	0.126521	0.639647	0.331653	0.602028	0.468864	0.365517	0.544305	0.611657	0.431373	0.663385	0.317658	0.518102	0.325339	0.598782	0.573312	0.558799	0.0989389	0.384799	0.47006	0.469664	0.599761	0.447869	0.582599	0.383496	0.243497	0.606724	0.446295	0.612726	0.503753	0.366015	0.69943	0.613854	0.516285	0.756539	0.402452	0.508415	0.389042	0.742889	0.590459	0.548308	0.238629	0.715458	0.399847	0.396704
4.34358	0.574366	0.465927	0.588071	0.387105	0.12394	0.641138	0.336116	0.61282	0.536219	0.390604	0.725896	0.613632	0.420726	0.668159	0.329777	0.517807	0.335416	0.603738	0.576292	0.531693	0.110242	0.369822	0.46691	0.467731	0.588407	0.433211	0.572048	0.388773	0.240873	0.62713	0.428427	0.599687	0.49577	0.368953	0.724248	0.628497	0.543438	0.753307	0.401305	0.518377	0.374838	0.746433	0.561297	0.547323	0.239222	0.668901	0.393741	0.389617
4.65533	0.581408	0.462951	0.616632	0.393957	0.12684	0.657107	0.359643	0.61857	0.542184	0.434825	0.663985	0.605913	0.408956	0.6681	0.321075	0.517627	0.37379	0.616635	0.575645	0.529065	0.123647	0.376311	0.486236	0.488598	0.561372	0.427976	0.571784	0.394323	0.268501	0.640176	0.415055	0.577606	0.474435	0.366783	0.704167	0.723371	0.564989	0.749101	0.395026	0.544719	0.374465	0.74579	0.556374	0.536933	0.243695	0.64433	0.387942	0.387242
4.98946	0.581521	0.451726	0.624442	0.417983	0.132366	0.676439	0.387124	0.626453	0.586204	0.475843	0.750355	0.596508	0.387567	0.667577	0.313646	0.526474	0.41242	0.636447	0.585117	0.549679	0.125633	0.385434	0.518551	0.518698	0.568507	0.446167	0.580738	0.416164	0.277303	0.650685	0.423589	0.571901	0.468449	0.397793	0.667546	0.817762	0.583358	0.740954	0.403601	0.572442	0.380568	0.734131	0.562942	0.535943	0.238657	0.668865	0.416577	0.412018
5.34757	0.599932	0.479736	0.634384	0.434071	0.118367	0.680291	0.395388	0.630486	0.566436	0.542942	0.791157	0.578103	0.367843	0.669698	0.308964	0.570755	0.464443	0.657361	0.589474	0.562258	0.127187	0.384691	0.541822	0.540586	0.587144	0.486314	0.595245	0.404437	0.269295	0.666051	0.430946	0.606223	0.454856	0.405877	0.645396	0.910079	0.598382	0.757545	0.382415	0.59584	0.409496	0.716627	0.583042	0.524679	0.236892	0.725204	0.43779	0.436248
5.73138	0.62127	0.520975	0.64822	0.44483	0.101409	0.672556	0.402436	0.643881	0.639277	0.615013	0.783012	0.610333	0.366185	0.671252	0.305621	0.586604	0.494387	0.683566	0.597563	0.566662	0.138533	0.397686	0.580481	0.577487	0.629796	0.552848	0.615165	0.430217	0.248553	0.674741	0.444955	0.645114	0.465028	0.466185	0.654239	0.944603	0.598561	0.77059	0.338323	0.616889	0.447406	0.709574	0.585856	0.526308	0.247712	0.787116	0.509901	0.51055
6.14274	0.658459	0.572931	0.67027	0.468205	0.106533	0.674066	0.414519	0.637516	0.678203	0.689771	0.854466	0.673525	0.360706	0.67657	0.294367	0.614438	0.526258	0.7152	0.60353	0.55468	0.177304	0.422868	0.62984	0.627651	0.672848	0.595941	0.667312	0.479261	0.219158	0.692263	0.532118	0.695285	0.472928	0.492502	0.727281	0.945705	0.657127	0.790223	0.299003	0.636341	0.492302	0.783495	0.580091	0.535117	0.256431	0.814039	0.563884	0.567684
6.58363	0.695026	0.628926	0.709228	0.511455	0.131599	0.690483	0.427784	0.64209	0.736341	0.765106	0.885872	0.723199	0.367468	0.706643	0.268914	0.659008	0.544034	0.742367	0.623763	0.540185	0.220881	0.450848	0.681117	0.681708	0.753714	0.690011	0.732616	0.539218	0.212007	0.710687	0.630949	0.762162	0.500725	0.592744	0.862114	0.925234	0.703004	0.821385	0.265955	0.667843	0.560631	0.78931	0.576415	0.544393	0.258913	0.843423	0.609921	0.608992
7.05616	0.736085	0.683904	0.761506	0.573509	0.1912	0.720013	0.416963	0.64895	0.745908	0.809758	0.900214	0.741821	0.364147	0.746292	0.267243	0.683367	0.535172	0.759485	0.644565	0.543739	0.254374	0.473301	0.735059	0.73485	0.813878	0.761311	0.807483	0.631269	0.276705	0.740396	0.73708	0.819562	0.557271	0.773183	0.932738	0.899579	0.725125	0.856075	0.258807	0.719731	0.656452	0.841776	0.58132	0.547571	0.269399	0.866855	0.67818	0.673025
7.5626	0.774167	0.724547	0.79963	0.632368	0.261226	0.747971	0.414502	0.63577	0.70409	0.818057	0.920619	0.737309	0.365313	0.772922	0.280843	0.724355	0.517971	0.779925	0.668624	0.55651	0.29942	0.488367	0.750975	0.750405	0.858195	0.81306	0.853788	0.69691	0.376702	0.769316	0.805607	0.860478	0.62704	0.879411	0.936837	0.860518	0.708002	0.89067	0.268905	0.776392	0.722703	0.865173	0.633331	0.562379	0.321305	0.889956	0.747462	0.744658
8.1054	0.797597	0.751866	0.822864	0.670822	0.308932	0.770334	0.408479	0.622238	0.636865	0.804502	0.82613	0.734377	0.378038	0.789087	0.301068	0.78997	0.486965	0.778346	0.700126	0.576762	0.375223	0.494177	0.726163	0.721858	0.87991	0.822477	0.869685	0.740819	0.432101	0.789486	0.824739	0.874097	0.654307	0.91222	0.93518	0.809876	0.641823	0.914548	0.340991	0.821933	0.732485	0.857528	0.712082	0.619781	0.421229	0.910787	0.821886	0.823697
8.68715	0.810924	0.760286	0.836098	0.693106	0.299064	0.780768	0.418007	0.608594	0.660518	0.773429	0.806305	0.726471	0.392705	0.813485	0.317613	0.832491	0.464052	0.769852	0.736352	0.622832	0.470292	0.518891	0.699076	0.688335	0.872194	0.81119	0.881469	0.744246	0.440471	0.792378	0.825842	0.863258	0.659682	0.916942	0.94915	0.747954	0.546989	0.926529	0.4143	0.830481	0.700607	0.860384	0.776221	0.68542	0.511589	0.910898	0.832746	0.833049
9.31066	0.795323	0.733721	0.836018	0.687231	0.23608	0.777703	0.411924	0.597825	0.64088	0.747829	0.820959	0.724429	0.406747	0.818457	0.33222	0.854769	0.453542	0.751439	0.759596	0.674045	0.531229	0.531846	0.676674	0.669488	0.861856	0.794237	0.866214	0.72416	0.3926	0.782957	0.804602	0.848855	0.618506	0.90741	0.942922	0.717851	0.505252	0.9218	0.450318	0.813744	0.6558	0.815003	0.787335	0.725115	0.545853	0.899322	0.818992	0.82073
9.97892	0.765345	0.691912	0.811729	0.646765	0.196356	0.762895	0.392426	0.568029	0.553609	0.711905	0.781023	0.696959	0.423851	0.816148	0.352484	0.847486	0.441613	0.727765	0.759718	0.691594	0.551451	0.541732	0.650684	0.649429	0.815319	0.738641	0.821222	0.669291	0.322031	0.755211	0.768461	0.832174	0.563516	0.862121	0.908777	0.697927	0.484128	0.897136	0.462165	0.783579	0.600794	0.767333	0.796261	0.728551	0.527097	0.879571	0.793956	0.789777
10.6951	0.720652	0.63314	0.775519	0.582354	0.205907	0.7487	0.365295	0.539348	0.445178	0.661456	0.738343	0.638471	0.431495	0.800709	0.365982	0.812483	0.43537	0.69434	0.737339	0.688523	0.539562	0.540151	0.615667	0.610878	0.755571	0.674872	0.75918	0.56806	0.263951	0.722001	0.710716	0.772808	0.497619	0.772126	0.850342	0.668075	0.438721	0.8671	0.469446	0.741322	0.540193	0.756247	0.773396	0.703867	0.473833	0.862241	0.745284	0.74233
11.4628	0.680263	0.578305	0.724953	0.50326	0.232774	0.729745	0.348833	0.514368	0.358159	0.620416	0.755912	0.599867	0.437306	0.771601	0.382821	0.762591	0.425672	0.661989	0.708019	0.664111	0.503521	0.527566	0.563945	0.557762	0.696193	0.582886	0.687491	0.478332	0.249015	0.6983	0.652582	0.735088	0.43552	0.696312	0.777835	0.654161	0.408521	0.832375	0.465541	0.692166	0.48432	0.671751	0.71586	0.669435	0.414217	0.839671	0.680851	0.675342
12.2855	0.636701	0.511696	0.671372	0.4172	0.249423	0.696828	0.317154	0.486154	0.26731	0.582117	0.743831	0.574776	0.427557	0.746758	0.407682	0.709241	0.404843	0.62799	0.669536	0.635533	0.452199	0.509898	0.530727	0.527235	0.653472	0.533001	0.64679	0.402848	0.246869	0.682518	0.596838	0.693956	0.397091	0.635128	0.767608	0.654571	0.384118	0.792134	0.451321	0.635009	0.464561	0.57661	0.663449	0.632183	0.367351	0.800817	0.639689	0.633867
13.1673	0.589169	0.453829	0.633391	0.368578	0.239775	0.661108	0.295028	0.461248	0.2958	0.545228	0.778252	0.536918	0.421051	0.715072	0.439639	0.642015	0.382259	0.607399	0.627719	0.610273	0.389371	0.502579	0.514546	0.512134	0.617023	0.514014	0.607978	0.380717	0.237441	0.660906	0.54976	0.646053	0.387955	0.583	0.74722	0.66627	0.34374	0.757097	0.455014	0.593032	0.448391	0.564477	0.623644	0.601771	0.334596	0.78185	0.614196	0.608947
14.1123	0.569693	0.424247	0.600108	0.345757	0.222197	0.633666	0.272719	0.431418	0.360439	0.515695	0.770921	0.503273	0.434393	0.687991	0.460119	0.592244	0.370587	0.597271	0.584681	0.603293	0.330931	0.48893	0.49888	0.496065	0.604694	0.495591	0.593564	0.376404	0.213507	0.642598	0.530741	0.644495	0.383672	0.576652	0.721795	0.689667	0.323807	0.729156	0.464562	0.57429	0.430365	0.580755	0.591431	0.587508	0.299477	0.761873	0.6037	0.599306
15.1252	0.53796	0.401974	0.576256	0.332632	0.206739	0.597683	0.267024	0.409505	0.373025	0.50554	0.714015	0.482972	0.445447	0.668046	0.459959	0.568617	0.36443	0.600105	0.555597	0.602492	0.282799	0.479427	0.485206	0.485303	0.586577	0.470347	0.585826	0.370261	0.178625	0.624066	0.525486	0.633652	0.361598	0.559311	0.694992	0.717419	0.329809	0.703127	0.479656	0.574693	0.419189	0.58311	0.573435	0.591482	0.26077	0.743509	0.620797	0.615003
16.2108	0.510694	0.378365	0.561193	0.332394	0.189383	0.589191	0.275236	0.403377	0.355465	0.489805	0.670255	0.467628	0.456698	0.646388	0.454359	0.580201	0.362235	0.604935	0.539936	0.598943	0.234948	0.477766	0.48488	0.484266	0.572462	0.447034	0.582518	0.365304	0.156601	0.618504	0.5231	0.619609	0.360406	0.565403	0.694022	0.729504	0.355361	0.676117	0.496533	0.591294	0.424434	0.602485	0.573235	0.600642	0.229423	0.729488	0.64265	0.635387
17.3743	0.494019	0.35912	0.557275	0.344013	0.170287	0.592428	0.272508	0.397949	0.315146	0.481043	0.66849	0.480841	0.475429	0.619433	0.458795	0.614237	0.358865	0.612539	0.53562	0.602422	0.192647	0.481298	0.487794	0.484515	0.570208	0.439638	0.588938	0.364854	0.137476	0.621217	0.508429	0.598306	0.372481	0.567728	0.69346	0.72863	0.364163	0.659205	0.513155	0.612981	0.428491	0.624376	0.58922	0.60825	0.182359	0.728371	0.655346	0.649705
18.6213	0.485792	0.35265	0.556863	0.356307	0.152331	0.596557	0.261852	0.38238	0.306157	0.470472	0.638286	0.475141	0.482805	0.602651	0.458617	0.630043	0.358907	0.616522	0.54101	0.607693	0.166491	0.487528	0.473931	0.472915	0.560064	0.405709	0.588657	0.374159	0.121692	0.618143	0.478769	0.574487	0.379726	0.571409	0.688862	0.684449	0.376453	0.634802	0.526519	0.630022	0.415932	0.629608	0.604257	0.614795	0.13889	0.72292	0.634428	0.630514
19.9578	0.482612	0.34861	0.552229	0.357069	0.133984	0.598418	0.255323	0.38383	0.241689	0.469343	0.621729	0.461882	0.497255	0.586848	0.460014	0.622601	0.365804	0.620977	0.548017	0.617272	0.156915	0.4895	0.450827	0.45049	0.55974	0.395263	0.573763	0.377713	0.118416	0.620224	0.454606	0.573416	0.400237	0.603928	0.692574	0.618475	0.371546	0.612322	0.541014	0.636564	0.418643	0.623607	0.607513	0.618116	0.121511	0.711652	0.600439	0.595353
21.3903	0.472619	0.329268	0.541972	0.356581	0.115979	0.6101	0.263796	0.388429	0.191558	0.458624	0.633632	0.457269	0.496853	0.573018	0.466474	0.615627	0.358325	0.614001	0.550085	0.616855	0.160111	0.495687	0.442414	0.44404	0.55995	0.390035	0.551677	0.377416	0.112524	0.623904	0.45133	0.567484	0.402281	0.653667	0.697011	0.567906	0.363389	0.592165	0.540758	0.638791	0.422351	0.601711	0.599701	0.606746	0.123077	0.70044	0.57847	0.568266
22.9255	0.460277	0.31129	0.528469	0.359585	0.101251	0.612401	0.268623	0.393348	0.199546	0.453549	0.622345	0.455277	0.490793	0.555686	0.47256	0.600266	0.363069	0.612644	0.555477	0.612965	0.160029	0.507411	0.43324	0.433672	0.563702	0.396002	0.525097	0.385126	0.0997816	0.627473	0.455176	0.5377	0.394757	0.667156	0.707899	0.534011	0.331623	0.578023	0.5479	0.628231	0.433736	0.627355	0.584316	0.590402	0.139291	0.67677	0.55577	0.543944
24.571	0.445168	0.294822	0.509749	0.351205	0.0995736	0.615503	0.269489	0.400316	0.235031	0.458735	0.625811	0.448528	0.481072	0.53723	0.48076	0.599797	0.368656	0.608348	0.557213	0.591902	0.149412	0.507975	0.422679	0.423483	0.557056	0.382816	0.508738	0.375948	0.0876696	0.631062	0.456289	0.514082	0.383436	0.659726	0.712872	0.524106	0.300736	0.568629	0.559064	0.61575	0.440213	0.615224	0.578451	0.576713	0.156323	0.65427	0.532109	0.518277
26.3345	0.443675	0.286571	0.507739	0.329707	0.101334	0.619143	0.283241	0.404986	0.242928	0.456471	0.62306	0.442826	0.456726	0.522733	0.492496	0.602403	0.367999	0.607869	0.55564	0.56965	0.140064	0.50146	0.418254	0.419587	0.538664	0.358322	0.50553	0.360069	0.0857933	0.631921	0.448418	0.488712	0.364308	0.633899	0.720454	0.516157	0.295105	0.549108	0.56294	0.609114	0.452912	0.617628	0.594342	0.576675	0.168323	0.623849	0.518172	0.50406
28.2246	0.444684	0.273703	0.501848	0.305206	0.113553	0.621065	0.29076	0.416696	0.23059	0.448368	0.648147	0.436399	0.431714	0.508151	0.497262	0.605854	0.36006	0.607827	0.557948	0.552456	0.139211	0.495649	0.416768	0.418671	0.521727	0.342877	0.509412	0.35872	0.102381	0.631191	0.430958	0.456068	0.340228	0.593824	0.69843	0.525329	0.295659	0.534735	0.567767	0.603219	0.457597	0.618328	0.610372	0.577356	0.170876	0.603484	0.50547	0.495615
30.2504	0.438713	0.273702	0.495418	0.301121	0.135611	0.627882	0.305602	0.427183	0.235291	0.418835	0.683015	0.420875	0.415308	0.488563	0.500078	0.598677	0.359532	0.613281	0.557185	0.543764	0.159842	0.49061	0.415089	0.421806	0.499426	0.317906	0.523759	0.357734	0.128074	0.633087	0.415996	0.447627	0.314822	0.535242	0.665819	0.499046	0.298024	0.514402	0.57189	0.598863	0.457005	0.626923	0.617021	0.58325	0.177851	0.595258	0.473976	0.468671
32.4216	0.431724	0.271915	0.498307	0.311881	0.155359	0.630511	0.320231	0.430483	0.259639	0.387203	0.646738	0.42483	0.401001	0.473729	0.502914	0.590423	0.361168	0.621884	0.561322	0.545652	0.171539	0.484861	0.419747	0.428088	0.483137	0.294093	0.530451	0.357262	0.155793	0.637701	0.384976	0.447685	0.297381	0.496865	0.663613	0.478995	0.308855	0.495181	0.572987	0.602016	0.458811	0.628724	0.626622	0.58859	0.190288	0.595554	0.436634	0.436753
34.7486	0.429391	0.271478	0.497934	0.322099	0.180853	0.628552	0.327165	0.430025	0.287365	0.369977	0.584506	0.4206	0.387852	0.459563	0.514226	0.59747	0.35885	0.624849	0.573874	0.559373	0.169432	0.482881	0.41302	0.419292	0.473519	0.283755	0.523189	0.367567	0.16601	0.645851	0.36254	0.436383	0.287642	0.470397	0.652259	0.464795	0.330601	0.481499	0.554017	0.605836	0.452749	0.610201	0.618231	0.599989	0.200091	0.593205	0.408518	0.416549
37.2426	0.431716	0.269926	0.494872	0.322552	0.198613	0.634495	0.333674	0.430642	0.283302	0.365062	0.516168	0.415118	0.381391	0.460708	0.523992	0.60675	0.363774	0.631929	0.585485	0.572914	0.175662	0.48271	0.40826	0.415616	0.465348	0.277046	0.506124	0.37665	0.166418	0.648125	0.360849	0.427995	0.27718	0.444602	0.634145	0.458819	0.343789	0.481054	0.554821	0.612313	0.442848	0.58066	0.610163	0.611324	0.209197	0.587589	0.384648	0.397005
39.9157	0.438481	0.270005	0.494748	0.326993	0.207439	0.636166	0.333723	0.432256	0.274678	0.369922	0.464233	0.42662	0.375551	0.467465	0.525157	0.627593	0.355619	0.626912	0.599926	0.584288	0.181057	0.494184	0.410795	0.414461	0.470034	0.269665	0.491523	0.370099	0.161574	0.645589	0.369066	0.429294	0.262085	0.433948	0.603155	0.465895	0.353884	0.490302	0.548152	0.618985	0.426608	0.553091	0.605643	0.617597	0.215852	0.603609	0.375111	0.385704
42.7805	0.45652	0.268002	0.487106	0.328429	0.202138	0.640658	0.331204	0.438556	0.260211	0.369251	0.470807	0.450909	0.372333	0.48034	0.521246	0.640324	0.346466	0.62996	0.598843	0.591373	0.185938	0.500878	0.412887	0.413838	0.478862	0.259252	0.473866	0.362122	0.162205	0.646188	0.398592	0.432503	0.259587	0.427745	0.567511	0.476256	0.36097	0.511189	0.539519	0.624413	0.408095	0.565356	0.593777	0.621059	0.225393	0.627245	0.371244	0.380887
45.8511	0.473834	0.259408	0.471083	0.32442	0.187744	0.638677	0.333092	0.445161	0.290803	0.372683	0.475606	0.48008	0.367729	0.496734	0.505963	0.641548	0.347612	0.626437	0.595937	0.600035	0.19336	0.497461	0.42177	0.417391	0.478457	0.252242	0.465249	0.367675	0.168207	0.652732	0.420756	0.431549	0.26814	0.405984	0.53161	0.480905	0.359843	0.528129	0.537855	0.628827	0.39951	0.574363	0.584137	0.620248	0.240878	0.669635	0.379716	0.38177
49.1419	0.473442	0.24406	0.467749	0.328593	0.165843	0.637306	0.342056	0.455707	0.301849	0.377158	0.479659	0.492296	0.358053	0.516885	0.483782	0.639413	0.351986	0.622787	0.590891	0.605259	0.206639	0.503526	0.426653	0.419578	0.483598	0.25689	0.46564	0.372209	0.183638	0.654692	0.428307	0.435425	0.280185	0.391518	0.50266	0.504452	0.361471	0.542381	0.525158	0.637728	0.392814	0.596469	0.576318	0.615277	0.252748	0.698071	0.393205	0.389694
52.669	0.473502	0.229892	0.469962	0.342128	0.142027	0.637215	0.33608	0.454682	0.316079	0.368049	0.428653	0.496157	0.342923	0.538743	0.465897	0.638815	0.354701	0.6214	0.590014	0.597009	0.224445	0.511901	0.430549	0.422129	0.471639	0.241291	0.466019	0.37006	0.186832	0.654711	0.422908	0.446442	0.296674	0.398462	0.498005	0.516212	0.375854	0.554827	0.505539	0.642757	0.378901	0.610189	0.577124	0.609413	0.262863	0.713933	0.406269	0.398542
56.4493	0.476321	0.227643	0.482048	0.360278	0.127062	0.644615	0.32573	0.446187	0.309676	0.358477	0.422814	0.513043	0.334727	0.550888	0.458486	0.64119	0.358823	0.621174	0.591632	0.590466	0.237929	0.514678	0.42865	0.418376	0.467587	0.226986	0.469072	0.376718	0.181571	0.647481	0.415424	0.446003	0.312118	0.41793	0.530685	0.491673	0.389363	0.55943	0.481449	0.642918	0.375198	0.632551	0.594508	0.60843	0.269178	0.725342	0.415286	0.401803
60.5008	0.481494	0.227877	0.487558	0.380591	0.126631	0.651841	0.305944	0.428481	0.276636	0.345043	0.451584	0.520474	0.324953	0.554188	0.458005	0.646579	0.358441	0.62514	0.604754	0.587764	0.255217	0.511726	0.418002	0.41041	0.473667	0.216454	0.492568	0.388212	0.173123	0.645622	0.401342	0.451755	0.318193	0.424389	0.554542	0.463583	0.41411	0.557924	0.46101	0.645891	0.370432	0.652159	0.615748	0.610566	0.279493	0.732947	0.417519	0.395525
64.8432	0.481244	0.224436	0.488292	0.394721	0.147085	0.656195	0.289251	0.408558	0.2468	0.329592	0.49011	0.505573	0.310752	0.547056	0.45417	0.643895	0.355828	0.626385	0.624261	0.590357	0.260866	0.49884	0.402344	0.394351	0.484731	0.223682	0.513263	0.406768	0.182215	0.63634	0.376239	0.439367	0.312557	0.419756	0.56345	0.424139	0.43812	0.555029	0.446696	0.651084	0.367147	0.673883	0.638529	0.613755	0.287904	0.735086	0.430814	0.404781
69.4972	0.47443	0.2169	0.484035	0.403074	0.183015	0.650161	0.27884	0.389963	0.221121	0.308635	0.492833	0.481034	0.300054	0.530406	0.452678	0.645409	0.352321	0.63206	0.638717	0.592689	0.260353	0.484494	0.383755	0.375909	0.483854	0.235304	0.537488	0.430361	0.204055	0.629242	0.341103	0.424327	0.301877	0.42667	0.565625	0.397724	0.452852	0.547976	0.44565	0.65348	0.360931	0.692367	0.659018	0.617532	0.295959	0.727889	0.43736	0.407839
74.4853	0.460266	0.202652	0.479293	0.409644	0.231875	0.638895	0.264659	0.37134	0.216763	0.292599	0.48284	0.458654	0.292491	0.513174	0.451789	0.644999	0.34634	0.633765	0.644214	0.592496	0.259528	0.476797	0.362345	0.356585	0.483689	0.236668	0.547411	0.449674	0.235717	0.622075	0.319792	0.410154	0.284595	0.438353	0.550858	0.388547	0.459931	0.536052	0.448965	0.651712	0.355994	0.691097	0.664431	0.627256	0.299205	0.712012	0.430317	0.402403
79.8313	0.445365	0.183482	0.476143	0.413646	0.290954	0.627192	0.255074	0.359175	0.18961	0.278021	0.436226	0.432762	0.283752	0.493025	0.453738	0.638897	0.340221	0.627966	0.644344	0.584483	0.257419	0.475357	0.342475	0.340146	0.482674	0.223787	0.547755	0.466196	0.271232	0.61957	0.30384	0.385973	0.265139	0.413941	0.501836	0.373873	0.452119	0.526717	0.446482	0.646953	0.336737	0.674776	0.66014	0.624035	0.300226	0.696744	0.41255	0.391065
85.5611	0.436858	0.159928	0.473617	0.418773	0.34659	0.620005	0.250728	0.350236	0.181462	0.266261	0.413724	0.408798	0.279655	0.474237	0.460102	0.627688	0.321743	0.622582	0.632822	0.578924	0.263012	0.47374	0.321919	0.31913	0.495674	0.204319	0.542872	0.472332	0.303609	0.613636	0.289402	0.3718	0.242569	0.377735	0.453193	0.367022	0.438478	0.515394	0.452987	0.63829	0.30952	0.660531	0.645879	0.614726	0.300264	0.685033	0.391923	0.375174
91.7021	0.426865	0.129444	0.469555	0.411624	0.396591	0.615508	0.252031	0.344054	0.198137	0.260802	0.414546	0.396271	0.278067	0.460743	0.462249	0.614763	0.292286	0.619852	0.6176	0.571223	0.270333	0.468253	0.304912	0.299352	0.495061	0.182029	0.53115	0.462552	0.338707	0.614544	0.278374	0.36075	0.219324	0.330419	0.425324	0.373105	0.418694	0.510126	0.469423	0.630124	0.275795	0.657656	0.630187	0.602892	0.304815	0.670152	0.370807	0.359485
98.2839	0.426072	0.101029	0.463467	0.402857	0.432167	0.609078	0.251823	0.334458	0.207963	0.25946	0.385646	0.390548	0.27809	0.452119	0.46911	0.601829	0.254666	0.61404	0.601325	0.55706	0.269442	0.468089	0.29529	0.28723	0.489436	0.155868	0.521557	0.453264	0.362011	0.618334	0.283792	0.357424	0.212901	0.285103	0.396067	0.387	0.392317	0.510253	0.483213	0.623843	0.237395	0.644614	0.617333	0.5873	0.307005	0.657312	0.36006	0.354826
105.338	0.42879	0.0700577	0.45762	0.391779	0.4492	0.603095	0.248996	0.329333	0.253751	0.250318	0.36879	0.376392	0.281313	0.450159	0.478422	0.592326	0.217165	0.60714	0.589804	0.539236	0.26278	0.471723	0.291482	0.28349	0.489353	0.125788	0.511165	0.443497	0.366305	0.608283	0.283371	0.363363	0.217282	0.247827	0.364969	0.38698	0.38746	0.521409	0.488231	0.623738	0.196581	0.625705	0.606599	0.572239	0.307028	0.651631	0.361137	0.359812

## Sheet: Figure 1d PLV MO-RSC DAY4
	Home	Home	Home	Home	Home	Home	Home	Home	Home	Home	Home	Home	Home	Home	Home	Home	Home	Home	Home	Home	Home	Home	Home	Home	Encoding	Encoding	Encoding	Encoding	Encoding	Encoding	Encoding	Encoding	Encoding	Encoding	Encoding	Encoding	Encoding	Encoding	Encoding	Encoding	Encoding	Encoding	Encoding	Encoding	Encoding	Encoding	Encoding	Encoding
3.07137	0.561068	0.461631	0.6492	0.392365	0.191181	0.680384	0.274828	0.548803	0.536439	0.395227	0.610789	0.688151	0.392214	0.649181	0.246676	0.447002	0.245602	0.60788	0.580636	0.580173	0.145133	0.441468	0.458812	0.459751	0.550033	0.468985	0.532601	0.322227	0.280504	0.662187	0.415337	0.575193	0.604267	0.487697	0.680098	0.56692	0.548554	0.707345	0.32872	0.445834	0.3274	0.99406	0.719869	0.579348	0.311563	0.682334	0.389308	0.386792
3.29181	0.548746	0.452086	0.626534	0.379971	0.15344	0.67541	0.302442	0.550116	0.450746	0.385996	0.703077	0.66	0.415292	0.643586	0.261741	0.472448	0.26101	0.607172	0.587846	0.579563	0.14112	0.421999	0.471866	0.472241	0.595869	0.436326	0.535736	0.318108	0.278453	0.661569	0.387031	0.53154	0.602872	0.41267	0.716056	0.562566	0.551319	0.701238	0.344049	0.454582	0.333108	0.990016	0.698325	0.569458	0.295032	0.659263	0.440977	0.430395
3.52808	0.544903	0.443457	0.607019	0.378331	0.133825	0.656183	0.312906	0.571249	0.423354	0.381552	0.742051	0.650739	0.437647	0.650472	0.253096	0.518447	0.28203	0.614528	0.569685	0.591316	0.120585	0.397637	0.470216	0.469474	0.567992	0.456241	0.532206	0.307483	0.274822	0.6649	0.361268	0.491845	0.593331	0.366885	0.665273	0.551439	0.546455	0.704254	0.302176	0.475065	0.33459	0.994172	0.683229	0.562262	0.272477	0.745382	0.49371	0.482036
3.7813	0.539315	0.440693	0.583346	0.386114	0.133577	0.646272	0.329876	0.593098	0.383469	0.360413	0.674632	0.637547	0.437991	0.662352	0.283726	0.517584	0.306208	0.611574	0.563555	0.584832	0.0988531	0.40091	0.470815	0.470681	0.537525	0.478816	0.534774	0.310372	0.259305	0.643285	0.340059	0.488711	0.583319	0.263214	0.589882	0.556187	0.534577	0.744892	0.2737	0.505025	0.335207	0.9934	0.659521	0.55404	0.241675	0.790283	0.574564	0.570656
4.0527	0.557724	0.449994	0.579224	0.38514	0.126521	0.639647	0.331653	0.602028	0.468864	0.365517	0.544305	0.611657	0.431373	0.663385	0.317658	0.518102	0.325339	0.598782	0.573312	0.558799	0.0989389	0.384799	0.47006	0.469664	0.563479	0.424167	0.562829	0.367818	0.246399	0.627524	0.356499	0.502027	0.593031	0.231477	0.542336	0.592401	0.510182	0.746646	0.288674	0.521227	0.323478	0.993997	0.618663	0.548308	0.238629	0.773619	0.596624	0.5956
4.34358	0.574366	0.465927	0.588071	0.387105	0.12394	0.641138	0.336116	0.61282	0.536219	0.390604	0.725896	0.613632	0.420726	0.668159	0.329777	0.517807	0.335416	0.603738	0.576292	0.531693	0.110242	0.369822	0.46691	0.467731	0.583639	0.425289	0.553863	0.349934	0.225764	0.631971	0.374029	0.541068	0.602403	0.227387	0.544847	0.649114	0.474804	0.725463	0.270928	0.531769	0.325375	0.994767	0.529238	0.547323	0.239222	0.716226	0.60659	0.606231
4.65533	0.581408	0.462951	0.616632	0.393957	0.12684	0.657107	0.359643	0.61857	0.542184	0.434825	0.663985	0.605913	0.408956	0.6681	0.321075	0.517627	0.37379	0.616635	0.575645	0.529065	0.123647	0.376311	0.486236	0.488598	0.587454	0.477252	0.524359	0.350783	0.225863	0.622896	0.389419	0.575932	0.576911	0.231451	0.547181	0.789631	0.443555	0.71505	0.288521	0.53137	0.354896	0.996483	0.52598	0.536933	0.243695	0.713426	0.528935	0.527831
4.98946	0.581521	0.451726	0.624442	0.417983	0.132366	0.676439	0.387124	0.626453	0.586204	0.475843	0.750355	0.596508	0.387567	0.667577	0.313646	0.526474	0.41242	0.636447	0.585117	0.549679	0.125633	0.385434	0.518551	0.518698	0.596765	0.491276	0.508936	0.308412	0.202583	0.631928	0.4338	0.627446	0.497947	0.286056	0.59093	0.889294	0.426976	0.721552	0.305939	0.556058	0.346387	0.997096	0.633671	0.535943	0.238657	0.737291	0.471744	0.469908
5.34757	0.599932	0.479736	0.634384	0.434071	0.118367	0.680291	0.395388	0.630486	0.566436	0.542942	0.791157	0.578103	0.367843	0.669698	0.308964	0.570755	0.464443	0.657361	0.589474	0.562258	0.127187	0.384691	0.541822	0.540586	0.58307	0.457904	0.541129	0.290754	0.170389	0.630968	0.496612	0.656549	0.449231	0.340664	0.634386	0.940318	0.424499	0.724756	0.353824	0.598103	0.349676	0.992465	0.63305	0.524679	0.236892	0.732867	0.480361	0.478046
5.73138	0.62127	0.520975	0.64822	0.44483	0.101409	0.672556	0.402436	0.643881	0.639277	0.615013	0.783012	0.610333	0.366185	0.671252	0.305621	0.586604	0.494387	0.683566	0.597563	0.566662	0.138533	0.397686	0.580481	0.577487	0.613223	0.496642	0.584732	0.334257	0.165812	0.654774	0.522325	0.670063	0.393834	0.351276	0.725333	0.962166	0.459678	0.724716	0.354688	0.605182	0.36541	0.992562	0.679533	0.526308	0.247712	0.755687	0.508479	0.516972
6.14274	0.658459	0.572931	0.67027	0.468205	0.106533	0.674066	0.414519	0.637516	0.678203	0.689771	0.854466	0.673525	0.360706	0.67657	0.294367	0.614438	0.526258	0.7152	0.60353	0.55468	0.177304	0.422868	0.62984	0.627651	0.673924	0.523738	0.624452	0.359397	0.152766	0.67112	0.568064	0.686353	0.407259	0.402078	0.790141	0.961525	0.521683	0.733158	0.338302	0.623193	0.389011	0.994704	0.698346	0.535117	0.256431	0.778323	0.568748	0.59469
6.58363	0.695026	0.628926	0.709228	0.511455	0.131599	0.690483	0.427784	0.64209	0.736341	0.765106	0.885872	0.723199	0.367468	0.706643	0.268914	0.659008	0.544034	0.742367	0.623763	0.540185	0.220881	0.450848	0.681117	0.681708	0.723429	0.57152	0.680171	0.374978	0.141261	0.699007	0.639417	0.747514	0.408998	0.498302	0.883809	0.937187	0.547332	0.76085	0.320188	0.600537	0.426949	0.997747	0.660419	0.544393	0.258913	0.824457	0.63249	0.640754
7.05616	0.736085	0.683904	0.761506	0.573509	0.1912	0.720013	0.416963	0.64895	0.745908	0.809758	0.900214	0.741821	0.364147	0.746292	0.267243	0.683367	0.535172	0.759485	0.644565	0.543739	0.254374	0.473301	0.735059	0.73485	0.791064	0.686422	0.755336	0.477078	0.186788	0.737865	0.739357	0.82266	0.482426	0.607831	0.936044	0.883566	0.586495	0.791473	0.341501	0.576636	0.49351	0.997981	0.667691	0.547571	0.269399	0.864023	0.687607	0.693935
7.5626	0.774167	0.724547	0.79963	0.632368	0.261226	0.747971	0.414502	0.63577	0.70409	0.818057	0.920619	0.737309	0.365313	0.772922	0.280843	0.724355	0.517971	0.779925	0.668624	0.55651	0.29942	0.488367	0.750975	0.750405	0.865059	0.805153	0.81987	0.601696	0.363862	0.803937	0.797837	0.852916	0.667334	0.721252	0.973629	0.820422	0.57912	0.834701	0.36381	0.602042	0.602414	0.997934	0.715718	0.562379	0.321305	0.904946	0.72717	0.734436
8.1054	0.797597	0.751866	0.822864	0.670822	0.308932	0.770334	0.408479	0.622238	0.636865	0.804502	0.82613	0.734377	0.378038	0.789087	0.301068	0.78997	0.486965	0.778346	0.700126	0.576762	0.375223	0.494177	0.726163	0.721858	0.916111	0.879322	0.850768	0.689616	0.502295	0.853936	0.819081	0.857748	0.809777	0.7867	0.976199	0.755955	0.529068	0.871658	0.413549	0.636408	0.691596	0.997841	0.753583	0.619781	0.421229	0.953266	0.804292	0.806872
8.68715	0.810924	0.760286	0.836098	0.693106	0.299064	0.780768	0.418007	0.608594	0.660518	0.773429	0.806305	0.726471	0.392705	0.813485	0.317613	0.832491	0.464052	0.769852	0.736352	0.622832	0.470292	0.518891	0.699076	0.688335	0.910445	0.856321	0.867262	0.715025	0.581644	0.881076	0.824451	0.857363	0.854825	0.81572	0.971628	0.735978	0.462623	0.887035	0.461625	0.677907	0.745852	0.998432	0.723176	0.68542	0.511589	0.973714	0.873216	0.887443
9.31066	0.795323	0.733721	0.836018	0.687231	0.23608	0.777703	0.411924	0.597825	0.64088	0.747829	0.820959	0.724429	0.406747	0.818457	0.33222	0.854769	0.453542	0.751439	0.759596	0.674045	0.531229	0.531846	0.676674	0.669488	0.928224	0.876259	0.863135	0.680486	0.564491	0.884198	0.80423	0.842598	0.845567	0.824046	0.930781	0.698208	0.41588	0.903686	0.499546	0.690155	0.728964	0.998245	0.683076	0.725115	0.545853	0.978686	0.912468	0.913735
9.97892	0.765345	0.691912	0.811729	0.646765	0.196356	0.762895	0.392426	0.568029	0.553609	0.711905	0.781023	0.696959	0.423851	0.816148	0.352484	0.847486	0.441613	0.727765	0.759718	0.691594	0.551451	0.541732	0.650684	0.649429	0.917696	0.868819	0.839904	0.598173	0.47533	0.868705	0.761167	0.806085	0.802154	0.800191	0.821348	0.657181	0.36456	0.886613	0.508131	0.670185	0.669161	0.997678	0.635098	0.728551	0.527097	0.974977	0.918239	0.920563
10.6951	0.720652	0.63314	0.775519	0.582354	0.205907	0.7487	0.365295	0.539348	0.445178	0.661456	0.738343	0.638471	0.431495	0.800709	0.365982	0.812483	0.43537	0.69434	0.737339	0.688523	0.539562	0.540151	0.615667	0.610878	0.889157	0.822264	0.787002	0.490008	0.36265	0.823405	0.68964	0.742872	0.710426	0.737806	0.723232	0.636641	0.319379	0.871989	0.491023	0.61947	0.585198	0.997841	0.59085	0.703867	0.473833	0.967064	0.916922	0.916128
11.4628	0.680263	0.578305	0.724953	0.50326	0.232774	0.729745	0.348833	0.514368	0.358159	0.620416	0.755912	0.599867	0.437306	0.771601	0.382821	0.762591	0.425672	0.661989	0.708019	0.664111	0.503521	0.527566	0.563945	0.557762	0.829123	0.739193	0.719614	0.379581	0.293756	0.774628	0.605349	0.672184	0.56299	0.626541	0.725393	0.633209	0.274106	0.84468	0.472348	0.585277	0.500052	0.998362	0.598302	0.669435	0.414217	0.949047	0.895595	0.897084
12.2855	0.636701	0.511696	0.671372	0.4172	0.249423	0.696828	0.317154	0.486154	0.26731	0.582117	0.743831	0.574776	0.427557	0.746758	0.407682	0.709241	0.404843	0.62799	0.669536	0.635533	0.452199	0.509898	0.530727	0.527235	0.747943	0.657507	0.681603	0.324685	0.280732	0.736668	0.552865	0.615949	0.451644	0.57409	0.767053	0.625403	0.250685	0.803677	0.481585	0.555384	0.448496	0.998501	0.586339	0.632183	0.367351	0.917875	0.849785	0.848623
13.1673	0.589169	0.453829	0.633391	0.368578	0.239775	0.661108	0.295028	0.461248	0.2958	0.545228	0.778252	0.536918	0.421051	0.715072	0.439639	0.642015	0.382259	0.607399	0.627719	0.610273	0.389371	0.502579	0.514546	0.512134	0.708508	0.610224	0.64814	0.321656	0.284488	0.708282	0.516941	0.570242	0.390075	0.574544	0.758719	0.652733	0.252369	0.761949	0.506273	0.521957	0.427495	0.997526	0.549613	0.601771	0.334596	0.868523	0.768163	0.767912
14.1123	0.569693	0.424247	0.600108	0.345757	0.222197	0.633666	0.272719	0.431418	0.360439	0.515695	0.770921	0.503273	0.434393	0.687991	0.460119	0.592244	0.370587	0.597271	0.584681	0.603293	0.330931	0.48893	0.49888	0.496065	0.704235	0.613567	0.62268	0.345612	0.273114	0.688019	0.500048	0.552774	0.365078	0.543576	0.730007	0.67154	0.27293	0.731323	0.52688	0.493603	0.404732	0.997264	0.525708	0.587508	0.299477	0.824387	0.705199	0.709468
15.1252	0.53796	0.401974	0.576256	0.332632	0.206739	0.597683	0.267024	0.409505	0.373025	0.50554	0.714015	0.482972	0.445447	0.668046	0.459959	0.568617	0.36443	0.600105	0.555597	0.602492	0.282799	0.479427	0.485206	0.485303	0.706388	0.610853	0.616395	0.356779	0.239559	0.683356	0.49892	0.555227	0.368598	0.543622	0.708297	0.694505	0.290179	0.709331	0.539047	0.486255	0.402131	0.99708	0.559666	0.591482	0.26077	0.787471	0.683752	0.690533
16.2108	0.510694	0.378365	0.561193	0.332394	0.189383	0.589191	0.275236	0.403377	0.355465	0.489805	0.670255	0.467628	0.456698	0.646388	0.454359	0.580201	0.362235	0.604935	0.539936	0.598943	0.234948	0.477766	0.48488	0.484266	0.692772	0.608759	0.625591	0.364624	0.211839	0.683499	0.493259	0.553229	0.355358	0.540404	0.721451	0.704741	0.321677	0.69786	0.523709	0.486758	0.409905	0.996873	0.581427	0.600642	0.229423	0.758769	0.728909	0.737037
17.3743	0.494019	0.35912	0.557275	0.344013	0.170287	0.592428	0.272508	0.397949	0.315146	0.481043	0.66849	0.480841	0.475429	0.619433	0.458795	0.614237	0.358865	0.612539	0.53562	0.602422	0.192647	0.481298	0.487794	0.484515	0.684442	0.599289	0.62798	0.387968	0.20596	0.680963	0.485936	0.547599	0.352485	0.540798	0.704124	0.699493	0.357297	0.687833	0.51387	0.497174	0.431383	0.996369	0.590153	0.60825	0.182359	0.764918	0.741153	0.744217
18.6213	0.485792	0.35265	0.556863	0.356307	0.152331	0.596557	0.261852	0.38238	0.306157	0.470472	0.638286	0.475141	0.482805	0.602651	0.458617	0.630043	0.358907	0.616522	0.54101	0.607693	0.166491	0.487528	0.473931	0.472915	0.664225	0.574082	0.622568	0.387415	0.188735	0.666748	0.496011	0.541189	0.3522	0.533684	0.695913	0.668289	0.383207	0.670244	0.506381	0.510096	0.436804	0.996957	0.597642	0.614795	0.13889	0.772036	0.733555	0.728513
19.9578	0.482612	0.34861	0.552229	0.357069	0.133984	0.598418	0.255323	0.38383	0.241689	0.469343	0.621729	0.461882	0.497255	0.586848	0.460014	0.622601	0.365804	0.620977	0.548017	0.617272	0.156915	0.4895	0.450827	0.45049	0.633716	0.530215	0.607856	0.381424	0.162336	0.646079	0.504577	0.540548	0.362496	0.544948	0.71078	0.635612	0.376318	0.629527	0.534232	0.52345	0.436211	0.995887	0.587813	0.618116	0.121511	0.752858	0.726812	0.723555
21.3903	0.472619	0.329268	0.541972	0.356581	0.115979	0.6101	0.263796	0.388429	0.191558	0.458624	0.633632	0.457269	0.496853	0.573018	0.466474	0.615627	0.358325	0.614001	0.550085	0.616855	0.160111	0.495687	0.442414	0.44404	0.61295	0.482131	0.58525	0.379421	0.134099	0.624874	0.503197	0.525518	0.3574	0.58395	0.712953	0.612503	0.34673	0.592072	0.553838	0.533794	0.422933	0.996359	0.598093	0.606746	0.123077	0.73554	0.710333	0.70677
22.9255	0.460277	0.31129	0.528469	0.359585	0.101251	0.612401	0.268623	0.393348	0.199546	0.453549	0.622345	0.455277	0.490793	0.555686	0.47256	0.600266	0.363069	0.612644	0.555477	0.612965	0.160029	0.507411	0.43324	0.433672	0.614193	0.472038	0.590659	0.372905	0.128155	0.611087	0.491619	0.5035	0.371679	0.63389	0.70958	0.591295	0.320326	0.575002	0.569022	0.528339	0.411499	0.996593	0.594892	0.590402	0.139291	0.71731	0.654764	0.648011
24.571	0.445168	0.294822	0.509749	0.351205	0.0995736	0.615503	0.269489	0.400316	0.235031	0.458735	0.625811	0.448528	0.481072	0.53723	0.48076	0.599797	0.368656	0.608348	0.557213	0.591902	0.149412	0.507975	0.422679	0.423483	0.600625	0.464499	0.584013	0.379831	0.143564	0.61453	0.474426	0.48876	0.376141	0.647442	0.677459	0.569364	0.287881	0.554394	0.592138	0.539611	0.410217	0.995797	0.563017	0.576713	0.156323	0.67766	0.588739	0.581164
26.3345	0.443675	0.286571	0.507739	0.329707	0.101334	0.619143	0.283241	0.404986	0.242928	0.456471	0.62306	0.442826	0.456726	0.522733	0.492496	0.602403	0.367999	0.607869	0.55564	0.56965	0.140064	0.50146	0.418254	0.419587	0.554264	0.421288	0.554364	0.36927	0.147829	0.620298	0.450629	0.483951	0.359298	0.61897	0.639054	0.546371	0.274361	0.534281	0.595746	0.541012	0.419426	0.995781	0.588149	0.576675	0.168323	0.673017	0.53713	0.538308
28.2246	0.444684	0.273703	0.501848	0.305206	0.113553	0.621065	0.29076	0.416696	0.23059	0.448368	0.648147	0.436399	0.431714	0.508151	0.497262	0.605854	0.36006	0.607827	0.557948	0.552456	0.139211	0.495649	0.416768	0.418671	0.517606	0.365868	0.523023	0.348602	0.16949	0.633676	0.442883	0.491947	0.328569	0.581025	0.610277	0.523834	0.266218	0.517875	0.587793	0.565901	0.431724	0.996026	0.594499	0.577356	0.170876	0.660471	0.487549	0.487092
30.2504	0.438713	0.273702	0.495418	0.301121	0.135611	0.627882	0.305602	0.427183	0.235291	0.418835	0.683015	0.420875	0.415308	0.488563	0.500078	0.598677	0.359532	0.613281	0.557185	0.543764	0.159842	0.49061	0.415089	0.421806	0.491544	0.357166	0.503297	0.335065	0.196139	0.636205	0.440304	0.487603	0.304037	0.539948	0.594941	0.496334	0.251761	0.499634	0.58565	0.593872	0.444598	0.996444	0.579933	0.58325	0.177851	0.622352	0.470137	0.471735
32.4216	0.431724	0.271915	0.498307	0.311881	0.155359	0.630511	0.320231	0.430483	0.259639	0.387203	0.646738	0.42483	0.401001	0.473729	0.502914	0.590423	0.361168	0.621884	0.561322	0.545652	0.171539	0.484861	0.419747	0.428088	0.485064	0.336919	0.51242	0.323297	0.223821	0.629759	0.431379	0.482343	0.29871	0.49967	0.562832	0.492148	0.249696	0.483824	0.56856	0.598483	0.453969	0.996181	0.585962	0.58859	0.190288	0.607352	0.443716	0.45041
34.7486	0.429391	0.271478	0.497934	0.322099	0.180853	0.628552	0.327165	0.430025	0.287365	0.369977	0.584506	0.4206	0.387852	0.459563	0.514226	0.59747	0.35885	0.624849	0.573874	0.559373	0.169432	0.482881	0.41302	0.419292	0.499677	0.334884	0.512817	0.324804	0.226074	0.623924	0.416383	0.475772	0.293133	0.457016	0.534903	0.491735	0.257988	0.482649	0.549881	0.597854	0.45732	0.996057	0.603405	0.599989	0.200091	0.593466	0.386724	0.397051
37.2426	0.431716	0.269926	0.494872	0.322552	0.198613	0.634495	0.333674	0.430642	0.283302	0.365062	0.516168	0.415118	0.381391	0.460708	0.523992	0.60675	0.363774	0.631929	0.585485	0.572914	0.175662	0.48271	0.40826	0.415616	0.485877	0.344116	0.490549	0.315526	0.212628	0.614534	0.405776	0.467839	0.28072	0.437465	0.523422	0.496017	0.269563	0.490814	0.543066	0.606608	0.446649	0.995237	0.591087	0.611324	0.209197	0.611763	0.349614	0.364314
39.9157	0.438481	0.270005	0.494748	0.326993	0.207439	0.636166	0.333723	0.432256	0.274678	0.369922	0.464233	0.42662	0.375551	0.467465	0.525157	0.627593	0.355619	0.626912	0.599926	0.584288	0.181057	0.494184	0.410795	0.414461	0.459381	0.335479	0.458102	0.31479	0.202616	0.615365	0.397852	0.465472	0.280325	0.431852	0.489935	0.493929	0.277517	0.490343	0.55593	0.643585	0.433125	0.996056	0.586412	0.617597	0.215852	0.626566	0.333074	0.3495
42.7805	0.45652	0.268002	0.487106	0.328429	0.202138	0.640658	0.331204	0.438556	0.260211	0.369251	0.470807	0.450909	0.372333	0.48034	0.521246	0.640324	0.346466	0.62996	0.598843	0.591373	0.185938	0.500878	0.412887	0.413838	0.432567	0.293479	0.441053	0.322125	0.192956	0.618133	0.395201	0.456729	0.276583	0.42163	0.47366	0.489573	0.287535	0.498521	0.562034	0.652289	0.41426	0.995992	0.571649	0.621059	0.225393	0.652226	0.326228	0.34062
45.8511	0.473834	0.259408	0.471083	0.32442	0.187744	0.638677	0.333092	0.445161	0.290803	0.372683	0.475606	0.48008	0.367729	0.496734	0.505963	0.641548	0.347612	0.626437	0.595937	0.600035	0.19336	0.497461	0.42177	0.417391	0.428442	0.254044	0.437072	0.339001	0.190937	0.625223	0.392752	0.456384	0.269381	0.40256	0.468753	0.502545	0.294139	0.512177	0.561861	0.664307	0.402767	0.99486	0.576115	0.620248	0.240878	0.680681	0.324308	0.324254
49.1419	0.473442	0.24406	0.467749	0.328593	0.165843	0.637306	0.342056	0.455707	0.301849	0.377158	0.479659	0.492296	0.358053	0.516885	0.483782	0.639413	0.351986	0.622787	0.590891	0.605259	0.206639	0.503526	0.426653	0.419578	0.44803	0.262757	0.45085	0.350102	0.194902	0.629661	0.397777	0.445307	0.263509	0.396766	0.484351	0.510045	0.311764	0.528188	0.544978	0.671024	0.389863	0.995097	0.565922	0.615277	0.252748	0.687473	0.32548	0.316274
52.669	0.473502	0.229892	0.469962	0.342128	0.142027	0.637215	0.33608	0.454682	0.316079	0.368049	0.428653	0.496157	0.342923	0.538743	0.465897	0.638815	0.354701	0.6214	0.590014	0.597009	0.224445	0.511901	0.430549	0.422129	0.462855	0.236939	0.458881	0.360719	0.198899	0.633816	0.387806	0.441251	0.284525	0.3888	0.499465	0.493384	0.343297	0.531286	0.527623	0.670854	0.370765	0.995353	0.567438	0.609413	0.262863	0.694283	0.339537	0.334067
56.4493	0.476321	0.227643	0.482048	0.360278	0.127062	0.644615	0.32573	0.446187	0.309676	0.358477	0.422814	0.513043	0.334727	0.550888	0.458486	0.64119	0.358823	0.621174	0.591632	0.590466	0.237929	0.514678	0.42865	0.418376	0.484081	0.223939	0.478736	0.372284	0.197987	0.631996	0.394576	0.439609	0.306688	0.381641	0.499107	0.471242	0.37721	0.540888	0.50602	0.670622	0.355938	0.995065	0.574185	0.60843	0.269178	0.686054	0.356907	0.346509
60.5008	0.481494	0.227877	0.487558	0.380591	0.126631	0.651841	0.305944	0.428481	0.276636	0.345043	0.451584	0.520474	0.324953	0.554188	0.458005	0.646579	0.358441	0.62514	0.604754	0.587764	0.255217	0.511726	0.418002	0.41041	0.498208	0.22218	0.503915	0.388208	0.204772	0.629367	0.385271	0.447049	0.333573	0.383327	0.512836	0.444451	0.404886	0.548235	0.486215	0.669	0.339511	0.995134	0.597649	0.610566	0.279493	0.689881	0.362284	0.35163
64.8432	0.481244	0.224436	0.488292	0.394721	0.147085	0.656195	0.289251	0.408558	0.2468	0.329592	0.49011	0.505573	0.310752	0.547056	0.45417	0.643895	0.355828	0.626385	0.624261	0.590357	0.260866	0.49884	0.402344	0.394351	0.510982	0.239927	0.519999	0.411148	0.211321	0.626495	0.379805	0.438806	0.340226	0.38697	0.516012	0.416741	0.427925	0.556528	0.471789	0.671584	0.329636	0.994805	0.623456	0.613755	0.287904	0.722645	0.348473	0.338627
69.4972	0.47443	0.2169	0.484035	0.403074	0.183015	0.650161	0.27884	0.389963	0.221121	0.308635	0.492833	0.481034	0.300054	0.530406	0.452678	0.645409	0.352321	0.63206	0.638717	0.592689	0.260353	0.484494	0.383755	0.375909	0.522584	0.26378	0.535205	0.441119	0.208836	0.618121	0.376363	0.425464	0.331998	0.390761	0.513423	0.394809	0.449277	0.558747	0.463514	0.669156	0.33133	0.994795	0.629378	0.617532	0.295959	0.743797	0.355831	0.345552
74.4853	0.460266	0.202652	0.479293	0.409644	0.231875	0.638895	0.264659	0.37134	0.216763	0.292599	0.48284	0.458654	0.292491	0.513174	0.451789	0.644999	0.34634	0.633765	0.644214	0.592496	0.259528	0.476797	0.362345	0.356585	0.518542	0.258761	0.54347	0.46442	0.204283	0.609681	0.36937	0.407727	0.309177	0.372127	0.49643	0.374243	0.460327	0.559462	0.463244	0.660902	0.332202	0.994728	0.645682	0.627256	0.299205	0.740331	0.370001	0.356981
79.8313	0.445365	0.183482	0.476143	0.413646	0.290954	0.627192	0.255074	0.359175	0.18961	0.278021	0.436226	0.432762	0.283752	0.493025	0.453738	0.638897	0.340221	0.627966	0.644344	0.584483	0.257419	0.475357	0.342475	0.340146	0.496919	0.233168	0.529482	0.477903	0.224211	0.606485	0.358859	0.382989	0.29063	0.340713	0.462028	0.367516	0.455897	0.554026	0.458216	0.65668	0.330084	0.99489	0.656205	0.624035	0.300226	0.734615	0.376659	0.358792
85.5611	0.436858	0.159928	0.473617	0.418773	0.34659	0.620005	0.250728	0.350236	0.181462	0.266261	0.413724	0.408798	0.279655	0.474237	0.460102	0.627688	0.321743	0.622582	0.632822	0.578924	0.263012	0.47374	0.321919	0.31913	0.463086	0.218366	0.517991	0.469591	0.267228	0.606451	0.345435	0.356176	0.269096	0.314573	0.409933	0.371631	0.448244	0.548937	0.460111	0.656776	0.321922	0.994163	0.648576	0.614726	0.300264	0.727739	0.363248	0.347543
91.7021	0.426865	0.129444	0.469555	0.411624	0.396591	0.615508	0.252031	0.344054	0.198137	0.260802	0.414546	0.396271	0.278067	0.460743	0.462249	0.614763	0.292286	0.619852	0.6176	0.571223	0.270333	0.468253	0.304912	0.299352	0.444714	0.193877	0.515515	0.450359	0.319023	0.605452	0.325619	0.343896	0.241152	0.305141	0.363074	0.383054	0.429194	0.544224	0.45881	0.650903	0.304351	0.994708	0.624173	0.602892	0.304815	0.724616	0.348324	0.334065
98.2839	0.426072	0.101029	0.463467	0.402857	0.432167	0.609078	0.251823	0.334458	0.207963	0.25946	0.385646	0.390548	0.27809	0.452119	0.46911	0.601829	0.254666	0.61404	0.601325	0.55706	0.269442	0.468089	0.29529	0.28723	0.453501	0.182587	0.513302	0.440377	0.360845	0.601002	0.310926	0.340576	0.212004	0.297618	0.333843	0.386613	0.407364	0.535828	0.464807	0.657031	0.27567	0.994829	0.610081	0.5873	0.307005	0.729568	0.329599	0.314314
105.338	0.42879	0.0700577	0.45762	0.391779	0.4492	0.603095	0.248996	0.329333	0.253751	0.250318	0.36879	0.376392	0.281313	0.450159	0.478422	0.592326	0.217165	0.60714	0.589804	0.539236	0.26278	0.471723	0.291482	0.28349	0.463987	0.150191	0.502312	0.432095	0.383056	0.594415	0.303364	0.34213	0.202437	0.286862	0.298285	0.390261	0.396034	0.536318	0.473348	0.653769	0.243736	0.995316	0.62483	0.572239	0.307028	0.725917	0.295226	0.283813

[truncated: 17 more sheets: Figure 1d PLV MO-RSC RECALL, Figure 1d PLVRSC-VIS DAY1, Figure 1d PLVRSC-VIS DAY2, Figure 1d PLVRSC-VIS DAY3, Figure 1d PLVRSC-VIS DAY4, Figure 1d PLVRSC-VIS RECALL, Figure 1d PLVVIS-MO DAY1, Figure 1d PLVVIS-MO DAY2, Figure 1d PLVVIS-MO DAY3, Figure 1d PLVVIS-MO DAY4, Figure 1d PLVVIS-MO RECALL, Figure 1e high theta, Figure 1e low gamma, Figure 1e low theta, Figure 1f High theta power, Figure 1f Low Gamma, Figure 1f Low Theta power]
