# Supplementary material for: Acquiring new memories in neocortex of hippocampal-lesioned mice
Source: Nat Commun. 2022 Mar 24;13:1601. doi: 10.1038/s41467-022-29208-5 (PMC8948206; doi:10.1038/s41467-022-29208-5)
Supplement: Supplementary file 6 — Source Data [file 41467_2022_29208_MOESM6_ESM.zip › Source data/Supplementary Figure 10.xlsx]

## Sheet: 10aMoving time (s)-Bar
ON	OFF
21.6	23.4
75.5	42.2
48.6	47.7
126.3	135.1
123.3	112
95.8	114.7
104.6	89
99.6	92.6
93.2	70.6
81.6	54
64	22.5
91.2	90.9
77.7	98.1

## Sheet: 10aSpeed (cm_s)-10aSpeed (cm_s)
ON	OFF
25.9259	18.8034
20.7947	23.6967
17.0782	21.8029
30.4038	29.0896
28.305	26.7857
23.7996	25.109
26.673	24.7191
28.4137	29.6976
26.5022	25.9207
28.6765	20.3704
27.1875	26.6667
27.0833	27.3927
26.8983	27.8287

## Sheet: 10aTime Center (%)
ON	OFF
0	0
0.4	0
0	0
7.4	9.8
6.9	5.3
5	3.7
5.4	1.3
1.8	4.6
6.1	0
2.4	0
2.2	0
2.3	9.4
3	12.2

## Sheet: 10aTraval distance(m)-Bar
ON	OFF
5.6	4.4
15.7	10
8.3	10.4
38.4	39.3
34.9	30
22.8	28.8
27.9	22
28.3	27.5
24.7	18.3
23.4	11
17.4	6
24.7	24.9
20.9	27.3

## Sheet: 10b-10b
Normal mice	HPC lesion	HPC lesion+10Hz	HPC lesion+30Hz
15.3	0	17.6471	2.94
0	17.65	0	2.94
32.35	0	0	0
0	2.94	5.88235	41.1765
35.29	20.59	61.7647	0
0	11.7647	5.88235	0
17.64	5.88	0	17.65
0	0	0	0
0	2.94
0	14.71
11.76	0
14.71
0
0
0

## Sheet: 10d-10d
Immediate freezing(iSOS)	Immediate freezing(Normal)	Recall (iSOS)	Recall (Normal)	Noval(iSOS)	Noval(Normal)
64.7059	76.4706	58.8235	81.4	0	23.2
79.4118	76.4706	52.9412	60	5.88235	17.7
64.7059	82.3529	58.8235	60.7	0	38.1
88.2353	82.3529	88.2353	54.6	64.7059	39.3
97.0588	76.4706	70.5882	69.6	52.9412	18.6
58.8235	73.5294	70.5882	52.8	47.0588	4.6
55.8824	91.1765	47.0588	58.8	0	21.2
38.2353	70.5882	14.7059	41.3333	0	11.9
88.23	100	70.5882	80	2.94118	15.9
58.82	58.8235	23.5294	61.7	20.5882	31.6
58.82	35.2941	88.2353	43.3	0	6
100		76.4706		23.5294
82.35		52.9412		0
88.2353		67.64		2

## Sheet: 10e-10e
iSOS	Normal mice
1	0.556405
0.8	0.544402
1	0.228745
0.153846	0.162939
0.142857	0.578231
0.2	0.839721
1	0.47
1	0.552912
0.92	0.668405
0.066667	0.322615
1	0.756592
0.529412
1
0.942562
