# Supplementary material for: Acquiring new memories in neocortex of hippocampal-lesioned mice
Source: Nat Commun. 2022 Mar 24;13:1601. doi: 10.1038/s41467-022-29208-5 (PMC8948206; doi:10.1038/s41467-022-29208-5)
Supplement: Supplementary file 6 — Source Data [file 41467_2022_29208_MOESM6_ESM.zip › Source data/Supplementary Figure 11.xlsx]

## Sheet: 11b  25Hz power
	25Hz random stimulation																						Control
3.07137	-16.221	-15.6193	-17.0405	-10.5141	-8.08487	-16.8865	-13.2084	-5.54063	-8.9295	-15.3018	-20.6734	-14.3032	-10.7418	-11.5522	-16.4544	-15.3203	-18.8913	-9.45746	-11.1339	-18.6226	-7.21248	-15.716	-17.3115	-14.2785	-8.48288	-9.81598	-16.9704	-16.1589	-17.0591	-10.1184	-8.91814	-17.5727	-13.2386	-5.51349	-9.13614	-15.9363	-21.7018	-14.1289	-11.6623	-12.0712	-16.858	-16.0895	-19.2297	-10.0508	-11.5466	-18.6749	-7.64806	-15.7367	-17.4046
3.29181	-15.8581	-15.6665	-16.7995	-10.7711	-8.38791	-16.7614	-13.275	-5.92007	-9.12059	-15.1006	-20.3731	-14.2038	-10.7964	-11.2632	-16.0476	-15.2498	-18.8822	-9.78535	-11.3388	-18.7658	-7.32037	-15.8158	-17.0969	-14.0767	-8.644	-9.67237	-16.8534	-16.0104	-16.9491	-10.2777	-9.06298	-17.6224	-13.2846	-5.82181	-9.08378	-15.4706	-21.6115	-14.1355	-11.7492	-11.8046	-16.5821	-15.6727	-19.1273	-10.1582	-11.7084	-18.7513	-7.86128	-15.5095	-17.3194
3.52808	-15.6751	-15.6396	-16.7937	-11.0108	-8.76312	-16.8428	-13.4143	-6.14937	-9.35949	-14.9666	-20.1097	-14.2234	-11.1031	-11.0247	-16.0382	-15.1505	-18.8972	-10.1617	-11.5076	-18.9211	-7.53162	-15.8131	-17.0349	-13.8837	-8.79442	-9.6883	-16.8091	-15.9782	-17.0137	-10.3814	-9.31442	-17.7222	-13.4201	-6.15084	-9.02134	-15.3743	-21.6601	-14.3256	-11.9902	-11.6537	-16.302	-15.32	-19.1901	-10.3094	-11.7581	-19.1115	-8.02864	-15.5558	-17.4191
3.7813	-15.8195	-15.7534	-16.9006	-11.2049	-9.28339	-17.0936	-13.8157	-6.47903	-9.49554	-15.0226	-20.1991	-14.4559	-11.4641	-10.9263	-16.2452	-15.228	-18.9719	-10.4392	-11.6221	-19.1839	-7.95983	-15.8732	-17.1966	-13.8082	-9.18539	-9.97036	-16.7767	-16.0105	-17.2926	-10.5892	-9.61683	-17.9307	-13.6998	-6.71369	-9.23726	-15.6167	-21.9147	-14.6519	-12.2537	-11.5731	-16.1872	-15.4236	-19.3708	-10.5114	-11.9573	-19.5525	-8.34619	-15.6809	-17.4726
4.0527	-16.2052	-16.1982	-17.3572	-11.5138	-9.79819	-17.5832	-14.168	-6.95328	-9.69562	-15.3168	-20.6178	-14.6496	-11.8967	-11.1257	-16.4998	-15.5296	-19.1397	-10.7763	-11.874	-19.6419	-8.64556	-15.8776	-17.4785	-14.0721	-9.38892	-10.3963	-16.9306	-16.2624	-17.7333	-10.8047	-10.0082	-18.1785	-14.1641	-7.39217	-9.588	-15.773	-22.4	-15.2431	-12.5675	-11.7338	-16.4692	-15.6824	-19.638	-11.0183	-12.4181	-20.058	-8.70543	-15.9678	-17.5658
4.34358	-16.6929	-16.8083	-17.7905	-11.8032	-10.1499	-17.9343	-14.5105	-7.40413	-10.0134	-15.6634	-21.0598	-14.8873	-12.358	-11.2112	-16.9844	-15.9617	-19.3826	-11.1424	-12.2535	-20.2913	-9.49722	-16.1146	-17.7677	-14.6664	-9.59329	-10.9154	-17.3724	-16.7584	-18.2233	-11.242	-10.6676	-18.6128	-14.6351	-7.96603	-10.1193	-16.017	-23.0602	-15.9195	-13.0504	-11.9672	-16.7561	-16.0951	-20.0151	-11.4325	-13.0323	-20.6914	-9.19652	-16.271	-17.9102
4.65533	-17.2086	-17.4488	-18.31	-12.1174	-10.5384	-18.3387	-14.7643	-7.97802	-10.3428	-15.8301	-21.6181	-15.2686	-12.8911	-11.4157	-17.2728	-16.4894	-19.503	-11.7582	-12.4298	-20.9253	-10.0481	-16.4958	-18.2032	-15.2316	-10.0515	-11.4525	-17.7782	-17.4194	-18.5543	-11.9775	-11.1318	-19.163	-15.0625	-8.43415	-10.63	-16.2151	-23.5671	-16.4787	-13.4738	-12.1614	-17.1217	-16.4212	-20.4666	-12.0086	-13.6415	-21.2841	-9.71191	-16.6645	-18.3665
4.98946	-17.5282	-17.9801	-18.6845	-12.553	-10.9899	-18.6036	-15.0377	-8.55416	-10.7121	-16.0693	-22.1857	-15.8251	-13.4863	-11.6791	-17.3066	-16.7775	-19.8741	-12.1934	-12.5808	-21.3363	-10.5965	-16.6981	-18.4577	-15.7112	-10.7906	-11.8033	-18.0755	-18.0485	-18.8633	-12.9278	-11.6318	-19.6196	-15.4546	-8.95481	-10.9462	-16.5098	-23.6182	-17.1265	-13.6988	-12.3095	-17.3498	-16.6684	-21.0533	-12.4186	-14.0299	-21.7477	-10.2601	-17.1502	-18.7922
5.34757	-17.7151	-18.1577	-18.8698	-13.0097	-11.3693	-18.8906	-15.3578	-9.0766	-10.9493	-16.6737	-22.4657	-16.3067	-14.1435	-11.7521	-17.1625	-17.0074	-20.1771	-12.6604	-12.9312	-21.6979	-11.0731	-16.859	-18.7209	-15.928	-11.572	-12.1988	-18.1367	-18.319	-18.9762	-13.6429	-12.1846	-19.9961	-15.7128	-9.44678	-11.1032	-16.9366	-23.7542	-17.514	-14.1114	-11.9109	-17.53	-16.8841	-21.5623	-12.774	-14.2959	-22.0642	-10.8344	-17.401	-19.1879
5.73138	-17.6487	-18.0346	-18.8135	-13.5425	-11.9782	-19.2214	-15.637	-9.44334	-11.1631	-17.353	-22.5265	-16.8612	-14.5591	-11.5968	-16.9973	-17.041	-20.4022	-13.3311	-13.2932	-22.0506	-11.2678	-16.9832	-19.2669	-15.9025	-12.1423	-12.5319	-18.2801	-18.4042	-19.0242	-14.2306	-12.5619	-20.3263	-15.7417	-9.79333	-11.4433	-17.5898	-23.7824	-17.7723	-14.7035	-11.481	-17.4833	-16.8884	-22.0663	-13.3255	-14.4996	-22.262	-11.3325	-17.6063	-19.8419
6.14274	-17.5935	-17.7932	-18.7568	-13.9562	-12.6473	-19.6403	-16.0042	-9.82031	-11.446	-18.1688	-22.6724	-17.4867	-14.8482	-11.3719	-17.0289	-16.9368	-20.7699	-13.8836	-13.8133	-22.4479	-11.8707	-16.9818	-19.699	-15.873	-12.746	-12.807	-18.2966	-18.3649	-18.8306	-14.6422	-13.1095	-20.7065	-16.008	-10.1194	-12.06	-18.2197	-23.8111	-17.9709	-15.1691	-11.2395	-17.4208	-16.9054	-22.4704	-13.9211	-14.7078	-22.4951	-12.1683	-17.9436	-20.358
6.58363	-17.6064	-17.813	-18.7209	-14.3418	-13.3161	-20.0311	-16.4059	-10.2953	-11.9168	-18.7865	-22.8403	-18.2559	-15.12	-11.4034	-17.185	-16.9967	-21.1384	-14.3084	-14.2061	-23.1267	-12.6053	-17.1287	-20.0159	-15.9997	-13.1976	-13.1705	-18.4284	-18.4259	-18.7073	-15.0041	-13.7792	-21.048	-16.4156	-10.4814	-12.6165	-18.8574	-23.9918	-18.3432	-15.6218	-11.133	-17.3887	-16.9698	-23.0047	-14.5088	-14.8841	-22.7698	-12.638	-18.2494	-20.5545
7.05616	-17.8292	-17.9597	-18.8084	-14.8193	-14.0548	-20.3565	-16.7893	-10.8354	-12.4155	-19.392	-23.0302	-18.8839	-15.4791	-11.531	-17.2615	-17.1254	-21.4779	-14.7829	-14.6995	-23.8195	-13.391	-17.4499	-20.3803	-16.1902	-13.5583	-13.5267	-18.7546	-18.5088	-18.8745	-15.3718	-14.3983	-21.5363	-16.858	-11.0935	-12.9967	-19.5599	-24.3418	-18.9435	-15.8007	-11.3675	-17.6666	-17.1319	-23.5328	-15.0978	-15.2004	-23.3387	-13.042	-18.695	-20.7862
7.5626	-18.278	-17.9788	-18.7351	-15.4142	-14.7874	-20.8269	-17.1925	-11.4053	-12.756	-19.8801	-23.3824	-19.2847	-15.9144	-11.7866	-17.3334	-17.035	-22.0399	-15.19	-15.197	-24.171	-14.0208	-17.8292	-20.759	-16.4853	-13.8671	-13.8169	-19.1888	-18.6931	-19.0256	-15.7348	-15.0385	-22.3364	-17.034	-11.746	-13.4154	-20.254	-24.6299	-19.5224	-16.0743	-11.8763	-17.7727	-17.4278	-24.0774	-15.8046	-15.8444	-23.605	-13.7139	-19.0652	-21.1545
8.1054	-18.7837	-18.0438	-18.8028	-16.0591	-15.5203	-21.2734	-17.4664	-11.948	-13.2773	-20.158	-23.8768	-19.7481	-16.6418	-12.2576	-17.3255	-17.0739	-22.7145	-15.7817	-15.79	-24.2976	-14.9452	-18.2704	-21.1037	-16.993	-14.2966	-14.3126	-19.7884	-18.6867	-19.1624	-16.1153	-15.7175	-23.1757	-17.2084	-12.4655	-13.883	-20.633	-25.107	-20.117	-16.5777	-12.5891	-17.7503	-17.5539	-24.5582	-16.4996	-16.5245	-23.9743	-14.4172	-19.2396	-21.5123
8.68715	-19.3566	-18.2428	-18.9333	-16.6883	-16.1945	-21.8016	-17.7408	-12.5032	-13.8299	-20.4627	-24.3286	-20.2006	-17.3215	-12.8642	-17.4344	-17.2001	-23.0833	-16.5505	-16.3387	-24.5275	-15.8053	-18.8549	-21.6162	-17.4869	-14.9855	-14.7659	-20.4536	-18.8339	-19.2264	-16.6043	-16.4918	-23.8084	-17.7979	-13.2412	-14.475	-21.0952	-25.7588	-20.8323	-17.0738	-13.3431	-17.8594	-17.6641	-25.2778	-17.1131	-17.1042	-24.305	-15.2154	-19.5821	-21.9471
9.31066	-20.0167	-18.7266	-19.2789	-17.344	-16.7567	-22.28	-18.1542	-13.0787	-14.4695	-20.9102	-24.744	-20.6365	-17.8998	-13.6318	-17.7203	-17.7256	-23.5762	-17.2364	-17.0119	-24.8915	-16.5051	-19.36	-22.059	-17.8846	-15.9267	-15.2524	-21.1104	-19.0463	-19.4611	-17.2024	-17.154	-24.4958	-18.4643	-13.8888	-15.0136	-21.731	-26.4652	-21.4455	-17.5488	-14.2003	-18.141	-17.978	-25.992	-17.7225	-17.8842	-24.9862	-15.9774	-20.1895	-22.6225
9.97892	-20.6269	-19.5004	-19.8467	-17.8714	-17.3765	-22.7286	-18.6463	-13.5515	-14.9433	-21.3859	-25.1353	-21.0218	-18.3724	-14.4104	-18.2492	-18.3628	-24.1455	-17.87	-17.6449	-25.4069	-17.2374	-19.8669	-22.561	-18.3898	-16.8049	-15.6359	-21.6792	-19.5016	-19.8749	-17.9125	-17.803	-25.1861	-19.178	-14.5446	-15.3479	-22.4031	-27.191	-22.0781	-18.0945	-15.1055	-18.6383	-18.566	-26.6225	-18.3122	-18.6477	-25.8937	-16.7297	-20.8772	-23.3152
10.6951	-21.1808	-20.196	-20.4275	-18.4207	-17.9824	-23.0343	-19.29	-14.0561	-15.3472	-21.7947	-25.3124	-21.5013	-18.7582	-15.0838	-18.9776	-19.0148	-24.7959	-18.6558	-18.2347	-26.0881	-18.0178	-20.2525	-23.1195	-18.8721	-17.4924	-15.9376	-22.2568	-20.2614	-20.5216	-18.5163	-18.3108	-25.8115	-19.8617	-15.1381	-15.561	-23.2486	-27.8741	-22.7517	-18.7749	-16.0487	-19.1571	-19.2326	-27.1134	-18.9796	-19.3666	-26.6407	-17.5655	-21.4674	-23.8839
11.4628	-21.6315	-20.8184	-21.1218	-18.8572	-18.5943	-23.1909	-19.935	-14.726	-15.7728	-22.1246	-25.2349	-21.9912	-19.1764	-15.8327	-19.8299	-19.6495	-25.2589	-19.1704	-18.7578	-26.6314	-18.6019	-20.5944	-23.6391	-19.1474	-18.0587	-16.202	-22.9873	-21.1563	-21.2868	-18.8498	-18.9731	-26.4381	-20.4646	-15.4723	-15.8111	-23.9931	-28.5631	-23.3356	-19.4785	-16.8468	-19.7592	-20.0134	-27.4561	-19.6431	-19.9582	-27.2795	-18.283	-21.8772	-24.4985
12.2855	-21.8869	-21.4897	-21.813	-19.2393	-19.2424	-23.3975	-20.4497	-15.3057	-15.9904	-22.5616	-25.2299	-22.2847	-19.7817	-16.5882	-20.5632	-20.1577	-25.4393	-19.6223	-19.242	-27.169	-19.2258	-20.8744	-24.0935	-19.3096	-18.6466	-16.7317	-23.6238	-22.0545	-22.1651	-19.2687	-19.6892	-27.0147	-21.0614	-15.9638	-16.4401	-24.4965	-29.0303	-23.9738	-20.0162	-17.473	-20.3777	-20.6358	-27.8926	-20.4036	-20.5929	-27.8702	-18.8969	-22.329	-25.0658
13.1673	-22.2208	-22.1663	-22.4739	-19.5019	-19.8294	-23.7541	-20.8514	-15.7981	-16.3543	-23.0216	-25.3023	-22.4057	-20.4253	-17.1957	-21.2743	-20.6932	-25.4877	-20.1302	-19.9116	-27.6472	-19.8113	-21.1601	-24.485	-19.5193	-19.1466	-17.3892	-23.9884	-22.7168	-23.0531	-19.744	-20.2226	-27.5991	-21.6754	-16.5321	-17.1625	-24.9529	-29.2487	-24.4452	-20.474	-17.9849	-21.0512	-21.2799	-28.5231	-21.1173	-21.0943	-28.4745	-19.7044	-23.1793	-25.5921
14.1123	-22.6828	-22.888	-23.1274	-19.7668	-20.4962	-23.9446	-21.3173	-16.2896	-16.6872	-23.5363	-25.294	-22.4348	-21.0973	-17.642	-21.8396	-21.2499	-25.4383	-20.5227	-20.4423	-27.94	-20.4996	-21.5637	-24.9011	-19.7217	-19.4697	-18.0415	-24.2965	-23.4497	-23.8278	-20.116	-20.6351	-28.0954	-22.1152	-17.081	-17.7356	-25.3808	-29.472	-24.8047	-21.1496	-18.4668	-21.6116	-21.869	-29.0999	-21.8224	-21.4627	-29.0255	-20.4311	-23.8895	-26.0614
15.1252	-23.1866	-23.5637	-23.8174	-20.2664	-21.1379	-24.0933	-21.8006	-16.7496	-17.0537	-24.0987	-25.3975	-22.4189	-21.7983	-18.0843	-22.198	-21.7504	-25.5774	-20.9689	-20.8689	-28.3174	-21.0629	-22.1231	-25.4226	-20.0602	-19.8448	-18.6921	-24.6031	-24.1205	-24.4926	-20.5921	-20.9859	-28.7029	-22.4641	-17.7977	-18.0868	-25.9859	-29.7727	-25.1085	-22.0067	-18.9992	-22.2216	-22.267	-29.5598	-22.4213	-21.9795	-29.5344	-21.1792	-24.5739	-26.4706
16.2108	-23.8106	-24.3104	-24.4398	-20.8507	-21.7321	-24.308	-22.3292	-17.3054	-17.6355	-24.6936	-25.5215	-22.4748	-22.5069	-18.6633	-22.6775	-22.1315	-25.8276	-21.4931	-21.3391	-28.6162	-21.6887	-22.7835	-25.867	-20.4864	-20.2744	-19.2323	-25.0927	-24.8142	-25.0176	-21.1603	-21.4626	-29.3825	-22.8112	-18.6667	-18.606	-26.5473	-29.9336	-25.5442	-22.8069	-19.56	-22.9173	-22.6642	-29.9577	-22.9612	-22.5893	-29.9919	-21.9137	-25.2496	-26.813
17.3743	-24.3462	-25.0517	-24.891	-21.3022	-22.2607	-24.6863	-22.8538	-18.1133	-18.4903	-25.1101	-25.7822	-22.7838	-23.2509	-19.2738	-23.057	-22.485	-26.1548	-22.0434	-21.8488	-28.8953	-22.2793	-23.5093	-26.1382	-21.075	-20.7831	-19.816	-25.667	-25.2433	-25.512	-21.5822	-22.0958	-29.8615	-23.2676	-19.5011	-19.3497	-27.0682	-30.0849	-26.0387	-23.4813	-20.0635	-23.4388	-22.9545	-30.4345	-23.4025	-23.0331	-30.6366	-22.6634	-25.7881	-27.1154
18.6213	-24.7805	-25.674	-25.212	-21.7497	-22.6246	-25.2136	-23.2976	-18.9195	-19.3726	-25.398	-26.2703	-23.3082	-24.0083	-19.924	-23.3522	-22.7639	-26.5609	-22.4683	-22.3142	-29.3369	-22.9412	-24.207	-26.4025	-21.5804	-21.409	-20.3864	-26.0617	-25.7522	-25.8455	-22.0198	-22.7688	-30.2573	-23.8583	-20.3148	-20.1803	-27.5877	-30.2564	-26.4983	-24.1383	-20.4215	-23.6815	-23.1535	-30.9483	-23.852	-23.4621	-31.3337	-23.3153	-26.2792	-27.4773
19.9578	-25.2559	-26.055	-25.6415	-22.3661	-22.9926	-25.7439	-23.6985	-19.7477	-20.2075	-25.6553	-26.6823	-23.8653	-24.7438	-20.4901	-23.5048	-22.9975	-26.9901	-22.968	-22.8518	-29.7667	-23.6013	-24.8552	-26.6186	-21.9924	-22.0484	-20.7815	-26.3775	-26.1691	-26.1308	-22.5926	-23.38	-30.5768	-24.387	-21.1078	-20.9682	-27.9887	-30.5968	-27.0824	-24.6821	-20.8913	-23.9125	-23.4331	-31.5682	-24.3676	-23.9293	-32.0287	-23.839	-26.6767	-27.9419
21.3903	-25.7544	-26.3826	-25.9644	-22.9922	-23.5318	-26.2228	-24.0353	-20.3292	-20.9418	-25.7722	-26.9298	-24.2468	-25.228	-20.9919	-23.5651	-23.2279	-27.5418	-23.387	-23.385	-30.1916	-24.1928	-25.462	-26.8289	-22.2957	-22.595	-21.1884	-26.7189	-26.439	-26.4386	-23.2236	-23.9956	-30.9046	-24.8293	-21.8341	-21.7135	-28.2614	-30.9648	-27.7011	-25.3163	-21.3986	-24.1871	-23.5971	-32.1082	-24.824	-24.4859	-32.4653	-24.3817	-26.9531	-28.3672
22.9255	-26.2191	-26.5599	-26.2542	-23.7122	-24.1104	-26.5283	-24.2844	-20.8866	-21.7	-25.9579	-26.9503	-24.4368	-25.6807	-21.405	-23.7692	-23.4146	-27.9687	-23.8081	-23.8526	-30.5317	-24.8436	-26.0338	-27.0431	-22.4644	-23.1326	-21.5737	-27.0984	-26.6687	-26.7665	-23.9087	-24.5403	-31.416	-25.1447	-22.6285	-22.3976	-28.6508	-31.2993	-28.2459	-25.8297	-21.8966	-24.3597	-23.7825	-32.4387	-25.1288	-25.0423	-32.9556	-24.9937	-27.2278	-28.837
24.571	-26.5702	-26.691	-26.6089	-24.3502	-24.6469	-26.7132	-24.5541	-21.4252	-22.4301	-26.0962	-26.8527	-24.4634	-26.0908	-21.8286	-23.912	-23.6062	-28.1995	-24.202	-24.333	-30.6773	-25.5433	-26.6142	-27.2729	-22.4708	-23.5318	-21.9114	-27.3614	-26.9828	-27.1383	-24.6385	-25.1343	-31.9397	-25.4338	-23.4091	-23.1279	-29.1522	-31.7416	-28.822	-26.1406	-22.1451	-24.4506	-24.0203	-32.8305	-25.4712	-25.5158	-33.3693	-25.6505	-27.6481	-29.1837
26.3345	-26.8001	-26.9656	-26.9027	-24.9055	-25.1387	-26.8766	-24.8921	-21.9637	-23.2094	-26.2948	-26.9177	-24.4678	-26.4976	-22.2644	-23.9508	-23.653	-28.3481	-24.6699	-24.7384	-30.7613	-26.1839	-27.1135	-27.4978	-22.4097	-23.7978	-22.2622	-27.5301	-27.4595	-27.483	-25.3602	-25.6381	-32.3336	-25.721	-24.1466	-23.8898	-29.59	-32.147	-29.293	-26.4876	-22.47	-24.4904	-24.0551	-33.1682	-25.7948	-26.1327	-33.8688	-26.3275	-28.0639	-29.5012
28.2246	-27.0095	-27.415	-27.1355	-25.5232	-25.6634	-27.0894	-25.1303	-22.5776	-24.028	-26.4667	-27.1082	-24.5281	-26.9401	-22.6779	-24.0006	-23.6828	-28.5506	-25.0931	-25.1509	-30.9455	-26.8133	-27.5834	-27.8006	-22.5803	-24.1324	-22.6224	-27.6494	-27.9106	-27.8014	-25.9084	-26.1193	-32.7052	-25.9999	-24.9492	-24.6332	-29.9869	-32.4843	-29.751	-27.032	-22.8711	-24.4004	-23.9861	-33.5313	-26.0695	-26.6602	-34.4176	-26.9753	-28.5337	-29.8497
30.2504	-27.3361	-27.9372	-27.2818	-26.0856	-26.2016	-27.3919	-25.4376	-23.0927	-24.8861	-26.7851	-27.3651	-24.7568	-27.5518	-22.9902	-23.953	-23.7262	-28.8686	-25.5641	-25.6006	-31.2965	-27.4548	-28.0689	-28.1639	-22.8699	-24.5426	-23.1049	-27.8829	-28.2614	-28.0922	-26.4054	-26.6324	-33.082	-26.2711	-25.7577	-25.3747	-30.3329	-32.7112	-30.3132	-27.7218	-23.3356	-24.2893	-23.9876	-33.8721	-26.3054	-27.0523	-34.9049	-27.5175	-28.982	-30.1024
32.4216	-27.7298	-28.3362	-27.513	-26.6003	-26.7488	-27.6786	-25.6696	-23.5531	-25.6961	-27.2677	-27.6674	-25.1774	-28.2393	-23.3463	-23.7525	-23.6917	-29.2863	-26.023	-26.1514	-31.62	-28.1484	-28.4978	-28.5529	-23.1865	-24.992	-23.6083	-28.1539	-28.3973	-28.2382	-26.9984	-27.1096	-33.5994	-26.4918	-26.4644	-26.1403	-30.7007	-32.871	-30.7299	-28.5374	-23.803	-24.074	-24.0002	-34.2577	-26.5885	-27.3626	-35.3247	-28.0931	-29.3992	-30.3882
34.7486	-28.1698	-28.5013	-27.8076	-27.1941	-27.2273	-27.9517	-25.9638	-24.0247	-26.3891	-27.8364	-27.951	-25.4741	-28.9449	-23.7781	-23.6162	-23.7131	-29.6279	-26.3244	-26.6091	-31.808	-28.73	-28.9839	-28.9253	-23.4851	-25.5046	-24.0684	-28.5935	-28.43	-28.496	-27.4813	-27.5257	-34.2034	-26.7403	-27.1216	-26.9382	-31.1353	-32.9365	-31.1515	-29.3235	-24.1924	-23.8765	-24.0678	-34.6407	-27.0211	-27.6718	-35.5606	-28.6765	-29.8225	-30.656
37.2426	-28.5791	-28.6224	-28.1199	-27.8375	-27.8022	-28.1489	-26.2122	-24.5094	-26.9886	-28.3549	-28.088	-25.6106	-29.7363	-24.1786	-23.6687	-23.8301	-29.8906	-26.7234	-27.0781	-31.9268	-29.3583	-29.3932	-29.2756	-23.7588	-26.1217	-24.5432	-29.093	-28.482	-28.8393	-27.9655	-27.9558	-34.8263	-26.9653	-27.8916	-27.7497	-31.5547	-33.0275	-31.6261	-30.1127	-24.5374	-23.8061	-24.1727	-34.8993	-27.3921	-28.031	-35.7484	-29.2511	-30.3215	-30.9329
39.9157	-29.0221	-28.8672	-28.3746	-28.5022	-28.3011	-28.2678	-26.469	-24.9872	-27.6227	-28.7798	-28.3542	-25.7308	-30.4515	-24.5361	-23.8326	-24.0139	-30.0741	-27.043	-27.5654	-32.1154	-29.9445	-29.7393	-29.5728	-23.9722	-26.7037	-25.0092	-29.5969	-28.7821	-29.0637	-28.4674	-28.3736	-35.3943	-27.2687	-28.5985	-28.4889	-31.9186	-33.2953	-32.1404	-30.8137	-24.8097	-23.9309	-24.2849	-35.2101	-27.7155	-28.4121	-35.9031	-29.9765	-30.7986	-31.2171
42.7805	-29.3822	-29.1615	-28.6058	-29.1393	-28.6994	-28.447	-26.7621	-25.4293	-28.2769	-28.96	-28.6874	-25.9634	-31.1487	-24.8202	-24.0174	-24.1959	-30.174	-27.3524	-28.0703	-32.3335	-30.5659	-30.0923	-29.8788	-24.2678	-27.234	-25.5112	-30.0274	-29.1346	-29.2478	-28.9516	-28.858	-35.8061	-27.55	-29.27	-29.2108	-32.2758	-33.6172	-32.6822	-31.5056	-24.9992	-24.1175	-24.3447	-35.6292	-27.9623	-28.6315	-36.1246	-30.6705	-31.2007	-31.5182
45.8511	-29.6859	-29.5012	-28.9148	-29.6668	-29.1027	-28.7236	-27.0028	-25.8841	-28.9256	-29.1214	-29.0877	-26.3702	-31.7975	-25.0802	-24.186	-24.2919	-30.3705	-27.5883	-28.4303	-32.6375	-31.205	-30.3826	-30.2836	-24.6224	-27.8063	-26.1021	-30.386	-29.4291	-29.3791	-29.4041	-29.3477	-36.0824	-27.7582	-29.9331	-29.8272	-32.6687	-33.9465	-33.3127	-32.1827	-25.1179	-24.2857	-24.4115	-36.0063	-28.1016	-28.7958	-36.2866	-31.3531	-31.4482	-31.7774
49.1419	-29.9574	-29.8384	-29.1794	-30.1396	-29.6035	-29.0496	-27.2787	-26.404	-29.6101	-29.4004	-29.4673	-26.7313	-32.3403	-25.4928	-24.347	-24.4231	-30.6222	-27.8875	-28.7848	-32.8895	-31.8577	-30.7788	-30.7851	-24.9578	-28.4153	-26.7044	-30.6884	-29.7613	-29.5826	-29.8682	-29.8097	-36.3931	-28.04	-30.6262	-30.439	-32.9717	-34.2654	-34.0305	-32.7857	-25.3397	-24.4004	-24.4571	-36.3222	-28.2344	-29.0306	-36.5145	-31.984	-31.6659	-32.0604
52.669	-30.2505	-30.0662	-29.4094	-30.6413	-30.1377	-29.4212	-27.5774	-26.8602	-30.3417	-29.7075	-29.9259	-27.0965	-32.8858	-25.9537	-24.5256	-24.4683	-30.907	-28.4053	-29.2186	-33.2311	-32.4134	-31.399	-31.3363	-25.2551	-28.9743	-27.2231	-30.8648	-30.1199	-29.8248	-30.4203	-30.2266	-36.7231	-28.3489	-31.2617	-31.037	-33.2985	-34.6005	-34.6551	-33.4231	-25.6556	-24.5839	-24.5421	-36.7359	-28.5843	-29.4866	-36.833	-32.5583	-31.9519	-32.3934
56.4493	-30.4491	-30.2813	-29.6999	-31.1825	-30.6657	-29.9009	-27.9167	-27.3576	-31.0272	-30.0715	-30.3866	-27.4847	-33.4864	-26.4365	-24.7729	-24.5117	-31.2573	-29.0466	-29.8386	-33.6348	-32.9211	-32.0469	-31.8692	-25.5627	-29.4848	-27.82	-31.0137	-30.4746	-30.1475	-31.075	-30.6764	-37.2018	-28.5877	-31.9782	-31.6031	-33.648	-35.0123	-35.2915	-34.0885	-26.1277	-24.8586	-24.73	-37.2932	-29.1982	-30.0884	-37.178	-33.244	-32.3499	-32.7152
60.5008	-30.6501	-30.4495	-30.0096	-31.6964	-31.2335	-30.422	-28.2177	-27.9139	-31.6273	-30.4981	-30.7852	-27.9145	-34.1054	-26.9611	-25.07	-24.7816	-31.6662	-29.7704	-30.5663	-33.9934	-33.4851	-32.6235	-32.4841	-25.897	-30.0106	-28.5068	-31.2506	-30.7909	-30.5031	-31.7757	-31.254	-37.7147	-28.8276	-32.6923	-32.2221	-34.048	-35.5335	-35.8607	-34.7846	-26.7858	-25.1956	-25.0641	-37.9699	-29.905	-30.7469	-37.5003	-33.8988	-32.9105	-33.224
64.8432	-30.9706	-30.7226	-30.3265	-32.2632	-31.8538	-30.9838	-28.5741	-28.4975	-32.2481	-31.0292	-31.2204	-28.4277	-34.7791	-27.5245	-25.555	-25.2559	-32.1028	-30.5673	-31.3661	-34.3409	-34.0419	-33.2434	-33.2669	-26.3004	-30.5653	-29.212	-31.5115	-31.032	-30.937	-32.4822	-31.9439	-38.2455	-29.1373	-33.431	-32.8719	-34.5932	-35.9964	-36.4389	-35.5298	-27.5541	-25.667	-25.5016	-38.6497	-30.678	-31.3597	-37.7351	-34.5578	-33.4776	-33.8941
69.4972	-31.4239	-30.9778	-30.7092	-32.8817	-32.5344	-31.5168	-28.9281	-29.1125	-32.91	-31.578	-31.7075	-29.0087	-35.4334	-28.1997	-26.2561	-25.9286	-32.5973	-31.3805	-32.1713	-34.6565	-34.6063	-33.917	-34.1112	-26.7309	-31.1699	-29.8714	-31.9096	-31.2119	-31.3883	-33.1829	-32.724	-38.8312	-29.4693	-34.1398	-33.6225	-35.2026	-36.492	-37.1376	-36.2869	-28.3039	-26.3185	-26.1739	-39.2615	-31.4752	-32.006	-38.0013	-35.1773	-34.0634	-34.6671
74.4853	-31.8401	-31.2096	-31.12	-33.5028	-33.1844	-32.1123	-29.2251	-29.7037	-33.6341	-32.1591	-32.2918	-29.6586	-36.0632	-28.9706	-27.1024	-26.817	-33.1794	-32.2261	-32.9539	-35.0064	-35.2045	-34.6509	-35.0337	-27.2025	-31.8077	-30.4953	-32.3352	-31.4099	-31.7807	-33.9086	-33.509	-39.399	-29.7517	-34.8547	-34.3429	-35.7992	-36.9777	-37.8827	-37.0478	-29.0689	-27.1801	-27.0441	-39.825	-32.2617	-32.7157	-38.2594	-35.755	-34.6765	-35.3869
79.8313	-32.2377	-31.3758	-31.5123	-34.0817	-33.8729	-32.7894	-29.5102	-30.3599	-34.3694	-32.75	-32.9324	-30.3561	-36.6698	-29.7611	-28.042	-27.7987	-33.7963	-33.0437	-33.7078	-35.3565	-35.8293	-35.3717	-35.8204	-27.7091	-32.4002	-31.1503	-32.7901	-31.5824	-32.1203	-34.6025	-34.2293	-39.9619	-29.9197	-35.608	-34.9559	-36.3672	-37.5238	-38.6363	-37.7945	-29.7878	-28.1048	-28.0418	-40.3981	-33.0646	-33.4268	-38.397	-36.3392	-35.2508	-36.0785
85.5611	-32.5947	-31.5007	-31.8354	-34.7567	-34.5576	-33.5417	-29.8352	-31.0525	-35.0815	-33.3789	-33.6014	-31.1065	-37.3046	-30.5029	-29.0116	-28.7938	-34.4473	-33.7963	-34.371	-35.6808	-36.4077	-36.0283	-36.5973	-28.262	-32.9577	-31.8356	-33.1456	-31.6679	-32.398	-35.2852	-34.9287	-40.5367	-30.1108	-36.2932	-35.5904	-36.9408	-38.0822	-39.4193	-38.5786	-30.4832	-29.0321	-29.1046	-40.9608	-33.8535	-34.1617	-38.3865	-36.8873	-35.8118	-36.7993
91.7021	-32.8036	-31.6825	-32.176	-35.497	-35.2056	-34.327	-30.1473	-31.8119	-35.8097	-33.9921	-34.3023	-31.9259	-38.0353	-31.246	-29.894	-29.7305	-35.1157	-34.4934	-35.0198	-35.9717	-36.925	-36.6564	-37.3168	-28.859	-33.5777	-32.5127	-33.4073	-31.7313	-32.6601	-35.9334	-35.5613	-41.0431	-30.3446	-36.9853	-36.2556	-37.5046	-38.5791	-40.2195	-39.4	-31.2107	-29.9632	-30.0556	-41.5532	-34.6713	-34.9378	-38.3045	-37.4454	-36.4168	-37.461
98.2839	-33.0676	-31.938	-32.534	-36.2975	-35.9191	-35.1542	-30.4366	-32.6048	-36.5483	-34.6125	-35.0164	-32.8155	-38.7982	-31.9081	-30.7389	-30.5995	-35.8204	-35.1622	-35.6615	-36.2236	-37.4185	-37.2109	-38.0103	-29.4827	-34.2721	-33.2043	-33.6361	-31.8748	-32.9923	-36.6033	-36.2204	-41.482	-30.6184	-37.6992	-36.9961	-38.0292	-39.0051	-41.0129	-40.2951	-32.0305	-30.7453	-30.8585	-42.0995	-35.482	-35.6596	-38.222	-37.9373	-37.053	-38.1357
[truncated: 3 more columns]

## Sheet: 11b  30Hz power
	30Hz random stimulation																						Control
3.07137	-16.7159	-11.846	-13.1509	-8.51938	-5.5067	-15.1797	-12.9486	-14.9021	-13.4658	-17.6797	-18.5318	-14.2499	-10.8966	-13.1786	-6.67874	-8.53116	-16.5485	-7.28148	-10.0562	-18.0047	-18.6336	-18.788	-19.6445	-12.2194	-8.42412	-10.5751	-17.1568	-12.1414	-13.4359	-8.66353	-5.72208	-15.4444	-13.8773	-15.1181	-13.5911	-18.3766	-19.4568	-14.9554	-10.3615	-13.8472	-7.18623	-9.22689	-17.0848	-7.66135	-9.92565	-18.5709	-18.2605	-18.8914	-19.1775
3.29181	-16.5105	-11.773	-13.4202	-8.59246	-5.80515	-14.9963	-12.7962	-14.6721	-13.377	-17.511	-18.508	-14.2584	-11.2094	-12.5802	-6.72057	-8.53833	-16.5483	-7.7635	-10.0758	-18.0868	-18.2789	-18.5693	-19.4171	-12.1558	-8.70238	-10.5912	-16.8218	-12.271	-13.483	-8.94827	-6.06971	-15.4684	-13.8343	-14.9683	-13.3952	-18.1802	-19.2881	-14.8625	-10.8946	-13.4066	-7.51352	-9.18471	-17.1383	-7.99395	-9.95963	-18.493	-18.0807	-18.4235	-18.9351
3.52808	-16.2639	-12.0185	-13.4976	-8.85559	-6.27345	-15.0914	-12.8059	-14.6169	-13.4873	-17.5965	-18.3324	-14.2715	-11.7257	-12.1936	-6.78654	-8.72103	-16.5917	-8.09278	-10.3134	-18.1885	-17.9743	-18.436	-19.2836	-12.3073	-8.8236	-10.5508	-16.6837	-12.543	-13.6125	-9.20621	-6.64375	-15.645	-13.7642	-14.9586	-13.415	-18.117	-19.2038	-15.0508	-11.3704	-12.8743	-7.88052	-9.16258	-17.1754	-8.46453	-10.1387	-18.524	-18.0325	-18.2001	-18.6457
3.7813	-16.2731	-12.4219	-13.6569	-9.42918	-6.81068	-15.4175	-13.1696	-14.6654	-13.6351	-17.8322	-18.389	-14.3523	-12.3206	-12.1078	-6.94073	-8.788	-16.7735	-8.42508	-10.649	-18.4468	-17.951	-18.5134	-19.1548	-12.5157	-9.10563	-10.6824	-16.7303	-12.8021	-13.9316	-9.55159	-7.21505	-15.7757	-13.9223	-14.8515	-13.6368	-18.4237	-19.2474	-15.2238	-11.6636	-12.4609	-8.26537	-9.45106	-17.4782	-8.82835	-10.5891	-18.8698	-18.1217	-18.2485	-18.5214
4.0527	-16.5449	-12.8653	-14.0414	-10.1043	-7.18043	-15.8316	-13.6383	-14.8919	-13.9909	-18.2956	-18.7128	-14.7013	-12.8103	-12.081	-7.33152	-9.00076	-17.0205	-8.845	-10.8956	-18.8945	-18.2937	-18.846	-19.3157	-12.8437	-9.50618	-11.2276	-16.8717	-13.0865	-14.4963	-10.0637	-7.70001	-16.0151	-14.1698	-14.9373	-14.1151	-18.7215	-19.667	-15.5368	-12.1023	-12.379	-8.74866	-9.95719	-17.8244	-9.40848	-11.0201	-19.2873	-18.315	-18.5191	-18.6955
4.34358	-16.9489	-13.3635	-14.3931	-10.5605	-7.50466	-16.4277	-14.1039	-15.4294	-14.4682	-18.6299	-19.2709	-15.2229	-13.5315	-12.5043	-7.72324	-9.1995	-17.124	-9.39211	-11.3004	-19.5631	-18.8172	-19.35	-19.7718	-13.4545	-10.0408	-11.7385	-17.3139	-13.3826	-15.2467	-10.4768	-8.21947	-16.5387	-14.4406	-15.248	-14.6017	-19.1787	-20.4029	-15.9485	-12.7228	-12.5303	-9.25465	-10.477	-17.9966	-10.0026	-11.5598	-19.8569	-18.8609	-19.0414	-19.2737
4.65533	-17.6143	-13.7945	-14.8799	-10.8871	-8.00234	-16.9158	-14.5305	-15.9567	-15.0375	-19.0281	-19.8159	-15.9327	-14.031	-13.1476	-8.15374	-9.5195	-17.4928	-10.0537	-11.7052	-20.1808	-19.4312	-19.9121	-20.4121	-14.0991	-10.7117	-12.2275	-18.0445	-13.8695	-15.8747	-10.8569	-8.92823	-17.4198	-14.7096	-15.7785	-15.0234	-19.5659	-21.051	-16.3412	-13.3208	-12.9766	-9.83556	-10.8031	-18.2833	-10.5414	-12.3184	-20.3751	-19.555	-19.7056	-19.9236
4.98946	-18.2342	-14.2726	-15.119	-11.1547	-8.66008	-17.2669	-14.9496	-16.4537	-15.4466	-19.4674	-20.4249	-16.5143	-14.353	-13.0714	-8.55245	-9.98577	-17.7302	-10.7367	-12.0306	-20.6606	-20.0149	-20.1848	-20.7822	-14.2767	-11.2372	-12.7429	-18.441	-14.448	-16.0885	-11.2652	-9.65836	-18.2346	-15.0806	-16.3488	-15.3032	-19.9806	-21.7961	-16.8338	-13.8531	-13.1934	-10.2236	-11.1447	-18.6957	-11.1224	-12.8106	-20.9382	-20.0899	-20.2453	-20.6473
5.34757	-18.3381	-14.6296	-15.2498	-11.4205	-9.39903	-17.4894	-15.2004	-16.5304	-15.7305	-19.8315	-20.7264	-17.1033	-14.742	-12.5659	-8.95937	-10.6105	-18.1952	-11.4013	-12.4244	-21.101	-20.4266	-20.0794	-21.0314	-14.3926	-11.5437	-13.0675	-18.403	-14.9732	-16.1455	-11.7764	-10.2845	-18.7323	-15.522	-16.6958	-15.6635	-20.4799	-22.3153	-17.3169	-14.4701	-12.8644	-10.6773	-11.4292	-19.2132	-11.7815	-13.1336	-21.393	-20.3341	-20.3843	-20.9769
5.73138	-18.0955	-14.855	-15.474	-11.7466	-10.219	-17.6559	-15.4031	-16.504	-15.7029	-19.9573	-21.0831	-17.444	-15.14	-11.8101	-9.5152	-11.1208	-18.5982	-12.074	-12.9365	-21.4187	-20.8201	-19.9838	-21.2017	-14.5297	-11.9186	-13.2496	-18.0002	-15.359	-16.1046	-12.2576	-10.6232	-19.0969	-15.7019	-16.6863	-15.896	-20.9636	-22.5537	-17.5862	-14.9171	-12.1709	-11.1035	-11.8818	-19.7309	-12.3708	-13.4627	-21.4158	-20.5108	-20.5183	-21.2474
6.14274	-17.888	-15.2921	-15.7111	-12.1886	-10.8925	-18.0641	-15.4968	-16.5218	-15.8099	-20.3398	-21.5576	-17.7101	-15.677	-11.1234	-9.98106	-11.4506	-19.0908	-12.8285	-13.3752	-21.7129	-21.0707	-20.0107	-21.2557	-14.8434	-12.3423	-13.4548	-17.7467	-15.6652	-16.1634	-13.0211	-11.2658	-19.2896	-15.7388	-16.6653	-15.9786	-21.4679	-22.8513	-17.8403	-15.4122	-11.4227	-11.7689	-12.286	-20.3091	-12.784	-13.8232	-21.5302	-20.6485	-20.5636	-21.4141
6.58363	-17.8713	-15.823	-16.0541	-12.6642	-11.4957	-18.5694	-15.6585	-16.696	-16.0763	-20.858	-21.8554	-18.1368	-16.2576	-10.539	-10.427	-11.7833	-19.7288	-13.3106	-13.7483	-21.9993	-21.1788	-20.2143	-21.31	-15.1725	-12.9106	-13.7475	-17.7221	-16.0713	-16.4267	-13.5596	-11.8475	-19.4998	-15.9301	-16.836	-16.0251	-21.9398	-23.3387	-18.3516	-15.9843	-10.8632	-12.297	-12.6024	-21.0453	-13.3279	-14.1723	-21.9004	-20.9406	-20.7095	-21.71
7.05616	-18.0626	-16.2309	-16.6222	-13.2973	-12.1607	-19.1431	-15.8467	-16.7087	-16.4261	-21.2174	-22.0663	-18.6291	-16.707	-10.4301	-10.8629	-12.3175	-20.4934	-13.8991	-14.1818	-22.1882	-21.2651	-20.4601	-21.3068	-15.5793	-13.4383	-14.0955	-17.9152	-16.4639	-16.6742	-14.1923	-12.4195	-19.9109	-16.3049	-17.1475	-16.2236	-22.4419	-23.8976	-19.0665	-16.6597	-10.6477	-12.8735	-12.9842	-21.7036	-14.0644	-14.6883	-22.5083	-21.4225	-21.0327	-21.9583
7.5626	-18.4171	-16.5783	-17.2177	-13.649	-12.7191	-19.6906	-16.0439	-16.795	-16.6618	-21.6235	-22.3096	-19.179	-17.1481	-10.7171	-11.3296	-12.9486	-21.2532	-14.5731	-14.6633	-22.2486	-21.4896	-20.8167	-21.5188	-15.9211	-13.9776	-14.4822	-18.2632	-16.989	-17.0952	-14.8082	-13.2867	-20.6053	-16.8102	-17.5566	-16.6652	-22.8233	-24.3763	-19.7824	-16.9883	-10.7075	-13.3299	-13.3189	-22.3168	-14.7183	-15.236	-23.1089	-21.8862	-21.2964	-22.0867
8.1054	-18.8722	-17.0638	-17.6369	-14.0869	-13.4461	-20.2012	-16.3988	-17.1544	-17.047	-22.1006	-22.7816	-19.6338	-17.6037	-11.3642	-11.9827	-13.4755	-21.7812	-15.2085	-15.1513	-22.516	-21.8213	-21.2498	-21.929	-16.2624	-14.5383	-14.9128	-18.722	-17.5938	-17.3322	-15.5132	-14.2181	-21.3789	-17.253	-17.8385	-17.171	-23.3616	-24.7889	-20.2451	-17.4522	-11.048	-13.8318	-13.805	-22.9925	-15.6131	-15.7236	-23.7826	-22.2905	-21.5711	-22.1506
8.68715	-19.3502	-17.5476	-18.0198	-14.5358	-14.1839	-20.6786	-17.0736	-17.5843	-17.4356	-22.5797	-23.2948	-19.9659	-18.0528	-12.2298	-12.703	-13.9687	-22.2597	-15.8966	-15.7575	-23.0371	-22.4036	-21.6845	-22.5132	-16.7513	-15.2036	-15.256	-19.401	-18.3493	-17.8083	-15.8835	-15.1337	-22.0723	-17.8188	-18.3936	-17.7898	-23.8045	-25.3189	-20.6059	-17.647	-11.8526	-14.4478	-14.4538	-23.6488	-16.5506	-16.2495	-24.2129	-22.6301	-22.0633	-22.612
9.31066	-19.8748	-18.1478	-18.5044	-15.1537	-14.9258	-21.3013	-17.7345	-18.1225	-17.7891	-22.9517	-23.7624	-20.3509	-18.5638	-13.2863	-13.4221	-14.5417	-22.7238	-16.4607	-16.4311	-23.7421	-23.0322	-22.0762	-23.2134	-17.2707	-15.7998	-15.5278	-20.3329	-18.9147	-18.2411	-16.3812	-15.8298	-22.8705	-18.2633	-19.1157	-18.4076	-24.2876	-25.8665	-21.0995	-18.1358	-13.1699	-15.1858	-15.0425	-24.1639	-17.2583	-16.7262	-24.5903	-23.1074	-22.6276	-23.2985
9.97892	-20.4316	-18.6558	-19.0024	-15.7541	-15.743	-21.7471	-18.3565	-18.57	-18.3768	-23.3138	-24.2372	-20.7015	-18.9105	-14.3396	-14.1853	-15.189	-23.2083	-17.0463	-17.1226	-24.3646	-23.3847	-22.5599	-23.7819	-17.7397	-16.4814	-15.9685	-21.1728	-19.3467	-18.9065	-16.8887	-16.3907	-23.5181	-18.7553	-19.9438	-19.13	-24.792	-26.5262	-21.6354	-18.9342	-14.6258	-15.802	-15.6578	-24.8089	-17.8834	-17.4522	-24.9013	-23.6604	-23.2331	-23.9609
10.6951	-21.043	-19.0978	-19.4768	-16.256	-16.5606	-22.2334	-18.9005	-18.9967	-19.0456	-23.5575	-24.5767	-21.1569	-19.3821	-15.4396	-14.8474	-15.9385	-23.6588	-17.877	-17.8073	-24.8916	-23.7696	-23.1203	-24.334	-18.1379	-17.1518	-16.4123	-21.8216	-19.6318	-19.3686	-17.3712	-16.9307	-24.0762	-19.2257	-20.5641	-19.6409	-25.1531	-27.23	-22.2785	-19.724	-15.9182	-16.3488	-16.2002	-25.2	-18.6561	-18.1702	-25.4043	-24.2208	-23.9336	-24.5625
11.4628	-21.7789	-19.4578	-19.8924	-16.8078	-17.2616	-22.6362	-19.3678	-19.3846	-19.7581	-23.706	-24.7837	-21.524	-19.874	-16.4199	-15.4187	-16.6653	-24.081	-18.7751	-18.3919	-25.2981	-24.1753	-23.6043	-24.7998	-18.3349	-17.7272	-17.0344	-22.561	-19.9755	-19.8628	-17.9316	-17.6151	-24.7298	-19.7756	-21.1237	-20.2029	-25.6005	-27.9379	-22.9672	-20.4317	-16.9654	-16.8975	-16.7733	-25.6341	-19.4749	-18.7133	-25.9044	-24.786	-24.6683	-25.1438
12.2855	-22.5054	-19.8906	-20.2755	-17.464	-17.9037	-23.0314	-19.71	-19.7471	-20.4979	-23.9166	-24.754	-21.7239	-20.5175	-17.2739	-16.1484	-17.4292	-24.4238	-19.3421	-18.8875	-25.6555	-24.6011	-24.0838	-25.2766	-18.432	-18.1729	-17.6002	-23.2824	-20.4155	-20.3164	-18.4244	-18.208	-25.3657	-20.2046	-21.7246	-20.6978	-26.0951	-28.4021	-23.4839	-21.0636	-17.8609	-17.4074	-17.3009	-26.2657	-20.1292	-19.3416	-26.5093	-25.2354	-25.1934	-25.7202
13.1673	-23.0002	-20.3647	-20.6167	-18.1639	-18.5317	-23.2875	-20.1264	-19.9008	-21.0082	-24.1587	-24.8851	-21.8752	-21.1587	-18.0279	-16.8304	-18.0506	-24.5821	-19.8589	-19.3523	-25.9305	-24.8433	-24.5804	-25.7232	-18.6516	-18.5657	-18.1152	-23.932	-20.8437	-20.8729	-18.8151	-18.9279	-26.0443	-20.521	-22.243	-21.1939	-26.5202	-28.6863	-23.9634	-21.7673	-18.5968	-17.8501	-17.8613	-26.9058	-20.6642	-19.9613	-27.0695	-25.4938	-25.4329	-26.277
14.1123	-23.3557	-20.8452	-21.0297	-18.8248	-19.1169	-23.4923	-20.4789	-20.1714	-21.5201	-24.3604	-25.0242	-21.9235	-21.8826	-18.5889	-17.5187	-18.531	-24.6194	-20.3859	-19.789	-26.3054	-24.9975	-24.8899	-26.0439	-18.943	-18.9704	-18.566	-24.5961	-21.1597	-21.4093	-19.2533	-19.5531	-26.5343	-20.9697	-22.8371	-21.5827	-26.9032	-28.9375	-24.3593	-22.4023	-19.2529	-18.2179	-18.4789	-27.5505	-21.2253	-20.5932	-27.5392	-25.6782	-25.7174	-26.8031
15.1252	-23.7198	-21.3069	-21.4871	-19.474	-19.8184	-23.4327	-20.9622	-20.484	-22.0494	-24.5682	-24.9207	-21.9928	-22.4719	-19.081	-18.1976	-18.9441	-24.7718	-20.6842	-20.1508	-26.798	-25.3245	-24.8747	-26.3587	-19.2952	-19.3175	-18.989	-25.2353	-21.6329	-21.8986	-19.9059	-20.2836	-27.0989	-21.531	-23.2935	-22.0299	-27.2454	-29.0995	-24.7736	-23.0153	-19.8658	-18.7108	-19.0583	-28.2597	-21.8298	-21.2319	-28.0065	-25.8514	-26.1226	-27.2884
16.2108	-24.1692	-21.9671	-22.0036	-20.216	-20.6231	-23.3076	-21.5643	-20.8648	-22.5297	-24.9326	-24.7473	-21.9883	-23.08	-19.4484	-18.885	-19.4704	-25.0158	-20.9064	-20.5032	-27.3333	-25.685	-25.1085	-26.6577	-19.5486	-19.7965	-19.3008	-25.5902	-22.2985	-22.4818	-20.568	-20.9034	-27.801	-21.9739	-23.6454	-22.5355	-27.4123	-29.4528	-25.2896	-23.5193	-20.2716	-19.3581	-19.5863	-28.9233	-22.2974	-21.8192	-28.5234	-26.1847	-26.6043	-27.7669
17.3743	-24.6064	-22.6623	-22.5052	-21.0511	-21.3352	-23.5177	-22.1289	-21.1273	-22.9381	-25.0969	-24.6487	-22.034	-23.7394	-19.9388	-19.5081	-20.0518	-25.2643	-21.202	-20.9247	-27.8107	-25.9511	-25.4626	-26.9149	-19.7963	-20.3487	-19.683	-25.808	-22.9058	-23.1771	-21.212	-21.5899	-28.3554	-22.5562	-23.9825	-22.9256	-27.6304	-29.8422	-25.8482	-23.9947	-20.6506	-20.0914	-20.1232	-29.5806	-22.7557	-22.4643	-29.1287	-26.5086	-27.0648	-28.1578
18.6213	-24.9721	-23.4182	-23.0213	-21.7597	-22.0034	-23.8384	-22.633	-21.3295	-23.2523	-25.2105	-24.7149	-22.1537	-24.3321	-20.4591	-20.1025	-20.5745	-25.5682	-21.6081	-21.3719	-28.2387	-26.218	-25.7988	-27.1281	-20.0766	-20.8035	-20.151	-25.9833	-23.5584	-23.8701	-21.8214	-22.4747	-28.9795	-23.2963	-24.2558	-23.3483	-27.9065	-30.1066	-26.5009	-24.505	-21.1026	-20.7647	-20.6907	-30.188	-23.4027	-23.0307	-29.9117	-26.9295	-27.3496	-28.3464
19.9578	-25.3698	-24.2086	-23.6427	-22.271	-22.5603	-24.1791	-23.0357	-21.5893	-23.4879	-25.269	-24.9473	-22.4583	-24.8168	-21.0437	-20.6596	-21.1336	-25.8408	-22.0347	-21.8365	-28.7064	-26.4495	-26.1444	-27.249	-20.4415	-21.2997	-20.5765	-26.2644	-24.1435	-24.6193	-22.4101	-23.2418	-29.6003	-23.9344	-24.4038	-23.6518	-28.2289	-30.2745	-27.1266	-25.0664	-21.4851	-21.2304	-21.2865	-30.8217	-24.0405	-23.5653	-30.8308	-27.199	-27.5857	-28.5187
21.3903	-25.8011	-24.8093	-24.308	-22.7482	-23.2298	-24.7567	-23.4184	-22.0017	-23.7455	-25.3921	-25.3749	-22.9194	-25.2575	-21.576	-21.1185	-21.6864	-26.2799	-22.4493	-22.3193	-29.1447	-26.7498	-26.5834	-27.4204	-20.898	-21.908	-21.0762	-26.6299	-24.8696	-25.3874	-22.9908	-23.803	-30.1832	-24.4603	-24.6924	-23.9555	-28.5696	-30.6272	-27.7777	-25.5725	-21.8409	-21.6706	-21.9018	-31.4375	-24.6846	-24.1015	-31.5836	-27.4914	-27.8516	-28.7175
22.9255	-26.2485	-25.3887	-25.0548	-23.368	-23.8488	-25.3703	-23.8118	-22.4501	-24.043	-25.6279	-25.8553	-23.4345	-25.612	-21.9932	-21.6521	-22.1162	-26.8664	-23.0546	-22.9435	-29.5645	-27.1024	-27.1235	-27.6316	-21.449	-22.5459	-21.5192	-26.973	-25.6943	-26.0676	-23.6477	-24.3916	-30.8335	-24.8532	-25.0581	-24.2884	-28.9077	-31.1036	-28.4071	-25.98	-22.1457	-22.1636	-22.4674	-31.9272	-25.1072	-24.6564	-32.2704	-27.7908	-28.1056	-29.0687
24.571	-26.6414	-25.9791	-25.693	-23.9194	-24.4918	-25.9732	-24.2218	-22.8199	-24.355	-25.9271	-26.3621	-23.8514	-25.8795	-22.3384	-22.2176	-22.516	-27.5203	-23.7066	-23.6057	-29.7961	-27.5003	-27.5626	-28.0459	-21.9231	-23.0949	-21.8986	-27.2561	-26.4254	-26.6271	-24.3538	-24.8882	-31.4663	-25.1415	-25.3871	-24.7015	-29.3615	-31.6206	-29.0008	-26.2487	-22.2775	-22.6927	-23.0036	-32.3222	-25.5211	-25.1375	-33.0876	-28.117	-28.4999	-29.3435
26.3345	-26.9832	-26.5932	-26.2292	-24.508	-25.1301	-26.3698	-24.5405	-23.0581	-24.7241	-26.2051	-26.6997	-24.0806	-26.2915	-22.6354	-22.7705	-22.9506	-28.0124	-24.264	-24.132	-30.0219	-27.8066	-27.8403	-28.3433	-22.3298	-23.6509	-22.2345	-27.5127	-26.8929	-27.2156	-25.0476	-25.5319	-31.8698	-25.5174	-25.6888	-25.2872	-29.8581	-32.1266	-29.5794	-26.5668	-22.5351	-23.0806	-23.5341	-32.5957	-25.8737	-25.6966	-33.6791	-28.3788	-28.8546	-29.5905
28.2246	-27.0615	-27.1897	-26.633	-25.043	-25.7161	-26.5157	-24.76	-23.2649	-25.0968	-26.481	-26.8404	-24.1686	-26.8582	-22.8821	-23.2504	-23.446	-28.2317	-24.6811	-24.6347	-30.304	-28.0165	-27.9851	-28.6168	-22.6242	-24.0987	-22.6368	-27.7392	-27.3478	-27.8195	-25.6351	-26.2455	-32.1912	-25.7777	-25.9369	-25.8849	-30.1795	-32.4154	-30.0367	-27.0524	-22.8709	-23.4864	-23.9803	-32.9508	-26.2908	-26.2718	-34.117	-28.5347	-29.2658	-29.794
30.2504	-27.1417	-27.7175	-27.0245	-25.5936	-26.2924	-26.6115	-25.0464	-23.4711	-25.5201	-26.7061	-26.8908	-24.1389	-27.5664	-23.1	-23.6631	-24.0169	-28.226	-25.0311	-25.1145	-30.5233	-28.2618	-28.113	-28.8715	-22.8055	-24.4649	-23.1157	-27.8762	-27.9138	-28.3377	-26.0559	-26.911	-32.6851	-25.8634	-26.2732	-26.4826	-30.3793	-32.5713	-30.5126	-27.721	-23.1945	-23.806	-24.3652	-33.3686	-26.6626	-26.7294	-34.5479	-28.6986	-29.4339	-30.0489
32.4216	-27.3749	-28.2503	-27.4845	-26.2379	-26.9029	-26.6843	-25.3946	-23.7526	-26.0402	-26.8709	-26.9877	-24.2063	-28.3608	-23.3867	-24.085	-24.4901	-28.18	-25.3423	-25.5312	-30.7263	-28.4752	-28.2376	-29.0459	-22.9305	-24.854	-23.6111	-28.1108	-28.4786	-28.8129	-26.5354	-27.5046	-33.2055	-26.0556	-26.7084	-27.0263	-30.6465	-32.7703	-31.0567	-28.616	-23.5631	-24.2223	-24.7256	-33.9518	-26.9548	-27.0571	-34.9512	-28.9753	-29.4711	-30.2463
34.7486	-27.7515	-28.7773	-28.013	-26.9273	-27.4785	-26.8535	-25.7046	-24.1061	-26.5378	-27.1596	-27.1878	-24.3533	-29.1667	-23.5948	-24.6704	-24.8825	-28.3026	-25.7649	-25.989	-31.0682	-28.7073	-28.3998	-29.1592	-23.0686	-25.2833	-24.0926	-28.4054	-29.1378	-29.3189	-27.1143	-28.1098	-33.7932	-26.3349	-27.1452	-27.5188	-30.8187	-33.0275	-31.6975	-29.6214	-23.933	-24.7487	-25.0735	-34.4203	-27.2004	-27.3693	-35.3346	-29.257	-29.5269	-30.2842
37.2426	-28.2085	-29.34	-28.563	-27.5555	-28.0797	-27.1359	-25.9706	-24.4115	-27.0111	-27.4754	-27.5328	-24.6168	-29.9612	-23.8215	-25.2	-25.3146	-28.5877	-26.2364	-26.5361	-31.4292	-28.8752	-28.5921	-29.2839	-23.2752	-25.9021	-24.6058	-28.7099	-29.7967	-29.9257	-27.7827	-28.6405	-34.3864	-26.7423	-27.6102	-28.1531	-31.0222	-33.4113	-32.3805	-30.5303	-24.3372	-25.2759	-25.4732	-34.874	-27.4999	-27.8038	-35.537	-29.437	-29.5854	-30.2595
39.9157	-28.5704	-29.9344	-29.1584	-28.0805	-28.558	-27.5187	-26.328	-24.7222	-27.4695	-27.7879	-27.9033	-25.0572	-30.6848	-24.0616	-25.7293	-25.7991	-29.0166	-26.7823	-27.1147	-31.7772	-29.0739	-28.8517	-29.4853	-23.6005	-26.5868	-25.1521	-29.1225	-30.4273	-30.4413	-28.4791	-29.0636	-34.9987	-27.1593	-27.9999	-28.6484	-31.2505	-33.6919	-33.0397	-31.3364	-24.5923	-25.7287	-25.8019	-35.3243	-27.8293	-28.2182	-35.7628	-29.6541	-29.7716	-30.2435
42.7805	-28.7487	-30.5775	-29.7032	-28.591	-29.0872	-27.8361	-26.768	-25.0335	-27.7763	-28.0577	-28.2764	-25.4383	-31.3817	-24.3582	-26.2627	-26.1483	-29.2987	-27.3714	-27.6468	-31.9971	-29.2197	-29.0264	-29.7817	-23.9699	-27.1901	-25.5899	-29.4835	-30.9842	-30.956	-29.1086	-29.4658	-35.5658	-27.5581	-28.3978	-28.9205	-31.4235	-33.9421	-33.6275	-32.0217	-24.7447	-26.0946	-26.1843	-35.7596	-28.1107	-28.58	-36.0246	-29.8103	-29.8902	-30.2496
45.8511	-28.9088	-31.1238	-30.0562	-29.1094	-29.5781	-28.0314	-27.081	-25.3139	-28.0694	-28.2804	-28.591	-25.6916	-32.0078	-24.6434	-26.7298	-26.4463	-29.4347	-27.7665	-28.0976	-32.1439	-29.3766	-29.1435	-30.0916	-24.3451	-27.721	-25.999	-29.7936	-31.343	-31.4321	-29.6297	-29.8928	-36.0031	-27.9539	-28.7358	-28.9816	-31.5737	-34.2412	-34.2023	-32.5718	-24.8687	-26.4531	-26.5063	-36.1069	-28.353	-28.8107	-36.2186	-29.9635	-29.8685	-30.4337
49.1419	-29.0439	-31.5095	-30.4347	-29.645	-30.0842	-28.2372	-27.3828	-25.5384	-28.3161	-28.5772	-28.9066	-25.975	-32.5859	-24.9189	-27.1575	-26.7227	-29.584	-28.2147	-28.5936	-32.2797	-29.6566	-29.3099	-30.4623	-24.6941	-28.1726	-26.5547	-30.0079	-31.6085	-31.9778	-30.1397	-30.3081	-36.3789	-28.3015	-29.0198	-29.1482	-31.7428	-34.6391	-34.7574	-33.11	-25.0506	-26.7909	-26.8296	-36.5227	-28.6397	-29.0106	-36.4744	-30.1651	-29.885	-30.7307
52.669	-29.1219	-31.8092	-30.8881	-30.1765	-30.5095	-28.5761	-27.628	-25.8816	-28.6582	-28.9177	-29.314	-26.3278	-33.0847	-25.2546	-27.5304	-26.9644	-29.8917	-28.671	-29.135	-32.4982	-29.9135	-29.5799	-30.8715	-25.0602	-28.6596	-27.2071	-30.1873	-31.8614	-32.538	-30.7251	-30.7777	-36.7272	-28.5318	-29.2881	-29.5017	-31.9682	-34.9952	-35.2941	-33.6723	-25.3855	-27.0808	-27.1669	-37.0414	-29.0646	-29.4169	-36.766	-30.389	-30.069	-31.075
56.4493	-29.3269	-32.1642	-31.4257	-30.7443	-31.0251	-28.9654	-27.8607	-26.2591	-29.0832	-29.3495	-29.7775	-26.73	-33.6127	-25.567	-27.9685	-27.2626	-30.2719	-29.2478	-29.8228	-32.7889	-30.2301	-30.0624	-31.3432	-25.4918	-29.1791	-27.8331	-30.3165	-32.1793	-33.0919	-31.3912	-31.2279	-37.2031	-28.7883	-29.6146	-29.8819	-32.3039	-35.4422	-35.8226	-34.2849	-25.839	-27.3322	-27.5389	-37.6008	-29.6595	-29.9989	-37.1375	-30.6847	-30.4041	-31.5196
60.5008	-29.5685	-32.6479	-32.0109	-31.3705	-31.5838	-29.4338	-28.0767	-26.6203	-29.564	-29.8008	-30.2512	-27.0604	-34.2439	-25.9976	-28.5064	-27.802	-30.6175	-29.9415	-30.613	-33.1625	-30.5183	-30.6777	-31.9245	-25.9787	-29.7334	-28.3791	-30.4602	-32.6843	-33.6662	-32.1327	-31.7763	-37.811	-28.9622	-29.9364	-30.3356	-32.738	-35.9728	-36.3656	-34.9907	-26.3327	-27.8053	-28.0178	-38.2141	-30.3258	-30.6419	-37.4167	-31.0752	-31.056	-32.0709
64.8432	-29.8875	-33.2868	-32.5983	-32.0557	-32.1815	-29.9766	-28.3187	-26.9985	-30.1416	-30.2468	-30.7518	-27.4463	-34.9099	-26.5205	-29.19	-28.5528	-30.9848	-30.631	-31.4335	-33.5096	-30.8694	-31.3536	-32.5866	-26.5098	-30.3095	-28.9977	-30.674	-33.3751	-34.2684	-32.929	-32.4628	-38.5336	-29.1672	-30.3205	-30.9004	-33.1793	-36.5497	-37.0466	-35.6629	-26.9523	-28.4509	-28.6911	-38.8825	-31.1143	-31.4285	-37.6842	-31.4936	-31.7743	-32.7194
69.4972	-30.2162	-33.9663	-33.2215	-32.7142	-32.8939	-30.5424	-28.6301	-27.4295	-30.7032	-30.7533	-31.3174	-27.9545	-35.5496	-27.0974	-29.9878	-29.4296	-31.4789	-31.3414	-32.2927	-33.8672	-31.2878	-32.0451	-33.3156	-26.9728	-30.8447	-29.6102	-30.9191	-34.1025	-34.852	-33.6049	-33.1657	-39.1773	-29.4048	-30.6923	-31.4987	-33.7051	-37.1785	-37.7576	-36.4242	-27.6465	-29.3365	-29.4358	-39.4674	-31.8351	-32.2166	-37.9422	-31.8891	-32.5142	-33.4454
74.4853	-30.4823	-34.6103	-33.7667	-33.4551	-33.601	-31.1596	-28.9827	-27.8576	-31.2801	-31.2547	-31.9226	-28.5233	-36.2065	-27.7577	-30.7795	-30.3743	-32.0565	-32.0218	-33.0656	-34.1528	-31.6864	-32.744	-34.0889	-27.4415	-31.3392	-30.26	-31.1777	-34.7543	-35.3927	-34.2164	-33.9369	-39.7122	-29.7198	-31.0829	-32.08	-34.302	-37.7274	-38.4031	-37.1975	-28.3791	-30.2612	-30.3261	-39.9767	-32.5304	-32.9212	-38.0924	-32.3061	-33.1692	-34.2537
79.8313	-30.7729	-35.0975	-34.2613	-34.1976	-34.2934	-31.7841	-29.2552	-28.2307	-31.7865	-31.7887	-32.5342	-29.1677	-36.845	-28.5329	-31.5168	-31.3031	-32.5858	-32.7626	-33.7291	-34.3215	-32.1013	-33.3957	-34.8182	-27.9188	-31.8676	-30.9218	-31.4397	-35.2219	-35.9598	-34.7711	-34.682	-40.189	-29.9988	-31.4969	-32.6182	-34.8848	-38.2162	-39.1089	-37.9722	-29.1513	-31.1675	-31.3111	-40.4358	-33.3252	-33.6384	-38.1778	-32.7124	-33.6942	-34.9546
85.5611	-30.9977	-35.5427	-34.7697	-34.9215	-34.9229	-32.511	-29.4951	-28.6437	-32.251	-32.338	-33.1515	-29.8634	-37.503	-29.2979	-32.265	-32.1912	-33.1932	-33.5034	-34.3384	-34.496	-32.5022	-33.9772	-35.4772	-28.514	-32.4387	-31.5576	-31.5773	-35.6259	-36.519	-35.4001	-35.4421	-40.6974	-30.191	-31.9283	-33.1011	-35.4096	-38.675	-39.8666	-38.8225	-29.8943	-32.0283	-32.2404	-40.8813	-34.1939	-34.366	-38.1192	-33.0862	-34.2106	-35.6177
91.7021	-31.2508	-36.0292	-35.2733	-35.6864	-35.6122	-33.3152	-29.6857	-29.0936	-32.7919	-32.8426	-33.8212	-30.6544	-38.1949	-30.0451	-33.0138	-33.0549	-33.8887	-34.2504	-34.9362	-34.6894	-32.8072	-34.5051	-36.0306	-29.1705	-33.0789	-32.1962	-31.7639	-36.0946	-37.0274	-36.0331	-36.2193	-41.2109	-30.4162	-32.2819	-33.5744	-35.8883	-39.099	-40.5325	-39.7493	-30.6338	-32.8136	-33.1335	-41.3586	-35.0744	-35.096	-37.9309	-33.3608	-34.7835	-36.2043
98.2839	-31.4797	-36.6137	-35.7926	-36.4314	-36.3983	-34.182	-29.8516	-29.6071	-33.3377	-33.345	-34.6544	-31.5188	-38.9142	-30.7829	-33.7923	-33.8659	-34.625	-35.0203	-35.5673	-34.8951	-32.969	-35.0218	-36.5697	-29.9456	-33.816	-32.8971	-32.0884	-36.649	-37.5483	-36.7393	-37.0122	-41.7129	-30.6073	-32.5992	-34.1497	-36.2959	-39.4995	-41.291	-40.728	-31.344	-33.5902	-33.9787	-41.8769	-35.8695	-35.883	-37.8153	-33.5495	-35.3144	-36.7297
[truncated: 3 more columns]

## Sheet: 11b 10Hz power
	10Hz random stimulation																						Control
3.07137	-13.6022	-15.1763	-13.9397	-13.5859	-8.38391	-15.4889	-7.67082	-9.97499	-14.5013	-20.3364	-11.2151	-7.75272	-15.6431	-11.0364	-19.9888	-10.6467	-10.8235	-10.2047	-15.4063	-16.4003	-15.4469	-10.3439	-14.0515	-15.7102	-14.4714	-13.7263	-8.60996	-15.6115	-8.62422	-10.7947	-14.956	-20.3102	-11.419	-7.75248	-16.6906	-11.4533	-20.1415	-10.2516	-10.8849	-10.8564	-16.119	-16.9065	-15.3263	-10.8073
3.29181	-13.9234	-15.3353	-14.0491	-13.4723	-8.48536	-15.5306	-7.92534	-9.99862	-14.1939	-20.1049	-11.1773	-7.77155	-15.1399	-10.9049	-19.8095	-10.8909	-10.9017	-10.2225	-15.3825	-16.0963	-15.292	-10.2373	-14.051	-16.0719	-14.508	-13.7474	-8.73815	-15.4465	-8.94706	-10.6502	-14.5972	-20.035	-11.3663	-7.4952	-16.3436	-11.4907	-20.0927	-10.3422	-10.9299	-10.9162	-16.0799	-16.6841	-15.026	-10.8274
3.52808	-14.1835	-15.694	-14.2398	-13.4209	-8.6275	-15.5769	-8.13	-10.0711	-14.1445	-19.7198	-11.1795	-7.92874	-14.8614	-10.8162	-19.7205	-11.1677	-11.177	-10.1911	-15.4141	-15.9076	-15.2682	-10.2327	-14.1523	-16.4317	-14.8622	-13.574	-8.8569	-15.3553	-9.17318	-10.5592	-14.2875	-19.6995	-11.5323	-7.63697	-16.1332	-11.6411	-20.2272	-10.3662	-10.8842	-10.8589	-15.9847	-16.5495	-14.9305	-10.8078
3.7813	-14.5742	-15.9923	-14.7295	-13.5198	-8.80977	-15.7357	-8.63522	-10.2136	-14.3826	-19.6283	-11.5011	-8.21349	-15.0031	-11.0491	-19.754	-11.2658	-11.4808	-10.2327	-15.5168	-15.9949	-15.274	-10.4411	-14.3438	-16.6375	-15.2271	-13.6497	-8.9809	-15.5709	-9.39106	-10.5293	-14.24	-19.5143	-11.8664	-7.93837	-16.1654	-11.7304	-20.3749	-10.5005	-11.0386	-10.9477	-15.9257	-16.6625	-15.097	-11.0935
4.0527	-15.0781	-16.4109	-15.3232	-13.8992	-9.12379	-15.9998	-9.07897	-10.46	-14.5879	-19.6578	-12.0558	-8.54509	-15.6099	-11.4681	-20.03	-11.2784	-11.7152	-10.4599	-15.8681	-16.191	-15.3207	-10.8933	-14.7019	-16.9413	-15.6432	-13.9466	-9.17425	-15.9724	-9.57862	-10.7493	-14.6267	-19.6062	-12.3301	-8.39287	-16.4764	-11.9866	-20.7442	-10.8895	-11.4469	-11.2394	-16.2593	-17.1429	-15.1956	-11.645
4.34358	-15.5454	-17.075	-15.8133	-14.3414	-9.58673	-16.4945	-9.35856	-10.8865	-15.0415	-19.6755	-12.5911	-8.85076	-16.3638	-11.9726	-20.4312	-11.647	-12.0862	-10.8246	-16.542	-16.548	-15.3847	-11.5016	-15.1199	-17.2976	-15.8941	-14.3825	-9.70424	-16.6522	-9.92072	-11.2103	-15.243	-19.9624	-12.8162	-8.8841	-17.109	-12.4302	-21.1866	-11.4918	-12.2347	-11.8219	-16.7492	-17.8232	-15.4592	-12.3293
4.65533	-15.9271	-17.525	-16.0557	-14.733	-10.3192	-16.9899	-9.59863	-11.2802	-15.4999	-19.7518	-13.1995	-9.04143	-17.0066	-12.4854	-20.8936	-12.1737	-12.5797	-11.2603	-16.8459	-16.9773	-15.3422	-12.1103	-15.7092	-17.636	-16.178	-14.8103	-10.2546	-17.3991	-10.3536	-11.763	-15.8038	-20.32	-13.4259	-9.12475	-17.6313	-12.8066	-21.7587	-12.1957	-12.9714	-12.4012	-17.2975	-18.5293	-15.648	-13.0229
4.98946	-16.2287	-17.8143	-16.1652	-15.1058	-11.2535	-17.4883	-9.89908	-11.6949	-16.0189	-19.7153	-13.7694	-9.22274	-17.4055	-13.0215	-21.3579	-12.8412	-12.7947	-11.8769	-17.0606	-17.4151	-15.4487	-12.629	-16.1887	-18.0805	-16.4451	-15.1938	-10.7611	-18.1497	-10.5009	-12.295	-16.3179	-20.6903	-14.0331	-9.39007	-17.9654	-13.2177	-22.2781	-12.6641	-13.4815	-12.9117	-17.4589	-19.2059	-15.9447	-13.3787
5.34757	-16.4341	-17.797	-16.3574	-15.5712	-11.9388	-17.9483	-10.1735	-12.1015	-16.4038	-19.5512	-14.3779	-9.32431	-17.7119	-13.2424	-21.8816	-13.32	-12.9086	-12.5628	-17.1861	-17.6808	-15.4654	-13.1835	-16.6594	-18.4013	-16.6919	-15.7666	-11.3196	-18.7322	-10.9059	-12.6284	-17.0254	-20.6797	-14.5302	-9.69057	-17.9761	-13.3872	-22.6901	-13.1637	-13.7261	-13.3888	-17.5921	-19.5923	-16.0847	-13.4717
5.73138	-16.5576	-17.7458	-16.4929	-16.0469	-12.6482	-18.3069	-10.4283	-12.3769	-16.8074	-19.4641	-14.9264	-9.56144	-17.6695	-13.2318	-22.13	-13.7804	-13.1973	-13.0922	-17.1182	-17.8638	-15.4793	-13.6711	-17.1259	-18.3774	-16.8967	-16.1992	-12.0285	-19.2784	-11.3535	-12.9085	-17.6553	-20.8318	-15.0591	-9.85228	-17.7054	-13.5045	-23.1522	-13.7258	-13.9427	-13.9193	-17.7446	-19.9129	-16.4331	-13.7203
6.14274	-16.7286	-17.8038	-16.8065	-16.5954	-13.3494	-18.7204	-10.7016	-12.6446	-17.3795	-19.5402	-15.5783	-9.6999	-17.5106	-13.3439	-22.4848	-14.2764	-13.5751	-13.5973	-17.1196	-18.1271	-15.4943	-14.016	-17.5514	-18.3848	-17.0447	-16.547	-12.5484	-19.7232	-11.8817	-13.4579	-18.0711	-21.1118	-15.6362	-9.88205	-17.5777	-13.8176	-23.7421	-14.2043	-14.3596	-14.1906	-17.8787	-20.0773	-16.849	-14.0393
6.58363	-16.9482	-18.105	-17.2333	-17.104	-13.9879	-19.2204	-11.1535	-12.9408	-18.0851	-19.652	-16.031	-9.81952	-17.5145	-13.5861	-22.9569	-14.8097	-14.0692	-13.992	-17.2694	-18.4897	-15.7179	-14.3493	-17.9153	-18.541	-17.3055	-17.0058	-13.1182	-20.4389	-12.5148	-13.7881	-18.6036	-21.3323	-15.9839	-9.98289	-17.5958	-14.1114	-24.4321	-14.7122	-14.8771	-14.5581	-18.0203	-20.2953	-17.2483	-14.4194
7.05616	-17.1897	-18.3541	-17.7503	-17.5957	-14.6818	-19.8079	-11.6605	-13.3736	-18.7359	-20.1736	-16.5757	-9.84756	-17.4727	-14.0801	-23.5887	-15.4863	-14.6943	-14.3531	-17.4131	-19.0733	-16.0838	-14.7492	-18.2275	-18.7853	-17.4166	-17.4053	-13.9042	-21.1687	-13.1765	-14.0987	-19.2704	-21.527	-16.3786	-10.127	-17.6311	-14.4413	-25.1625	-15.274	-15.3446	-15.0085	-18.1918	-20.4272	-17.3778	-14.9507
7.5626	-17.6073	-18.4183	-18.0409	-18.0221	-15.3487	-20.4647	-12.1491	-13.6652	-19.2534	-20.9055	-17.022	-10.2516	-17.2381	-14.5939	-24.2541	-16.1595	-15.3679	-14.8003	-17.6266	-19.7094	-16.6553	-15.1197	-18.4992	-18.7333	-17.4372	-17.9839	-14.5631	-21.7835	-13.6605	-14.5633	-19.8311	-22.0385	-16.8553	-10.3875	-17.6499	-14.8738	-25.7824	-15.9088	-15.8945	-15.7194	-18.4561	-20.7429	-17.5381	-15.5443
8.1054	-18.1393	-18.3199	-18.2151	-18.5559	-16.076	-21.1355	-12.6928	-14.0774	-19.8358	-21.7932	-17.5709	-10.7991	-17.2546	-14.9701	-24.8431	-16.9498	-16.0649	-15.3912	-17.9045	-20.4904	-17.4228	-15.585	-18.8536	-18.8401	-17.6819	-18.551	-15.2793	-22.3358	-13.9885	-14.686	-20.4746	-22.6202	-17.3349	-10.847	-17.8042	-15.325	-26.3542	-16.4838	-16.587	-16.4528	-18.9488	-21.1112	-17.9753	-16.0308
8.68715	-18.7761	-18.338	-18.5375	-19.1317	-16.6508	-21.8971	-13.2099	-14.578	-20.3428	-22.6083	-18.1908	-11.5287	-17.3251	-15.283	-25.2471	-17.8132	-16.8147	-16.0668	-18.3515	-21.2367	-18.2338	-16.1953	-19.1839	-18.9057	-18.1258	-19.0415	-15.8664	-22.9082	-14.4899	-14.7691	-21.0908	-23.3524	-17.8937	-11.587	-18.0011	-15.8751	-26.9505	-17.2217	-17.1834	-17.2437	-19.727	-21.5631	-18.5701	-16.4328
9.31066	-19.4628	-18.6275	-18.8664	-19.6506	-17.2414	-22.4627	-13.7462	-15.0965	-20.6818	-23.464	-18.687	-12.3095	-17.6342	-15.8428	-25.4904	-18.5183	-17.6533	-16.8769	-19.043	-21.7707	-19.0528	-16.7716	-19.6915	-19.2169	-18.7931	-19.5938	-16.5375	-23.498	-15.0357	-15.0798	-21.6059	-24.3147	-18.5087	-12.3617	-18.3414	-16.4946	-27.3284	-17.9073	-17.7011	-18.0195	-20.5274	-22.1373	-19.3482	-16.8794
9.97892	-20.0362	-19.1134	-19.4567	-20.1159	-17.7841	-22.7782	-14.3065	-15.5735	-21.213	-24.184	-19.2823	-13.0608	-18.1468	-16.5077	-25.9485	-19.137	-18.3672	-17.6017	-19.8335	-22.3247	-20.0135	-17.306	-20.3089	-19.7374	-19.5731	-20.3309	-17.2689	-24.1435	-15.4552	-15.5434	-22.0421	-25.4943	-18.9918	-13.1325	-18.7083	-17.0498	-27.8713	-18.6815	-18.3771	-18.6758	-21.3856	-22.9177	-20.3362	-17.3246
10.6951	-20.4116	-19.7818	-20.17	-20.5362	-18.2137	-23.194	-14.9729	-16.0873	-21.8198	-24.7579	-19.8608	-13.8645	-18.7644	-17.1685	-26.4503	-19.6968	-18.9725	-18.3328	-20.5624	-22.8282	-20.8306	-17.7594	-20.8474	-20.4599	-20.328	-20.9671	-17.853	-24.7755	-15.9541	-16.096	-22.5285	-26.5551	-19.4815	-13.7263	-19.1634	-17.7308	-28.4556	-19.3662	-19.087	-19.3832	-22.1156	-23.6037	-21.0597	-17.6613
11.4628	-20.8335	-20.4901	-20.798	-20.9029	-18.6273	-23.5957	-15.5693	-16.6644	-22.362	-25.1763	-20.508	-14.6544	-19.5354	-17.7923	-26.9293	-20.0077	-19.6195	-18.9621	-21.1712	-23.3072	-21.5976	-18.1377	-21.3322	-21.2158	-21.0195	-21.5184	-18.4665	-25.2983	-16.4827	-16.4763	-23.1834	-27.1596	-20.1237	-14.3005	-19.7887	-18.3025	-28.9108	-20.0215	-19.741	-20.1726	-22.5328	-24.1102	-21.69	-18.1767
12.2855	-21.2345	-21.4022	-21.3344	-21.4232	-19.0988	-24.01	-16.2616	-17.0527	-22.8951	-25.468	-21.2303	-15.2483	-20.3555	-18.4428	-27.3712	-20.3325	-20.0879	-19.6286	-21.7202	-23.737	-22.2315	-18.5137	-21.9616	-21.9853	-21.6576	-21.973	-19.037	-25.857	-17.0509	-17.0374	-23.855	-27.5614	-20.8169	-14.86	-20.5804	-18.7877	-29.435	-20.5983	-20.1663	-20.9231	-23.0331	-24.5171	-22.2025	-18.7799
13.1673	-21.6674	-22.412	-21.9615	-21.947	-19.6343	-24.5194	-16.8654	-17.391	-23.3973	-25.5701	-21.7123	-15.8937	-21.1034	-19.0631	-27.8597	-20.6827	-20.5685	-20.398	-22.312	-24.2484	-22.5804	-18.8205	-22.5123	-22.7995	-22.1123	-22.4266	-19.5719	-26.4033	-17.7533	-17.7268	-24.3684	-27.6715	-21.5889	-15.4898	-21.396	-19.2177	-29.8854	-21.0745	-20.5978	-21.6142	-23.3994	-25.0026	-22.7666	-19.3311
14.1123	-22.2419	-23.2759	-22.443	-22.3836	-20.046	-24.9622	-17.3001	-17.8451	-23.8249	-25.7065	-22.0685	-16.444	-21.795	-19.5741	-28.2983	-21.0998	-21.0519	-21.1497	-22.8538	-24.6181	-22.8686	-19.1169	-22.9763	-23.6809	-22.6652	-22.7306	-20.0556	-26.9489	-18.3443	-18.1963	-24.8019	-27.7256	-22.2782	-16.1401	-22.1704	-19.7999	-30.3768	-21.6406	-21.0052	-22.2504	-23.8156	-25.5158	-23.2511	-19.7535
15.1252	-22.8043	-24.0292	-22.9102	-22.7877	-20.6379	-25.391	-17.6816	-18.4184	-24.2095	-25.9181	-22.4791	-16.9731	-22.4187	-19.9851	-28.4315	-21.5369	-21.5724	-21.8463	-23.3681	-24.9613	-23.0532	-19.5209	-23.4429	-24.3301	-23.3102	-22.9374	-20.6343	-27.7145	-19.0029	-18.7287	-25.2665	-27.8738	-22.9109	-16.7854	-22.5364	-20.2372	-30.8502	-22.2285	-21.5382	-22.8358	-24.281	-26.0117	-23.5534	-20.2035
16.2108	-23.2893	-24.5707	-23.3393	-23.2529	-21.1904	-25.8123	-18.1736	-19.0139	-24.6303	-26.2572	-23.1167	-17.5252	-22.9325	-20.4645	-28.5705	-22.0615	-22.1877	-22.3355	-23.9861	-25.3546	-23.2128	-20.0152	-23.9867	-24.7317	-23.8918	-23.2904	-21.2548	-28.5048	-19.6697	-19.2353	-25.7487	-27.9815	-23.5696	-17.4524	-22.8933	-20.6855	-31.2732	-22.7115	-22.2455	-23.4127	-24.8329	-26.3325	-23.6439	-20.6422
17.3743	-23.7159	-24.9752	-23.7423	-23.7175	-21.7588	-26.2972	-18.8967	-19.6386	-25.1017	-26.5777	-23.8085	-18.0586	-23.2847	-20.9953	-28.8971	-22.5832	-22.7095	-22.9689	-24.6528	-25.6104	-23.4975	-20.6684	-24.3953	-25.0184	-24.28	-23.6854	-21.7108	-29.2982	-20.3688	-19.9238	-26.2458	-28.1987	-24.0572	-17.9999	-23.2053	-21.1446	-31.6093	-23.2982	-22.9763	-24.0187	-25.3699	-26.7321	-23.918	-21.1142
18.6213	-24.1256	-25.3336	-24.1162	-24.1089	-22.1588	-26.7415	-19.6983	-20.202	-25.5709	-26.7477	-24.4489	-18.6134	-23.5361	-21.4733	-29.2889	-23.062	-23.2801	-23.6782	-25.1989	-25.8928	-23.8777	-21.2927	-24.7765	-25.4707	-24.8111	-24.186	-22.1529	-29.8924	-21.111	-20.5291	-26.6886	-28.5011	-24.4183	-18.4758	-23.5819	-21.7018	-31.9576	-23.9026	-23.61	-24.5743	-25.9291	-27.1756	-24.2346	-21.744
19.9578	-24.514	-25.6201	-24.6037	-24.4776	-22.6978	-27.1779	-20.3252	-20.7935	-25.9271	-26.8885	-25.0585	-19.2542	-23.749	-21.8633	-29.5089	-23.5399	-23.7939	-24.2875	-25.648	-26.2325	-24.2861	-21.681	-25.1401	-25.9373	-25.299	-24.5704	-22.7865	-30.3948	-21.9324	-20.9258	-27.1292	-28.96	-24.8353	-18.999	-23.9723	-22.1383	-32.2231	-24.5508	-24.2093	-25.0856	-26.4636	-27.6151	-24.6296	-22.1264
21.3903	-25.1346	-25.9526	-25.1573	-24.7723	-23.2272	-27.5386	-20.9013	-21.4322	-26.315	-27.0687	-25.4365	-19.9124	-23.8856	-22.3013	-29.74	-23.972	-24.2435	-24.964	-26.1254	-26.6538	-24.615	-21.9141	-25.6596	-26.3455	-25.763	-24.9173	-23.5529	-30.754	-22.8014	-21.2032	-27.6253	-29.3714	-25.3311	-19.6991	-24.2333	-22.4722	-32.4425	-25.2075	-24.6342	-25.5426	-26.9463	-27.9597	-24.9658	-22.4047
22.9255	-25.8247	-26.2972	-25.6974	-25.1358	-23.8234	-27.9403	-21.5278	-22.0893	-26.7821	-27.2608	-25.6431	-20.5289	-24.0648	-22.7141	-30.1187	-24.3586	-24.6147	-25.5246	-26.6893	-27.0068	-24.8553	-22.1465	-26.2719	-26.7166	-26.1865	-25.2741	-24.2227	-31.1029	-23.5038	-21.818	-28.1558	-29.6684	-25.7515	-20.328	-24.4296	-22.7746	-32.7058	-25.5809	-25.0218	-26.1007	-27.483	-28.3146	-25.228	-22.6285
24.571	-26.339	-26.7476	-26.1609	-25.4874	-24.4255	-28.4411	-22.2091	-22.7291	-27.1526	-27.5259	-25.9397	-21.0597	-24.1563	-23.0095	-30.4803	-24.7995	-24.9944	-26.0248	-27.2663	-27.3523	-25.0905	-22.3744	-26.823	-27.2055	-26.4814	-25.556	-24.7221	-31.6277	-24.2177	-22.704	-28.6912	-29.9976	-26.1392	-20.876	-24.3944	-23.1384	-33.0758	-25.7782	-25.4454	-26.6124	-27.9852	-28.7465	-25.5252	-22.9255
26.3345	-26.7749	-27.2378	-26.5709	-25.865	-25.0815	-28.8138	-22.8612	-23.5152	-27.5432	-27.7952	-26.2938	-21.5322	-24.1596	-23.3047	-30.845	-25.292	-25.3619	-26.462	-27.8615	-27.7865	-25.4045	-22.6121	-27.2389	-27.6441	-26.7654	-26.1322	-25.0764	-32.2081	-24.9213	-23.578	-29.0724	-30.3291	-26.5681	-21.329	-24.2696	-23.4249	-33.4376	-25.9073	-25.9032	-27.1491	-28.3009	-29.1827	-25.8801	-23.0439
28.2246	-27.1575	-27.6578	-26.9618	-26.3123	-25.8036	-29.2388	-23.594	-24.3942	-27.8569	-27.9815	-26.6851	-22.0479	-24.0319	-23.5549	-31.2217	-25.6851	-25.7156	-26.9423	-28.4265	-28.2729	-25.7228	-22.842	-27.6739	-27.9354	-27.1178	-26.7496	-25.5656	-32.8197	-25.6624	-24.4235	-29.42	-30.7922	-27.0003	-21.8196	-24.2673	-23.6475	-33.8278	-26.0001	-26.3244	-27.7297	-28.7476	-29.455	-26.2461	-23.2569
30.2504	-27.5999	-27.9437	-27.4523	-26.7232	-26.5173	-29.689	-24.3542	-25.2507	-28.1455	-28.1469	-27.138	-22.6191	-23.9197	-23.814	-31.5823	-25.9897	-26.1981	-27.5577	-28.8525	-28.7477	-25.9456	-23.1633	-28.0857	-28.1647	-27.5701	-27.1831	-26.0709	-33.2535	-26.3798	-25.2503	-29.7809	-31.067	-27.4995	-22.3779	-24.292	-23.8989	-34.0993	-26.1308	-26.6414	-28.2766	-29.2558	-29.7195	-26.5256	-23.7093
32.4216	-28.1635	-28.2085	-27.9219	-27.1403	-27.0881	-30.1015	-24.9971	-25.9814	-28.4789	-28.2321	-27.7085	-23.1325	-23.9526	-24.0477	-31.9107	-26.2485	-26.6202	-28.1962	-29.2519	-29.2369	-26.116	-23.6264	-28.5579	-28.3951	-28.0533	-27.52	-26.6046	-33.5777	-27.0554	-26.0171	-30.2065	-31.1781	-27.9981	-22.9661	-24.2379	-24.1279	-34.1955	-26.465	-26.8798	-28.8436	-29.6922	-30.0665	-26.701	-24.1798
34.7486	-28.7618	-28.4566	-28.2742	-27.5083	-27.5249	-30.4698	-25.5621	-26.6599	-28.9098	-28.3588	-28.4364	-23.6755	-24.0575	-24.3509	-32.1719	-26.5861	-26.9963	-28.8482	-29.5892	-29.596	-26.2941	-24.1708	-29.0616	-28.5318	-28.4765	-27.7716	-27.2138	-33.9932	-27.7923	-26.7596	-30.7328	-31.1316	-28.6456	-23.663	-24.0735	-24.3196	-34.3448	-26.8541	-27.243	-29.3286	-29.9872	-30.3305	-26.9499	-24.7358
37.2426	-29.3619	-28.5794	-28.6615	-27.8596	-28.0241	-30.837	-26.1036	-27.3511	-29.4296	-28.5342	-29.1895	-24.1816	-24.0895	-24.6495	-32.303	-27.0026	-27.2983	-29.4978	-29.8507	-29.9142	-26.5245	-24.7334	-29.6631	-28.6145	-28.9553	-28.0625	-27.8226	-34.3696	-28.4616	-27.387	-31.2134	-31.2622	-29.484	-24.2303	-23.9718	-24.5304	-34.5669	-27.2522	-27.5966	-29.8319	-30.0989	-30.5711	-27.1981	-25.3362
39.9157	-29.9633	-28.8016	-29.0972	-28.1683	-28.4783	-31.1902	-26.7372	-27.9097	-29.8971	-28.7095	-29.923	-24.6923	-24.1901	-24.9213	-32.3998	-27.3705	-27.5701	-30.1426	-30.067	-30.2194	-26.8221	-25.2888	-30.2852	-28.9187	-29.4342	-28.3798	-28.4679	-34.7827	-29.1694	-27.9713	-31.6084	-31.3943	-30.3064	-24.6718	-23.98	-24.6902	-34.897	-27.7679	-27.8647	-30.3607	-30.2445	-30.8367	-27.5342	-25.8603
42.7805	-30.5245	-29.1077	-29.5376	-28.5682	-28.9547	-31.5634	-27.4281	-28.472	-30.2702	-28.9558	-30.6146	-25.1788	-24.3272	-25.1921	-32.5808	-27.6363	-27.7741	-30.712	-30.1592	-30.5322	-27.2016	-25.8071	-30.748	-29.2952	-29.8444	-28.6734	-29.0264	-35.2408	-29.8972	-28.6225	-31.9939	-31.6524	-31.0185	-25.1277	-24.1272	-24.8746	-35.2131	-28.0854	-28.1021	-30.9083	-30.4018	-31.133	-27.9688	-26.3874
45.8511	-30.9538	-29.3651	-29.9214	-28.9994	-29.425	-31.9403	-28.1705	-28.9885	-30.6002	-29.317	-31.2414	-25.6831	-24.4252	-25.4291	-32.8203	-27.8785	-28.0081	-31.214	-30.3628	-30.858	-27.6871	-26.3536	-31.1428	-29.6623	-30.3065	-29.0349	-29.51	-35.6177	-30.596	-29.302	-32.4128	-32.0553	-31.705	-25.6646	-24.4174	-25.1486	-35.5606	-28.2966	-28.2631	-31.4158	-30.6114	-31.4087	-28.4616	-26.9119
49.1419	-31.3166	-29.6376	-30.3074	-29.3604	-29.8931	-32.3849	-28.7538	-29.5289	-30.9576	-29.7466	-31.7958	-26.1734	-24.6333	-25.6432	-33.1508	-28.1982	-28.3551	-31.6666	-30.669	-31.202	-28.2393	-26.8448	-31.3576	-29.959	-30.7526	-29.4693	-29.9465	-36.0519	-31.1828	-29.9381	-32.7338	-32.5643	-32.2983	-26.202	-24.7079	-25.474	-35.8744	-28.5317	-28.5137	-31.9705	-31.0034	-31.6648	-29.0574	-27.4768
52.669	-31.5891	-29.9183	-30.5992	-29.7305	-30.3161	-32.8715	-29.2649	-30.0947	-31.3383	-30.1264	-32.3174	-26.7538	-24.8832	-25.8719	-33.6585	-28.6774	-28.8632	-32.1932	-31.0729	-31.6349	-28.8238	-27.3114	-31.5005	-30.1797	-31.1182	-29.937	-30.4127	-36.5866	-31.6242	-30.5648	-33.0928	-33.0313	-32.8827	-26.6788	-24.9503	-25.7488	-36.1951	-28.9786	-28.9527	-32.5742	-31.4844	-31.9971	-29.6168	-28.0499
56.4493	-31.8054	-30.1557	-30.918	-30.1763	-30.8309	-33.3967	-29.7349	-30.6432	-31.7248	-30.5758	-32.8926	-27.3067	-25.2179	-26.152	-34.1798	-29.2917	-29.5095	-32.7718	-31.5967	-32.1682	-29.4107	-27.9248	-31.8863	-30.4105	-31.4531	-30.4614	-30.898	-37.1541	-32.1316	-31.041	-33.4727	-33.4982	-33.4184	-27.1715	-25.1493	-25.9638	-36.7073	-29.6732	-29.5517	-33.1342	-32.0351	-32.5931	-30.0842	-28.6589
60.5008	-32.1379	-30.3502	-31.2552	-30.6643	-31.3625	-33.9498	-30.2706	-31.2428	-32.1479	-31.1403	-33.5565	-27.9974	-25.5534	-26.5756	-34.7226	-30.0425	-30.2029	-33.3029	-32.2428	-32.8187	-30.016	-28.6305	-32.3463	-30.6368	-31.8147	-30.967	-31.4634	-37.6711	-32.6652	-31.5616	-33.9635	-34.0487	-33.9853	-27.8526	-25.4567	-26.3365	-37.3119	-30.5062	-30.1761	-33.6284	-32.6096	-33.2963	-30.5364	-29.328
64.8432	-32.6148	-30.5766	-31.6842	-31.2159	-31.9666	-34.5629	-30.877	-31.8955	-32.6745	-31.7314	-34.2628	-28.7675	-25.9294	-27.1081	-35.2902	-30.816	-30.9262	-33.8189	-32.9849	-33.5469	-30.6221	-29.3769	-32.977	-30.9325	-32.2802	-31.5015	-32.1829	-38.1422	-33.252	-32.1515	-34.5137	-34.6973	-34.5876	-28.6634	-25.9595	-26.8558	-37.8963	-31.3112	-30.9512	-34.0797	-33.1914	-34.0536	-31.1191	-30.1386
69.4972	-33.2012	-30.805	-32.1954	-31.8279	-32.6384	-35.1874	-31.5569	-32.608	-33.329	-32.4422	-34.9433	-29.5329	-26.4328	-27.7653	-35.8156	-31.5752	-31.7421	-34.3653	-33.6587	-34.349	-31.2006	-30.1461	-33.5794	-31.2022	-32.7309	-32.0776	-32.8644	-38.6234	-33.8898	-32.8053	-35.0912	-35.3614	-35.2445	-29.513	-26.6216	-27.5609	-38.4913	-32.1488	-31.78	-34.493	-33.8391	-34.8253	-31.7184	-30.957
74.4853	-33.7856	-31.0168	-32.7414	-32.4495	-33.3026	-35.7765	-32.2353	-33.3403	-34.1012	-33.1203	-35.655	-30.3519	-27.1759	-28.6125	-36.339	-32.3839	-32.5458	-34.9109	-34.3443	-35.2407	-31.6709	-30.9018	-34.1111	-31.4399	-33.2027	-32.7104	-33.5174	-39.1301	-34.6189	-33.4649	-35.7091	-36.0773	-35.941	-30.4096	-27.3971	-28.4401	-39.0435	-32.9619	-32.5401	-34.936	-34.4219	-35.5143	-32.3404	-31.7552
79.8313	-34.1469	-31.2693	-33.2202	-33.1078	-33.9785	-36.3422	-32.866	-34.1472	-34.8206	-33.7697	-36.3241	-31.1688	-28.0773	-29.5604	-36.8975	-33.1486	-33.2377	-35.4365	-35.084	-36.0525	-32.1304	-31.688	-34.537	-31.5663	-33.6212	-33.3497	-34.1832	-39.6689	-35.3738	-34.1773	-36.3543	-36.8208	-36.7402	-31.2465	-28.2227	-29.3695	-39.5299	-33.6799	-33.254	-35.4848	-35.0137	-36.1753	-32.9383	-32.5742
85.5611	-34.4619	-31.4824	-33.639	-33.7509	-34.6182	-36.9514	-33.5466	-34.8823	-35.4289	-34.4406	-37.0206	-31.9495	-29.0012	-30.5034	-37.4532	-33.8947	-33.8869	-35.9463	-35.7529	-36.8637	-32.5684	-32.4331	-34.8646	-31.6568	-33.9363	-33.9846	-34.8596	-40.1744	-36.0567	-34.8564	-36.9998	-37.544	-37.6309	-32.071	-29.0381	-30.2961	-39.9828	-34.3564	-33.9021	-36.047	-35.588	-36.8146	-33.4304	-33.3969
91.7021	-34.8521	-31.6455	-34.0064	-34.4617	-35.2502	-37.5813	-34.3097	-35.6033	-35.9535	-35.1732	-37.8305	-32.763	-29.8345	-31.3949	-37.9859	-34.6691	-34.5511	-36.3632	-36.3709	-37.6784	-33.0583	-33.2466	-35.2685	-31.7671	-34.2069	-34.716	-35.5586	-40.6036	-36.7251	-35.5309	-37.5695	-38.2532	-38.6013	-32.8736	-29.8943	-31.2211	-40.4872	-35.0808	-34.5601	-36.5454	-36.1441	-37.4324	-33.9542	-34.2671
98.2839	-35.3557	-31.8426	-34.2965	-35.1942	-35.9454	-38.1642	-35.0931	-36.2844	-36.4644	-35.9791	-38.7889	-33.5639	-30.6352	-32.2638	-38.5122	-35.4452	-35.2143	-36.7435	-36.9643	-38.3997	-33.6458	-34.1087	-35.7788	-31.8956	-34.5247	-35.4657	-36.3557	-40.9898	-37.4121	-36.2335	-38.0707	-38.9211	-39.5868	-33.716	-30.7124	-32.0957	-40.9366	-35.8951	-35.1757	-37.0024	-36.7689	-38.1173	-34.5348	-35.2393

## Sheet: 11d 10Hz PLV
	10Hz random stimulation											Control
3.07137	0.622948	0.271719	0.327341	0.633071	0.529575	0.623006	0.385438	0.394837	0.406096	0.64176	0.591396	0.634099	0.174959	0.318839	0.631298	0.557116	0.65295	0.336704	0.354367	0.453252	0.667123	0.566193
3.29181	0.602196	0.282595	0.30621	0.60767	0.520027	0.597659	0.371892	0.393532	0.378535	0.604887	0.61385	0.605505	0.173346	0.309863	0.595782	0.528871	0.650482	0.324076	0.352646	0.438526	0.660459	0.57796
3.52808	0.576268	0.284503	0.292737	0.603288	0.50141	0.57766	0.353626	0.409488	0.349876	0.592678	0.614985	0.595673	0.188657	0.289351	0.591093	0.503624	0.658854	0.334784	0.348155	0.44131	0.658619	0.57972
3.7813	0.564519	0.286179	0.282314	0.603223	0.489696	0.572391	0.323084	0.402892	0.337526	0.608048	0.607793	0.577793	0.194841	0.280096	0.613149	0.496836	0.660504	0.352165	0.360735	0.446365	0.667003	0.570457
4.0527	0.545101	0.291543	0.282448	0.588288	0.493962	0.585688	0.297438	0.388657	0.351386	0.642971	0.599813	0.55733	0.208709	0.298822	0.644911	0.495636	0.64052	0.356846	0.346288	0.440004	0.671836	0.586667
4.34358	0.536533	0.299026	0.282794	0.571802	0.51135	0.594244	0.301678	0.372604	0.366566	0.661658	0.598896	0.537668	0.229407	0.310931	0.672959	0.494823	0.6155	0.360012	0.345629	0.428466	0.687058	0.588781
4.65533	0.543638	0.313505	0.306121	0.555063	0.520256	0.585707	0.320244	0.36384	0.361171	0.666756	0.589071	0.531748	0.251767	0.329891	0.686198	0.496299	0.608193	0.359679	0.353473	0.395192	0.73676	0.568799
4.98946	0.553584	0.326597	0.344845	0.55545	0.499769	0.598242	0.331907	0.373692	0.346006	0.678436	0.585021	0.545834	0.264629	0.34977	0.685553	0.518252	0.615611	0.35682	0.352418	0.371116	0.76142	0.548626
5.34757	0.55324	0.350555	0.372612	0.542656	0.472271	0.608033	0.31764	0.362109	0.343757	0.699309	0.589019	0.550367	0.301084	0.377249	0.67547	0.523553	0.612862	0.361949	0.339292	0.36466	0.770046	0.563996
5.73138	0.558869	0.370646	0.362176	0.517216	0.449753	0.607339	0.299506	0.370104	0.342071	0.717925	0.595298	0.557089	0.332193	0.403373	0.650459	0.484079	0.610199	0.359246	0.338617	0.379074	0.763017	0.581236
6.14274	0.568503	0.362011	0.343241	0.505991	0.429326	0.600178	0.291471	0.374728	0.336103	0.71028	0.604684	0.558541	0.337889	0.420647	0.642403	0.465514	0.607802	0.360687	0.332748	0.38008	0.753037	0.578745
6.58363	0.572651	0.363035	0.344717	0.493157	0.399366	0.594912	0.284488	0.3819	0.336989	0.706606	0.611642	0.56313	0.346326	0.446352	0.622111	0.450438	0.594588	0.350057	0.339424	0.375915	0.75385	0.583753
7.05616	0.56642	0.382091	0.358776	0.481085	0.400554	0.579595	0.312098	0.375714	0.348436	0.688998	0.599377	0.571478	0.38111	0.466534	0.597803	0.455205	0.589879	0.348818	0.345927	0.386189	0.751062	0.579362
7.5626	0.550697	0.423737	0.3991	0.484239	0.426985	0.54656	0.332414	0.396192	0.339224	0.670882	0.593588	0.580426	0.421341	0.490996	0.608326	0.457484	0.599996	0.341043	0.357687	0.380052	0.733878	0.572676
8.1054	0.549739	0.454383	0.420357	0.480537	0.437246	0.522835	0.329908	0.423739	0.307187	0.63307	0.590816	0.586179	0.441935	0.503789	0.607962	0.44961	0.594477	0.33498	0.375363	0.375092	0.730932	0.574636
8.68715	0.557708	0.490813	0.438071	0.474086	0.423214	0.483424	0.324035	0.4176	0.306395	0.605431	0.579563	0.589946	0.475726	0.482832	0.590356	0.459834	0.581556	0.323328	0.376953	0.359978	0.715746	0.569308
9.31066	0.555735	0.521521	0.46063	0.46709	0.423565	0.467698	0.327764	0.406822	0.318275	0.570462	0.581919	0.599998	0.498905	0.45547	0.575935	0.459745	0.589983	0.309995	0.36287	0.339334	0.691418	0.58515
9.97892	0.536612	0.556597	0.459323	0.45462	0.425635	0.468869	0.328188	0.407423	0.33434	0.532976	0.560999	0.593977	0.495666	0.437149	0.54734	0.430933	0.595188	0.332739	0.355174	0.346818	0.665776	0.585893
10.6951	0.545013	0.566371	0.446149	0.454295	0.425264	0.468152	0.31235	0.402629	0.346041	0.484185	0.559245	0.57238	0.510493	0.415806	0.531417	0.418847	0.593522	0.348381	0.365987	0.362265	0.666113	0.583934
11.4628	0.538361	0.558981	0.432084	0.452035	0.435089	0.455547	0.293318	0.393021	0.364877	0.454554	0.549493	0.567798	0.515987	0.392011	0.520721	0.433321	0.582277	0.359847	0.370944	0.364085	0.647261	0.587816
12.2855	0.510643	0.526097	0.406507	0.443107	0.43828	0.466119	0.290027	0.37837	0.387812	0.448086	0.562907	0.552758	0.506131	0.38765	0.531522	0.432468	0.58776	0.359363	0.371816	0.377554	0.631185	0.595236
13.1673	0.480336	0.494509	0.386179	0.425546	0.435808	0.476052	0.285988	0.369034	0.384389	0.45209	0.592745	0.533178	0.486545	0.38578	0.540524	0.44106	0.575154	0.357372	0.356358	0.386922	0.627293	0.597002
14.1123	0.459135	0.455676	0.37696	0.41435	0.429369	0.482061	0.306885	0.357051	0.380231	0.453603	0.620015	0.507346	0.45403	0.380517	0.554096	0.438802	0.5822	0.359709	0.359488	0.375299	0.642279	0.604076
15.1252	0.45301	0.414655	0.367853	0.414394	0.414703	0.485868	0.323646	0.356975	0.380295	0.460877	0.623534	0.493488	0.429482	0.379917	0.549936	0.419096	0.586821	0.353099	0.36838	0.379027	0.655807	0.604277
16.2108	0.452767	0.363857	0.352469	0.402347	0.397755	0.497945	0.315933	0.362923	0.387035	0.446341	0.617924	0.472321	0.388869	0.366739	0.533691	0.402584	0.579251	0.348427	0.36518	0.394245	0.667318	0.60951
17.3743	0.442704	0.329265	0.338371	0.379288	0.397926	0.50592	0.299414	0.361464	0.381125	0.425146	0.606338	0.465163	0.358696	0.354519	0.526217	0.37313	0.566075	0.341301	0.356469	0.382859	0.67579	0.606753
18.6213	0.442495	0.300344	0.334862	0.373691	0.40467	0.485438	0.298599	0.346855	0.369267	0.399247	0.582621	0.474042	0.323949	0.352086	0.51307	0.345765	0.579466	0.333562	0.346651	0.36775	0.668557	0.611404
19.9578	0.440885	0.294466	0.32878	0.376151	0.40059	0.456733	0.308436	0.337113	0.357234	0.375979	0.580591	0.471546	0.30484	0.358106	0.505868	0.326759	0.592478	0.320078	0.327394	0.37376	0.649925	0.626472
21.3903	0.418092	0.298195	0.319957	0.370968	0.393846	0.44906	0.308172	0.335523	0.331213	0.359547	0.592259	0.457653	0.289966	0.361193	0.510784	0.316252	0.59712	0.303476	0.329281	0.396945	0.624183	0.633764
22.9255	0.394166	0.293832	0.315403	0.366184	0.379412	0.451185	0.29982	0.317602	0.299383	0.342468	0.612445	0.426244	0.270874	0.346229	0.503257	0.317012	0.611589	0.290281	0.330951	0.410719	0.611623	0.6436
24.571	0.393925	0.280168	0.306802	0.354975	0.367854	0.454455	0.279134	0.308928	0.292208	0.347838	0.635313	0.403436	0.269164	0.323504	0.50283	0.34791	0.61452	0.283825	0.31702	0.416186	0.602004	0.646843
26.3345	0.402798	0.2536	0.292236	0.357448	0.349092	0.444942	0.269572	0.300025	0.293133	0.350002	0.64195	0.412123	0.269957	0.305543	0.499894	0.370387	0.606574	0.288784	0.279858	0.416736	0.588691	0.657612
28.2246	0.398098	0.23297	0.280949	0.37134	0.332493	0.424752	0.274576	0.27867	0.305642	0.350151	0.647086	0.417538	0.258842	0.287611	0.494533	0.3759	0.596794	0.28471	0.249882	0.420165	0.572822	0.66065
30.2504	0.388035	0.220365	0.261511	0.37106	0.314853	0.407158	0.269105	0.254669	0.324748	0.3574	0.641846	0.403191	0.236732	0.264617	0.487779	0.376332	0.595366	0.267873	0.227743	0.428897	0.564261	0.654765
32.4216	0.371941	0.218499	0.244352	0.367583	0.306826	0.396671	0.263183	0.24203	0.346396	0.369908	0.627793	0.386762	0.215062	0.250725	0.495745	0.358971	0.617327	0.263397	0.211995	0.430835	0.566413	0.654536
34.7486	0.354859	0.1988	0.226978	0.364137	0.308947	0.400818	0.244688	0.236819	0.368163	0.380672	0.613011	0.377975	0.200041	0.25203	0.503209	0.346283	0.620229	0.26585	0.19711	0.429912	0.573623	0.652645
37.2426	0.336593	0.171977	0.219886	0.362913	0.296475	0.40336	0.22356	0.240997	0.375917	0.3875	0.593814	0.367707	0.188462	0.248957	0.496094	0.344923	0.620607	0.271072	0.197788	0.42451	0.571431	0.638062
39.9157	0.323112	0.156232	0.215011	0.360379	0.276851	0.411089	0.218279	0.235901	0.371235	0.380969	0.582395	0.357779	0.178564	0.243411	0.479236	0.341136	0.614222	0.268705	0.206837	0.421986	0.567715	0.61689
42.7805	0.308557	0.160823	0.213105	0.361034	0.264218	0.425943	0.213327	0.228449	0.367579	0.371714	0.556539	0.35138	0.174295	0.240779	0.471225	0.333062	0.602175	0.266058	0.21951	0.413587	0.558215	0.606863
45.8511	0.29434	0.170724	0.212448	0.354749	0.26189	0.4264	0.213234	0.220438	0.374885	0.364683	0.538112	0.347115	0.175578	0.23357	0.472165	0.331755	0.600244	0.269803	0.221345	0.400169	0.545425	0.594949
49.1419	0.283041	0.180045	0.210728	0.343224	0.26678	0.427484	0.213156	0.208787	0.375597	0.367348	0.526805	0.344052	0.176786	0.222594	0.481063	0.318747	0.601221	0.284116	0.216151	0.393636	0.537982	0.584148
52.669	0.27759	0.200725	0.204237	0.337751	0.272992	0.421878	0.214003	0.206602	0.359452	0.354115	0.52251	0.341522	0.184129	0.221635	0.473993	0.312261	0.589176	0.288627	0.204779	0.392405	0.51995	0.574799
56.4493	0.277854	0.215458	0.204211	0.342673	0.273642	0.41233	0.214295	0.207146	0.343103	0.337421	0.526345	0.331094	0.194151	0.222167	0.462448	0.31069	0.583806	0.285784	0.192863	0.390219	0.497872	0.579617
60.5008	0.265727	0.224641	0.197998	0.342158	0.268946	0.404911	0.206721	0.203093	0.320635	0.31841	0.535512	0.308235	0.198819	0.217529	0.45948	0.310552	0.577626	0.276706	0.17956	0.394668	0.473389	0.593296
64.8432	0.256407	0.231212	0.202765	0.343374	0.273402	0.40235	0.204354	0.203459	0.304097	0.297856	0.53424	0.289562	0.202625	0.216117	0.455164	0.307527	0.577418	0.264528	0.167367	0.386052	0.446587	0.593149
69.4972	0.251606	0.236636	0.215953	0.34338	0.278256	0.40637	0.20059	0.195839	0.29331	0.275683	0.535745	0.272467	0.205922	0.225166	0.441737	0.303847	0.573852	0.256767	0.149918	0.364828	0.411877	0.59434
74.4853	0.247804	0.237718	0.231391	0.34647	0.283379	0.418485	0.192332	0.183753	0.284261	0.252752	0.537252	0.266491	0.217806	0.239558	0.436119	0.31039	0.567458	0.253157	0.133986	0.34477	0.380241	0.596479
79.8313	0.252421	0.245339	0.251745	0.351558	0.285812	0.430478	0.192465	0.172983	0.282059	0.236201	0.537491	0.275063	0.2377	0.261165	0.441434	0.322092	0.564951	0.247326	0.136108	0.337412	0.355396	0.599098
85.5611	0.264542	0.263958	0.273451	0.354027	0.289896	0.432951	0.193373	0.163949	0.285623	0.226413	0.538128	0.29435	0.262604	0.288969	0.444931	0.332569	0.564601	0.238323	0.136892	0.331634	0.340897	0.587843
91.7021	0.28047	0.290736	0.299062	0.363618	0.299372	0.430515	0.198216	0.154745	0.292148	0.220694	0.537107	0.310355	0.289012	0.312969	0.44777	0.334933	0.566645	0.237333	0.148466	0.328008	0.335299	0.582789
98.2839	0.30367	0.315089	0.327596	0.375358	0.313459	0.430213	0.201689	0.144629	0.300723	0.217266	0.532299	0.324827	0.311792	0.33521	0.45648	0.336935	0.573157	0.237605	0.157817	0.331958	0.332677	0.572429

## Sheet: 11d 25Hz PLV
	10Hz random stimulation														Control
3.07137	0.479977	0.215101	0.198111	0.537729	0.546315	0.551604	0.651112	0.356669	0.324972	0.493735	0.369058	0.566069	0.493686		0.459074	0.239964	0.185236	0.586891	0.556354	0.5767	0.699717	0.390768	0.418661	0.475046	0.420567	0.625651	0.473605
3.29181	0.486421	0.210601	0.226531	0.506025	0.52785	0.541245	0.634512	0.368976	0.303331	0.488118	0.343183	0.556815	0.518635		0.462662	0.243939	0.236919	0.577627	0.532758	0.564892	0.69697	0.391439	0.417654	0.487882	0.381664	0.605681	0.484742
3.52808	0.469077	0.214759	0.242733	0.503425	0.51649	0.533753	0.638569	0.381402	0.28729	0.483113	0.331685	0.56398	0.518186		0.453528	0.259547	0.272918	0.569812	0.506951	0.55686	0.667711	0.387483	0.397577	0.499508	0.39243	0.590928	0.470934
3.7813	0.467925	0.239888	0.262892	0.501845	0.502483	0.523211	0.651839	0.379162	0.262111	0.48092	0.337054	0.575143	0.509966		0.44514	0.277855	0.308905	0.563059	0.48947	0.572073	0.656045	0.385085	0.370133	0.521942	0.405926	0.5996	0.467323
4.0527	0.451704	0.271782	0.294888	0.498118	0.491059	0.535925	0.642038	0.373345	0.251009	0.455692	0.352342	0.592177	0.512117		0.455863	0.316096	0.330915	0.557576	0.481492	0.584595	0.659717	0.394445	0.387544	0.533541	0.436802	0.584713	0.48359
4.34358	0.456647	0.30168	0.302146	0.482362	0.512618	0.54146	0.640388	0.368492	0.262864	0.448995	0.353608	0.591074	0.516861		0.465788	0.327561	0.3335	0.553219	0.495038	0.582973	0.668784	0.373562	0.395786	0.540007	0.47349	0.587342	0.500652
4.65533	0.455749	0.325173	0.290673	0.461836	0.504866	0.552384	0.648692	0.33294	0.289717	0.444598	0.340761	0.597773	0.509771		0.477104	0.313891	0.325966	0.558236	0.514218	0.565185	0.676407	0.354831	0.377492	0.534062	0.518517	0.594996	0.50156
4.98946	0.474011	0.338957	0.296969	0.460243	0.520313	0.559151	0.652778	0.318566	0.300911	0.451476	0.336537	0.590302	0.499587		0.470043	0.327193	0.31335	0.570157	0.518529	0.548881	0.663206	0.331966	0.33086	0.544259	0.548703	0.582927	0.52651
5.34757	0.499689	0.36943	0.297365	0.442493	0.526122	0.546252	0.658711	0.312204	0.308061	0.455165	0.337712	0.569633	0.489966		0.498413	0.329372	0.325482	0.558616	0.488598	0.546858	0.652918	0.334682	0.306433	0.546862	0.550943	0.568175	0.533862
5.73138	0.545382	0.409939	0.324499	0.402452	0.471161	0.530429	0.65074	0.319929	0.310464	0.445825	0.349344	0.543172	0.487892		0.537183	0.339577	0.34941	0.503141	0.472814	0.562655	0.657814	0.335204	0.305162	0.516523	0.536808	0.543769	0.532633
6.14274	0.582874	0.447005	0.35967	0.383347	0.450718	0.507293	0.62987	0.310677	0.288467	0.407737	0.353766	0.52356	0.503441		0.567124	0.36181	0.376442	0.466519	0.464098	0.567967	0.645621	0.334511	0.302663	0.479074	0.525565	0.550784	0.535356
6.58363	0.584015	0.465102	0.397222	0.373856	0.452377	0.508029	0.601772	0.323904	0.279457	0.368606	0.349783	0.509752	0.516704		0.582057	0.402898	0.428579	0.464256	0.449933	0.585028	0.661966	0.330641	0.328102	0.444738	0.515388	0.542642	0.522619
7.05616	0.591841	0.489979	0.439292	0.386587	0.455796	0.515739	0.586799	0.328186	0.294236	0.366435	0.352953	0.510348	0.533584		0.577258	0.446274	0.492619	0.47336	0.455904	0.600669	0.648614	0.350978	0.359789	0.442258	0.533743	0.547238	0.526523
7.5626	0.587486	0.517618	0.479637	0.401849	0.440754	0.525734	0.58691	0.329409	0.303834	0.3475	0.357177	0.505283	0.551969		0.585315	0.461701	0.525063	0.47909	0.468253	0.599916	0.66025	0.360037	0.357462	0.442263	0.538692	0.53328	0.550408
8.1054	0.567613	0.540651	0.514968	0.420492	0.442485	0.541172	0.606984	0.326788	0.312548	0.324195	0.357146	0.487615	0.550188		0.599449	0.480578	0.549474	0.496391	0.478163	0.592087	0.663778	0.344824	0.329098	0.432693	0.516163	0.524396	0.569841
8.68715	0.539971	0.549667	0.535117	0.421881	0.434581	0.517766	0.586266	0.301381	0.306133	0.323694	0.339064	0.452612	0.53898		0.592231	0.509336	0.567477	0.503052	0.487758	0.576885	0.656817	0.315437	0.291651	0.406613	0.482411	0.514335	0.590272
9.31066	0.520853	0.546304	0.537059	0.408074	0.429729	0.491614	0.547711	0.314339	0.281074	0.299475	0.317534	0.411196	0.539111		0.592987	0.521803	0.578814	0.504134	0.491064	0.569791	0.61918	0.281706	0.275442	0.374653	0.463989	0.503145	0.617257
9.97892	0.507447	0.53921	0.510552	0.387996	0.413799	0.459624	0.518926	0.304317	0.268143	0.282333	0.304046	0.357697	0.549016		0.592094	0.510583	0.573619	0.506006	0.479982	0.549127	0.587114	0.267374	0.27368	0.355804	0.487185	0.521684	0.628206
10.6951	0.497208	0.524499	0.489578	0.355069	0.401336	0.452007	0.482529	0.279002	0.277064	0.275391	0.315921	0.321175	0.565437		0.585284	0.514801	0.544863	0.509982	0.463881	0.542753	0.562326	0.250378	0.272109	0.34601	0.499934	0.553104	0.623826
11.4628	0.49795	0.503843	0.481227	0.32761	0.400584	0.45471	0.455281	0.235713	0.305824	0.275958	0.319559	0.294279	0.558712		0.546126	0.50799	0.507782	0.522969	0.461215	0.551911	0.554727	0.254912	0.289748	0.345435	0.504835	0.549129	0.602994
12.2855	0.492963	0.49457	0.449041	0.321951	0.41084	0.44339	0.441103	0.238119	0.322418	0.273736	0.317265	0.274408	0.543463		0.511532	0.483622	0.468281	0.524681	0.443511	0.557827	0.562097	0.264376	0.291925	0.363911	0.516238	0.519353	0.596003
13.1673	0.493663	0.473923	0.424023	0.318198	0.430799	0.420786	0.427603	0.248395	0.332308	0.282675	0.315069	0.26526	0.533792		0.510026	0.463275	0.437394	0.514299	0.416323	0.562588	0.584437	0.276925	0.299192	0.383957	0.51808	0.488396	0.598063
14.1123	0.472678	0.449949	0.381333	0.30011	0.42891	0.399508	0.410121	0.251462	0.355718	0.280857	0.289831	0.248752	0.534243		0.519904	0.449337	0.422308	0.515418	0.399715	0.564151	0.604674	0.303375	0.322094	0.393115	0.533021	0.470399	0.600066
15.1252	0.465409	0.416813	0.33007	0.274869	0.403083	0.394205	0.39539	0.237772	0.363462	0.272519	0.246627	0.233654	0.527336		0.523609	0.41815	0.407886	0.521187	0.38964	0.570889	0.613974	0.316051	0.322924	0.373193	0.545197	0.465498	0.593402
16.2108	0.464773	0.377669	0.294105	0.265259	0.373523	0.395317	0.389761	0.226372	0.365154	0.262766	0.209792	0.230551	0.512763		0.510229	0.380547	0.409149	0.535577	0.37272	0.572102	0.617955	0.327876	0.316097	0.359909	0.554041	0.476779	0.589873
17.3743	0.45477	0.315623	0.269609	0.272392	0.358445	0.388737	0.384905	0.217789	0.363441	0.243993	0.18141	0.211326	0.50464		0.483851	0.338164	0.411463	0.535077	0.376929	0.576116	0.612694	0.325788	0.301087	0.359335	0.56102	0.489123	0.59203
18.6213	0.435786	0.262043	0.256714	0.27322	0.363818	0.382726	0.384419	0.21062	0.352367	0.231256	0.16696	0.199985	0.494984		0.474238	0.31967	0.405063	0.526695	0.369661	0.583131	0.612106	0.316776	0.2955	0.369571	0.554928	0.487673	0.601991
19.9578	0.41063	0.250095	0.255192	0.264244	0.36724	0.384588	0.378563	0.224556	0.324693	0.236105	0.164847	0.213029	0.505439		0.453599	0.310302	0.380885	0.517164	0.367688	0.600556	0.604977	0.311095	0.298668	0.383872	0.551286	0.489166	0.606284
21.3903	0.391114	0.270755	0.260247	0.258724	0.370607	0.379505	0.370619	0.240274	0.303774	0.236654	0.151554	0.237942	0.525247		0.431616	0.303789	0.358266	0.500014	0.364372	0.615878	0.617698	0.311755	0.303296	0.387508	0.542635	0.487747	0.605723
22.9255	0.379185	0.285268	0.269918	0.242251	0.370818	0.355832	0.364054	0.247593	0.294125	0.231059	0.138742	0.2379	0.534851		0.415693	0.295366	0.325161	0.503269	0.365718	0.624272	0.607345	0.308125	0.290886	0.378836	0.525499	0.502893	0.615194
24.571	0.369303	0.289609	0.256573	0.225546	0.356296	0.3226	0.361571	0.235068	0.274154	0.204101	0.122853	0.218092	0.52444		0.414903	0.26841	0.292861	0.507772	0.378045	0.627394	0.584233	0.311895	0.274658	0.378079	0.509832	0.521753	0.630317
26.3345	0.367649	0.28687	0.232236	0.222631	0.323915	0.290958	0.354759	0.205282	0.242796	0.19864	0.120328	0.193735	0.525414		0.41696	0.240086	0.263523	0.500254	0.386718	0.622284	0.570458	0.313539	0.269242	0.382393	0.489921	0.546325	0.648059
28.2246	0.36109	0.265456	0.2164	0.222055	0.308656	0.26902	0.339453	0.187864	0.231721	0.218011	0.121351	0.184835	0.528695		0.416265	0.220082	0.24843	0.488476	0.395241	0.613862	0.553823	0.311388	0.260832	0.394091	0.484051	0.558954	0.659498
30.2504	0.357499	0.233678	0.206674	0.231533	0.29862	0.264554	0.312174	0.195818	0.234993	0.24703	0.120679	0.19108	0.520389		0.405242	0.201212	0.25046	0.48719	0.377947	0.608999	0.534994	0.298215	0.244081	0.39509	0.469916	0.553159	0.652167
32.4216	0.355539	0.199679	0.201771	0.246413	0.285426	0.265087	0.288397	0.198951	0.234189	0.271143	0.127445	0.18804	0.512284		0.386207	0.18606	0.247605	0.479785	0.359251	0.61281	0.51694	0.280774	0.23385	0.397069	0.448902	0.553079	0.643933
34.7486	0.343785	0.18777	0.200355	0.257049	0.271739	0.261299	0.267706	0.201406	0.233504	0.285752	0.134821	0.168166	0.494191		0.380204	0.195363	0.230803	0.470175	0.337271	0.610879	0.504012	0.266305	0.234268	0.407705	0.439785	0.562399	0.637516
37.2426	0.331783	0.177433	0.190919	0.25816	0.255015	0.249749	0.254597	0.183417	0.220518	0.297775	0.137014	0.142816	0.478876		0.37262	0.194506	0.210325	0.475533	0.335964	0.613698	0.487885	0.252308	0.23616	0.408371	0.44474	0.557028	0.626465
39.9157	0.316558	0.165991	0.171981	0.247722	0.243084	0.235187	0.258339	0.159212	0.207888	0.301556	0.131377	0.124802	0.46391		0.364098	0.195807	0.191661	0.4703	0.331609	0.609318	0.485463	0.251238	0.217824	0.403462	0.452657	0.551245	0.616554
42.7805	0.305893	0.160256	0.159367	0.238549	0.244669	0.231715	0.256722	0.140352	0.190221	0.299164	0.133183	0.118263	0.446585		0.357389	0.181375	0.169319	0.462358	0.316879	0.60404	0.495542	0.258534	0.19908	0.402693	0.454542	0.534834	0.608085
45.8511	0.303571	0.157585	0.157631	0.22656	0.25059	0.245993	0.256858	0.133005	0.181556	0.298385	0.143822	0.116825	0.439029		0.353571	0.17283	0.160967	0.458939	0.314596	0.604503	0.492964	0.258791	0.192118	0.399259	0.455273	0.50849	0.595372
49.1419	0.300397	0.164936	0.1658	0.217904	0.257704	0.259057	0.251399	0.130526	0.180821	0.295644	0.153117	0.110174	0.436749		0.346966	0.161234	0.172687	0.453666	0.306299	0.603277	0.493813	0.263333	0.188047	0.401904	0.444237	0.485744	0.585924
52.669	0.300042	0.174739	0.172892	0.21268	0.253876	0.265095	0.246973	0.129048	0.185027	0.28776	0.157818	0.100354	0.431375		0.345326	0.152555	0.173413	0.443494	0.305817	0.596848	0.504499	0.262822	0.177647	0.412237	0.434682	0.47965	0.581204
56.4493	0.291549	0.189494	0.175167	0.207708	0.254948	0.27105	0.245034	0.116078	0.183549	0.268856	0.166949	0.0993462	0.415324		0.331997	0.159479	0.168734	0.432296	0.300229	0.584469	0.522461	0.263337	0.17753	0.414575	0.424681	0.467522	0.578143
60.5008	0.277943	0.19941	0.178674	0.207672	0.25747	0.266296	0.255522	0.117407	0.174579	0.241456	0.17252	0.0992974	0.399299		0.319629	0.160611	0.167966	0.42621	0.297059	0.581482	0.533835	0.261923	0.174782	0.406507	0.409994	0.459227	0.573458
64.8432	0.261592	0.207762	0.184268	0.212562	0.260745	0.257843	0.278342	0.124187	0.161183	0.218911	0.169269	0.10258	0.38662		0.318379	0.166984	0.180304	0.421363	0.302005	0.576365	0.544235	0.258562	0.169448	0.393242	0.397799	0.439626	0.568006
69.4972	0.243964	0.213341	0.190741	0.216886	0.26677	0.249613	0.297063	0.12538	0.14655	0.205952	0.157668	0.105305	0.37735		0.310384	0.175381	0.203188	0.422333	0.301343	0.568998	0.549312	0.262103	0.158304	0.380824	0.392104	0.420219	0.567215
74.4853	0.240579	0.22294	0.204618	0.21533	0.26875	0.251375	0.316075	0.12534	0.137846	0.20784	0.15191	0.104156	0.379468		0.306313	0.185938	0.228415	0.42639	0.294938	0.561295	0.55227	0.273212	0.157545	0.359379	0.388759	0.40166	0.568618
79.8313	0.246351	0.238799	0.217505	0.212599	0.277092	0.254014	0.33755	0.123271	0.137472	0.208985	0.155826	0.101947	0.378174		0.302638	0.209831	0.251978	0.428934	0.288161	0.558057	0.554156	0.277851	0.163892	0.352723	0.38751	0.379907	0.565785
85.5611	0.26013	0.258049	0.241025	0.209929	0.288758	0.264075	0.362285	0.115731	0.140848	0.205394	0.166257	0.103442	0.381454		0.31296	0.242418	0.270559	0.430102	0.288428	0.553056	0.564361	0.277106	0.176518	0.352854	0.388735	0.365516	0.56702
91.7021	0.280738	0.281792	0.271554	0.208182	0.299509	0.276674	0.385635	0.113614	0.138396	0.205534	0.180611	0.102891	0.379964		0.32793	0.279107	0.298563	0.431674	0.300134	0.545578	0.575179	0.273362	0.182881	0.353491	0.397983	0.35371	0.570456
98.2839	0.310484	0.299612	0.305915	0.216024	0.303448	0.291903	0.407162	0.121149	0.139413	0.215444	0.1998	0.10451	0.384472		0.346159	0.309212	0.33739	0.437557	0.320432	0.542501	0.590819	0.261673	0.183336	0.355372	0.404271	0.346345	0.567893

## Sheet: 11d 30Hz PLV
	Control													30Hz
3.07137	0.38809	0.37549	0.336065	0.622909	0.571103	0.606178	0.69617	0.468544	0.359642	0.620886	0.503817	0.546106	0.563005	0.396915	0.409666	0.35574	0.589244	0.513086	0.58542	0.643126	0.446862	0.372203	0.543557	0.434834	0.548065	0.498369
3.29181	0.397483	0.365895	0.334925	0.615408	0.583973	0.595906	0.69078	0.427114	0.388948	0.605211	0.479821	0.555278	0.568318	0.405931	0.418739	0.331297	0.559376	0.491676	0.582543	0.64319	0.434758	0.370299	0.510327	0.422095	0.515144	0.485493
3.52808	0.409756	0.34425	0.358047	0.597532	0.577691	0.59923	0.679611	0.411272	0.410813	0.592307	0.481275	0.533983	0.574231	0.40746	0.420213	0.31357	0.530906	0.496929	0.560485	0.639289	0.409338	0.354329	0.495461	0.392264	0.51499	0.473341
3.7813	0.421569	0.318215	0.371378	0.604185	0.558783	0.603717	0.684814	0.414599	0.434796	0.580237	0.493696	0.511526	0.555518	0.420503	0.416759	0.307652	0.529348	0.518127	0.526065	0.635716	0.380775	0.358763	0.473006	0.378457	0.538614	0.453653
4.0527	0.445045	0.292381	0.368672	0.608123	0.531371	0.595386	0.682351	0.435471	0.482278	0.569368	0.526475	0.499731	0.557903	0.455074	0.41267	0.296055	0.545836	0.527947	0.507473	0.618918	0.378331	0.368549	0.464703	0.382015	0.547882	0.45068
4.34358	0.473602	0.268199	0.361103	0.596969	0.525891	0.574885	0.680729	0.447218	0.485541	0.600189	0.541732	0.503299	0.544991	0.481142	0.407365	0.300445	0.551145	0.525625	0.494984	0.616976	0.374875	0.363946	0.455195	0.379826	0.531863	0.428555
4.65533	0.48707	0.263068	0.355162	0.589131	0.497435	0.571309	0.698193	0.4471	0.459514	0.611956	0.53834	0.52568	0.539037	0.489208	0.394174	0.306674	0.530433	0.537137	0.506673	0.621428	0.387918	0.352601	0.453225	0.354195	0.495438	0.44339
4.98946	0.497893	0.285066	0.363791	0.60617	0.47977	0.573613	0.71283	0.441505	0.4571	0.611481	0.534143	0.529959	0.551259	0.503725	0.377115	0.307272	0.505095	0.514655	0.531216	0.610877	0.3881	0.351068	0.453303	0.328063	0.461356	0.44261
5.34757	0.544367	0.299575	0.380476	0.608611	0.4665	0.564365	0.69428	0.425737	0.434563	0.588785	0.522846	0.503079	0.567806	0.534859	0.370137	0.30491	0.504713	0.490406	0.558994	0.617847	0.384564	0.363021	0.464508	0.322261	0.434827	0.46234
5.73138	0.583056	0.306523	0.386417	0.604403	0.463487	0.548145	0.686897	0.43323	0.394241	0.55557	0.528103	0.480033	0.571992	0.546432	0.382577	0.317022	0.508781	0.469555	0.550391	0.622594	0.362293	0.361061	0.45342	0.336612	0.424441	0.494546
6.14274	0.619127	0.310512	0.404337	0.588806	0.456171	0.53035	0.662759	0.411598	0.38116	0.525512	0.528252	0.470864	0.570047	0.583218	0.371045	0.322325	0.497879	0.462562	0.526281	0.613398	0.337151	0.387711	0.430427	0.360034	0.409982	0.523201
6.58363	0.661846	0.317192	0.421283	0.565053	0.433806	0.551867	0.659234	0.394108	0.396994	0.508096	0.530905	0.483307	0.548249	0.633554	0.350003	0.342537	0.497816	0.46623	0.526487	0.613395	0.320126	0.410919	0.425636	0.356776	0.418375	0.535523
7.05616	0.686815	0.334621	0.434563	0.565458	0.422394	0.571085	0.664076	0.382256	0.407778	0.500696	0.528756	0.49273	0.536858	0.6737	0.365723	0.36109	0.492578	0.463656	0.529511	0.611321	0.337324	0.418356	0.427337	0.348567	0.442515	0.532907
7.5626	0.725288	0.366378	0.439676	0.560088	0.397659	0.570686	0.666618	0.360144	0.426977	0.491966	0.520407	0.501816	0.55764	0.679881	0.378172	0.357167	0.48935	0.44039	0.544171	0.618348	0.346419	0.419724	0.412145	0.34941	0.450164	0.529852
8.1054	0.725398	0.376574	0.43272	0.542528	0.375395	0.554254	0.670279	0.343097	0.440203	0.496091	0.502856	0.515903	0.566309	0.654367	0.360422	0.36182	0.494019	0.419958	0.54805	0.611469	0.335204	0.40334	0.397591	0.339226	0.441678	0.532403
8.68715	0.698135	0.355189	0.403705	0.534085	0.359138	0.547948	0.657288	0.33363	0.424762	0.503655	0.482298	0.507519	0.576995	0.619263	0.333541	0.35765	0.489542	0.412303	0.52878	0.601605	0.32273	0.405745	0.39558	0.353674	0.42626	0.545806
9.31066	0.641489	0.322548	0.389866	0.534966	0.352648	0.549163	0.632118	0.315566	0.412242	0.513801	0.474693	0.511403	0.578837	0.6057	0.328718	0.352131	0.489589	0.382544	0.494031	0.586919	0.313836	0.408665	0.379987	0.359287	0.429849	0.544093
9.97892	0.579122	0.330558	0.396104	0.527701	0.342798	0.541468	0.609104	0.312609	0.38374	0.515362	0.484177	0.503371	0.59598	0.577206	0.325829	0.342835	0.459771	0.359998	0.457994	0.568979	0.296884	0.395799	0.368357	0.360045	0.422404	0.535103
10.6951	0.555188	0.337838	0.409868	0.522744	0.341154	0.542662	0.608904	0.299238	0.354025	0.504111	0.480025	0.499532	0.591942	0.548421	0.334442	0.33428	0.413795	0.349595	0.439386	0.553994	0.294899	0.372505	0.351792	0.35486	0.40114	0.543295
11.4628	0.547458	0.334199	0.420726	0.509917	0.365577	0.539457	0.608708	0.297913	0.344735	0.464468	0.474824	0.487116	0.584676	0.533429	0.346094	0.34538	0.37568	0.346898	0.436734	0.538482	0.310047	0.351435	0.336285	0.349602	0.374614	0.539117
12.2855	0.555451	0.349544	0.410237	0.515627	0.386904	0.549422	0.61648	0.308778	0.328041	0.462017	0.48687	0.479872	0.575724	0.532335	0.336179	0.352106	0.34652	0.368311	0.443984	0.528734	0.313943	0.329197	0.327635	0.351822	0.350129	0.52811
13.1673	0.560129	0.379359	0.412145	0.537704	0.38663	0.549674	0.630483	0.327167	0.319944	0.451134	0.488029	0.486028	0.563501	0.517638	0.32221	0.357016	0.341635	0.394159	0.452723	0.521807	0.305599	0.310574	0.321122	0.343616	0.335083	0.517381
14.1123	0.560345	0.403599	0.423388	0.536139	0.409193	0.55635	0.639113	0.351803	0.319342	0.436726	0.499554	0.486883	0.570442	0.493468	0.315884	0.348673	0.356838	0.403973	0.439904	0.499073	0.295907	0.318835	0.315033	0.31861	0.302288	0.515167
15.1252	0.531522	0.41163	0.410561	0.52175	0.423621	0.564459	0.634413	0.374418	0.332083	0.422228	0.50323	0.485503	0.572711	0.471643	0.314628	0.325216	0.348184	0.395695	0.419954	0.468894	0.287532	0.327141	0.31859	0.283246	0.254985	0.52548
16.2108	0.50642	0.407334	0.40089	0.495359	0.429205	0.589015	0.624649	0.400821	0.333722	0.422544	0.509323	0.492939	0.594341	0.446719	0.332129	0.29327	0.318833	0.38221	0.403273	0.429768	0.275363	0.330047	0.311914	0.245152	0.220725	0.531842
17.3743	0.486764	0.384675	0.380554	0.483193	0.408218	0.597248	0.632025	0.396693	0.330434	0.434389	0.520243	0.472452	0.627958	0.435625	0.337158	0.283553	0.275811	0.3657	0.387276	0.38785	0.269096	0.320418	0.300345	0.208435	0.195237	0.517676
18.6213	0.467373	0.370845	0.354114	0.483065	0.381305	0.606793	0.637135	0.392276	0.338923	0.455446	0.526709	0.471787	0.642096	0.431166	0.329984	0.283746	0.246296	0.356794	0.367058	0.364135	0.259625	0.313403	0.286367	0.175006	0.180141	0.510443
19.9578	0.442506	0.364195	0.323058	0.487187	0.374703	0.605129	0.625394	0.390614	0.331411	0.456672	0.525734	0.485031	0.641612	0.428264	0.318074	0.28267	0.239403	0.360367	0.353435	0.346974	0.24347	0.315853	0.275083	0.148255	0.178332	0.510394
21.3903	0.41625	0.358183	0.296464	0.4941	0.379061	0.61135	0.619628	0.385241	0.314216	0.463607	0.528292	0.497681	0.634155	0.410695	0.314593	0.280103	0.239109	0.358381	0.336874	0.343283	0.223627	0.311939	0.270223	0.132773	0.170436	0.516808
22.9255	0.410626	0.340763	0.275896	0.502206	0.387468	0.611107	0.591504	0.375998	0.296901	0.469038	0.521577	0.511097	0.631864	0.39868	0.314687	0.271634	0.242664	0.348107	0.325204	0.349982	0.215108	0.306724	0.258691	0.118323	0.177589	0.532871
24.571	0.416905	0.318037	0.275324	0.499703	0.402003	0.610936	0.569059	0.361398	0.298016	0.462508	0.510025	0.515624	0.638306	0.384544	0.295839	0.2588	0.235225	0.337587	0.317662	0.340657	0.215178	0.285178	0.238713	0.118479	0.173626	0.539557
26.3345	0.421646	0.311494	0.273726	0.504862	0.399044	0.602509	0.553069	0.356384	0.297312	0.451819	0.503844	0.510723	0.660523	0.357792	0.264554	0.250238	0.221267	0.313399	0.3095	0.314361	0.213979	0.275668	0.229724	0.122725	0.152688	0.543819
28.2246	0.400654	0.28954	0.266585	0.497664	0.387167	0.608465	0.545839	0.349217	0.278967	0.447891	0.482658	0.507318	0.664616	0.330173	0.247402	0.222688	0.216693	0.282779	0.287351	0.284055	0.211581	0.260141	0.240843	0.121542	0.148577	0.54002
30.2504	0.379478	0.267091	0.255525	0.490771	0.364991	0.607008	0.535602	0.330603	0.260118	0.447559	0.471554	0.515032	0.657557	0.312043	0.233038	0.212557	0.226171	0.257408	0.264008	0.253495	0.208196	0.24152	0.258996	0.120886	0.142142	0.523627
32.4216	0.358458	0.252969	0.238508	0.485477	0.356484	0.603948	0.523552	0.314851	0.256192	0.436897	0.45338	0.519106	0.646862	0.309183	0.221459	0.211782	0.228331	0.247344	0.245961	0.24268	0.203011	0.233823	0.283589	0.108394	0.1259	0.500534
34.7486	0.344412	0.250889	0.226546	0.478863	0.359283	0.60735	0.516472	0.294712	0.243475	0.441259	0.444784	0.515464	0.633095	0.300049	0.219175	0.20543	0.226935	0.236981	0.229276	0.234919	0.193358	0.23158	0.302572	0.0945268	0.103222	0.471988
37.2426	0.346841	0.250883	0.231086	0.470926	0.347658	0.605864	0.515115	0.283066	0.23597	0.453773	0.440253	0.502965	0.6168	0.285427	0.22663	0.202095	0.22813	0.2195	0.22769	0.228878	0.193285	0.22576	0.31633	0.0979243	0.0763516	0.446465
39.9157	0.338096	0.254081	0.251798	0.457384	0.335538	0.598058	0.510432	0.280052	0.236759	0.455552	0.448653	0.483938	0.602734	0.272807	0.234299	0.195551	0.222155	0.204561	0.234376	0.220222	0.195436	0.224071	0.319362	0.110575	0.0666033	0.431471
42.7805	0.331828	0.257751	0.250714	0.44731	0.344657	0.588919	0.503066	0.283748	0.236941	0.448698	0.454013	0.462823	0.588291	0.270075	0.226621	0.20415	0.204391	0.199885	0.23279	0.212937	0.196888	0.229491	0.316818	0.115172	0.0725911	0.420867
45.8511	0.32385	0.256461	0.247806	0.44746	0.346677	0.59001	0.490748	0.285344	0.257897	0.440092	0.460523	0.439397	0.580622	0.274092	0.213384	0.213197	0.187216	0.200699	0.22519	0.211296	0.195807	0.232317	0.316236	0.108266	0.0701224	0.4169
49.1419	0.325312	0.260533	0.243282	0.443045	0.334703	0.592092	0.485555	0.294612	0.279587	0.427865	0.455515	0.423765	0.569602	0.284257	0.209497	0.210587	0.180956	0.200265	0.215772	0.20982	0.195908	0.245432	0.317416	0.112158	0.0649838	0.412502
52.669	0.319793	0.261347	0.238657	0.441677	0.32206	0.592402	0.49502	0.305685	0.284725	0.428067	0.454833	0.41424	0.568909	0.282351	0.219709	0.212059	0.180001	0.206568	0.215354	0.220288	0.197648	0.258324	0.318553	0.120735	0.0615358	0.40689
56.4493	0.298854	0.256965	0.24031	0.440687	0.307641	0.590293	0.503054	0.321254	0.269993	0.435145	0.453412	0.405991	0.579626	0.279471	0.228369	0.200899	0.185461	0.212619	0.216652	0.23603	0.202409	0.261024	0.308459	0.125217	0.0618301	0.399978
60.5008	0.283298	0.254134	0.236633	0.435476	0.301003	0.586328	0.520433	0.332919	0.255049	0.438875	0.451355	0.400619	0.589662	0.270465	0.232613	0.183571	0.187103	0.218284	0.215078	0.256144	0.210128	0.253359	0.283037	0.121261	0.0551908	0.38942
64.8432	0.273507	0.255236	0.237907	0.426167	0.304418	0.573432	0.531177	0.336836	0.237662	0.434769	0.442871	0.394647	0.592689	0.257525	0.234512	0.173234	0.182592	0.224229	0.218236	0.27807	0.213905	0.240843	0.261594	0.112099	0.0486496	0.376678
69.4972	0.267618	0.261507	0.246887	0.421874	0.305125	0.568485	0.540451	0.334718	0.220308	0.426166	0.422027	0.380785	0.591209	0.255355	0.246795	0.174752	0.182956	0.232793	0.222444	0.300041	0.220296	0.223723	0.244	0.105039	0.0524014	0.361925
74.4853	0.265797	0.270805	0.255447	0.428897	0.293513	0.563043	0.546632	0.33572	0.207327	0.403445	0.412771	0.37133	0.584327	0.262611	0.261314	0.185638	0.187961	0.247395	0.229891	0.334621	0.219954	0.206977	0.232386	0.103717	0.0610053	0.346943
79.8313	0.270571	0.297051	0.263195	0.443864	0.290099	0.560628	0.551979	0.346712	0.209235	0.385683	0.406886	0.367948	0.577716	0.265508	0.278621	0.207781	0.198796	0.265003	0.241202	0.361555	0.218988	0.196772	0.225393	0.105851	0.0699781	0.339491
85.5611	0.279859	0.320714	0.277523	0.449308	0.287453	0.55827	0.573422	0.352009	0.221573	0.381195	0.406521	0.356289	0.573659	0.262794	0.29711	0.230335	0.211433	0.271431	0.247461	0.387243	0.229191	0.198432	0.236155	0.109409	0.0760989	0.330473
91.7021	0.295696	0.342359	0.293297	0.445704	0.294221	0.554004	0.591214	0.359525	0.224488	0.385636	0.410626	0.338865	0.563076	0.272239	0.318296	0.253131	0.215701	0.278479	0.252186	0.417212	0.248311	0.206624	0.256903	0.123151	0.0796978	0.324698
98.2839	0.316355	0.356474	0.317322	0.445898	0.310279	0.551842	0.609225	0.372312	0.233727	0.397485	0.414989	0.334269	0.552768	0.291496	0.329665	0.27305	0.213811	0.27863	0.266825	0.450392	0.279232	0.223789	0.276861	0.143401	0.0790443	0.325647

## Sheet: 11g
	Asynchronus input @A	Asynchronus input @A	Asynchronus input @A	Asynchronus input @A	Asynchronus input @A	Asynchronus input @A	Asynchronus input @A	Asynchronus input @A	Asynchronus input @A	Asynchronus input @A	Asynchronus input @A	Asynchronus input @A	Asynchronus input @A	Asynchronus input @A	Asynchronus input @A	Asynchronus input @A	Asynchronus input @A	Asynchronus input @A	Asynchronus input @A	Asynchronus input @A	Asynchronus input @A	Asynchronus input @A	Asynchronus input @A	Asynchronus input @A	Asynchronus input @A	Asynchronus input @A	Asynchronus input @A	No input @B	No input @B	No input @B	No input @B	No input @B	No input @B	No input @B	No input @B	No input @B	No input @B	No input @B	No input @B	No input @B	No input @B	No input @B	No input @B	No input @B	No input @B	No input @B	No input @B	No input @B	No input @B
	2	4	5	6	7	8	C																					2	4	5	6	7	8	C
Day1	900	900	900	900	900	900	700																					900	193.4	50.9	58.5	78.8	900	600
Day2	900	900	775	900	900	900	600																					552	208	67	10	36.4	105.4	15
Day3	900	900	240	447	900	900	900																					35	56.4	31.6	13.8	19.5	15	8
Day4	900	284	875	167	406	900	900																					14	37.2	32	36.9	29	43.7	6
[truncated: 5 more columns]

## Sheet: 11h
Asynchronous input	No input	Normal mice
17.2583	11.055	18.75
25.7076	43.021	16.95
16.311	68.8325	45.065
5.85535	25.6992	26.6
15.2873	21.679	24.3
21.7743	34.9713	26.05
15	40	20.55
		15.55
		42.35
		18.15
		21
		21.9
		51.9333
		43.15
		32.2667
		25.3
		36.1167
		63.8
		25.3
		39.43
		16.19
		18.39
		31.61
		31.01
