# Supplementary material for: Acquiring new memories in neocortex of hippocampal-lesioned mice
Source: Nat Commun. 2022 Mar 24;13:1601. doi: 10.1038/s41467-022-29208-5 (PMC8948206; doi:10.1038/s41467-022-29208-5)
Supplement: Supplementary file 6 — Source Data [file 41467_2022_29208_MOESM6_ESM.zip › Source data/Supplementary Figure 12.xlsx]

## Sheet: 12b
Homecage	CtxA recall	CtxB	2nd CtxA recall
6.11111	33.9726	8.33333	44.6465
7.22222	40.5333	1.66667	25.4545
33.3333	77.6471	0	70.3497
2.22222	32.1875	8.33333	64.7191
0	50.6897	18.3333	64.1667
26.6667	48.4375	20.3333	65.2381
18.3333	45.5263	17.7778	72.1101

## Sheet: 12c
Homecage	CtxA recall	CtxB	2nd CtxA recall
2.7	2.8148	1.7872	2.5455
1.6901	3.2142	0.75	3.4054
0	3.5294	0	2.3662
0.666667	3.1875	1.5238	3.15789
0	3	0.1915	2.6
0	4.5	0	5.4286
0.666667	2.8	1.4483	2.9725

## Sheet: 12d
no-freezing	pre-freezing (-3s)	freezing	post-freezing (+3s)
0.99585	5	0.96774	4
1.53285	6.66667	1.08597	5.55556
1.40078	6.25	2.85714	1.25
1.78571	10.6667	1.18421	1.33333
0.52631	7.5	2.72727	3.75
1.98113	5	2.14712	0
2.12389	12	0.71429	0
1.52866	13.3333	2.29167	6.66667
1.34328	0	4.4898	0
1.48148	5	7.01299	0
1.81818	5.33333	5.03226	4
0.82759	5.71429	7.2	2.85714
1.05727	4.28571	1.04046	4.28571
1.57894	10	1.67939	2

## Sheet: 12h
Homecage	CtxA	CtxB
15.4737	14.1538	14.4
6.18691	4.72131	5.52276
10.4068	10.1574	10.3131
6.67875	5.0625	5.22986
11.2295	15.3443	13.6531
