# Supplementary material for: Acquiring new memories in neocortex of hippocampal-lesioned mice
Source: Nat Commun. 2022 Mar 24;13:1601. doi: 10.1038/s41467-022-29208-5 (PMC8948206; doi:10.1038/s41467-022-29208-5)
Supplement: Supplementary file 6 — Source Data [file 41467_2022_29208_MOESM6_ESM.zip › Source data/Supplementary Figure 13.xlsx]

## Sheet: 13a
Home	New Context	Recall (Before)	Recall (After)
0.836045	1.10232	2.89044	1.54194
4.79744	4.66821	7.39852	3.54137
1.71093	1.67483	2.41208	1.31994
3.85605	3.23819	3.83018	3.46807
5.03	5.169	6.40449	6.15273

## Sheet: 13c
	Before open door	Before open door	Before open door	Before open door	Before open door	Home	Home	Home	Home	Home
-50	0.133574	0.013598	0.047125	0.038261	0.0581395	0.039027	-0.0687	-0.02734	0.009856	-0.0117892
-49	0.130378	0.01604	0.045362	0.037055	0.0572088	0.036161	-0.06129	-0.02664	0.007848	-0.0109803
-48	0.123699	0.018451	0.041769	0.033647	0.0543915	0.033623	-0.05254	-0.02692	0.004054	-0.0104458
-47	0.112721	0.019933	0.035363	0.029247	0.049316	0.032014	-0.04331	-0.02747	-0.00108	-0.0099615
-46	0.098115	0.020121	0.025933	0.024886	0.0422638	0.030998	-0.03476	-0.02652	-0.00701	-0.009323
-45	0.081532	0.019471	0.015595	0.021353	0.0344877	0.029422	-0.02771	-0.02301	-0.01322	-0.0086295
-44	0.06458	0.018785	0.007699	0.019244	0.027577	0.026816	-0.02221	-0.0173	-0.0191	-0.0079485
-43	0.048052	0.01869	0.003278	0.018063	0.0220207	0.022918	-0.01782	-0.01071	-0.02364	-0.007313
-42	0.032723	0.019241	0.001727	0.017044	0.0176838	0.017658	-0.01393	-0.00508	-0.02552	-0.006718
-41	0.020061	0.019245	0.002139	0.01581	0.0143138	0.012068	-0.00985	-0.00169	-0.02394	-0.005853
-40	0.010688	0.016921	0.003497	0.013721	0.0112067	0.007138	-0.00533	-0.00055	-0.01915	-0.004473
-39	0.003572	0.011792	0.004992	0.010162	0.0076295	0.002945	-0.0007	-0.00104	-0.01281	-0.00290125
-38	-0.00259	0.005218	0.005873	0.005073	0.0033935	-0.00014	0.003361	-0.00246	-0.00701	-0.00156225
-37	-0.00784	-0.00102	0.004882	-0.00086	-0.0012095	-0.00177	0.005913	-0.00376	-0.00276	-0.00059425
-36	-0.01086	-0.00572	0.00196	-0.00593	-0.0051375	-0.00257	0.00626	-0.00346	0.000289	0.00012975
-35	-0.01049	-0.00844	-0.00101	-0.009	-0.007235	-0.00329	0.004732	-0.00091	0.003314	0.0009615
-34	-0.00716	-0.00972	-0.00302	-0.01038	-0.00757	-0.00406	0.002332	0.00228	0.007265	0.00195425
-33	-0.00272	-0.01016	-0.00477	-0.00973	-0.006845	-0.00448	-0.00025	0.003916	0.012335	0.00288025
-32	0.001581	-0.00972	-0.00657	-0.00661	-0.00532975	-0.00379	-0.00245	0.003975	0.01821	0.00398625
-31	0.005753	-0.00839	-0.00797	-0.00226	-0.00321675	-0.00206	-0.00401	0.003695	0.024259	0.005471
-30	0.010265	-0.00689	-0.00857	0.002275	-0.00073	-0.00054	-0.00547	0.003849	0.030085	0.006981
-29	0.015875	-0.00596	-0.00757	0.007065	0.0023525	0.000308	-0.00783	0.004896	0.035883	0.00831425
-28	0.023341	-0.00588	-0.00436	0.01175	0.00621275	0.001078	-0.012	0.006454	0.041916	0.009362
-27	0.032809	-0.00642	0.000307	0.016853	0.0108872	0.002378	-0.0186	0.007256	0.048229	0.00981575
-26	0.044104	-0.00664	0.005139	0.023955	0.0166395	0.004897	-0.02725	0.006705	0.054693	0.00976125
-25	0.057102	-0.00558	0.009063	0.032542	0.0232818	0.00865	-0.03665	0.004811	0.060395	0.0093015
-24	0.070998	-0.00314	0.011509	0.040301	0.029917	0.012863	-0.04561	0.001363	0.063975	0.00814775
-23	0.084392	-0.0002	0.013701	0.046434	0.0360818	0.017697	-0.05353	-0.00328	0.064926	0.00645325
-22	0.096219	0.002493	0.017424	0.05196	0.042024	0.023811	-0.06019	-0.00712	0.063589	0.0050225
-21	0.105999	0.005168	0.023149	0.057155	0.0478678	0.030452	-0.06569	-0.00787	0.06025	0.0042855
-20	0.114061	0.008642	0.029218	0.061498	0.0533547	0.036091	-0.07033	-0.00576	0.055293	0.0038235
-19	0.121624	0.013562	0.033232	0.064527	0.0582363	0.039534	-0.07453	-0.00318	0.049984	0.002952
-18	0.129469	0.019781	0.034681	0.065467	0.0623495	0.040231	-0.07865	-0.00259	0.046118	0.00127725
-17	0.137043	0.026325	0.035471	0.063674	0.0656282	0.039313	-0.08288	-0.00548	0.044925	-0.0010305
-16	0.142833	0.03208	0.037372	0.059776	0.0680152	0.038966	-0.087	-0.01106	0.046518	-0.003144
-15	0.145706	0.036217	0.040224	0.05551	0.0694142	0.040144	-0.09037	-0.01651	0.049992	-0.004186
-14	0.146655	0.038948	0.043163	0.052098	0.070216	0.04172	-0.09279	-0.01988	0.054214	-0.004184
-13	0.148095	0.041399	0.045382	0.05016	0.071259	0.042014	-0.0946	-0.02094	0.058106	-0.003855
-12	0.151029	0.044177	0.04628	0.049459	0.0727363	0.040883	-0.09618	-0.02011	0.061065	-0.0035855
-11	0.153982	0.04727	0.045977	0.048959	0.074047	0.0399	-0.09754	-0.01869	0.063419	-0.00322775
-10	0.155775	0.05059	0.046178	0.047183	0.0749315	0.04117	-0.09792	-0.01855	0.065237	-0.00251575
-9	0.156829	0.054127	0.048746	0.043287	0.0757473	0.043954	-0.09644	-0.02058	0.06618	-0.0017215
-8	0.157881	0.058136	0.05349	0.038098	0.0769013	0.046195	-0.09309	-0.02442	0.066431	-0.001221
-7	0.159315	0.062925	0.05876	0.032319	0.0783298	0.046184	-0.08872	-0.02895	0.065882	-0.001401
-6	0.160589	0.067863	0.063652	0.025529	0.0794082	0.044207	-0.08444	-0.03276	0.06384	-0.00228825
-5	0.160252	0.071335	0.067908	0.017688	0.0792957	0.042266	-0.08104	-0.03556	0.060707	-0.00340675
-4	0.157665	0.072274	0.070905	0.010009	0.0777132	0.041997	-0.07827	-0.03802	0.057917	-0.004094
-3	0.1546	0.070947	0.072513	0.003291	0.0753377	0.043431	-0.07563	-0.04065	0.056339	-0.0041275
-2	0.15271	0.068141	0.07297	-0.00202	0.0729502	0.045721	-0.07314	-0.04383	0.055875	-0.0038435
-1	0.151656	0.064317	0.072517	-0.00571	0.070695	0.048692	-0.07066	-0.04779	0.055589	-0.00354225
0	0.150292	0.060082	0.072129	-0.00867	0.0684582	0.05278	-0.06814	-0.05253	0.054813	-0.00326925
1	0.146575	0.057303	0.075292	-0.01217	0.06675	0.05785	-0.06626	-0.05797	0.054145	-0.00305875
2	0.139983	0.054526	0.080746	-0.01588	0.0648438	0.063013	-0.06512	-0.06277	0.053365	-0.002878
3	0.131196	0.051919	0.086645	-0.01783	0.0629825	0.066862	-0.06459	-0.06566	0.051645	-0.00293575
4	0.121746	0.050397	0.09115	-0.0167	0.0616483	0.068924	-0.06465	-0.06758	0.049095	-0.00355275
5	0.112728	0.050627	0.093605	-0.01332	0.06091	0.069399	-0.06493	-0.07044	0.046342	-0.00490725
6	0.104423	0.051899	0.094292	-0.01053	0.060021	0.06875	-0.06462	-0.07452	0.043845	-0.00663625
7	0.095707	0.053155	0.093796	-0.01095	0.057927	0.067785	-0.06337	-0.07822	0.042108	-0.00792425
8	0.085753	0.05404	0.093176	-0.01519	0.0544448	0.066769	-0.06137	-0.07911	0.040906	-0.00820125
9	0.075504	0.054639	0.093054	-0.02188	0.0503292	0.065165	-0.05874	-0.07548	0.039024	-0.00750775
10	0.065922	0.054979	0.092577	-0.02829	0.046297	0.062894	-0.05597	-0.06774	0.036329	-0.00612175
11	0.057321	0.054753	0.090862	-0.03283	0.0425265	0.060908	-0.05365	-0.05755	0.03396	-0.004083
12	0.050162	0.053256	0.088298	-0.03651	0.0388015	0.060386	-0.05141	-0.04638	0.032497	-0.00122675
13	0.044148	0.049853	0.085677	-0.04057	0.034777	0.06211	-0.04842	-0.03539	0.032098	0.0025995
14	0.038208	0.045186	0.082598	-0.04453	0.0303655	0.065868	-0.0446	-0.02468	0.032656	0.007311
15	0.032368	0.040862	0.077022	-0.04711	0.0257855	0.070364	-0.04092	-0.01354	0.033438	0.0123355
16	0.027147	0.03754	0.067687	-0.04768	0.0211735	0.073998	-0.03893	-0.00231	0.033524	0.0165705
17	0.022551	0.035056	0.056338	-0.0468	0.0167862	0.075603	-0.0393	0.007611	0.032539	0.0191132
18	0.019314	0.03383	0.045502	-0.04567	0.013244	0.075254	-0.04099	0.014933	0.030752	0.0199873
19	0.018088	0.034281	0.03638	-0.04526	0.0108722	0.074006	-0.04267	0.019235	0.028365	0.019734
20	0.017833	0.036135	0.028328	-0.04511	0.0092965	0.072479	-0.04382	0.021489	0.025687	0.0189587
21	0.017354	0.03868	0.020158	-0.04488	0.007828	0.070815	-0.04476	0.023123	0.023033	0.0180527
22	0.017001	0.041155	0.011069	-0.04576	0.00586625	0.069657	-0.04627	0.024209	0.020969	0.0171413
23	0.017642	0.042952	0.000805	-0.04914	0.00306475	0.069775	-0.04871	0.024873	0.019986	0.016481
24	0.019668	0.043384	-0.00951	-0.05436	-0.0002045	0.070984	-0.05166	0.026966	0.019629	0.0164798
25	0.022909	0.042388	-0.01852	-0.05916	-0.00309575	0.07286	-0.05497	0.031778	0.019299	0.0172418
26	0.026299	0.04059	-0.0268	-0.06134	-0.00531275	0.075246	-0.05886	0.038252	0.018303	0.0182353
27	0.028876	0.03843	-0.03423	-0.06066	-0.006896	0.077373	-0.0635	0.043441	0.015817	0.0182828
28	0.030565	0.036277	-0.03938	-0.05912	-0.0079145	0.078368	-0.06908	0.044317	0.011614	0.0163047
29	0.031372	0.034849	-0.04311	-0.05852	-0.00885225	0.07826	-0.07567	0.041184	0.006075	0.0124622
30	0.031246	0.033924	-0.04614	-0.05989	-0.010215	0.077569	-0.0826	0.037916	7.75e-06	0.00822319
31	0.030392	0.032494	-0.04752	-0.06295	-0.011896	0.076708	-0.0887	0.037595	-0.00505	0.00513825
32	0.029071	0.031113	-0.04631	-0.06558	-0.0129265	0.075966	-0.09326	0.039784	-0.00867	0.003455
33	0.028105	0.031351	-0.04188	-0.06577	-0.0120485	0.075496	-0.09631	0.041576	-0.01189	0.002218
34	0.028772	0.03385	-0.03353	-0.06295	-0.0084645	0.074755	-0.09803	0.039922	-0.01555	0.00027425
35	0.031194	0.038323	-0.02167	-0.05795	-0.00252575	0.072607	-0.09816	0.034194	-0.01916	-0.00262975
36	0.034056	0.044365	-0.00798	-0.05269	0.00443775	0.068606	-0.09626	0.02682	-0.0212	-0.0055085
37	0.036519	0.050926	0.00537	-0.04913	0.0109213	0.06362	-0.09227	0.020769	-0.02091	-0.00719775
38	0.038087	0.05677	0.01659	-0.04703	0.0161043	0.058695	-0.0872	0.017866	-0.01891	-0.00738725
39	0.038517	0.06228	0.024186	-0.04504	0.0199858	0.054431	-0.08286	0.018408	-0.01646	-0.00662025
40	0.038713	0.068585	0.026953	-0.04237	0.0229703	0.051366	-0.08018	0.020824	-0.01454	-0.0056325
41	0.039237	0.076093	0.026116	-0.03939	0.025514	0.049792	-0.07834	0.022917	-0.01395	-0.00489525
42	0.03959	0.084778	0.024934	-0.03688	0.0281055	0.049286	-0.07569	0.023711	-0.01457	-0.00431575
43	0.03985	0.094336	0.026961	-0.0351	0.0315117	0.048838	-0.07144	0.023427	-0.01587	-0.00376125
44	0.040235	0.104463	0.033957	-0.03371	0.0362362	0.047742	-0.06629	0.022609	-0.01747	-0.00335225
45	0.040492	0.115451	0.044277	-0.03193	0.0420725	0.045886	-0.06205	0.022025	-0.01961	-0.00343725
46	0.04153	0.127851	0.05566	-0.02902	0.0490053	0.043537	-0.05997	0.022231	-0.02255	-0.004188
47	0.04468	0.141232	0.066587	-0.02445	0.0570123	0.04162	-0.05929	0.023621	-0.02484	-0.00472225
48	0.050724	0.154108	0.074901	-0.01835	0.0653457	0.041463	-0.05796	0.026891	-0.02435	-0.003489
49	0.06008	0.165233	0.079797	-0.01105	0.073515	0.043371	-0.05448	0.031699	-0.02036	5.75e-05
50	0.071779	0.174409	0.082307	-0.00308	0.0813538	0.046593	-0.04872	0.035724	-0.01399	0.00490175

## Sheet: 13e RSC
	HighTheta	HighTheta	HighTheta	HighTheta	HighTheta	HighTheta	HighTheta	HighTheta	HighTheta	HighTheta	HighTheta	HighTheta	HighTheta		Low gamma power	Low gamma power	Low gamma power	Low gamma power	Low gamma power	Low gamma power	Low gamma power	Low gamma power	Low gamma power	Low gamma power	Low gamma power	Low gamma power	Low gamma power
-5	0.050635	0.095691	-0.02345	-0.04794	-0.1143	-0.03726	-0.15922	-0.03733	-0.10059	-0.16472	-0.19271	-0.16039	-0.13135		0.002979	0.093109	-0.06559	-0.00372	0.014967	0.193636	0.080018	-0.08516	0.101257	0.058593	-0.03768	0.038969	0.013419
-4.9	0.046402	0.087687	-0.00844	-0.0433	-0.1151	-0.03252	-0.13216	-0.03294	-0.08846	-0.15295	-0.18545	-0.13856	-0.11118		0.012384	0.098624	-0.03869	0.011708	0.016857	0.158945	0.072837	-0.1003	0.093476	0.025348	-0.06846	0.060627	0.005355
-4.8	0.043103	0.076823	0.005844	-0.03854	-0.11527	-0.02502	-0.11554	-0.03096	-0.07757	-0.13566	-0.16624	-0.11296	-0.08821		0.009357	0.096077	-0.01267	0.030471	0.028338	0.104888	0.074329	-0.10761	0.07819	0.00992	-0.09918	0.074999	-0.001
-4.7	0.040971	0.061394	0.018	-0.03426	-0.11526	-0.01918	-0.10427	-0.02947	-0.0693	-0.11788	-0.13478	-0.08413	-0.06193		-0.00213	0.086672	0.006983	0.047755	0.042333	0.044612	0.084564	-0.10405	0.062171	0.008171	-0.11909	0.077754	-0.00543
-4.6	0.039193	0.043784	0.027128	-0.03061	-0.11365	-0.02005	-0.09177	-0.02664	-0.06449	-0.10407	-0.09562	-0.05448	-0.03559		-0.01426	0.073913	0.017787	0.059386	0.050821	-0.00992	0.096188	-0.09299	0.04775	0.015684	-0.12392	0.070715	-0.00861
-4.5	0.035426	0.027983	0.033311	-0.02773	-0.10932	-0.02839	-0.07601	-0.0228	-0.0627	-0.09412	-0.05576	-0.02822	-0.01386		-0.02304	0.057565	0.019721	0.064042	0.052011	-0.04878	0.095801	-0.08282	0.034455	0.025771	-0.11524	0.060115	-0.00981
-4.4	0.028432	0.017296	0.037934	-0.0262	-0.10099	-0.04047	-0.05883	-0.01891	-0.0627	-0.08666	-0.0229	-0.00829	2.52e-05		-0.02808	0.037983	0.014149	0.064208	0.047877	-0.06627	0.077925	-0.07305	0.022878	0.02788	-0.10111	0.053376	-0.00666
-4.3	0.021777	0.014553	0.042551	-0.02646	-0.08812	-0.05148	-0.04211	-0.01371	-0.06266	-0.08153	-0.00276	0.005398	0.005463		-0.03194	0.02037	0.006055	0.062838	0.0412	-0.06146	0.05157	-0.05545	0.016336	0.016165	-0.08993	0.053782	0.001349
-4.2	0.02067	0.019099	0.046095	-0.028	-0.07181	-0.05861	-0.02594	-0.00626	-0.06079	-0.07741	0.004403	0.014692	0.004466		-0.03611	0.009219	0.002761	0.059833	0.036598	-0.0363	0.028814	-0.02668	0.014401	-0.00447	-0.08126	0.057842	0.010649
-4.1	0.025683	0.025865	0.046084	-0.02898	-0.0527	-0.0607	-0.00885	0.000905	-0.05531	-0.07105	0.00239	0.021519	0.001042		-0.03791	0.005973	0.005658	0.051194	0.036545	0.001599	0.015451	0.008855	0.012433	-0.0218	-0.06784	0.058569	0.01768
-4	0.032798	0.030425	0.041347	-0.0264	-0.03093	-0.05594	0.009146	0.005012	-0.04643	-0.05865	-0.00388	0.025563	-0.00135		-0.03402	0.006982	0.010976	0.031646	0.037034	0.038611	0.010534	0.041074	0.007889	-0.02454	-0.04491	0.051032	0.019923
-3.9	0.036527	0.029442	0.032028	-0.01845	-0.00854	-0.04438	0.024121	0.005427	-0.03585	-0.03763	-0.00934	0.02515	-0.00152		-0.0218	0.005582	0.01426	0.004889	0.033338	0.060607	0.007788	0.057094	0.0002	-0.00984	-0.01618	0.034886	0.016884
-3.8	0.031045	0.021207	0.019161	-0.00706	0.011836	-0.02883	0.031355	0.003622	-0.02394	-0.01068	-0.01117	0.020161	-0.00013		-0.00221	-0.0009	0.010409	-0.01669	0.022722	0.058445	0.000869	0.052997	-0.00663	0.013343	0.007211	0.013479	0.011235
-3.7	0.015294	0.00851	0.005197	0.003217	0.026708	-0.01288	0.029023	0.002193	-0.01051	0.013545	-0.00993	0.012819	0.001225		0.0192	-0.01029	0.000685	-0.02384	0.004389	0.03346	-0.01032	0.036906	-0.00637	0.030068	0.015433	-0.00777	0.006078
-3.6	-0.00491	-0.00391	-0.00775	0.009062	0.031991	0.000834	0.019601	0.001611	0.003872	0.027825	-0.00697	0.005745	0.001449		0.036742	-0.01948	-0.00608	-0.01781	-0.01501	-0.00321	-0.01944	0.01574	4.59e-05	0.031698	0.010903	-0.02411	0.002982
-3.5	-0.02289	-0.01375	-0.01822	0.01004	0.027729	0.013174	0.007894	-0.00011	0.016447	0.03097	-0.00245	-0.00029	0.000518		0.045932	-0.02486	-0.00655	-0.00859	-0.02476	-0.03901	-0.02132	-0.00673	0.006751	0.020401	0.005732	-0.03358	0.001068
-3.4	-0.03379	-0.02091	-0.02466	0.008793	0.01708	0.026067	-0.00368	-0.00317	0.025993	0.027518	0.003023	-0.0073	-0.00041		0.040817	-0.02391	-0.00448	-0.00445	-0.02222	-0.06091	-0.01575	-0.02758	0.008936	0.003839	0.009169	-0.03646	-0.00185
-3.3	-0.03509	-0.02525	-0.02787	0.009938	0.003052	0.039788	-0.01724	-0.00539	0.034087	0.024397	0.008063	-0.0181	-0.0004		0.018465	-0.01284	-0.00297	-0.00546	-0.01592	-0.05942	-0.00345	-0.04562	0.003694	-0.01049	0.020294	-0.03198	-0.00909
-3.2	-0.0278	-0.02674	-0.03063	0.015731	-0.00956	0.054492	-0.03547	-0.00562	0.041937	0.025414	0.012773	-0.03344	-8.14e-05		-0.01591	0.015211	-0.00637	-0.00633	-0.01849	-0.03511	0.012471	-0.06004	-0.00708	-0.01739	0.030065	-0.02004	-0.02289
-3.1	-0.01687	-0.02489	-0.03469	0.02412	-0.01668	0.068362	-0.05591	-0.00448	0.049695	0.028338	0.017499	-0.05183	-0.00035		-0.04932	0.058534	-0.01554	-0.00455	-0.03763	0.004937	0.023163	-0.0727	-0.01987	-0.01529	0.030129	-0.00404	-0.04203
-3	-0.00827	-0.01904	-0.04002	0.031562	-0.01792	0.077427	-0.07032	-0.00462	0.057058	0.027996	0.021908	-0.07093	-0.00178		-0.06669	0.105585	-0.02297	-0.00251	-0.06776	0.047893	0.021076	-0.08448	-0.03259	-0.00382	0.020775	0.011756	-0.06139
-2.9	-0.00732	-0.0103	-0.04571	0.035199	-0.01415	0.07807	-0.07007	-0.00891	0.064403	0.02152	0.024718	-0.08932	-0.00473		-0.06031	0.145381	-0.0247	-0.00313	-0.09321	0.07846	0.007708	-0.09069	-0.03959	0.016409	0.009344	0.022206	-0.07306
-2.8	-0.01574	0.000275	-0.05044	0.032454	-0.00695	0.069665	-0.05486	-0.01648	0.073153	0.009904	0.023211	-0.10777	-0.00893		-0.03459	0.168812	-0.02353	-0.00661	-0.10151	0.090126	-0.00964	-0.08919	-0.04104	0.039706	-0.00079	0.023918	-0.07428
-2.7	-0.02926	0.011632	-0.05332	0.022703	0.000578	0.055478	-0.03381	-0.0249	0.085951	-0.00314	0.015954	-0.12795	-0.014		-0.00261	0.173249	-0.02303	-0.0095	-0.09157	0.086349	-0.02092	-0.08322	-0.04223	0.054994	-0.01321	0.020192	-0.06948
-2.6	-0.04155	0.021181	-0.05432	0.00789	0.005918	0.042243	-0.01745	-0.03402	0.104837	-0.0143	0.005298	-0.15004	-0.02006		0.023573	0.164831	-0.02754	-0.00953	-0.07338	0.073305	-0.01596	-0.07933	-0.04679	0.0524	-0.02988	0.01617	-0.06558
-2.5	-0.04776	0.026627	-0.05407	-0.0097	0.007621	0.037388	-0.01192	-0.04407	0.129033	-0.02365	-0.00469	-0.1711	-0.0266		0.038011	0.149954	-0.03791	-0.00975	-0.05682	0.057186	0.005662	-0.08757	-0.05885	0.033025	-0.04726	0.011627	-0.06877
-2.4	-0.04573	0.027419	-0.05385	-0.02748	0.003684	0.043824	-0.01654	-0.05521	0.154641	-0.03286	-0.01145	-0.1867	-0.03195		0.039056	0.132628	-0.04845	-0.01611	-0.04273	0.044565	0.034472	-0.10795	-0.07529	0.006533	-0.05665	0.003005	-0.07846
-2.3	-0.03718	0.024432	-0.05455	-0.04245	-0.00651	0.059649	-0.024	-0.06755	0.1765	-0.04294	-0.01384	-0.19551	-0.03517		0.02797	0.116125	-0.05328	-0.03543	-0.02608	0.040264	0.059463	-0.12264	-0.09165	-0.01799	-0.04842	-0.01442	-0.08482
-2.2	-0.02746	0.02049	-0.05525	-0.05213	-0.02184	0.081642	-0.02913	-0.07955	0.192856	-0.05313	-0.01225	-0.19951	-0.03651		0.007201	0.101814	-0.05075	-0.07	-0.00158	0.044289	0.070052	-0.11613	-0.10719	-0.03463	-0.02126	-0.04311	-0.07959
-2.1	-0.01953	0.019247	-0.05365	-0.05544	-0.04025	0.106459	-0.0345	-0.08888	0.205891	-0.06161	-0.00783	-0.20208	-0.03669		-0.02094	0.089349	-0.0428	-0.1125	0.029905	0.053971	0.061	-0.08928	-0.12197	-0.0415	0.015155	-0.07609	-0.06389
-2	-0.01257	0.021624	-0.04759	-0.05315	-0.05957	0.128752	-0.0428	-0.09289	0.218215	-0.06807	-0.00066	-0.20575	-0.03763		-0.04942	0.078338	-0.03393	-0.15081	0.059605	0.063948	0.037465	-0.05492	-0.13861	-0.03937	0.048353	-0.10147	-0.04434
-1.9	-0.00676	0.02748	-0.03676	-0.04894	-0.07791	0.143482	-0.05201	-0.09009	0.230441	-0.07405	0.008813	-0.21051	-0.04156		-0.0671	0.067961	-0.02771	-0.17379	0.079098	0.070744	0.010926	-0.03563	-0.15541	-0.02808	0.07172	-0.11255	-0.03078
-1.8	-0.00099	0.035493	-0.02229	-0.04669	-0.09461	0.148739	-0.059	-0.08264	0.242641	-0.08073	0.018018	-0.21555	-0.04894		-0.06718	0.059373	-0.02539	-0.17691	0.084782	0.077242	-0.00807	-0.04765	-0.17006	-0.0093	0.084085	-0.11006	-0.02879
-1.7	0.007661	0.041175	-0.00556	-0.04701	-0.10927	0.146385	-0.05965	-0.07599	0.255488	-0.08745	0.023842	-0.22108	-0.05861		-0.04659	0.05591	-0.02929	-0.164	0.075662	0.087199	-0.01358	-0.0801	-0.18412	0.007418	0.086671	-0.10012	-0.03494
-1.6	0.017949	0.040735	0.011664	-0.04875	-0.12108	0.139807	-0.05002	-0.07458	0.268119	-0.09285	0.024903	-0.2275	-0.06887		-0.00908	0.057803	-0.04102	-0.14218	0.057542	0.101204	-0.00469	-0.10521	-0.1989	0.011924	0.080169	-0.0922	-0.04191
-1.5	0.025571	0.034954	0.026774	-0.05076	-0.12968	0.130709	-0.03282	-0.07907	0.279731	-0.09436	0.02121	-0.2343	-0.07639		0.03024	0.064765	-0.05778	-0.11876	0.040291	0.114387	0.014001	-0.10325	-0.21449	0.003676	0.063548	-0.09374	-0.04198
-1.4	0.030178	0.02778	0.038569	-0.05243	-0.13461	0.120946	-0.01516	-0.08514	0.289881	-0.08905	0.015409	-0.24069	-0.0787		0.057108	0.077285	-0.07431	-0.09798	0.028114	0.120849	0.035597	-0.07375	-0.23174	-0.01118	0.036269	-0.1054	-0.03179
-1.3	0.034766	0.023046	0.0478	-0.05569	-0.13518	0.112916	-0.00113	-0.08576	0.298161	-0.07697	0.011228	-0.24608	-0.0767		0.065782	0.090853	-0.08283	-0.0798	0.023314	0.120333	0.054	-0.03655	-0.25313	-0.02193	0.002832	-0.12427	-0.01256
-1.2	0.042426	0.022453	0.05561	-0.06379	-0.13245	0.107573	0.007616	-0.07969	0.305892	-0.06039	0.009886	-0.25048	-0.07222		0.057552	0.100571	-0.0783	-0.06421	0.022787	0.11713	0.065415	-0.01548	-0.27598	-0.01792	-0.02808	-0.14601	0.011735
-1.1	0.055303	0.0238	0.064097	-0.07644	-0.13069	0.105933	0.009778	-0.07256	0.315769	-0.04195	0.010415	-0.25457	-0.06673		0.041236	0.106813	-0.06594	-0.05199	0.011619	0.112078	0.069393	-0.01297	-0.29479	0.001547	-0.05149	-0.16273	0.033321
-1	0.071672	0.023357	0.075263	-0.08965	-0.13174	0.110338	0.005366	-0.0701	0.330206	-0.02363	0.011522	-0.26003	-0.06144		0.02771	0.110575	-0.05367	-0.04335	-0.02007	0.098088	0.070367	-0.01084	-0.30613	0.031013	-0.06794	-0.16623	0.046891
-0.9	0.086474	0.020055	0.088236	-0.09895	-0.1313	0.1227	-0.00542	-0.0731	0.349333	-0.00669	0.01217	-0.26856	-0.05689		0.020878	0.110566	-0.04535	-0.04	-0.06583	0.068267	0.075716	0.008277	-0.3046	0.065267	-0.07971	-0.15329	0.053177
-0.8	0.095886	0.017232	0.099828	-0.10054	-0.12414	0.140681	-0.02158	-0.07796	0.370411	0.007477	0.012641	-0.28027	-0.05343		0.017692	0.106411	-0.03997	-0.04543	-0.10998	0.025303	0.089767	0.042224	-0.29247	0.097954	-0.08763	-0.12585	0.05339
-0.7	0.10054	0.018947	0.107569	-0.09293	-0.10873	0.159272	-0.03869	-0.07974	0.389906	0.016723	0.014855	-0.29417	-0.05138		0.013084	0.095087	-0.03048	-0.05969	-0.13432	-0.01858	0.11203	0.070198	-0.27863	0.123528	-0.0874	-0.09129	0.049829
-0.6	0.102822	0.027152	0.111311	-0.07867	-0.08614	0.173839	-0.05233	-0.07507	0.404882	0.01904	0.019982	-0.30857	-0.05087		0.001474	0.07125	-0.01098	-0.07769	-0.12832	-0.04603	0.139415	0.071675	-0.26612	0.140346	-0.07232	-0.05982	0.045081
-0.5	0.103858	0.042599	0.113545	-0.06097	-0.05864	0.179623	-0.06173	-0.06544	0.414628	0.01515	0.028282	-0.32205	-0.05206		-0.02021	0.03833	0.014924	-0.09198	-0.09706	-0.04596	0.166908	0.042677	-0.25868	0.148111	-0.04361	-0.0387	0.036617
-0.4	0.10413	0.06369	0.118266	-0.04186	-0.0286	0.173971	-0.06807	-0.05442	0.422166	0.008869	0.039989	-0.33464	-0.05494		-0.04828	0.004413	0.03807	-0.09552	-0.05574	-0.02392	0.186494	-0.00065	-0.25899	0.145518	-0.01136	-0.02952	0.024257
-0.3	0.103761	0.086726	0.126705	-0.02392	0.003699	0.159357	-0.07324	-0.04451	0.432076	0.004987	0.053973	-0.34646	-0.05904		-0.07482	-0.02494	0.049717	-0.08497	-0.01698	0.008093	0.191743	-0.03387	-0.26287	0.134223	0.015083	-0.02967	0.015372
-0.2	0.102867	0.108415	0.135739	-0.00944	0.037723	0.141249	-0.0781	-0.03786	0.444928	0.006498	0.067093	-0.35662	-0.06425		-0.09549	-0.04534	0.04427	-0.06736	0.017822	0.041262	0.182343	-0.04379	-0.26419	0.117535	0.034145	-0.03676	0.016653
-0.1	0.102296	0.12735	0.141625	0.001561	0.069767	0.123824	-0.08123	-0.03566	0.457703	0.013575	0.075864	-0.36385	-0.07067		-0.11076	-0.0538	0.023895	-0.05535	0.052483	0.069339	0.163213	-0.0368	-0.25601	0.098372	0.052891	-0.0478	0.030741
0	0.103984	0.14326	0.142992	0.010444	0.096418	0.109658	-0.08245	-0.03692	0.468846	0.023764	0.077984	-0.36762	-0.07857		-0.12112	-0.04641	-0.00311	-0.05239	0.089522	0.092396	0.141999	-0.02733	-0.23538	0.082176	0.077299	-0.05871	0.055707
0.1	0.108207	0.15859	0.142012	0.018393	0.118728	0.095116	-0.08462	-0.03966	0.46879	0.032234	0.074613	-0.36677	-0.08997		-0.1263	-0.02005	-0.02988	-0.05147	0.130577	0.113453	0.124318	-0.02426	-0.21038	0.072443	0.100095	-0.06686	0.085664
0.2	0.113972	0.173888	0.138404	0.025781	0.134676	0.085891	-0.08869	-0.04294	0.46751	0.037833	0.067412	-0.36202	-0.10218		-0.12397	0.021545	-0.05202	-0.04214	0.168399	0.127039	0.109987	-0.02951	-0.19112	0.069011	0.109812	-0.07025	0.113151
0.3	0.121767	0.192115	0.133273	0.032534	0.142994	0.079793	-0.09333	-0.04503	0.465499	0.037875	0.060895	-0.35265	-0.11342		-0.11125	0.061479	-0.06316	-0.01858	0.192893	0.130037	0.095843	-0.03623	-0.18285	0.065354	0.100867	-0.06695	0.133278
0.4	0.132238	0.215494	0.12702	0.039626	0.144335	0.075976	-0.09976	-0.04403	0.462411	0.032454	0.058633	-0.33832	-0.12078		-0.09199	0.08191	-0.06147	0.010557	0.201676	0.125477	0.082902	-0.03507	-0.18418	0.057889	0.075941	-0.05903	0.141988
0.5	0.145295	0.241138	0.120832	0.049688	0.140747	0.073396	-0.11154	-0.04058	0.457213	0.023396	0.061683	-0.32028	-0.12286		-0.07172	0.07559	-0.05219	0.028236	0.195916	0.117604	0.074088	-0.02517	-0.18962	0.05128	0.043259	-0.05083	0.135372
0.6	0.160391	0.262587	0.114794	0.065107	0.13338	0.07031	-0.12875	-0.0376	0.449865	0.010375	0.067918	-0.30047	-0.12053		-0.05254	0.052583	-0.04148	0.024066	0.175204	0.109887	0.073658	-0.01249	-0.19292	0.055558	0.011409	-0.04501	0.113798
0.7	0.175739	0.275594	0.107397	0.086512	0.122631	0.067837	-0.14678	-0.03762	0.441483	-0.00732	0.074704	-0.28005	-0.11723		-0.03503	0.033479	-0.03344	0.002801	0.142214	0.103928	0.081668	-0.00073	-0.19173	0.074151	-0.0174	-0.04326	0.087437
0.8	0.187776	0.280873	0.09834	0.11313	0.108695	0.067365	-0.1592	-0.04055	0.432665	-0.02672	0.081262	-0.2587	-0.1172		-0.01794	0.029114	-0.02713	-0.02021	0.098427	0.095982	0.092159	0.005922	-0.18737	0.097831	-0.04268	-0.04588	0.066977
0.9	0.193394	0.283276	0.088917	0.142376	0.092754	0.068163	-0.16225	-0.04436	0.423453	-0.04318	0.087984	-0.23582	-0.12263		0.001759	0.03441	-0.01604	-0.03311	0.048576	0.082921	0.101627	0.002513	-0.17989	0.112465	-0.05705	-0.04961	0.052888
1	0.191209	0.286924	0.080245	0.170114	0.078348	0.068167	-0.15811	-0.04696	0.412923	-0.05476	0.094942	-0.21156	-0.13237		0.024602	0.037938	0.003034	-0.03708	0.008866	0.068182	0.109102	-0.00731	-0.16907	0.112929	-0.05259	-0.04985	0.038565
1.1	0.180719	0.291355	0.073498	0.193338	0.067374	0.06482	-0.15278	-0.04733	0.398467	-0.06245	0.101415	-0.1865	-0.14338		0.049372	0.03037	0.023065	-0.04071	-0.00705	0.056115	0.114101	-0.01815	-0.15632	0.108834	-0.03145	-0.04456	0.016627
1.2	0.163584	0.292959	0.070706	0.210564	0.05707	0.057781	-0.1499	-0.04667	0.378781	-0.06901	0.10604	-0.16203	-0.15445		0.074854	0.013723	0.033663	-0.04686	-0.00111	0.04692	0.117295	-0.02752	-0.14174	0.113782	-0.00324	-0.03509	-0.0176
1.3	0.14394	0.289721	0.073592	0.221776	0.044441	0.050073	-0.1488	-0.04683	0.355239	-0.07504	0.107605	-0.14107	-0.16548		0.097061	0.001135	0.03056	-0.04948	0.014216	0.037473	0.114741	-0.03241	-0.12414	0.132554	0.020364	-0.02599	-0.06168
1.4	0.126025	0.282585	0.082017	0.228489	0.028529	0.042536	-0.14654	-0.04779	0.330793	-0.07654	0.105591	-0.12738	-0.17552		0.113531	0.002542	0.01754	-0.03738	0.022298	0.022578	0.098045	-0.03323	-0.10368	0.15686	0.028583	-0.02279	-0.10655
1.5	0.112814	0.273491	0.09327	0.232592	0.008389	0.033835	-0.1412	-0.04943	0.307518	-0.06963	0.100616	-0.12386	-0.18387		0.125372	0.015318	0.005509	-0.0033	0.012422	-0.00129	0.06155	-0.03385	-0.08144	0.173352	0.021529	-0.02575	-0.14629
1.6	0.105257	0.265602	0.103911	0.236046	-0.01653	0.024348	-0.13284	-0.05204	0.285649	-0.05625	0.094068	-0.13029	-0.1901		0.133745	0.030679	0.003499	0.045545	-0.01029	-0.02894	0.0087	-0.0381	-0.05981	0.177135	0.010064	-0.02753	-0.17848
1.7	0.101634	0.262648	0.112665	0.241068	-0.04561	0.013565	-0.12352	-0.05442	0.26439	-0.04285	0.086163	-0.14228	-0.1943		0.139555	0.041933	0.010226	0.089888	-0.03344	-0.04858	-0.04359	-0.05015	-0.04362	0.173929	0.002608	-0.01855	-0.19957
1.8	0.100593	0.265907	0.120612	0.249545	-0.07799	0.00101	-0.11611	-0.05642	0.243083	-0.03618	0.076302	-0.15423	-0.19677		0.141996	0.047433	0.020397	0.111836	-0.04976	-0.05189	-0.07222	-0.07368	-0.03526	0.170697	0.003805	0.005877	-0.20841
1.9	0.103588	0.273791	0.129318	0.260899	-0.11038	-0.01075	-0.11165	-0.06148	0.222146	-0.03954	0.064743	-0.1623	-0.19742		0.139268	0.054143	0.030215	0.105916	-0.05793	-0.03821	-0.06371	-0.10611	-0.03189	0.168848	0.015001	0.040146	-0.20715
2	0.111376	0.284467	0.139711	0.271905	-0.13575	-0.01898	-0.11038	-0.07174	0.20217	-0.04969	0.052076	-0.16503	-0.1961		0.133253	0.071293	0.039199	0.079444	-0.05912	-0.01396	-0.0224	-0.13928	-0.02884	0.165037	0.031323	0.071903	-0.20221
2.1	0.121979	0.296167	0.151831	0.27989	-0.14874	-0.0222	-0.1121	-0.08468	0.18324	-0.05989	0.037403	-0.16341	-0.19313		0.129243	0.101855	0.050144	0.048986	-0.05452	0.010352	0.031865	-0.16342	-0.02324	0.156765	0.04653	0.092154	-0.19974
2.2	0.133546	0.308188	0.165875	0.284542	-0.14992	-0.01809	-0.11368	-0.09571	0.163485	-0.06545	0.019299	-0.159	-0.18919		0.135702	0.143253	0.062344	0.032332	-0.04378	0.026973	0.076223	-0.17071	-0.0161	0.148162	0.055916	0.10132	-0.19746
2.3	0.144996	0.321648	0.182471	0.286669	-0.14391	-0.00741	-0.11284	-0.10124	0.140405	-0.06546	-0.00266	-0.1527	-0.18537		0.159965	0.188515	0.067802	0.034155	-0.02722	0.035183	0.100942	-0.1616	-0.01101	0.146139	0.05439	0.108052	-0.18733
2.4	0.155509	0.337671	0.19946	0.287426	-0.13554	0.004822	-0.11167	-0.10181	0.113598	-0.06209	-0.02796	-0.1463	-0.18268		0.195522	0.227553	0.058076	0.043898	-0.00665	0.037814	0.108326	-0.1427	-0.01111	0.151541	0.039376	0.121038	-0.15986
2.5	0.164844	0.356102	0.212117	0.287088	-0.12648	0.01445	-0.11194	-0.10244	0.085153	-0.05806	-0.05307	-0.1424	-0.18167		0.221613	0.251103	0.033872	0.050333	0.017368	0.037049	0.104071	-0.12242	-0.017	0.15919	0.013678	0.142077	-0.10987
2.6	0.171741	0.376244	0.217736	0.283822	-0.11583	0.018838	-0.11314	-0.10679	0.059416	-0.05391	-0.07228	-0.14207	-0.18295		0.216649	0.253996	0.004632	0.047885	0.046917	0.034575	0.096384	-0.11047	-0.02555	0.163661	-0.0163	0.166347	-0.0451
2.7	0.174129	0.395846	0.21673	0.276538	-0.10353	0.015931	-0.11561	-0.11204	0.039448	-0.05036	-0.08219	-0.1448	-0.18562		0.16947	0.23813	-0.01787	0.03702	0.085291	0.030875	0.089891	-0.11371	-0.03219	0.162848	-0.04142	0.186705	0.017514
2.8	0.171193	0.411521	0.210962	0.266657	-0.09182	0.007464	-0.11872	-0.11233	0.024417	-0.05001	-0.08274	-0.14946	-0.18764		0.090861	0.208131	-0.02844	0.029032	0.130552	0.024265	0.086721	-0.13248	-0.03378	0.161039	-0.05532	0.199376	0.064305
2.9	0.164266	0.421089	0.202761	0.256666	-0.08419	-0.00245	-0.12039	-0.10535	0.012156	-0.05442	-0.07658	-0.15386	-0.18772		0.013177	0.167644	-0.03482	0.034446	0.169363	0.013506	0.089268	-0.16098	-0.02829	0.164225	-0.05641	0.206058	0.088911
3	0.156952	0.424462	0.193262	0.247891	-0.0817	-0.01158	-0.12029	-0.09376	0.001977	-0.06353	-0.06809	-0.156	-0.18591		-0.03364	0.124363	-0.04847	0.051533	0.182501	-0.00114	0.093044	-0.18865	-0.01711	0.16949	-0.04297	0.209123	0.093524
3.1	0.151969	0.423887	0.181748	0.240297	-0.08077	-0.01798	-0.119	-0.08259	-0.00619	-0.07648	-0.06021	-0.15633	-0.18404		-0.03716	0.089558	-0.07058	0.072065	0.159424	-0.01954	0.090728	-0.2016	-0.00577	0.169967	-0.01817	0.20709	0.088605
3.2	0.147251	0.423243	0.166945	0.233442	-0.0763	-0.02002	-0.11688	-0.07508	-0.01264	-0.09146	-0.05343	-0.15518	-0.18395		-0.00129	0.070943	-0.09172	0.084818	0.106898	-0.03919	0.079863	-0.19023	0.002229	0.162579	0.006996	0.196604	0.085874
3.3	0.139931	0.42481	0.148598	0.226709	-0.06679	-0.01846	-0.11604	-0.0708	-0.01718	-0.10735	-0.04871	-0.15037	-0.18531		0.054994	0.068853	-0.10022	0.079901	0.045802	-0.05193	0.061715	-0.15717	0.006756	0.146372	0.022943	0.176109	0.093345
3.4	0.130527	0.427009	0.128342	0.21956	-0.05388	-0.01548	-0.12002	-0.06686	-0.02022	-0.1252	-0.04733	-0.13953	-0.18712		0.108149	0.076975	-0.09049	0.057896	-0.00043	-0.05121	0.039975	-0.11608	0.009141	0.12579	0.023324	0.148706	0.110462
3.5	0.121204	0.427735	0.109169	0.211013	-0.03954	-0.01256	-0.12791	-0.06054	-0.02284	-0.145	-0.04903	-0.12187	-0.18798		0.141751	0.086003	-0.06786	0.030577	-0.02067	-0.03921	0.019957	-0.08513	0.012077	0.107173	0.007495	0.123879	0.12806
3.6	0.114784	0.426049	0.093455	0.199165	-0.02482	-0.00776	-0.13419	-0.05278	-0.02558	-0.16349	-0.05335	-0.09884	-0.18715		0.147979	0.092689	-0.04392	0.00971	-0.01945	-0.02435	0.00419	-0.07503	0.01507	0.093123	-0.01481	0.111671	0.135754
3.7	0.1134	0.420613	0.081105	0.182337	-0.00998	0.002294	-0.13375	-0.04733	-0.02879	-0.1765	-0.05965	-0.07387	-0.18465		0.129935	0.102188	-0.02595	0.000178	-0.0061	-0.01706	-0.00427	-0.08023	0.013732	0.085199	-0.03493	0.113375	0.128351
3.8	0.115219	0.410823	0.071012	0.16076	0.004148	0.018469	-0.12541	-0.04645	-0.03217	-0.18166	-0.06509	-0.04963	-0.17983		0.101172	0.117448	-0.01508	0.000208	0.015601	-0.02284	-0.00038	-0.08588	0.007187	0.080747	-0.0517	0.122223	0.109211
3.9	0.116253	0.397213	0.063596	0.1369	0.016169	0.038803	-0.11153	-0.04957	-0.03556	-0.18013	-0.0659	-0.02676	-0.17213		0.076719	0.135038	-0.00926	0.003203	0.045444	-0.03626	0.01432	-0.08161	-0.00177	0.072239	-0.06569	0.129717	0.085157
4	0.115158	0.379794	0.060349	0.11468	0.025517	0.059667	-0.09566	-0.0546	-0.04007	-0.17584	-0.06037	-0.00452	-0.16229		0.064486	0.150234	-0.00375	0.004663	0.079692	-0.04578	0.032993	-0.06929	-0.01025	0.05519	-0.07825	0.129776	0.060363
4.1	0.113516	0.358691	0.061324	0.097414	0.034278	0.076479	-0.0799	-0.0575	-0.04708	-0.17213	-0.04776	0.017482	-0.15184		0.061598	0.160158	0.005579	0.003936	0.109856	-0.04621	0.048343	-0.05803	-0.01432	0.030351	-0.09161	0.124157	0.033726
4.2	0.113849	0.335201	0.063458	0.085727	0.046385	0.086638	-0.06472	-0.05435	-0.05552	-0.17015	-0.0288	0.037985	-0.1407		0.059797	0.165236	0.018952	-0.00039	0.123832	-0.04237	0.05437	-0.05277	-0.01218	0.004246	-0.10643	0.119543	0.001871
4.3	0.117411	0.309384	0.062936	0.077521	0.063024	0.090828	-0.05034	-0.04551	-0.06117	-0.16896	-0.00772	0.054935	-0.12781		0.056277	0.168387	0.034583	-0.0111	0.115851	-0.04174	0.051109	-0.05165	-0.00543	-0.01039	-0.12086	0.118416	-0.0334
4.4	0.122431	0.279052	0.058586	0.070199	0.080626	0.089403	-0.03622	-0.03486	-0.06042	-0.16595	0.010823	0.067335	-0.11349		0.054424	0.170359	0.047099	-0.0285	0.096505	-0.04797	0.042953	-0.05064	0.004253	-0.00813	-0.1304	0.118537	-0.0652
4.5	0.124504	0.243316	0.052439	0.063476	0.093137	0.084727	-0.02274	-0.02624	-0.05329	-0.15991	0.024755	0.075823	-0.09868		0.059672	0.170054	0.047798	-0.04971	0.082701	-0.06022	0.035692	-0.04975	0.014966	0.002523	-0.1303	0.115637	-0.08688
4.6	0.119424	0.20436	0.047284	0.059339	0.096512	0.082314	-0.01252	-0.02059	-0.04382	-0.15329	0.033482	0.0818	-0.08427		0.076258	0.167167	0.034511	-0.06978	0.083448	-0.07368	0.036361	-0.05534	0.023532	0.008874	-0.11759	0.106078	-0.09476
4.7	0.105771	0.166331	0.044126	0.058967	0.092693	0.085799	-0.00687	-0.01686	-0.03686	-0.14753	0.036946	0.086686	-0.07023		0.097489	0.160158	0.014205	-0.08503	0.09838	-0.08205	0.050156	-0.07163	0.027581	0.001976	-0.0924	0.090408	-0.0913
4.8	0.086426	0.133136	0.042621	0.061094	0.088924	0.094487	-0.0044	-0.01419	-0.03356	-0.14094	0.03553	0.092284	-0.05544		0.108885	0.144985	-0.00257	-0.09719	0.119665	-0.08205	0.075708	-0.09243	0.026156	-0.01693	-0.06125	0.073148	-0.08398
4.9	0.066962	0.106372	0.040927	0.062655	0.090573	0.104397	-0.00319	-0.01259	-0.03159	-0.13232	0.028971	0.098424	-0.04009		0.102148	0.119454	-0.00643	-0.1078	0.136585	-0.07364	0.103894	-0.10586	0.018885	-0.03656	-0.03263	0.058618	-0.07865
5	0.051253	0.085092	0.037154	0.061342	0.096074	0.112	-0.00099	-0.01181	-0.02962	-0.12165	0.018207	0.102083	-0.02656		0.07706	0.088192	0.002719	-0.11192	0.146054	-0.05857	0.122283	-0.1052	0.007973	-0.04491	-0.01217	0.04756	-0.07773

## Sheet: 13e VIS
	CNO											PBS
-5	0.089963	0.0899627	0.142575	0.166797	0.096942	0.047913	0.114271	-0.13791	0.062012	-0.09595		-0.11717	-0.117172	0.0576744	0.042379	0.179512	-0.09477	-0.04714	-0.11414	0.029978	-0.0748764	0.0850447	0.0374563	0.10507	0.0860906	-0.008509	0.218489
-4.9	0.086526	0.086526	0.139453	0.164951	0.092053	0.030631	0.100619	-0.12877	0.060606	-0.09791		-0.14783	-0.14783	0.063565	0.040472	0.166633	-0.08972	-0.03534	-0.10324	0.015199	-0.09729	0.072392	0.010188	0.087308	0.107066	-0.00797	0.205478
-4.8	0.081202	0.081202	0.13534	0.15983	0.085937	0.014826	0.090165	-0.11749	0.053311	-0.09171		-0.16653	-0.16653	0.081565	0.045778	0.151557	-0.07947	-0.02254	-0.08866	0.001063	-0.10294	0.062434	-0.02178	0.059577	0.116671	-0.02235	0.183171
-4.7	0.074919	0.074919	0.128287	0.155371	0.078312	0.001946	0.08256	-0.10084	0.044616	-0.07852		-0.17015	-0.17015	0.098036	0.054069	0.133524	-0.06642	-0.01278	-0.07224	-0.01562	-0.09104	0.055192	-0.03952	0.03117	0.109221	-0.04401	0.151793
-4.6	0.067768	0.067768	0.118592	0.153604	0.069487	-0.00755	0.075126	-0.07648	0.040441	-0.06148		-0.16107	-0.16107	0.101354	0.061034	0.111035	-0.05137	-0.0093	-0.05563	-0.0345	-0.06876	0.046062	-0.03621	0.003508	0.091422	-0.05907	0.116091
-4.5	0.059085	0.059085	0.107775	0.152511	0.060246	-0.01467	0.066022	-0.04757	0.042061	-0.04404		-0.14594	-0.14594	0.090935	0.062416	0.08212	-0.03152	-0.01124	-0.04068	-0.05233	-0.04479	0.033347	-0.01701	-0.02304	0.072821	-0.05847	0.08657
-4.4	0.049309	0.049309	0.097043	0.147916	0.051151	-0.02029	0.055549	-0.01875	0.04587	-0.02847		-0.13154	-0.13154	0.074947	0.058341	0.046518	-0.00512	-0.01331	-0.02913	-0.0645	-0.02688	0.018945	0.003991	-0.04307	0.056143	-0.0426	0.070456
-4.3	0.041008	0.041008	0.087002	0.137373	0.043515	-0.02434	0.045683	0.004893	0.04812	-0.01524		-0.12214	-0.12214	0.061318	0.052279	0.008762	0.025955	-0.01291	-0.02145	-0.07363	-0.01776	0.006668	0.015688	-0.05359	0.040009	-0.01786	0.061536
-4.2	0.036015	0.036015	0.077699	0.121007	0.039077	-0.02653	0.038154	0.019602	0.047093	-0.00384		-0.1161	-0.1161	0.051948	0.043855	-0.02503	0.056528	-0.01209	-0.0167	-0.08451	-0.01304	-3.06e-05	0.017605	-0.05305	0.021633	0.007671	0.048694
-4.1	0.033329	0.033329	0.068003	0.100896	0.0379	-0.02662	0.033115	0.026509	0.04322	0.005002		-0.10612	-0.10612	0.043482	0.032128	-0.05092	0.077673	-0.01366	-0.01354	-0.09295	-0.00629	-0.00167	0.012537	-0.04185	0.001974	0.03015	0.027032
-4	0.030434	0.030434	0.056521	0.079848	0.037916	-0.02486	0.028968	0.027872	0.037884	0.010606		-0.08644	-0.08644	0.032316	0.019046	-0.06596	0.080382	-0.0184	-0.01083	-0.0905	0.005595	-0.00174	0.004042	-0.02891	-0.01337	0.047362	0.001661
-3.9	0.025308	0.025308	0.042753	0.058942	0.035737	-0.02218	0.023259	0.023694	0.030814	0.013255		-0.05585	-0.05585	0.019979	0.007425	-0.06839	0.061613	-0.02251	-0.00788	-0.07273	0.019564	-0.00405	-0.00338	-0.01999	-0.02227	0.051788	-0.01492
-3.8	0.017857	0.017857	0.027282	0.037182	0.028882	-0.01871	0.014999	0.013312	0.020634	0.012802		-0.01794	-0.01794	0.010999	-0.00122	-0.05873	0.026684	-0.01925	-0.00479	-0.04259	0.028749	-0.01098	-0.01015	-0.01056	-0.02579	0.036607	-0.01493
-3.7	0.009452	0.009452	0.011042	0.014	0.017579	-0.01385	0.00567	-0.00248	0.008431	0.00955		0.017839	0.017839	0.005242	-0.00747	-0.03778	-0.0141	-0.00577	-0.00238	-0.01262	0.026893	-0.01917	-0.01823	0.004556	-0.02347	0.003672	-0.00314
-3.6	0.000194	0.000194	-0.0046	-0.0091	0.004363	-0.00708	-0.00267	-0.01854	-0.00281	0.004978		0.042681	0.042681	-0.00148	-0.0123	-0.00788	-0.04906	0.012994	-0.00063	0.00643	0.012818	-0.02163	-0.02298	0.026225	-0.0144	-0.03382	0.009941
-3.5	-0.01028	-0.01028	-0.01798	-0.0296	-0.0082	0.001886	-0.00949	-0.02704	-0.01184	0.00055		0.05505	0.05505	-0.01152	-0.01586	0.024399	-0.06835	0.027714	0.001395	0.017837	-0.00691	-0.01421	-0.01934	0.044962	-3.46e-05	-0.05503	0.015104
-3.4	-0.02028	-0.02028	-0.02913	-0.04571	-0.01958	0.012471	-0.015	-0.02447	-0.01978	-0.00288		0.056677	0.056677	-0.02316	-0.0171	0.051376	-0.06781	0.031474	0.004488	0.032619	-0.02292	0.001704	-0.00726	0.046124	0.015853	-0.04871	0.009807
-3.3	-0.02754	-0.02754	-0.03976	-0.05765	-0.0311	0.023363	-0.02002	-0.01381	-0.02787	-0.00693		0.049088	0.049088	-0.03062	-0.01393	0.068281	-0.04817	0.021635	0.008884	0.056581	-0.02867	0.018683	0.010397	0.025684	0.027594	-0.02482	-0.0001
-3.2	-0.03046	-0.03046	-0.05101	-0.06825	-0.04419	0.033503	-0.02601	-0.00337	-0.03623	-0.01582		0.033664	0.033664	-0.02835	-0.00409	0.074023	-0.01557	0.002288	0.01274	0.086371	-0.02173	0.027449	0.025859	-0.00746	0.029971	-0.00427	-0.0101
-3.1	-0.02802	-0.02802	-0.06312	-0.08057	-0.05931	0.042072	-0.03282	-0.00167	-0.04245	-0.03112		0.011342	0.011342	-0.01689	0.013373	0.071583	0.0167	-0.01652	0.012539	0.111561	-0.0071	0.02561	0.028516	-0.03879	0.023936	-0.00292	-0.02035
-3	-0.02124	-0.02124	-0.07519	-0.09494	-0.07562	0.047976	-0.04108	-0.00971	-0.04146	-0.05163		-0.01355	-0.01355	-0.00157	0.037626	0.066241	0.035278	-0.02895	0.006084	0.121263	0.004199	0.018783	0.013698	-0.05829	0.013934	-0.02143	-0.02867
-2.9	-0.0129	-0.0129	-0.0843	-0.10928	-0.09087	0.050829	-0.05239	-0.02309	-0.02958	-0.0763		-0.03255	-0.03255	0.012589	0.064818	0.060383	0.035774	-0.03434	-0.00626	0.115186	0.005116	0.013342	-0.01233	-0.06767	0.00281	-0.04641	-0.03185
-2.8	-0.00449	-0.00449	-0.08778	-0.12155	-0.10324	0.051226	-0.06599	-0.03777	-0.00754	-0.10224		-0.0398	-0.0398	0.022998	0.087273	0.052502	0.023715	-0.0335	-0.02208	0.102263	-0.00411	0.010551	-0.03643	-0.07601	-0.00954	-0.06531	-0.02911
-2.7	0.004388	0.004388	-0.0853	-0.13169	-0.11273	0.049606	-0.0795	-0.05206	0.019616	-0.12604		-0.0344	-0.0344	0.029224	0.098961	0.040042	0.009698	-0.03019	-0.03718	0.08925	-0.01832	0.005228	-0.04695	-0.08481	-0.02444	-0.07581	-0.02038
-2.6	0.015271	0.015271	-0.07843	-0.14059	-0.12	0.0471	-0.0899	-0.06651	0.045263	-0.14682		-0.02107	-0.02107	0.032513	0.101993	0.02183	0.001158	-0.02978	-0.04819	0.077576	-0.03003	-0.0078	-0.03834	-0.08639	-0.0396	-0.08286	-0.01005
-2.5	0.030785	0.030785	-0.06943	-0.14811	-0.12557	0.045818	-0.0943	-0.08153	0.066284	-0.16355		-0.00873	-0.00873	0.035978	0.104683	0.001813	-0.00387	-0.03673	-0.0543	0.066701	-0.03533	-0.02799	-0.01596	-0.07529	-0.0492	-0.09328	-0.00367
-2.4	0.051842	0.051842	-0.05987	-0.15321	-0.13018	0.046672	-0.09143	-0.09503	0.084319	-0.17418		-0.00198	-0.00198	0.043898	0.113718	-0.01077	-0.01275	-0.05032	-0.05579	0.056465	-0.03675	-0.04871	0.005261	-0.04936	-0.04706	-0.1086	0.001031
-2.3	0.075795	0.075795	-0.05003	-0.15418	-0.13516	0.049221	-0.08296	-0.10419	0.100473	-0.17805		0.001639	0.001639	0.059235	0.129756	-0.0068	-0.02934	-0.06679	-0.0543	0.04962	-0.03743	-0.06017	0.015669	-0.01379	-0.02902	-0.12401	0.010157
-2.2	0.099093	0.099093	-0.03871	-0.14881	-0.14248	0.053183	-0.07227	-0.10966	0.113574	-0.17587		0.006328	0.006328	0.080261	0.146308	0.0177	-0.05224	-0.08223	-0.05236	0.051129	-0.03746	-0.0544	0.015949	0.017192	0.004828	-0.13551	0.026369
-2.1	0.119807	0.119807	-0.024	-0.13741	-0.154	0.058152	-0.06274	-0.11226	0.121563	-0.16921		0.016044	0.016044	0.099973	0.154449	0.058611	-0.07659	-0.09114	-0.05191	0.060408	-0.03587	-0.03082	0.010125	0.032082	0.046933	-0.14102	0.047178
-2	0.137644	0.137644	-0.00471	-0.12258	-0.16943	0.063798	-0.05622	-0.11069	0.123169	-0.16142		0.033561	0.033561	0.110865	0.151827	0.106024	-0.09679	-0.09115	-0.05413	0.069254	-0.03068	-0.0004	0.002116	0.024474	0.085329	-0.14192	0.064193
-1.9	0.152995	0.152995	0.018778	-0.10521	-0.18653	0.070765	-0.05164	-0.10352	0.119713	-0.15666		0.05646	0.05646	0.110827	0.142662	0.150347	-0.11054	-0.08223	-0.05962	0.070228	-0.02188	0.019992	-0.00741	-0.00633	0.112325	-0.14697	0.067159
-1.8	0.165583	0.165583	0.045147	-0.08494	-0.20288	0.079505	-0.04661	-0.08929	0.113422	-0.15675		0.080315	0.080315	0.104142	0.131676	0.185862	-0.11753	-0.06274	-0.06828	0.059998	-0.01436	0.018125	-0.01959	-0.04841	0.126107	-0.16362	0.053335
-1.7	0.174499	0.174499	0.073385	-0.06236	-0.21655	0.089019	-0.04024	-0.06904	0.104499	-0.16055		0.105283	0.105283	0.098276	0.120464	0.210681	-0.11705	-0.03422	-0.07868	0.040286	-0.01136	-0.00782	-0.03012	-0.08338	0.129868	-0.19099	0.028463
-1.6	0.180182	0.180182	0.103413	-0.03847	-0.22619	0.097949	-0.03422	-0.04694	0.092403	-0.16554		0.133271	0.133271	0.099175	0.107394	0.224223	-0.10816	-0.00234	-0.08912	0.017425	-0.01141	-0.0456	-0.03307	-0.09681	0.130291	-0.22242	0.002552
-1.5	0.184135	0.184135	0.135675	-0.01433	-0.2308	0.105435	-0.03074	-0.0274	0.078837	-0.16772		0.164778	0.164778	0.106524	0.09215	0.226346	-0.09137	0.02743	-0.0985	-0.00197	-0.01277	-0.07274	-0.02908	-0.08468	0.130047	-0.24754	-0.01449
-1.4	0.186537	0.186537	0.170697	0.008889	-0.22961	0.111407	-0.03079	-0.01251	0.066415	-0.16253		0.198787	0.198787	0.114837	0.079424	0.218459	-0.06955	0.052313	-0.10621	-0.01469	-0.01423	-0.07521	-0.02187	-0.05677	0.126171	-0.25906	-0.01861
-1.3	0.18674	0.18674	0.208834	0.031269	-0.22259	0.116938	-0.03391	-0.00321	0.056815	-0.14895		0.229055	0.229055	0.118363	0.074459	0.204572	-0.04668	0.074752	-0.11163	-0.02252	-0.01531	-0.05473	-0.0141	-0.03063	0.11606	-0.26004	-0.01253
-1.2	0.184382	0.184382	0.248512	0.054107	-0.21111	0.123996	-0.03821	-0.00118	0.050248	-0.1306		0.246924	0.246924	0.112781	0.078136	0.189392	-0.02652	0.099084	-0.11353	-0.02954	-0.01732	-0.0193	-0.00385	-0.02277	0.101863	-0.25798	-0.00206
-1.1	0.179122	0.179122	0.28746	0.077399	-0.19724	0.134146	-0.04271	-0.00718	0.044432	-0.11266		0.251314	0.251314	0.097686	0.086113	0.175849	-0.01125	0.125488	-0.10946	-0.03835	-0.02089	0.019585	0.015463	-0.03893	0.086356	-0.25641	0.009118
-1	0.171266	0.171266	0.324506	0.100045	-0.18231	0.147405	-0.04704	-0.01883	0.035601	-0.09907		0.248391	0.248391	0.079768	0.090268	0.164435	-0.00049	0.151002	-0.09772	-0.04606	-0.02277	0.054576	0.043427	-0.07186	0.070847	-0.25526	0.021331
-0.9	0.161865	0.161865	0.358906	0.122665	-0.16706	0.161745	-0.0499	-0.03414	0.022486	-0.0917		0.243639	0.243639	0.068503	0.086772	0.152955	0.00725	0.170236	-0.07949	-0.04579	-0.01842	0.088981	0.069649	-0.10676	0.06037	-0.25323	0.035202
-0.8	0.150968	0.150968	0.390594	0.14662	-0.15251	0.17418	-0.0507	-0.05387	0.006919	-0.09032		0.238257	0.238257	0.07	0.077537	0.139341	0.012983	0.178704	-0.05799	-0.034	-0.00649	0.123808	0.085124	-0.12818	0.058823	-0.24894	0.048982
-0.7	0.137707	0.137707	0.420601	0.171755	-0.1396	0.182806	-0.04978	-0.07958	-0.00863	-0.09313		0.228232	0.228232	0.08513	0.063749	0.12379	0.018705	0.178337	-0.03712	-0.01644	0.010816	0.151707	0.089028	-0.13032	0.067591	-0.24082	0.061067
-0.6	0.121621	0.121621	0.4499	0.196367	-0.12889	0.186451	-0.04707	-0.11307	-0.02213	-0.09926		0.209199	0.209199	0.107807	0.04537	0.107496	0.027769	0.173258	-0.01975	-0.00375	0.029405	0.164316	0.086689	-0.11898	0.088728	-0.22688	0.070708
-0.5	0.102108	0.102108	0.477837	0.217681	-0.12121	0.184756	-0.0427	-0.1529	-0.0343	-0.10904		0.18516	0.18516	0.127791	0.022253	0.091736	0.040857	0.164894	-0.00699	-0.00116	0.043959	0.155304	0.08409	-0.10517	0.116754	-0.20534	0.07774
-0.4	0.079521	0.079521	0.503238	0.233193	-0.11696	0.179862	-0.03841	-0.19027	-0.04917	-0.12181		0.165761	0.165761	0.139357	-0.00402	0.078782	0.054195	0.153578	0.000869	-0.00484	0.050569	0.124879	0.082637	-0.09915	0.138503	-0.17683	0.084013
-0.3	0.056355	0.056355	0.525267	0.242176	-0.11496	0.174233	-0.03541	-0.21284	-0.06782	-0.13598		0.156301	0.156301	0.142074	-0.02634	0.070361	0.06267	0.13914	0.004613	-0.00535	0.052468	0.082822	0.08037	-0.10399	0.145274	-0.14776	0.089774
-0.2	0.035146	0.035146	0.542759	0.244664	-0.1133	0.168067	-0.03302	-0.21459	-0.08608	-0.14939		0.154375	0.154375	0.136427	-0.03582	0.066668	0.061415	0.120111	0.005752	0.002348	0.056354	0.040737	0.076829	-0.11339	0.135498	-0.12775	0.092134
-0.1	0.016947	0.016947	0.554128	0.241258	-0.11037	0.1612	-0.03119	-0.1972	-0.09937	-0.15933		0.151837	0.151837	0.12582	-0.03015	0.068621	0.048239	0.098134	0.005629	0.011757	0.066729	0.006342	0.074143	-0.11858	0.112469	-0.12077	0.091485
0	0.001396	0.001396	0.559139	0.23329	-0.1053	0.153913	-0.03047	-0.16642	-0.10599	-0.1636		0.142166	0.142166	0.116246	-0.01442	0.077041	0.026724	0.078144	0.005857	0.014682	0.086774	-0.01512	0.074195	-0.11273	0.086109	-0.12213	0.092796
0.1	-0.01337	-0.01337	0.559257	0.22231	-0.09917	0.147259	-0.02967	-0.13386	-0.11053	-0.16317		0.126786	0.126786	0.113027	0.002694	0.091683	0.002043	0.064058	0.007677	0.014105	0.114815	-0.02306	0.075947	-0.09596	0.062388	-0.12443	0.100585
0.2	-0.02604	-0.02604	0.557163	0.208984	-0.09224	0.140139	-0.03177	-0.10595	-0.11512	-0.15702		0.110129	0.110129	0.118811	0.01215	0.110039	-0.02662	0.058758	0.013228	0.004701	0.142641	-0.01576	0.076247	-0.07112	0.047088	-0.1237	0.115375
0.3	-0.0347	-0.0347	0.554983	0.193971	-0.08621	0.134385	-0.03606	-0.08671	-0.12241	-0.14397		0.097017	0.097017	0.131451	0.012987	0.128117	-0.05805	0.05989	0.021891	-0.00571	0.164555	0.002669	0.077482	-0.04354	0.042588	-0.12096	0.133635
0.4	-0.03971	-0.03971	0.552881	0.17608	-0.08239	0.129762	-0.04027	-0.07732	-0.12993	-0.12368		0.088873	0.088873	0.142974	0.008936	0.141044	-0.08989	0.064093	0.032346	-0.01078	0.179265	0.024035	0.082959	-0.01561	0.045781	-0.12419	0.148507
0.5	-0.04374	-0.04374	0.548658	0.154291	-0.08154	0.125323	-0.04336	-0.07659	-0.13324	-0.09873		0.083339	0.083339	0.143668	0.003129	0.145522	-0.11967	0.067544	0.042333	-0.01043	0.18793	0.039334	0.093897	0.012327	0.05157	-0.14126	0.155814
0.6	-0.04858	-0.04858	0.539623	0.129473	-0.08394	0.121265	-0.04586	-0.08204	-0.12907	-0.07398		0.07841	0.07841	0.130663	-0.00185	0.141483	-0.14044	0.06812	0.048805	-0.0052	0.192853	0.045426	0.106397	0.037672	0.060931	-0.17082	0.157837
0.7	-0.05434	-0.05434	0.524416	0.102344	-0.08853	0.117976	-0.04836	-0.092	-0.11732	-0.05285		0.074743	0.074743	0.10964	-0.00731	0.129592	-0.14645	0.067745	0.049865	0.001816	0.193371	0.04693	0.113854	0.053413	0.074793	-0.2044	0.157433
0.8	-0.05879	-0.05879	0.503462	0.072713	-0.09359	0.115383	-0.05115	-0.10526	-0.10143	-0.0362		0.073666	0.073666	0.089773	-0.01695	0.111046	-0.14002	0.069288	0.045564	0.005636	0.185497	0.050238	0.111593	0.054833	0.093882	-0.23252	0.154492
0.9	-0.05923	-0.05923	0.478633	0.04314	-0.09775	0.113299	-0.05415	-0.11987	-0.08371	-0.02348		0.076089	0.076089	0.079603	-0.03144	0.088992	-0.12832	0.074239	0.037546	0.001091	0.170157	0.058734	0.099337	0.045706	0.117448	-0.24884	0.14905
1	-0.05627	-0.05627	0.452389	0.016705	-0.09981	0.111102	-0.0574	-0.13273	-0.06522	-0.01285		0.081816	0.081816	0.080946	-0.04771	0.068463	-0.11977	0.082302	0.028367	-0.01473	0.152587	0.069767	0.080453	0.033686	0.135026	-0.25425	0.140574
1.1	-0.05224	-0.05224	0.426218	-0.00884	-0.09987	0.107825	-0.06195	-0.13993	-0.04794	-0.00241		0.088117	0.088117	0.086241	-0.05993	0.054702	-0.11994	0.089905	0.019861	-0.03426	0.136484	0.076281	0.060343	0.023888	0.134678	-0.25622	0.128415
1.2	-0.04791	-0.04791	0.399907	-0.03774	-0.0997	0.103234	-0.06858	-0.13959	-0.03263	0.008661		0.091804	0.091804	0.083101	-0.06391	0.050173	-0.12629	0.092613	0.011668	-0.04343	0.122634	0.075608	0.044039	0.017921	0.117142	-0.26226	0.112453
1.3	-0.04327	-0.04327	0.37228	-0.07139	-0.10118	0.097068	-0.07659	-0.13459	-0.01922	0.02023		0.092365	0.092365	0.063354	-0.06097	0.05209	-0.13098	0.088893	0.002461	-0.03199	0.106542	0.070532	0.033048	0.01282	0.089481	-0.27485	0.090198
1.4	-0.03811	-0.03811	0.341965	-0.10902	-0.10529	0.08927	-0.08467	-0.12979	-0.00792	0.031275		0.089713	0.089713	0.02991	-0.05624	0.053535	-0.12836	0.08126	-0.00803	0.001385	0.083407	0.063196	0.025795	0.007117	0.060866	-0.29051	0.059462
1.5	-0.03249	-0.03249	0.308332	-0.14741	-0.11255	0.079549	-0.09245	-0.12794	0.001005	0.039819		0.081637	0.081637	-0.00544	-0.05458	0.050363	-0.1168	0.075855	-0.01795	0.044592	0.057293	0.053845	0.019435	0.008133	0.039637	-0.30156	0.024252
1.6	-0.02873	-0.02873	0.272343	-0.18219	-0.12274	0.066603	-0.10021	-0.12799	0.00766	0.0449		0.066536	0.066536	-0.03093	-0.05742	0.044534	-0.09603	0.077769	-0.02459	0.082216	0.036995	0.040048	0.011726	0.021329	0.022945	-0.30035	-0.00911
1.7	-0.02983	-0.02983	0.235813	-0.21233	-0.13423	0.049185	-0.10798	-0.12436	0.011665	0.047948		0.045737	0.045737	-0.04156	-0.06063	0.040044	-0.0654	0.08762	-0.02705	0.109328	0.026187	0.018369	0.000753	0.041404	0.007547	-0.28288	-0.03806
1.8	-0.03642	-0.03642	0.200803	-0.23967	-0.14556	0.027703	-0.11473	-0.11063	0.011146	0.050552		0.023097	0.023097	-0.0404	-0.05759	0.038293	-0.02669	0.10045	-0.0261	0.129278	0.022897	-0.01123	-0.01369	0.061391	-0.00254	-0.25013	-0.06199
1.9	-0.04748	-0.04748	0.169751	-0.26436	-0.15582	0.004113	-0.11731	-0.086	0.005721	0.051853		0.005858	0.005858	-0.03531	-0.0451	0.036686	0.014925	0.10739	-0.02303	0.151064	0.019948	-0.04593	-0.0303	0.076898	-0.00329	-0.20586	-0.07953
2	-0.06146	-0.06146	0.143843	-0.28587	-0.16352	-0.01893	-0.11336	-0.05605	-0.00219	0.049037		-0.00157	-0.00157	-0.03039	-0.02026	0.031716	0.052189	0.101415	-0.01953	0.179072	0.007829	-0.08233	-0.04795	0.08505	0.0065	-0.1558	-0.08651
2.1	-0.07577	-0.07577	0.120942	-0.30429	-0.16794	-0.03887	-0.10402	-0.02943	-0.00888	0.040253		-0.00339	-0.00339	-0.02415	0.017366	0.023854	0.077809	0.081973	-0.01639	0.206786	-0.01632	-0.11404	-0.0613	0.088123	0.024263	-0.10888	-0.0749
2.2	-0.08777	-0.08777	0.097293	-0.31964	-0.17013	-0.05617	-0.09281	-0.01306	-0.01169	0.026756		-0.00662	-0.00662	-0.01621	0.059694	0.018132	0.090598	0.05509	-0.01321	0.223598	-0.04552	-0.13424	-0.06451	0.088147	0.045115	-0.07317	-0.04073
2.3	-0.0964	-0.0964	0.071094	-0.33129	-0.17099	-0.07303	-0.08352	-0.00707	-0.01048	0.011659		-0.0169	-0.0169	-0.00809	0.097224	0.018971	0.096051	0.029851	-0.0104	0.219166	-0.06921	-0.13902	-0.05925	0.082318	0.065802	-0.05244	0.006367
2.4	-0.10108	-0.10108	0.043609	-0.3371	-0.1703	-0.08922	-0.07778	-0.00595	-0.00845	-0.00155		-0.0353	-0.0353	-0.00046	0.124344	0.026064	0.098234	0.014204	-0.00875	0.193201	-0.08058	-0.12581	-0.05139	0.07415	0.084915	-0.04385	0.048199
2.5	-0.10125	-0.10125	0.018283	-0.33547	-0.16806	-0.10305	-0.07396	-0.00398	-0.01015	-0.01046		-0.05593	-0.05593	0.006927	0.137362	0.035564	0.097437	0.01209	-0.00793	0.158924	-0.07992	-0.09368	-0.04605	0.073496	0.099776	-0.03739	0.07207
2.6	-0.09754	-0.09754	-0.00176	-0.32741	-0.16453	-0.11415	-0.06979	0.0028	-0.01773	-0.01516		-0.07106	-0.07106	0.016148	0.137326	0.042997	0.092431	0.023145	-0.00675	0.13444	-0.07383	-0.04285	-0.04503	0.085546	0.10729	-0.02594	0.077642
2.7	-0.09133	-0.09133	-0.01584	-0.31481	-0.1601	-0.12273	-0.06508	0.014052	-0.0307	-0.01743		-0.07519	-0.07519	0.030494	0.13093	0.044603	0.082059	0.042282	-0.00361	0.131285	-0.06898	0.022118	-0.04352	0.106131	0.104443	-0.01207	0.077245
2.8	-0.08471	-0.08471	-0.02508	-0.29817	-0.1551	-0.12924	-0.06075	0.025023	-0.04546	-0.01902		-0.06634	-0.06634	0.050369	0.124387	0.038735	0.067129	0.061014	0.002522	0.146437	-0.06609	0.086229	-0.03621	0.120855	0.091439	-0.00449	0.087835
2.9	-0.08022	-0.08022	-0.03082	-0.27831	-0.14942	-0.13431	-0.05773	0.031881	-0.05842	-0.02142		-0.04936	-0.04936	0.071929	0.123558	0.025297	0.050312	0.0715	0.010464	0.169069	-0.05971	0.128474	-0.0264	0.115693	0.0736	-0.01285	0.115413
3	-0.07829	-0.07829	-0.03416	-0.25702	-0.14317	-0.13679	-0.05636	0.032231	-0.06951	-0.02458		-0.03281	-0.03281	0.09067	0.134725	0.005911	0.033729	0.069367	0.017925	0.186854	-0.04741	0.135468	-0.02083	0.093504	0.055687	-0.03662	0.149044
3.1	-0.07666	-0.07666	-0.03619	-0.23433	-0.13705	-0.13425	-0.0557	0.024375	-0.07819	-0.02544		-0.02214	-0.02214	0.104702	0.156641	-0.01361	0.014647	0.055959	0.023497	0.191881	-0.0339	0.108787	-0.02133	0.074698	0.042979	-0.0632	0.17063
3.2	-0.07367	-0.07367	-0.03791	-0.20975	-0.13195	-0.12678	-0.05417	0.008307	-0.0825	-0.02176		-0.01893	-0.01893	0.115464	0.179498	-0.02821	-0.00955	0.038329	0.026398	0.182931	-0.02193	0.066487	-0.02558	0.080371	0.0405	-0.08072	0.169054
3.3	-0.06892	-0.06892	-0.03948	-0.18355	-0.12833	-0.11661	-0.05094	-0.01308	-0.08156	-0.01511		-0.02222	-0.02222	0.125595	0.194192	-0.03675	-0.03544	0.024347	0.026555	0.157204	-0.01119	0.031853	-0.03081	0.114044	0.04549	-0.08284	0.147731
3.4	-0.06242	-0.06242	-0.03968	-0.15623	-0.12546	-0.10549	-0.0464	-0.03466	-0.07497	-0.00829		-0.03081	-0.03081	0.136168	0.195981	-0.04013	-0.05732	0.018575	0.024317	0.118028	-0.00185	0.01596	-0.03922	0.156448	0.050201	-0.07092	0.12157
3.5	-0.05443	-0.05443	-0.03707	-0.13017	-0.12144	-0.0952	-0.04098	-0.05139	-0.06222	-0.00259		-0.04763	-0.04763	0.145983	0.18482	-0.04074	-0.0678	0.020589	0.01906	0.082693	0.006404	0.016958	-0.0589	0.180572	0.049092	-0.05432	0.103603
3.6	-0.04448	-0.04448	-0.03091	-0.10607	-0.11524	-0.0865	-0.03431	-0.05941	-0.04489	0.002479		-0.07689	-0.07689	0.150867	0.166439	-0.03799	-0.06406	0.025314	0.010251	0.068079	0.010537	0.025914	-0.09129	0.174421	0.04073	-0.03985	0.097142
3.7	-0.03164	-0.03164	-0.02118	-0.08199	-0.10855	-0.07887	-0.02603	-0.05804	-0.02454	0.007772		-0.11479	-0.11479	0.146145	0.148621	-0.02677	-0.05433	0.026851	-0.00072	0.079382	0.005408	0.031536	-0.12333	0.150703	0.029608	-0.031	0.097751
3.8	-0.0162	-0.0162	-0.00887	-0.05768	-0.10379	-0.07302	-0.01614	-0.0525	1.35e-05	0.014218		-0.14949	-0.14949	0.131881	0.137175	-0.00441	-0.04853	0.022493	-0.01245	0.111272	-0.00572	0.029485	-0.13708	0.132955	0.024041	-0.03325	0.098999
3.9	0.00068	0.00068	0.003837	-0.03488	-0.10219	-0.07005	-0.00543	-0.04964	0.028984	0.022309		-0.16863	-0.16863	0.113249	0.134344	0.0259	-0.0504	0.014013	-0.02418	0.143749	-0.01203	0.02086	-0.12552	0.132107	0.030105	-0.04824	0.098258
4	0.017767	0.017767	0.015103	-0.01551	-0.10375	-0.07006	0.003145	-0.04985	0.059219	0.031323		-0.16658	-0.16658	0.097567	0.138793	0.058375	-0.05626	0.004553	-0.03393	0.157313	-0.0068	0.007473	-0.09872	0.14199	0.049683	-0.07221	0.096707
4.1	0.033475	0.033475	0.02515	-0.00029	-0.10719	-0.07282	0.006458	-0.04853	0.085881	0.039219		-0.14986	-0.14986	0.093056	0.145855	0.088622	-0.05783	-0.00362	-0.04024	0.148661	0.008578	-0.00498	-0.07546	0.147972	0.078479	-0.09986	0.094622
4.2	0.047469	0.047469	0.03495	0.012438	-0.11145	-0.07639	0.003945	-0.04032	0.107104	0.042118		-0.13048	-0.13048	0.102066	0.150083	0.116582	-0.04764	-0.00858	-0.04281	0.122483	0.025075	-0.01104	-0.07026	0.139174	0.105456	-0.12306	0.091165
4.3	0.060995	0.060995	0.04408	0.02536	-0.11629	-0.07721	-0.00286	-0.02137	0.123483	0.03527		-0.1132	-0.1132	0.117007	0.147856	0.144354	-0.0261	-0.00922	-0.04075	0.090308	0.030327	-0.00824	-0.08239	0.119653	0.118622	-0.13419	0.08835
4.4	0.074934	0.074934	0.051115	0.037726	-0.1209	-0.07372	-0.01189	0.005453	0.135859	0.016698		-0.09463	-0.09463	0.127632	0.136661	0.171277	0.000872	-0.00452	-0.03413	0.066129	0.019527	0.004241	-0.09948	0.097692	0.108944	-0.13299	0.086436
4.5	0.088724	0.088724	0.055202	0.047406	-0.1231	-0.0664	-0.02209	0.03075	0.145983	-0.0097		-0.06897	-0.06897	0.127458	0.11517	0.19176	0.031015	0.004923	-0.02531	0.05638	-0.00073	0.02239	-0.11101	0.075362	0.078689	-0.12453	0.080838
4.6	0.09996	0.09996	0.056639	0.054526	-0.12099	-0.05528	-0.03367	0.047052	0.154972	-0.03593		-0.03533	-0.03533	0.118295	0.084325	0.198229	0.06281	0.015648	-0.01616	0.059489	-0.01998	0.040212	-0.11323	0.057213	0.047189	-0.11383	0.067641
4.7	0.106135	0.106135	0.057272	0.060356	-0.11481	-0.04125	-0.04668	0.053476	0.163048	-0.05436		-0.00208	-0.00208	0.109997	0.049403	0.188332	0.093094	0.023937	-0.00744	0.068357	-0.0312	0.054274	-0.10561	0.05038	0.034753	-0.10452	0.047833
4.8	0.108679	0.108679	0.059391	0.065208	-0.10689	-0.02554	-0.05976	0.053186	0.169993	-0.06035		0.020711	0.020711	0.111413	0.019988	0.167552	0.118938	0.029068	0.000497	0.073559	-0.03354	0.062184	-0.08955	0.055919	0.045454	-0.09735	0.027141
4.9	0.112351	0.112351	0.063326	0.068351	-0.09982	-0.00806	-0.07033	0.050618	0.175291	-0.05448		0.030103	0.030103	0.123503	0.0055	0.144711	0.136569	0.034301	0.008729	0.069315	-0.03069	0.06266	-0.07011	0.06544	0.068319	-0.08816	0.011635
5	0.119856	0.119856	0.067834	0.069299	-0.09415	0.010646	-0.07616	0.05041	0.178921	-0.04428		0.032413	0.032413	0.140818	0.008102	0.127898	0.14145	0.041746	0.018231	0.056848	-0.02685	0.054497	-0.05449	0.062081	0.085685	-0.07075	0.004338
