# Supplementary material for: Acquiring new memories in neocortex of hippocampal-lesioned mice
Source: Nat Commun. 2022 Mar 24;13:1601. doi: 10.1038/s41467-022-29208-5 (PMC8948206; doi:10.1038/s41467-022-29208-5)
Supplement: Supplementary file 6 — Source Data [file 41467_2022_29208_MOESM6_ESM.zip › Source data/Supplementary Figure 14.xlsx]

## Sheet: RSC
<200um		>200um
Exploring	Pre-exploring	Exploring	Pre-exploring
0.853109	3.063	7.24002	6.66148
1.61202	4.45565	3.11357	3.39712
0.421595	1.49131	5.60361	6.29167
1.28521	3.36963
4.97047	5.73932
3.43139	10.0252

## Sheet: VIS
<200um		>200um
Exploring	Pre-exploring	Exploring	Pre-exploring
5.16972	6.40449	6.32068	4.89254
5.28971	5.15595	3.19045	2.63304
1.10232	2.89044	10.7736	11.3165
4.66821	7.39852	10.4311	3.80625
1.67483	2.41208	6.46835	5.61887
3.23819	3.83018	4.56962	3.6807
		10.4192	8.77648
