# Supplementary material for: Acquiring new memories in neocortex of hippocampal-lesioned mice
Source: Nat Commun. 2022 Mar 24;13:1601. doi: 10.1038/s41467-022-29208-5 (PMC8948206; doi:10.1038/s41467-022-29208-5)
Supplement: Supplementary file 6 — Source Data [file 41467_2022_29208_MOESM6_ESM.zip › Source data/Supplementary Figure 15.xlsx]

## Sheet: 18b
	Object	Non-object region
CF16	16.6667	6.66667
CF18	50	13.3333
CF20	0	0
CF22	0	0
CF27	50	0
CF39	20	0
CF40	0	0
CF41	16.6667	0
CF42	33.3333	0
CF44	0	3.23
CF45	50	0
