# Supplementary material for: Acquiring new memories in neocortex of hippocampal-lesioned mice
Source: Nat Commun. 2022 Mar 24;13:1601. doi: 10.1038/s41467-022-29208-5 (PMC8948206; doi:10.1038/s41467-022-29208-5)
Supplement: Supplementary file 6 — Source Data [file 41467_2022_29208_MOESM6_ESM.zip › Source data/Supplementary Figure 16.xlsx]

## Sheet: 16b
A	A'
43.1236	7.31795
30.7374	6.46755
74.055	8.74595
31.3089	7.2328
34.1904	7.3684
29.2009	6.66764
20.8442	6.34233
51.4911	9.26907
