# Supplementary material for: Acquiring new memories in neocortex of hippocampal-lesioned mice
Source: Nat Commun. 2022 Mar 24;13:1601. doi: 10.1038/s41467-022-29208-5 (PMC8948206; doi:10.1038/s41467-022-29208-5)
Supplement: Supplementary file 6 — Source Data [file 41467_2022_29208_MOESM6_ESM.zip › Source data/Supplementary Figure 17.xlsx]

## Sheet: 17b
Travel distance		Moving		Speed		Time spent in the center
15.65	16.05	60.95	62.9	25.7246	25.6366	1.15	2.75
12.85	22.65	74.95	64.1	18.3662	35.2189	6.15	10.85
20.05	19.3	88.2	76.15	22.6636	25.2579	6.8	4.95
44.9	30.5	92.5	83.8	48.5141	36.4014	7	8.45
22.15	22.55	84.2	85.6	26.1933	26.2466	10	16.1
20.75	30.85	80.15	79.75	25.9662	38.4238	1.8	0.7
23.8	22.25	94.95	91.5	25.0849	24.3138	5.2	3.85
17.35	21.15	63.25	72.85	27.4077	28.8714	2.15	2.45
9	17.65	36.35	75.4	22.5937	23.4644	1.6	2.9
32.15	30.55	100.4	95.75	31.9769	31.7687	17.2	17.1
43.75	38.3	141.55	130.6	30.9057	29.2828	9.65	16
28.3	33.4	93.5	109.25	30.3019	30.5756	12.15	11.25
33.8	33.25	107.3	107.1	31.5574	30.9777	6.05	4.45
28	27.8	107.4	102.2	26.0443	27.2143	10.9	3.8

## Sheet: 17c
EYFP	NpHR
94.1176	76.4706
82.3529	76.4706
64.7056	82.3529
44	94.1176
71.3	82.3529
	76.4706
	76.4706
	73.5294
	91.1765
	82.3529
	70.5882
	100
	58.8235
	35.2941
	70

## Sheet: 17b EYFP
OFF	35.2941	76.4706	52.9412	94	40
ON	52.9412	52.9412	70.5882	69	60
OFF	17.6471	100	82.3529	60	25
ON	47.0588	70.5882	82.3529	45	20

## Sheet: 17d NpHR
OFF	88.2353	64.7059	64.7059	94.1176	58.8235	76.4706	94.1176	70.5882	11.7647	70.5882	47.0588	88.2353	52.9412	47.0588	62
ON	35.2941	58.8235	5.88235	88.2353	52.9412	82.3529	0	35.2941	23.5294	82.3529	23.5294	76.4706	58.8235	47.0588	25
OFF	64.7059	41.1765	52.9412	70.5882	29.4118	82.3529	52.9412	52.9412	23.5294	88.2353	100	58.8235	64.7059	41.1765	54
ON	52.9412	17.6471	41.1765	82.3529	5.88235	76.4706	0	17.6471	23.5294	88.2353	23.5294	23.5294	17.6471	17.6471	47

## Sheet: 17d-bar
OFF	ON	OFF	ON
47.0588	44.1176	76.4706	44.1176
67.6471	76.4706	58.8235	23.5294
77	57	58.8235	23.5294
32.5	25	82.353	85.2941
56.05	49	44.1176	29.4118
		79.4118	79.4118
		63.2353	0
		67.6471	67.6471
		57.3529	26.4706
		83.8235	85.2941
		73.5294	23.5294
		73.5294	50
		58.8235	38.2353
		44.1176	32.3529
		58	36

## Sheet: 17e
VIS		SS		RSC		MO
OFF	ON	OFF	ON	OFF	ON	OFF	ON
47.0588	58.8235	76.4706	76.4706	88.2353	82.3529	82.3529	82.3529
11.7647	41.1765	82.3529	47.0588	76.4706	94.1176	82.3529	82.3529
88.2353	64.7059	82.3529	82.3529
94.1176	94.1176	64.7059	88.2353
82.3529	35.2941	47.0588	76.4706	58.8235	52.9412	70.5882	58.8235
82.3529	41.1765	70.5882	47.0588	52.9412	47.0588	70.5882	17.6471
41.1765	70.5882	47.0588	64.7059	52.9412	64.7059	52.9412	64.7059
41.1765	70.5882	41.1765	64.7059	41.1765	47.0588	41.1765	47.0588
58.8235	70.5882	70.5882	70.5882			82.3529	64.7059
58.8235	76.4706	76.4706	76.4706			52.9412	41.1765
