# Supplementary material for: Acquiring new memories in neocortex of hippocampal-lesioned mice
Source: Nat Commun. 2022 Mar 24;13:1601. doi: 10.1038/s41467-022-29208-5 (PMC8948206; doi:10.1038/s41467-022-29208-5)
Supplement: Supplementary file 6 — Source Data [file 41467_2022_29208_MOESM6_ESM.zip › Source data/Supplementary Figure 18.xlsx]

## Sheet: 18b
	PBS	CNO
CF27	3	0
CF39	1	0
CF40	0	0
CF41	1	0
CF42	2	0
CF44	0	1
CF45	3	1
