# Supplementary material for: Acquiring new memories in neocortex of hippocampal-lesioned mice
Source: Nat Commun. 2022 Mar 24;13:1601. doi: 10.1038/s41467-022-29208-5 (PMC8948206; doi:10.1038/s41467-022-29208-5)
Supplement: Supplementary file 6 — Source Data [file 41467_2022_29208_MOESM6_ESM.zip › Source data/Supplementary Figure 19.xlsx]

## Sheet: 19b
HPC intact	HPC intact	HPC intact	HPC intact	HPC intact	HPC intact	HPC intact	HPC intact	HPC intact	HPC intact	HPC intact	HPC intact	HPC intact	HPC intact	HPC intact	HPC intact	HPC intact	HPC intact	HPC intact	HPC intact	HPC intact	HPC intact	HPC intact	HPC intact	LEC inhibition	LEC inhibition	LEC inhibition	LEC inhibition	LEC inhibition
438	491	140	860	94	530	413	140	474	630	900	278	130	150	240	80	590	900	900	847	900	900	590	862	212	649	576	321	232
238	266	84	290	21	178	72	29	77	165	118	203	34	175	180	34	100	900	526	660	225	549	80	253	128	67	100	63	200
122	100	22	192	33	42	15	21	121	113	108	102	55	93	97	21	52	900	240	79	41	80	294	149	32	136	108	57	47
33	29	18	18	59	43	11	24	81	80	96	108	53	138	46	35	140	900	195	42	54	77	36	115	92	82	71	31	60

## Sheet: 19c
LEC inhibition	Control
6.75547	18.75
10.2759	16.95
0	45.065
7.89724	26.6
14.2357	24.3
	26.05
	14.9
	20.55
	15.55
	42.35
	18.15
	21
	51.9333
	43.15
	32.2667
	25.3
	36.1167
	63.8
	25.3
	39.43
	16.19
	18.39
	31.61
	31.01

## Sheet: 19d RSC-19d RSC
Home	CtxB	Pre-exploring	Exploring
8.56978	8.5857	6	7.99973
5.96154	5.20415	1.07784	2.79991
4.33005	3.71674	0	1.19996
3.38834	3.7521	1.33333	1.39995
8.51005	10.8024	6.9697	6.59729

## Sheet: 19d VIS-19d VIS
Home	CtxB	Pre-exploring	Exploring
11.2066	9.98744	8.18182	8.9997
7.11538	7.9026	2.15569	5.39982
5.05172	3.71674	1.26316	1.99993
1.50593	0.789915	1.33333	3.79987
6.6691	4.0799	5.75758	3.93601
