# Supplementary material for: Acquiring new memories in neocortex of hippocampal-lesioned mice
Source: Nat Commun. 2022 Mar 24;13:1601. doi: 10.1038/s41467-022-29208-5 (PMC8948206; doi:10.1038/s41467-022-29208-5)
Supplement: Supplementary file 6 — Source Data [file 41467_2022_29208_MOESM6_ESM.zip › Source data/Supplementary Figure 2.xlsx]

## Sheet:  2c PowDAY1- 2c PowDAY1
	MO	MO	MO	MO	MO	MO	MO	MO	MO	MO	MO	MO	RSC	RSC	RSC	RSC	RSC	RSC	RSC	RSC	RSC	RSC	RSC	RSC	VIS	VIS	VIS	VIS	VIS	VIS	VIS	VIS	VIS	VIS	VIS	VIS
3.07137	-9.72376	-16.6161	-14.3233	-12.8442	-9.7289	-13.2293	-13.5356	-12.3505	-15.9539	-13.4389	-13.4389		-25.416	-27.0284	-16.8079	-14.6244	-13.3243	-9.68092	-13.3508	-12.7129	-13.6268	-14.9615	-17.569	-17.569	-20.9571	-14.947	-13.5944	-14.4829	-12.6537	-9.70778	-13.6535	-14.8412	-15.5203	-16.6265	-11.8704	-11.8704
3.29181	-10.0915	-16.638	-14.3729	-13.3677	-10.4828	-13.6601	-14.3392	-12.9592	-16.5363	-13.6892	-13.6892		-25.6284	-27.3352	-16.8769	-15.0655	-13.7689	-10.2684	-13.4219	-13.2435	-14.4826	-15.1412	-18.0894	-18.0894	-20.8101	-15.1371	-13.8946	-14.915	-12.9809	-10.3299	-14.0197	-15.2285	-15.5379	-17.2757	-12.4538	-12.4538
3.52808	-10.3294	-16.5967	-14.4929	-13.9639	-11.3295	-14.1359	-14.9151	-13.7276	-17.1741	-14.0002	-14.0002		-25.8678	-27.5372	-16.867	-15.3199	-14.0667	-10.7828	-13.577	-13.8091	-15.3204	-15.2931	-18.4217	-18.4217	-20.8346	-15.2148	-14.2884	-15.4047	-13.2872	-10.8939	-14.1376	-15.7715	-15.7206	-17.787	-12.9531	-12.9531
3.7813	-10.7083	-16.6027	-14.7374	-14.5631	-11.7963	-14.528	-15.3042	-14.4643	-17.7277	-14.3835	-14.3835		-26.0786	-27.7196	-16.894	-15.675	-14.4773	-11.2574	-13.9794	-14.3307	-15.9723	-15.5544	-18.7856	-18.7856	-20.879	-15.376	-14.6494	-16.0776	-13.6198	-11.3359	-14.3116	-16.1127	-15.9391	-18.1879	-13.397	-13.397
4.0527	-11.1238	-16.9168	-15.0197	-15.1555	-12.0937	-14.978	-15.7856	-15.1655	-18.2322	-14.9093	-14.9093		-26.2573	-27.9307	-16.9958	-16.027	-15.1302	-11.6267	-14.2813	-15.0278	-16.7025	-16.0551	-19.3168	-19.3168	-21.1048	-15.5602	-15.0343	-16.5934	-13.6386	-11.7107	-14.6051	-16.4378	-16.295	-18.509	-13.6951	-13.6951
4.34358	-11.373	-17.489	-15.3176	-15.6607	-12.4634	-15.3755	-16.3964	-15.721	-18.8923	-15.4091	-15.4091		-26.3218	-28.1597	-17.1767	-16.254	-15.7262	-11.9829	-14.4243	-15.6928	-17.444	-16.4691	-19.8253	-19.8253	-21.4134	-15.8522	-15.2937	-17.0047	-13.6036	-12.0688	-14.9624	-16.7745	-16.5836	-18.8269	-13.9825	-13.9825
4.65533	-11.4793	-18.1724	-15.5653	-16.1841	-12.9855	-15.7737	-17.0317	-16.3132	-19.3777	-15.977	-15.977		-26.6963	-28.5419	-17.5435	-16.4927	-16.2561	-12.4376	-14.7158	-16.2091	-18.1943	-16.8251	-20.4346	-20.4346	-21.7452	-16.0894	-15.5038	-17.4992	-13.4434	-12.5565	-15.3276	-17.1635	-16.6495	-19.0743	-14.2257	-14.2257
4.98946	-11.709	-18.8006	-15.7693	-16.5686	-13.5942	-16.3842	-17.4955	-17.0163	-19.645	-16.5395	-16.5395		-27.164	-29.0374	-17.9354	-16.6503	-16.7223	-12.9469	-14.898	-16.7307	-18.5918	-16.9971	-21.0835	-21.0835	-21.8978	-16.4014	-15.7875	-17.9537	-13.1975	-13.0963	-15.6179	-17.433	-16.7841	-19.4449	-14.6419	-14.6419
5.34757	-11.788	-19.3087	-16.0098	-16.9071	-14.1716	-16.8228	-17.978	-17.537	-19.863	-16.9655	-16.9655		-27.3037	-29.5221	-18.4295	-16.8364	-16.9241	-13.4028	-15.089	-17.1103	-19.0139	-17.0786	-21.6601	-21.6601	-21.6737	-16.8674	-16.0402	-18.2235	-12.4804	-13.6159	-15.5378	-17.6344	-16.9913	-19.6844	-15.0196	-15.0196
5.73138	-11.8629	-19.528	-16.2635	-17.0939	-14.7499	-16.9962	-18.4316	-17.9242	-20.1911	-17.2166	-17.2166		-27.3058	-29.7187	-18.9952	-17.2682	-16.951	-13.4361	-15.0917	-17.1319	-19.4736	-17.1902	-21.9172	-21.9172	-21.4415	-17.1372	-16.1189	-18.2482	-11.3196	-13.6748	-15.1008	-17.5863	-17.1061	-19.5554	-15.0938	-15.0938
6.14274	-11.8795	-19.5244	-16.469	-17.1046	-15.1691	-16.6625	-18.6171	-18.3024	-20.4397	-17.4748	-17.4748		-27.2042	-29.6684	-19.5759	-17.585	-16.5467	-12.6299	-14.3982	-16.6426	-19.8652	-17.2347	-21.9721	-21.9721	-20.8357	-17.2616	-16.0763	-18.0764	-9.46296	-12.8177	-13.9766	-17.2801	-17.1304	-18.5957	-14.7771	-14.7771
6.58363	-12.2731	-19.3207	-16.6692	-16.6771	-15.4197	-16.127	-18.5157	-18.6539	-20.4164	-17.5634	-17.5634		-27.0796	-29.1786	-19.979	-17.4913	-15.6743	-11.4986	-13.0648	-15.6554	-20.2081	-16.8312	-21.8822	-21.8822	-20.1161	-17.157	-16.0496	-17.5595	-7.1329	-11.6022	-12.1544	-16.3416	-17.0657	-16.572	-14.036	-14.036
7.05616	-12.7976	-18.9559	-16.9703	-16.2203	-15.6556	-15.6911	-18.167	-19.0956	-19.9258	-17.7254	-17.7254		-27.1012	-27.8986	-20.4014	-17.3204	-14.8057	-10.6118	-11.7227	-13.7911	-20.4676	-16.0282	-21.849	-21.849	-19.7705	-16.5111	-16.2122	-16.8645	-5.18084	-10.6567	-10.6208	-14.7043	-17.1275	-14.3689	-13.2987	-13.2987
7.5626	-13.5123	-18.3389	-17.3454	-16.0149	-16.0079	-15.7487	-17.6831	-19.533	-19.5086	-17.9852	-17.9852		-27.4953	-26.117	-20.8025	-17.2518	-14.4639	-10.5553	-11.2699	-11.6143	-20.8755	-15.4174	-22.1782	-22.1782	-20.0111	-15.403	-16.6884	-16.7156	-4.30701	-10.5473	-10.0119	-12.8626	-17.0065	-12.8297	-12.9865	-12.9865
8.1054	-14.3706	-17.751	-17.7726	-16.2175	-16.5749	-16.2323	-17.2289	-19.9568	-19.5327	-18.3765	-18.3765		-28.2453	-24.7163	-21.1295	-17.6061	-14.7957	-11.4771	-11.7658	-10.3127	-21.3995	-15.3055	-22.6624	-22.6624	-20.7879	-14.4195	-17.4058	-17.2843	-4.62099	-11.5052	-10.486	-11.6479	-16.9288	-12.3757	-13.5515	-13.5515
8.68715	-15.3073	-17.6424	-18.1605	-16.9959	-16.9136	-16.9268	-17.1114	-20.6227	-20.0945	-18.677	-18.677		-29.2266	-24.1933	-21.4804	-18.2716	-15.75	-12.9186	-12.9831	-10.3113	-22.0725	-15.8785	-23.1746	-23.1746	-21.7583	-14.1984	-18.275	-18.3367	-5.96174	-13.0253	-11.9783	-11.5825	-17.1632	-12.9678	-14.8654	-14.8654
9.31066	-16.3147	-18.2092	-18.4707	-17.8921	-16.709	-17.5772	-17.068	-21.2936	-21.0946	-18.9428	-18.9428		-30.0792	-24.7908	-21.7794	-19.1071	-17.1814	-14.1475	-14.4774	-11.3861	-22.7997	-16.8872	-23.5841	-23.5841	-22.8465	-14.9497	-19.1161	-19.6561	-8.08196	-14.3239	-14.1048	-12.6071	-17.7992	-14.43	-16.5045	-16.5045
9.97892	-17.2856	-19.0615	-18.8108	-18.8321	-16.1057	-18.0323	-16.7635	-21.8717	-22.2437	-18.979	-18.979		-30.9153	-26.113	-22.1778	-19.9141	-18.6834	-14.8288	-15.6722	-13.17	-23.2323	-17.9735	-23.8251	-23.8251	-23.874	-16.4008	-19.8677	-20.9157	-10.5742	-15.0124	-16.0169	-14.2782	-18.6646	-16.506	-18.0519	-18.0519
10.6951	-18.1437	-19.9598	-19.1915	-19.8182	-15.4972	-18.1883	-16.2159	-22.204	-23.2392	-18.9796	-18.9796		-31.5549	-27.6793	-22.6575	-20.5429	-19.9075	-15.0526	-16.2511	-14.9146	-23.3274	-18.9216	-24.1709	-24.1709	-24.6634	-18.0643	-20.5031	-21.8545	-13.0595	-15.2363	-17.2116	-15.9117	-19.3968	-18.6467	-19.2835	-19.2835
11.4628	-18.7926	-20.8659	-19.6701	-20.7178	-15.4495	-18.3034	-16.0561	-22.3726	-24.1409	-19.0395	-19.0395		-32.2204	-29.0743	-23.1192	-21.0409	-20.9018	-15.4808	-16.526	-16.2535	-23.2973	-19.6829	-24.6323	-24.6323	-25.2295	-19.6183	-21.0685	-22.6399	-15.1113	-15.6367	-18.0819	-17.2812	-19.9492	-20.5868	-20.2783	-20.2783
12.2855	-19.2996	-21.6537	-20.2309	-21.4742	-16.0425	-18.6596	-16.5189	-22.6052	-25.0459	-19.2432	-19.2432		-32.8373	-30.1477	-23.5858	-21.5926	-21.6163	-16.2986	-16.9171	-17.5168	-23.4298	-20.323	-25.2247	-25.2247	-25.7347	-20.8287	-21.5914	-23.3599	-16.641	-16.461	-18.794	-18.638	-20.4536	-22.1514	-21.1037	-21.1037
13.1673	-19.6872	-22.6069	-20.8143	-22.0307	-17.1333	-19.1204	-17.5468	-23.0832	-25.8248	-19.3921	-19.3921		-33.2986	-30.9935	-24.0617	-22.1934	-22.2093	-17.4647	-17.3974	-18.887	-24.0046	-20.9344	-25.8578	-25.8578	-26.2189	-21.786	-22.0191	-24.1211	-17.6377	-17.647	-19.6038	-19.9807	-21.0441	-23.3666	-21.7976	-21.7976
14.1123	-19.9841	-23.6303	-21.4154	-22.4485	-18.4889	-19.7486	-18.7873	-23.8474	-26.3514	-19.4129	-19.4129		-33.63	-31.6244	-24.5362	-22.727	-22.6576	-18.8387	-17.7528	-20.3081	-24.9435	-21.4584	-26.5343	-26.5343	-26.5881	-22.5748	-22.4193	-24.8082	-18.3241	-19.0198	-20.5268	-21.3957	-21.801	-24.2598	-22.4194	-22.4194
15.1252	-20.2213	-24.4957	-21.9299	-22.6381	-19.7339	-20.2015	-19.8517	-24.698	-26.7207	-19.4034	-19.4034		-33.9598	-31.9162	-25.0706	-23.2801	-22.9166	-20.1882	-18.0147	-21.3761	-26.0012	-21.9575	-27.1053	-27.1053	-26.9981	-23.2569	-22.805	-25.3657	-18.6369	-20.4033	-21.3327	-22.6573	-22.5748	-24.9045	-22.8447	-22.8447
16.2108	-20.3277	-25.1978	-22.4167	-22.7099	-20.4539	-20.4302	-20.4184	-25.4528	-26.9465	-19.5236	-19.5236		-34.223	-32.0787	-25.6021	-23.7279	-23.108	-21.059	-18.4338	-21.9463	-26.801	-22.3221	-27.4727	-27.4727	-27.3494	-23.759	-23.1721	-25.7859	-18.8532	-21.2955	-21.9423	-23.5047	-23.191	-25.3681	-23.1205	-23.1205
17.3743	-20.4868	-25.793	-22.8316	-22.6808	-20.3251	-20.6202	-20.5374	-25.9923	-27.2219	-19.7851	-19.7851		-34.3848	-32.2902	-26.1314	-24.1114	-23.1702	-21.2663	-19.0734	-22.2985	-27.3264	-22.6938	-27.7202	-27.7202	-27.5179	-24.1568	-23.4745	-25.9709	-19.1175	-21.4354	-22.3338	-23.9084	-23.6075	-25.8363	-23.4037	-23.4037
18.6213	-20.6899	-26.2233	-23.2164	-22.5797	-19.39	-20.6973	-20.1543	-26.319	-27.5283	-19.9905	-19.9905		-34.5551	-32.5906	-26.6351	-24.3705	-23.0737	-20.9491	-19.7109	-22.7057	-27.5884	-23.0446	-27.884	-27.884	-27.6569	-24.4714	-23.7205	-26.0377	-19.3417	-20.994	-22.4901	-23.9411	-23.9665	-26.1442	-23.7325	-23.7325
19.9578	-20.9969	-26.5164	-23.5658	-22.5102	-18.3142	-20.6704	-19.3625	-26.4646	-27.785	-20.1083	-20.1083		-34.6719	-33.0026	-27.1185	-24.5855	-23.001	-20.3783	-20.0316	-23.1089	-27.6373	-23.3976	-28.0766	-28.0766	-27.7219	-24.72	-23.931	-25.9602	-19.4476	-20.2691	-22.4513	-23.7245	-24.2168	-26.3582	-24.1122	-24.1122
21.3903	-21.3891	-26.6329	-23.8877	-22.4001	-17.7062	-20.6156	-18.633	-26.4852	-28.0502	-20.1296	-20.1296		-34.844	-33.4026	-27.6314	-24.7825	-22.8336	-20.0723	-20.2593	-23.3223	-27.4844	-23.6924	-28.2522	-28.2522	-27.834	-24.8407	-24.1219	-26.0275	-19.5572	-19.897	-22.3159	-23.4209	-24.303	-26.5424	-24.5123	-24.5123
22.9255	-21.8888	-26.6472	-24.1781	-22.3192	-17.7409	-20.627	-18.4395	-26.5013	-28.3468	-20.1216	-20.1216		-35.0492	-33.6605	-28.0792	-25.0224	-22.7753	-20.1968	-20.4519	-23.5457	-27.3852	-24.0312	-28.4692	-28.4692	-27.9065	-24.8749	-24.2393	-26.1894	-19.5813	-20.0289	-22.3536	-23.3463	-24.1672	-26.7666	-24.9025	-24.9025
24.571	-22.4496	-26.725	-24.4225	-22.2082	-18.4882	-20.6993	-18.7979	-26.6209	-28.6406	-20.2294	-20.2294		-35.2345	-34.0229	-28.4545	-25.3915	-22.8321	-20.8381	-20.6815	-23.8307	-27.5223	-24.3787	-28.7987	-28.7987	-27.9011	-24.906	-24.3493	-26.414	-19.6206	-20.7374	-22.4538	-23.5614	-23.9663	-27.0464	-25.2834	-25.2834
26.3345	-22.9362	-26.914	-24.6537	-22.1627	-19.8199	-20.7746	-19.5352	-26.998	-28.9746	-20.2941	-20.2941		-35.4395	-34.4423	-28.8104	-25.7954	-22.9554	-21.8438	-20.9351	-24.299	-27.9779	-24.6503	-29.1177	-29.1177	-27.9274	-24.9234	-24.4703	-26.639	-19.7737	-21.8586	-22.5323	-24.0052	-23.9054	-27.2747	-25.5534	-25.5534
28.2246	-23.3379	-27.1388	-24.9156	-22.2454	-21.4227	-20.8656	-20.4133	-27.6014	-29.3274	-20.3556	-20.3556		-35.6721	-34.8291	-29.145	-26.0564	-23.1949	-22.8802	-21.2275	-24.8012	-28.6675	-24.8787	-29.2698	-29.2698	-27.981	-24.8398	-24.6024	-26.8325	-20.0303	-23.0771	-22.5536	-24.6295	-23.794	-27.492	-25.7879	-25.7879
30.2504	-23.5836	-27.3881	-25.192	-22.3557	-22.8018	-20.8985	-21.3025	-28.2492	-29.6072	-20.3502	-20.3502		-35.8047	-35.0993	-29.3972	-26.2263	-23.5142	-23.6366	-21.4518	-25.2676	-29.3585	-25.0944	-29.4016	-29.4016	-27.9924	-24.7284	-24.7996	-27.0665	-20.3699	-24.0582	-22.5898	-25.258	-23.5673	-27.6579	-26.0204	-26.0204
32.4216	-23.7875	-27.6318	-25.4575	-22.4851	-23.7766	-20.9037	-22.1212	-28.8058	-29.8674	-20.3257	-20.3257		-35.8693	-35.2712	-29.6297	-26.3887	-23.9198	-24.1997	-21.6167	-25.6667	-29.9082	-25.333	-29.5579	-29.5579	-28.0589	-24.5994	-24.9996	-27.2769	-20.7816	-24.7336	-22.7707	-25.8099	-23.3567	-27.7807	-26.2636	-26.2636
34.7486	-24.1146	-27.8809	-25.6788	-22.747	-24.4292	-20.9355	-22.8446	-29.2357	-30.0462	-20.3479	-20.3479		-35.9832	-35.4545	-29.8733	-26.6322	-24.3461	-24.4762	-21.6999	-26.0434	-30.2888	-25.5977	-29.7723	-29.7723	-28.1722	-24.4255	-25.2456	-27.5087	-21.2682	-25.168	-23.0015	-26.2675	-23.2541	-27.9431	-26.5132	-26.5132
37.2426	-24.5809	-28.1548	-25.8956	-23.0126	-24.8104	-21.0398	-23.4353	-29.5856	-30.2733	-20.4972	-20.4972		-36.1217	-35.6005	-30.1137	-26.9721	-24.7668	-24.6528	-21.7208	-26.4722	-30.5478	-25.9406	-29.9787	-29.9787	-28.3371	-24.2868	-25.5193	-27.6948	-21.8236	-25.3972	-23.3161	-26.6658	-23.2633	-28.0403	-26.7688	-26.7688
39.9157	-25.2527	-28.419	-26.1633	-23.2962	-25.0945	-21.1799	-23.9468	-29.9953	-30.5757	-20.7148	-20.7148		-36.2855	-35.74	-30.3823	-27.3458	-25.1875	-24.8406	-21.762	-26.9126	-30.7778	-26.2666	-30.1867	-30.1867	-28.5586	-24.2199	-25.729	-27.9711	-22.3124	-25.5343	-23.6527	-26.9799	-23.3901	-28.1043	-27.1254	-27.1254
42.7805	-26.0063	-28.6142	-26.4355	-23.5437	-25.3903	-21.3714	-24.3244	-30.3644	-30.8876	-20.9185	-20.9185		-36.4034	-35.8514	-30.6371	-27.7059	-25.5562	-25.0834	-21.8651	-27.3096	-31.0556	-26.6203	-30.3623	-30.3623	-28.838	-24.2327	-25.7489	-28.2442	-22.7078	-25.7089	-23.9337	-27.1817	-23.5594	-28.1704	-27.6031	-27.6031
45.8511	-26.7017	-28.727	-26.7244	-23.7814	-25.7002	-21.5706	-24.472	-30.6537	-31.1733	-21.0615	-21.0615		-36.4432	-35.859	-30.856	-28.0588	-25.9112	-25.3884	-22.0345	-27.5814	-31.3405	-26.9297	-30.4998	-30.4998	-29.107	-24.3417	-25.3611	-28.5132	-23.0411	-25.9572	-24.1924	-27.2314	-23.7593	-28.2783	-28.2291	-28.2291
49.1419	-27.1764	-28.786	-27.054	-24.0431	-26.0891	-21.8265	-24.6559	-30.8935	-31.512	-21.1889	-21.1889		-36.5023	-35.8511	-31.0551	-28.3877	-26.2033	-25.7157	-22.2556	-27.8165	-31.672	-27.1594	-30.6419	-30.6419	-29.4077	-24.5486	-24.7034	-28.7676	-23.3986	-26.3221	-24.4692	-27.2613	-24.0304	-28.4556	-28.9009	-28.9009
52.669	-27.3904	-28.9035	-27.4294	-24.3254	-26.5747	-22.0737	-25.039	-31.1987	-31.9101	-21.2241	-21.2241		-36.7165	-35.8739	-31.2949	-28.6787	-26.449	-26.1187	-22.5287	-28.1477	-31.9743	-27.3251	-30.8045	-30.8045	-29.7106	-24.8938	-24.2103	-29.0176	-23.807	-26.7753	-24.7985	-27.434	-24.3197	-28.7608	-29.6021	-29.6021
56.4493	-27.3887	-29.1315	-27.8894	-24.5749	-27.1432	-22.2778	-25.5859	-31.5078	-32.3025	-21.2213	-21.2213		-36.9504	-35.9382	-31.6027	-28.9766	-26.6306	-26.5564	-22.8522	-28.5843	-32.2462	-27.5091	-30.9779	-30.9779	-29.9973	-25.2624	-24.2818	-29.275	-24.2523	-27.2683	-25.0211	-27.7435	-24.5909	-29.1371	-30.2712	-30.2712
60.5008	-27.2949	-29.3922	-28.4061	-24.8221	-27.678	-22.4356	-26.157	-31.7691	-32.6701	-21.1435	-21.1435		-37.1534	-36.0754	-31.9637	-29.2828	-26.8477	-27.0154	-23.228	-29.0771	-32.4422	-27.7079	-31.1679	-31.1679	-30.3309	-25.6241	-25.0434	-29.5119	-24.7706	-27.7539	-25.2005	-28.1586	-24.8302	-29.6127	-30.908	-30.908
64.8432	-27.2788	-29.6092	-28.9578	-25.0599	-28.1565	-22.5263	-26.5507	-31.9203	-32.9776	-20.9805	-20.9805		-37.3687	-36.2419	-32.3623	-29.6154	-27.1325	-27.4353	-23.5811	-29.6772	-32.5772	-27.912	-31.3368	-31.3368	-30.7685	-25.9632	-26.3857	-29.8229	-25.3785	-28.2344	-25.3697	-28.5773	-25.0308	-30.1729	-31.4943	-31.4943
69.4972	-27.4237	-29.7884	-29.4996	-25.2958	-28.6052	-22.5896	-26.8228	-32.0277	-33.1768	-20.8072	-20.8072		-37.5694	-36.4117	-32.7953	-29.9457	-27.5315	-27.807	-23.9339	-30.3205	-32.6715	-28.1163	-31.4825	-31.4825	-31.2843	-26.3622	-27.9886	-30.1495	-25.997	-28.7311	-25.6777	-28.9668	-25.3531	-30.7707	-32.0575	-32.0575
74.4853	-27.7541	-29.9484	-29.981	-25.5705	-29.0414	-22.6419	-26.9968	-32.0585	-33.3593	-20.7416	-20.7416		-37.8025	-36.6383	-33.2197	-30.3007	-27.9087	-28.1351	-24.2521	-30.9982	-32.6955	-28.3987	-31.5922	-31.5922	-31.8214	-26.9311	-29.4803	-30.4736	-26.6708	-29.2329	-26.2108	-29.4235	-25.9078	-31.3465	-32.6042	-32.6042
79.8313	-28.2159	-30.1246	-30.4061	-25.902	-29.4855	-22.6683	-27.1444	-32.063	-33.5174	-20.8145	-20.8145		-38.0973	-36.8777	-33.6002	-30.6715	-28.2484	-28.4197	-24.5495	-31.7132	-32.6996	-28.6866	-31.7393	-31.7393	-32.3338	-27.6637	-30.667	-30.8288	-27.3573	-29.7284	-26.8113	-29.905	-26.713	-31.8689	-33.1529	-33.1529
85.5611	-28.7582	-30.3418	-30.7942	-26.2553	-29.9693	-22.7223	-27.3863	-31.9606	-33.5865	-21.0172	-21.0172		-38.3948	-37.0855	-33.9468	-31.0538	-28.6152	-28.7194	-24.7916	-32.4836	-32.6972	-28.9268	-31.8936	-31.8936	-32.8482	-28.503	-31.5555	-31.2128	-28.0289	-30.2444	-27.3752	-30.4335	-27.6162	-32.3124	-33.6883	-33.6883
91.7021	-29.3476	-30.6076	-31.1804	-26.6364	-30.5618	-22.8507	-27.7085	-31.772	-33.5968	-21.421	-21.421		-38.7642	-37.2253	-34.2422	-31.4699	-28.9719	-29.0598	-24.8992	-33.2535	-32.6548	-29.1542	-32.0987	-32.0987	-33.3603	-29.3575	-32.2183	-31.5945	-28.7062	-30.8084	-27.9628	-30.996	-28.433	-32.6135	-34.196	-34.196
98.2839	-29.9646	-30.9301	-31.5623	-27.078	-31.2462	-23.118	-28.1057	-31.5269	-33.6361	-21.9391	-21.9391		-39.1537	-37.3204	-34.4692	-31.9342	-29.3884	-29.4276	-24.8993	-34.0168	-32.549	-29.3785	-32.3166	-32.3166	-33.8809	-30.1223	-32.7276	-32.0269	-29.4572	-31.4429	-28.5507	-31.6602	-29.0582	-32.8855	-34.6303	-34.6303
105.338	-30.5707	-31.3501	-31.9519	-27.623	-32.0152	-23.5363	-28.5389	-31.2721	-33.8329	-22.556	-22.556		-39.5485	-37.3398	-34.6415	-32.4216	-29.8565	-29.8107	-24.8306	-34.7672	-32.3917	-29.6446	-32.5486	-32.5486	-34.4092	-30.8032	-33.1533	-32.5325	-30.2998	-32.1099	-29.2165	-32.3725	-29.4815	-33.1918	-34.9878	-34.9878

## Sheet:  2c PowDAY2- 2c PowDAY2
	MO	MO	MO	MO	MO	MO	MO	MO	MO	MO	MO	MO	RSC	RSC	RSC	RSC	RSC	RSC	RSC	RSC	RSC	RSC	RSC	RSC	VIS	VIS	VIS	VIS	VIS	VIS	VIS	VIS	VIS	VIS	VIS	VIS
3.07137	-8.26569	-16.1744	-14.1034	-13.2742	-9.606	-12.4531	-12.7265	-12.3253	-15.3899	-13.906	-13.906		-25.3991	-26.4109	-15.8369	-14.8838	-14.0796	-8.65359	-12.8451	-12.3377	-14.1299	-14.32	-17.4865	-17.4865	-20.8601	-14.9933	-14.7724	-13.2772	-12.9163	-8.70609	-13.542	-13.9266	-15.682	-15.1486	-11.9546	-11.9546
3.29181	-9.04222	-16.4519	-14.2121	-13.722	-10.1316	-13.2262	-13.4218	-13.1597	-15.9724	-14.0612	-14.0612		-25.8133	-26.4824	-15.9018	-15.0471	-14.2823	-9.14659	-13.0526	-13.0395	-14.9263	-14.7509	-17.9453	-17.9453	-20.8881	-15.169	-14.8486	-13.8171	-13.0325	-9.19432	-13.8575	-14.3627	-15.7465	-15.5998	-12.2774	-12.2774
3.52808	-9.77445	-16.7402	-14.4341	-14.0653	-10.5321	-13.9685	-14.0859	-13.9606	-16.5251	-14.4035	-14.4035		-26.0513	-26.6296	-16.0427	-15.2907	-14.6311	-9.45824	-13.2709	-13.6207	-15.6042	-15.1285	-18.3682	-18.3682	-20.8774	-15.2118	-15.0409	-14.5543	-13.0213	-9.52553	-14.116	-14.9338	-15.5806	-15.9793	-12.6584	-12.6584
3.7813	-10.3791	-16.9746	-14.5612	-14.4058	-10.824	-14.5498	-14.6598	-14.69	-16.7696	-14.7963	-14.7963		-26.2258	-26.8608	-16.2551	-15.6476	-14.9426	-9.75505	-13.5574	-14.3102	-16.3066	-15.2838	-18.7787	-18.7787	-20.8829	-15.258	-15.0418	-15.2948	-13.0288	-9.82334	-14.4262	-15.4246	-15.5366	-16.3637	-12.9453	-12.9453
4.0527	-10.9665	-17.3072	-14.6447	-14.8899	-11.2005	-14.7552	-15.1809	-15.3136	-17.0782	-15.2402	-15.2402		-26.4889	-27.2363	-16.524	-16.0014	-15.188	-9.99672	-13.8347	-14.9449	-16.8756	-15.3078	-19.1275	-19.1275	-21.0391	-15.4159	-15.1818	-16.1198	-12.9935	-10.1109	-14.5478	-15.78	-15.7068	-16.7596	-13.2668	-13.2668
4.34358	-11.4846	-17.6086	-14.8261	-15.2973	-11.601	-14.9783	-15.635	-15.8505	-17.4072	-15.5162	-15.5162		-26.8034	-27.6713	-16.8585	-16.356	-15.5628	-10.534	-14.0686	-15.4887	-17.525	-15.3701	-19.6108	-19.6108	-21.3485	-15.6436	-15.3147	-16.8131	-13.0214	-10.6501	-14.7347	-16.2302	-15.9866	-17.1582	-13.5716	-13.5716
4.65533	-11.9318	-17.9363	-15.1713	-15.6752	-12.1103	-15.4563	-16.071	-16.4595	-17.7314	-15.7998	-15.7998		-27.1803	-28.1766	-17.2051	-16.5727	-15.9689	-11.1696	-14.3645	-15.903	-18.2041	-15.5296	-20.1017	-20.1017	-21.5535	-15.9903	-15.5681	-17.4273	-12.9345	-11.372	-14.9701	-16.7113	-16.1645	-17.4852	-13.8308	-13.8308
4.98946	-12.3047	-18.3723	-15.6287	-16.0094	-12.6154	-15.961	-16.6474	-17.1915	-17.9712	-16.1437	-16.1437		-27.467	-28.525	-17.6045	-16.8959	-16.3916	-11.7338	-14.6319	-16.2112	-18.9059	-15.804	-20.644	-20.644	-21.5664	-16.4269	-15.8566	-17.8483	-12.7264	-12.0007	-15.0057	-17.1081	-16.4354	-17.6093	-14.1322	-14.1322
5.34757	-12.5211	-18.7743	-15.9367	-16.4064	-13.1388	-16.2039	-17.2277	-17.8657	-18.3145	-16.4174	-16.4174		-27.5346	-28.6754	-18.1231	-17.248	-16.6196	-12.3459	-14.9507	-16.4366	-19.5482	-16.0775	-21.2189	-21.2189	-21.4753	-16.6922	-15.9881	-18.0708	-12.3015	-12.6235	-14.9608	-17.3609	-16.6124	-17.9118	-14.4397	-14.4397
5.73138	-12.6592	-19.0537	-16.1359	-16.6173	-13.7978	-16.2828	-17.614	-18.3798	-18.7978	-16.8026	-16.8026		-27.5705	-28.8405	-18.6963	-17.4765	-16.6116	-12.7346	-14.9762	-16.471	-19.9957	-16.2948	-21.6838	-21.6838	-21.3576	-16.896	-15.976	-18.0661	-11.4588	-12.9555	-14.673	-17.4446	-16.7274	-18.0975	-14.5341	-14.5341
6.14274	-12.6596	-19.297	-16.3142	-16.6162	-14.2259	-16.2909	-17.951	-18.831	-19.579	-17.2774	-17.2774		-27.534	-28.9131	-19.2782	-17.6687	-16.1199	-12.4892	-14.4412	-16.3136	-20.4014	-16.4277	-21.9752	-21.9752	-21.078	-16.9157	-15.9007	-17.8153	-10.0856	-12.7069	-13.969	-17.2165	-16.8666	-18.1819	-14.4482	-14.4482
6.58363	-12.7708	-19.3987	-16.6047	-16.3898	-14.6273	-16.0154	-18.1709	-19.2584	-20.2466	-17.6045	-17.6045		-27.4809	-28.5495	-19.8603	-17.686	-15.4163	-11.75	-13.5008	-15.5891	-20.7792	-16.3594	-22.2794	-22.2794	-20.7822	-16.8515	-15.897	-17.0412	-8.10984	-11.9488	-12.6654	-16.5077	-16.8753	-17.6698	-14.3207	-14.3207
7.05616	-12.9464	-19.2515	-17.0226	-16.136	-14.9988	-15.6626	-18.0436	-19.4528	-20.5726	-17.8634	-17.8634		-27.3292	-27.4089	-20.3402	-17.5547	-14.6325	-10.9232	-12.2034	-14.2097	-21.0627	-16.2693	-22.4316	-22.4316	-20.4763	-16.4363	-16.082	-16.067	-6.29457	-11.06	-11.3469	-15.077	-16.804	-16.6889	-13.9916	-13.9916
7.5626	-13.2041	-18.9479	-17.4914	-16.015	-15.459	-15.5598	-17.4425	-19.5418	-20.5469	-18.1798	-18.1798		-27.4838	-26.0483	-20.6611	-17.5932	-14.1706	-10.5868	-11.4175	-12.3733	-21.2145	-16.2725	-22.5565	-22.5565	-20.5079	-15.7437	-16.5547	-15.6942	-5.3725	-10.6922	-10.5251	-13.4431	-16.8369	-15.6522	-13.969	-13.969
8.1054	-13.5893	-18.7177	-17.9658	-16.3154	-16.1353	-15.8465	-16.8415	-19.8467	-20.5656	-18.5536	-18.5536		-28.0983	-25.0384	-20.9112	-17.9487	-14.3383	-11.1029	-11.5563	-11.0506	-21.3823	-16.3887	-22.7929	-22.7929	-21.1	-15.1075	-17.2499	-16.029	-5.58657	-11.1693	-10.6836	-12.269	-16.9618	-15.1357	-14.617	-14.617
8.68715	-14.1852	-18.6707	-18.3285	-17.0107	-16.7975	-16.4302	-16.7169	-20.311	-20.8496	-18.8188	-18.8188		-29.0575	-24.6821	-21.0715	-18.6334	-15.1811	-12.3845	-12.5296	-10.9109	-21.6945	-16.7732	-23.2631	-23.2631	-22.037	-15.0325	-18.0249	-17.0338	-6.80776	-12.4716	-11.8001	-12.0593	-17.185	-15.2845	-15.7021	-15.7021
9.31066	-15.098	-19.0657	-18.5899	-17.966	-17.155	-17.1519	-17.06	-20.8118	-21.3447	-18.8771	-18.8771		-29.9985	-25.1581	-21.2419	-19.3557	-16.5389	-13.9211	-13.8619	-11.7814	-22.1795	-17.3949	-23.8073	-23.8073	-23.115	-15.6541	-18.7774	-18.5717	-8.71145	-14.0445	-13.425	-12.8709	-17.7192	-16.1137	-16.9689	-16.9689
9.97892	-16.1852	-19.7618	-18.8267	-18.9476	-16.9842	-17.7009	-17.5126	-21.2524	-21.9998	-19.0749	-19.0749		-30.7891	-26.2937	-21.4094	-19.903	-18.1163	-15.1366	-15.1959	-13.3201	-22.534	-18.0861	-24.2818	-24.2818	-24.0715	-16.8008	-19.3995	-19.9068	-10.9485	-15.2616	-15.1737	-14.4248	-18.3546	-17.3191	-18.2591	-18.2591
10.6951	-17.3261	-20.436	-19.09	-19.8922	-16.7423	-18.0191	-17.8041	-21.5884	-22.7418	-19.3044	-19.3044		-31.4783	-27.6227	-21.7114	-20.2683	-19.5466	-15.8	-16.057	-15.0988	-22.7487	-18.8514	-24.8108	-24.8108	-24.7532	-18.164	-19.9023	-20.7851	-13.2411	-15.9365	-16.5982	-16.2617	-19.0085	-18.7209	-19.4981	-19.4981
11.4628	-18.3387	-21.1169	-19.4714	-20.6885	-16.7527	-18.2153	-18.1273	-21.8195	-23.537	-19.4907	-19.4907		-32.1243	-28.8434	-22.1425	-20.608	-20.6309	-16.4173	-16.5534	-16.7619	-22.7644	-19.6672	-25.2472	-25.2472	-25.2599	-19.5259	-20.4829	-21.4358	-15.1979	-16.5464	-17.582	-18.0649	-19.6488	-20.1213	-20.4765	-20.4765
12.2855	-19.1241	-21.8549	-19.9796	-21.2964	-17.1325	-18.5924	-18.7857	-22.0766	-24.4134	-19.6069	-19.6069		-32.7385	-29.7861	-22.6089	-21.0041	-21.4102	-17.1355	-16.957	-18.1806	-22.967	-20.3266	-25.731	-25.731	-25.7694	-20.6614	-21.0921	-22.2179	-16.6632	-17.2938	-18.4734	-19.6887	-20.2385	-21.4643	-21.3313	-21.3313
13.1673	-19.6016	-22.6811	-20.5655	-21.7682	-17.9543	-19.0929	-19.7775	-22.5408	-25.2517	-19.7406	-19.7406		-33.2802	-30.5172	-23.0952	-21.4882	-21.9827	-18.0812	-17.3128	-19.4932	-23.5519	-20.7418	-26.2471	-26.2471	-26.1484	-21.5832	-21.6585	-23.0622	-17.7006	-18.2422	-19.4286	-21.1347	-20.8426	-22.6471	-22.0012	-22.0012
14.1123	-19.9707	-23.6014	-21.1805	-22.1766	-19.074	-19.6575	-20.9407	-23.2685	-25.9821	-19.8448	-19.8448		-33.7042	-31.0912	-23.6558	-21.983	-22.4355	-19.1838	-17.6425	-20.7948	-24.425	-21.0951	-26.6364	-26.6364	-26.5576	-22.3146	-22.189	-23.9032	-18.5591	-19.4135	-20.3435	-22.3806	-21.4944	-23.6004	-22.5185	-22.5185
15.1252	-20.2301	-24.4055	-21.789	-22.4642	-20.1882	-20.0912	-21.876	-24.0332	-26.5169	-19.9063	-19.9063		-33.9419	-31.4798	-24.2641	-22.5259	-22.7842	-20.1579	-17.8675	-21.9124	-25.4512	-21.4875	-26.9277	-26.9277	-26.8927	-22.847	-22.6668	-24.6767	-19.1747	-20.5032	-21.1072	-23.2992	-22.21	-24.252	-22.9885	-22.9885
16.2108	-20.4082	-25.1072	-22.3326	-22.6365	-20.8959	-20.365	-22.4236	-24.7531	-26.8295	-19.8959	-19.8959		-34.1377	-31.7159	-24.8545	-23.1249	-23.1505	-20.9562	-18.1609	-22.6232	-26.374	-21.8332	-27.1548	-27.1548	-27.1507	-23.3526	-23.0642	-25.2582	-19.6272	-21.3496	-21.6644	-23.9264	-22.8626	-24.8076	-23.31	-23.31
17.3743	-20.3934	-25.5636	-22.7584	-22.7458	-21.1897	-20.5525	-22.6794	-25.3361	-27.0498	-19.9704	-19.9704		-34.2664	-31.97	-25.4221	-23.7306	-23.3426	-21.438	-18.6131	-23.0395	-27.0204	-22.1437	-27.3782	-27.3782	-27.3829	-23.7944	-23.342	-25.6201	-19.9033	-21.8115	-22.035	-24.3753	-23.3552	-25.3064	-23.6163	-23.6163
18.6213	-20.3824	-25.9814	-23.1107	-22.8225	-21.0505	-20.6116	-22.5941	-25.7369	-27.2429	-20.0518	-20.0518		-34.3606	-32.3444	-25.8802	-24.1945	-23.3632	-21.5365	-19.1794	-23.4931	-27.3312	-22.5909	-27.6097	-27.6097	-27.5125	-24.1521	-23.5153	-25.7475	-20.1463	-21.854	-22.3289	-24.6638	-23.6143	-25.7042	-23.9396	-23.9396
19.9578	-20.4874	-26.2488	-23.3774	-22.7971	-20.6067	-20.6689	-22.2745	-25.9112	-27.5257	-20.1138	-20.1138		-34.5088	-32.7173	-26.2461	-24.4337	-23.2777	-21.4345	-19.7045	-23.9076	-27.3376	-23.0602	-27.8415	-27.8415	-27.6859	-24.4764	-23.6845	-25.7324	-20.3678	-21.7053	-22.5021	-24.7482	-23.7979	-25.9446	-24.3665	-24.3665
21.3903	-20.7209	-26.4541	-23.5976	-22.8065	-20.2532	-20.6998	-21.884	-25.9784	-27.7793	-20.1807	-20.1807		-34.7128	-33.0823	-26.5782	-24.5799	-23.2227	-21.3385	-20.1516	-24.2728	-27.2122	-23.416	-28.0975	-28.0975	-27.7825	-24.6706	-23.8254	-25.6643	-20.4443	-21.5734	-22.5955	-24.7506	-23.8892	-26.1867	-24.8573	-24.8573
22.9255	-21.2103	-26.588	-23.8078	-22.7608	-20.2733	-20.7406	-21.6666	-26.0665	-28.1057	-20.1878	-20.1878		-34.9448	-33.4685	-26.9536	-24.7435	-23.2774	-21.4632	-20.4623	-24.5843	-27.1282	-23.765	-28.3756	-28.3756	-27.8358	-24.753	-23.9474	-25.6822	-20.5219	-21.6944	-22.6105	-24.7709	-23.9081	-26.4584	-25.4069	-25.4069
24.571	-21.9708	-26.7629	-24.0169	-22.7635	-20.7695	-20.8099	-21.7677	-26.3131	-28.4182	-20.2175	-20.2175		-35.2318	-33.8046	-27.3851	-24.9655	-23.4011	-21.9129	-20.7889	-24.9168	-27.2823	-24.0742	-28.7035	-28.7035	-27.9409	-24.8547	-24.0715	-25.8388	-20.6274	-22.1715	-22.6105	-24.9044	-23.8166	-26.7737	-25.9207	-25.9207
26.3345	-22.7388	-26.9956	-24.2575	-22.7801	-21.6471	-20.8195	-22.2207	-26.845	-28.6838	-20.3168	-20.3168		-35.5269	-34.1885	-27.8224	-25.2881	-23.6007	-22.5606	-21.1198	-25.35	-27.7471	-24.3347	-29.0203	-29.0203	-28.0065	-24.8662	-24.215	-26.094	-20.7637	-22.8942	-22.6791	-25.1894	-23.7105	-27.0426	-26.3206	-26.3206
28.2246	-23.397	-27.2027	-24.5619	-22.6962	-22.6962	-20.8164	-22.7793	-27.6016	-29.025	-20.451	-20.451		-35.7266	-34.5259	-28.2308	-25.6053	-23.8348	-23.2285	-21.3227	-25.8007	-28.4985	-24.6486	-29.2964	-29.2964	-27.9516	-24.759	-24.3788	-26.3912	-20.9531	-23.669	-22.715	-25.527	-23.6072	-27.2697	-26.6303	-26.6303
30.2504	-23.8448	-27.3735	-24.9075	-22.6726	-23.6335	-20.8112	-23.3158	-28.2902	-29.3436	-20.5509	-20.5509		-35.8616	-34.8285	-28.5793	-25.8829	-24.0922	-23.792	-21.4554	-26.1304	-29.2529	-24.929	-29.4977	-29.4977	-27.942	-24.6153	-24.5757	-26.6353	-21.1575	-24.3404	-22.8008	-25.9261	-23.5503	-27.4426	-26.8963	-26.8963
32.4216	-24.1462	-27.5723	-25.2106	-22.7144	-24.3486	-20.8516	-23.7685	-28.8462	-29.5875	-20.6078	-20.6078		-35.917	-35.0887	-28.8489	-26.1185	-24.3586	-24.173	-21.475	-26.412	-29.8562	-25.1764	-29.6653	-29.6653	-27.9492	-24.4854	-24.7665	-26.8464	-21.4761	-24.8711	-22.9818	-26.3143	-23.5152	-27.5868	-27.1424	-27.1424
34.7486	-24.4837	-27.7723	-25.4586	-22.8885	-24.8683	-20.9017	-24.1618	-29.3112	-29.7863	-20.6979	-20.6979		-35.9566	-35.266	-29.1056	-26.3385	-24.582	-24.4442	-21.4534	-26.6845	-30.2551	-25.4435	-29.8243	-29.8243	-28.0055	-24.3597	-24.9894	-26.9951	-21.8352	-25.2606	-23.1719	-26.7175	-23.5072	-27.778	-27.3446	-27.3446
37.2426	-24.9421	-28.023	-25.6951	-23.1438	-25.1668	-20.9529	-24.5489	-29.6952	-30.0242	-20.7842	-20.7842		-36.0396	-35.3934	-29.3539	-26.5869	-24.8605	-24.6391	-21.454	-27.0162	-30.523	-25.7934	-29.9413	-29.9413	-28.151	-24.3022	-25.2213	-27.1413	-22.2005	-25.5078	-23.4011	-26.9823	-23.5385	-27.8854	-27.5855	-27.5855
39.9157	-25.5377	-28.2917	-25.9682	-23.4003	-25.3834	-21.094	-24.8215	-30.0032	-30.2967	-20.8426	-20.8426		-36.123	-35.5479	-29.5876	-26.89	-25.2112	-24.7751	-21.5452	-27.3783	-30.8256	-26.183	-30.0793	-30.0793	-28.351	-24.3086	-25.4233	-27.3879	-22.5736	-25.6352	-23.6774	-27.1876	-23.5982	-27.9621	-27.8818	-27.8818
42.7805	-26.2089	-28.5132	-26.2501	-23.6797	-25.5153	-21.2727	-24.9236	-30.268	-30.6219	-20.9124	-20.9124		-36.2219	-35.6413	-29.8301	-27.2179	-25.6163	-24.9661	-21.7119	-27.6067	-31.1195	-26.5049	-30.2505	-30.2505	-28.5973	-24.4094	-25.5863	-27.6918	-22.9103	-25.7506	-24.028	-27.2663	-23.7235	-28.0784	-28.3148	-28.3148
45.8511	-26.9251	-28.6848	-26.5147	-23.9625	-25.6266	-21.5218	-24.9119	-30.4965	-30.9584	-21.0259	-21.0259		-36.2751	-35.6941	-30.0857	-27.5615	-25.949	-25.1688	-21.8876	-27.7439	-31.4143	-26.7775	-30.4162	-30.4162	-28.9075	-24.5701	-25.5759	-28.0489	-23.3236	-25.9231	-24.3517	-27.301	-23.9814	-28.2038	-28.8642	-28.8642
49.1419	-27.5504	-28.8402	-26.8256	-24.2056	-25.8941	-21.7445	-24.9899	-30.7761	-31.2865	-21.1696	-21.1696		-36.3496	-35.7536	-30.3216	-27.9106	-26.2005	-25.415	-22.1276	-27.934	-31.7314	-26.9772	-30.5749	-30.5749	-29.2705	-24.75	-25.3852	-28.3939	-23.7322	-26.0959	-24.6034	-27.3201	-24.2777	-28.3658	-29.4577	-29.4577
52.669	-27.9974	-29.0194	-27.1811	-24.4035	-26.2926	-22.0102	-25.2716	-31.0873	-31.5994	-21.2333	-21.2333		-36.6163	-35.8399	-30.5771	-28.2623	-26.4691	-25.7499	-22.41	-28.2595	-32.0514	-27.1852	-30.7999	-30.7999	-29.6165	-24.9651	-25.1997	-28.7261	-24.171	-26.4185	-24.7946	-27.4698	-24.5166	-28.6582	-30.1221	-30.1221
56.4493	-28.2522	-29.2454	-27.582	-24.5704	-26.8124	-22.2629	-25.7368	-31.3989	-31.9362	-21.2372	-21.2372		-36.9642	-35.9881	-30.8796	-28.6433	-26.7608	-26.2119	-22.7812	-28.7102	-32.3482	-27.4008	-31.0556	-31.0556	-30.0086	-25.2009	-25.3186	-29.0314	-24.6481	-26.9279	-24.9716	-27.7374	-24.7062	-29.0317	-30.7442	-30.7442
60.5008	-28.3229	-29.4851	-28.0323	-24.7517	-27.393	-22.4471	-26.176	-31.7256	-32.2953	-21.1794	-21.1794		-37.329	-36.1232	-31.2209	-29.0381	-27.0332	-26.7343	-23.1775	-29.2619	-32.5738	-27.6495	-31.3149	-31.3149	-30.4395	-25.434	-25.9001	-29.3591	-25.1822	-27.5348	-25.0758	-28.1477	-24.846	-29.5244	-31.3338	-31.3338
64.8432	-28.3381	-29.718	-28.4932	-24.9596	-27.9861	-22.565	-26.559	-31.9561	-32.6733	-21.106	-21.106		-37.6325	-36.2818	-31.586	-29.4487	-27.3398	-27.225	-23.5676	-29.9016	-32.6935	-27.9317	-31.5427	-31.5427	-30.9276	-25.6583	-26.8864	-29.6823	-25.7262	-28.1352	-25.2315	-28.5729	-24.9761	-30.1512	-31.895	-31.895
69.4972	-28.4747	-29.9137	-28.9476	-25.2072	-28.5221	-22.6457	-26.8297	-32.121	-33.0098	-20.9636	-20.9636		-37.9515	-36.4451	-31.9763	-29.8486	-27.671	-27.6441	-23.9427	-30.5404	-32.7561	-28.1818	-31.7082	-31.7082	-31.5035	-25.995	-28.0473	-30.0153	-26.3026	-28.718	-25.5526	-29.0362	-25.3028	-30.8146	-32.4557	-32.4557
74.4853	-28.7612	-30.1135	-29.3696	-25.4955	-29.0222	-22.6982	-27.0684	-32.2095	-33.2801	-20.8897	-20.8897		-38.3017	-36.6011	-32.3622	-30.2377	-28.0072	-28.0419	-24.3052	-31.2212	-32.8524	-28.4214	-31.8034	-31.8034	-32.1385	-26.5421	-29.1623	-30.3538	-26.874	-29.2499	-26.0758	-29.5328	-25.8862	-31.3903	-32.9885	-32.9885
79.8313	-29.1154	-30.2984	-29.7537	-25.7877	-29.508	-22.7693	-27.2795	-32.1896	-33.4984	-20.9446	-20.9446		-38.6587	-36.788	-32.7386	-30.6246	-28.3598	-28.4045	-24.6079	-31.9363	-32.9254	-28.6695	-31.9329	-31.9329	-32.751	-27.333	-30.1307	-30.6447	-27.4773	-29.7725	-26.7289	-30.0418	-26.6951	-31.9215	-33.5808	-33.5808
85.5611	-29.519	-30.4716	-30.1211	-26.1277	-30.0091	-22.8977	-27.5255	-32.0972	-33.6311	-21.1404	-21.1404		-38.9702	-36.9522	-33.1028	-31.0181	-28.713	-28.7448	-24.8836	-32.6409	-32.9267	-28.895	-32.0611	-32.0611	-33.2928	-28.2577	-30.9096	-30.9921	-28.1444	-30.3093	-27.3961	-30.5729	-27.6083	-32.3294	-34.1759	-34.1759
91.7021	-29.964	-30.7213	-30.4501	-26.5075	-30.5511	-23.0947	-27.8177	-31.9674	-33.7484	-21.5306	-21.5306		-39.2565	-37.0785	-33.3916	-31.46	-29.1113	-29.0718	-25.128	-33.3506	-32.8699	-29.0794	-32.2347	-32.2347	-33.823	-29.1865	-31.5214	-31.3752	-28.8296	-30.8381	-28.0289	-31.1857	-28.4574	-32.6216	-34.7231	-34.7231
98.2839	-30.4409	-31.0284	-30.7535	-26.971	-31.1721	-23.4272	-28.205	-31.7335	-33.8905	-22.0781	-22.0781		-39.5673	-37.2198	-33.6125	-31.9108	-29.5348	-29.3955	-25.2412	-34.0763	-32.7633	-29.2444	-32.4434	-32.4434	-34.3562	-30.0223	-31.9974	-31.8082	-29.5784	-31.3972	-28.6625	-31.8433	-29.1361	-32.9109	-35.1823	-35.1823
105.338	-31.0048	-31.4262	-31.091	-27.5379	-31.8758	-23.8688	-28.6351	-31.4691	-34.1221	-22.7244	-22.7244		-39.9254	-37.3156	-33.7939	-32.3461	-29.9809	-29.741	-25.2313	-34.8263	-32.5886	-29.4775	-32.7049	-32.7049	-34.8922	-30.7458	-32.3906	-32.275	-30.4151	-32.0201	-29.3422	-32.5257	-29.6481	-33.2463	-35.5799	-35.5799

## Sheet:  2c PowDAY3- 2c PowDAY3
	MO	MO	MO	MO	MO	MO	MO	MO	MO	MO	MO	MO	RSC	RSC	RSC	RSC	RSC	RSC	RSC	RSC	RSC	RSC	RSC	RSC	VIS	VIS	VIS	VIS	VIS	VIS	VIS	VIS	VIS	VIS	VIS	VIS
3.07137	-8.34894	-15.7055	-14.2967	-13.1661	-8.25958	-12.9809	-11.9306	-13.2243	-15.4454	-13.8261	-13.8261		-24.8561	-25.7679	-16.4181	-14.5071	-13.7232	-7.71279	-12.8432	-12.002	-14.7693	-14.4076	-17.6594	-17.6594	-20.41	-14.8435	-14.2444	-13.7095	-12.1685	-7.72035	-13.4091	-13.701	-15.3973	-15.4117	-12.3929	-12.3929
3.29181	-8.74493	-16.0672	-14.4105	-13.4379	-8.80338	-13.5038	-12.4841	-13.6505	-15.8069	-13.9435	-13.9435		-24.8379	-25.9757	-16.6505	-14.9278	-14.0412	-8.10335	-13.4535	-12.5368	-15.2329	-14.6082	-17.7977	-17.7977	-20.5652	-15.0069	-14.4653	-14.398	-12.1141	-8.1413	-13.6598	-14.0853	-15.6636	-15.6907	-12.5867	-12.5867
3.52808	-9.32705	-16.3552	-14.5977	-13.6406	-9.53627	-14.1595	-12.9999	-14.4431	-16.0731	-14.2356	-14.2356		-25.1919	-26.2049	-16.7942	-15.4009	-14.3579	-8.66746	-13.9854	-13.0126	-15.8992	-14.8422	-18.2016	-18.2016	-20.6898	-15.3307	-14.7336	-15.0409	-12.1827	-8.72237	-13.8891	-14.3056	-15.8924	-16.0652	-12.9118	-12.9118
3.7813	-9.66711	-16.5193	-14.7429	-14.0792	-10.2278	-14.7801	-13.636	-15.326	-16.4067	-14.5838	-14.5838		-25.5292	-26.3832	-17.0035	-15.6988	-14.7751	-9.12516	-14.3622	-13.6976	-16.6871	-14.957	-18.7175	-18.7175	-20.9184	-15.4803	-14.9782	-15.4891	-12.3551	-9.20904	-14.3555	-14.649	-16.0936	-16.4707	-13.2951	-13.2951
4.0527	-9.69468	-16.8657	-14.8503	-14.607	-10.8555	-15.2858	-14.3139	-16.0615	-16.684	-14.9567	-14.9567		-25.9013	-26.5974	-17.2494	-15.9156	-15.1114	-9.7206	-14.4181	-14.3822	-17.2834	-15.1544	-19.209	-19.209	-21.2712	-15.5809	-15.1494	-16.0298	-12.5527	-9.80583	-14.8002	-15.0168	-16.3469	-16.8064	-13.5279	-13.5279
4.34358	-9.86919	-17.4292	-14.9394	-15.2643	-11.4434	-15.697	-14.9151	-16.6824	-16.9717	-15.4137	-15.4137		-26.2884	-27.0129	-17.5249	-16.1122	-15.4486	-10.3346	-14.5795	-14.8522	-17.7334	-15.3884	-19.8031	-19.8031	-21.4789	-15.7703	-15.2645	-16.5593	-12.6549	-10.4217	-15.1023	-15.3937	-16.3885	-17.2495	-13.8512	-13.8512
4.65533	-10.0432	-17.9162	-15.1174	-15.747	-12.0113	-16.1972	-15.4367	-17.2562	-17.3275	-15.7174	-15.7174		-26.8085	-27.4996	-17.8763	-16.415	-15.8227	-10.8121	-14.9213	-15.1744	-18.4149	-15.675	-20.3041	-20.3041	-21.8685	-15.8733	-15.2857	-17.0715	-12.5117	-10.9247	-15.2879	-15.7707	-16.5812	-17.6733	-14.1568	-14.1568
4.98946	-10.179	-18.2885	-15.2345	-16.0568	-12.5982	-16.5053	-16.0044	-18.0571	-17.8365	-15.9561	-15.9561		-27.1947	-27.8695	-18.1695	-16.8375	-16.0588	-11.2884	-15.1189	-15.402	-19.0296	-15.9275	-20.7222	-20.7222	-22.1808	-16.0111	-15.235	-17.5718	-12.2329	-11.4135	-15.401	-16.1349	-16.796	-18.1253	-14.4611	-14.4611
5.34757	-10.3913	-18.6537	-15.2736	-16.2915	-13.2869	-16.8867	-16.3518	-18.7266	-18.4905	-16.2479	-16.2479		-27.6103	-28.1855	-18.4147	-17.1746	-16.2554	-11.7238	-15.267	-15.6624	-19.5949	-16.1245	-21.1627	-21.1627	-22.4631	-16.3708	-15.1089	-17.8709	-11.8273	-11.875	-15.4741	-16.4901	-17.0854	-18.613	-14.5965	-14.5965
5.73138	-10.5923	-18.9657	-15.407	-16.4798	-14.0104	-17.1731	-16.8047	-19.1231	-19.1681	-16.4786	-16.4786		-27.8496	-28.3725	-18.7328	-17.4871	-16.4454	-11.9743	-15.1226	-15.9552	-20.0617	-16.4491	-21.574	-21.574	-22.3918	-16.7142	-15.0117	-17.8738	-11.2954	-12.1481	-15.094	-16.6559	-17.1944	-18.7111	-14.7251	-14.7251
6.14274	-10.7305	-19.1341	-15.5647	-16.5587	-14.4863	-17.0339	-17.2148	-19.2422	-19.8665	-16.7714	-16.7714		-27.9173	-28.4374	-19.1698	-17.6982	-16.3963	-11.6082	-14.4328	-15.8866	-20.2118	-16.7446	-22.0286	-22.0286	-22.091	-16.8018	-14.9718	-17.4559	-10.2926	-11.8148	-14.0802	-16.5268	-17.2195	-18.4495	-14.8017	-14.8017
6.58363	-10.8301	-19.1614	-15.8259	-16.4093	-14.8176	-16.5473	-17.4347	-19.3085	-20.3824	-17.1297	-17.1297		-27.8064	-28.134	-19.5908	-17.7697	-15.981	-10.9244	-12.9206	-15.1816	-20.4493	-16.9091	-22.4325	-22.4325	-21.5141	-16.7811	-15.1109	-16.7736	-8.70208	-11.1813	-12.3557	-15.8998	-17.2109	-17.6564	-14.7093	-14.7093
7.05616	-11.1291	-18.9611	-16.1616	-16.0601	-15.2022	-16.1459	-17.2928	-19.3367	-20.6799	-17.5786	-17.5786		-27.8177	-27.2454	-20.009	-17.6877	-15.1998	-10.4425	-11.6438	-13.9589	-20.6018	-16.8194	-22.7685	-22.7685	-21.0724	-16.3017	-15.4257	-15.8694	-7.14246	-10.7004	-10.8427	-14.7994	-17.215	-16.4404	-14.673	-14.673
7.5626	-11.6648	-18.6427	-16.5847	-15.9103	-15.8212	-16.0201	-16.893	-19.3998	-20.8379	-18.0237	-18.0237		-28.0686	-26.0505	-20.3846	-17.7716	-14.6539	-10.4854	-11.184	-12.7281	-20.6735	-16.6594	-23.1786	-23.1786	-21.0636	-15.7268	-15.9075	-15.4929	-6.28822	-10.7048	-10.3108	-13.7217	-17.2264	-15.5641	-14.9084	-14.9084
8.1054	-12.7165	-18.416	-17.0307	-16.0596	-16.4958	-16.2615	-16.7537	-19.6282	-20.9517	-18.2497	-18.2497		-28.6682	-25.1553	-20.7715	-18.1328	-14.6927	-11.1621	-11.6665	-11.9255	-20.9194	-16.6802	-23.5824	-23.5824	-21.4854	-15.3392	-16.5457	-15.9021	-6.28149	-11.3942	-10.7818	-13.1178	-17.2984	-15.1442	-15.524	-15.524
8.68715	-13.982	-18.5615	-17.4342	-16.7493	-17.2396	-16.6892	-16.9687	-20.073	-21.2182	-18.5064	-18.5064		-29.5624	-25.0332	-21.1814	-18.7172	-15.3968	-12.4105	-12.8455	-11.972	-21.419	-17.0348	-23.9763	-23.9763	-22.2389	-15.4841	-17.2339	-16.9775	-7.04116	-12.7088	-12.0796	-13.2301	-17.5277	-15.3878	-16.5072	-16.5072
9.31066	-15.4087	-18.9546	-17.8458	-17.747	-17.7449	-17.2244	-17.4462	-20.7377	-21.784	-18.6406	-18.6406		-30.562	-25.6584	-21.6281	-19.2104	-16.5128	-13.8793	-14.3541	-12.7838	-22.0236	-17.5847	-24.3742	-24.3742	-23.2375	-16.2074	-17.9543	-18.3757	-8.48831	-14.2109	-13.8419	-14.0769	-17.9274	-16.1812	-17.6978	-17.6978
9.97892	-16.7958	-19.4044	-18.3543	-18.8353	-17.8303	-17.6399	-17.6754	-21.3724	-22.5491	-18.7803	-18.7803		-31.5057	-26.7255	-22.1789	-19.5781	-17.862	-15.048	-15.6426	-14.1919	-22.5479	-18.3279	-24.9042	-24.9042	-24.2729	-17.4625	-18.6494	-19.4357	-10.4792	-15.4148	-15.5781	-15.4241	-18.5385	-17.4272	-18.9989	-18.9989
10.6951	-17.869	-19.9416	-18.8821	-19.7786	-17.6333	-17.9798	-17.8356	-21.8715	-23.2611	-18.9218	-18.9218		-32.2371	-27.8639	-22.7909	-19.6933	-19.1757	-15.8591	-16.4354	-15.6692	-22.8536	-19.1568	-25.3607	-25.3607	-25.1691	-18.7653	-19.2976	-19.9265	-12.6389	-16.2172	-16.8263	-17.0262	-19.0536	-18.8828	-20.171	-20.171
11.4628	-18.5157	-20.5597	-19.4078	-20.6108	-17.6053	-18.3101	-18.0625	-22.0343	-23.9645	-19.1197	-19.1197		-32.7282	-28.8514	-23.3684	-19.8543	-20.2491	-16.4956	-16.9479	-17.1067	-22.898	-19.9289	-25.7928	-25.7928	-25.8036	-19.9752	-19.8771	-20.493	-14.6445	-16.8244	-17.7132	-18.5768	-19.5141	-20.3436	-21.1216	-21.1216
12.2855	-18.8381	-21.331	-19.9064	-21.2447	-17.7539	-18.7659	-18.6809	-22.2604	-24.6794	-19.2772	-19.2772		-33.1424	-29.6822	-23.8694	-20.2213	-21.165	-17.0523	-17.2551	-18.4033	-23.0278	-20.5475	-26.1788	-26.1788	-26.29	-20.9896	-20.4471	-21.2749	-16.2801	-17.3857	-18.5746	-19.9342	-20.055	-21.6424	-21.8996	-21.8996
13.1673	-18.9664	-22.2568	-20.4161	-21.7109	-18.243	-19.2534	-19.7145	-22.7982	-25.3359	-19.3467	-19.3467		-33.4904	-30.2809	-24.2986	-20.7998	-21.9241	-17.6261	-17.533	-19.6448	-23.5462	-20.9803	-26.4524	-26.4524	-26.6687	-21.8001	-21.0339	-22.2759	-17.4959	-17.977	-19.5235	-21.2428	-20.7214	-22.6838	-22.4704	-22.4704
14.1123	-19.1199	-23.2084	-20.913	-22.0399	-19.0684	-19.7193	-20.7278	-23.5184	-25.9359	-19.3929	-19.3929		-33.8343	-30.8387	-24.7018	-21.5763	-22.4859	-18.4082	-17.7275	-20.7867	-24.3284	-21.3656	-26.7211	-26.7211	-26.9768	-22.3781	-21.4997	-23.2747	-18.3797	-18.7847	-20.5042	-22.4116	-21.4576	-23.5073	-22.9909	-22.9909
15.1252	-19.3482	-24.0259	-21.3919	-22.346	-20.0687	-20.0653	-21.5924	-24.2823	-26.5272	-19.4297	-19.4297		-34.0616	-31.2575	-25.1082	-22.3437	-22.8622	-19.3595	-17.9268	-21.7126	-25.2379	-21.6889	-26.8931	-26.8931	-27.1755	-22.7585	-21.8739	-24.1518	-18.9802	-19.774	-21.3414	-23.3657	-22.1406	-24.2593	-23.3747	-23.3747
16.2108	-19.6512	-24.7166	-21.8226	-22.5588	-20.9498	-20.2927	-22.1921	-24.9961	-27.0544	-19.4235	-19.4235		-34.2152	-31.5262	-25.4786	-22.9223	-23.054	-20.1885	-18.283	-22.464	-26.1032	-22.0268	-26.9553	-26.9553	-27.3244	-23.139	-22.1413	-24.6965	-19.4311	-20.6742	-21.8909	-24.1016	-22.6983	-24.8917	-23.6909	-23.6909
17.3743	-20.0039	-25.2728	-22.2166	-22.6311	-21.4371	-20.4697	-22.4684	-25.5489	-27.4608	-19.4051	-19.4051		-34.3675	-31.7677	-25.8633	-23.3563	-23.1622	-20.8797	-18.865	-23.0362	-26.7815	-22.3935	-27.016	-27.016	-27.4825	-23.5615	-22.4105	-24.974	-19.7517	-21.3215	-22.2229	-24.6016	-23.1796	-25.3709	-23.8681	-23.8681
18.6213	-20.3222	-25.6978	-22.5866	-22.6611	-21.4957	-20.5898	-22.3751	-25.8367	-27.7449	-19.394	-19.394		-34.5778	-32.1009	-26.3105	-23.5538	-23.2636	-21.3073	-19.5729	-23.5888	-27.1394	-22.7444	-27.1044	-27.1044	-27.6569	-23.9069	-22.6383	-25.0257	-20.0386	-21.6697	-22.4368	-24.8056	-23.479	-25.7071	-24.0162	-24.0162
19.9578	-20.693	-26.0044	-22.9777	-22.7373	-21.2638	-20.6999	-22.0484	-25.9642	-27.9228	-19.4375	-19.4375		-34.7463	-32.4668	-26.7934	-23.6532	-23.3455	-21.3699	-20.1122	-24.085	-27.2462	-23.1745	-27.2706	-27.2706	-27.7702	-24.2623	-22.8272	-24.8463	-20.3222	-21.6862	-22.4975	-24.8213	-23.6669	-26.0073	-24.3621	-24.3621
21.3903	-21.1941	-26.1554	-23.4309	-22.7356	-20.9371	-20.7508	-21.8088	-25.9886	-28.1417	-19.5155	-19.5155		-34.9115	-32.7355	-27.2845	-23.6927	-23.3623	-21.3229	-20.5294	-24.4954	-27.1225	-23.5375	-27.6052	-27.6052	-27.9286	-24.5554	-22.9489	-24.6119	-20.4963	-21.5809	-22.5833	-24.7767	-23.6756	-26.2925	-24.888	-24.888
22.9255	-21.9466	-26.3369	-23.8304	-22.6801	-20.7625	-20.8556	-21.7589	-25.9961	-28.4799	-19.677	-19.677		-35.1375	-32.9354	-27.7256	-23.8218	-23.2461	-21.381	-20.8806	-24.8655	-27.012	-23.8939	-27.9749	-27.9749	-28.0857	-24.7466	-23.0563	-24.5239	-20.5385	-21.5979	-22.6344	-24.8209	-23.5842	-26.5041	-25.4915	-25.4915
24.571	-22.7978	-26.4872	-24.1623	-22.6353	-20.9703	-20.9334	-21.9522	-26.2134	-28.8441	-19.8524	-19.8524		-35.4199	-33.2317	-28.1372	-24.1175	-23.2743	-21.6753	-21.1661	-25.2687	-27.1647	-24.1783	-28.3892	-28.3892	-28.1575	-24.8452	-23.1404	-24.7634	-20.5933	-21.8918	-22.6305	-25.009	-23.4552	-26.7475	-26.1403	-26.1403
26.3345	-23.5786	-26.6784	-24.4899	-22.636	-21.5545	-20.9933	-22.4231	-26.7181	-29.1761	-20.0288	-20.0288		-35.6718	-33.6634	-28.5002	-24.4848	-23.4382	-22.2048	-21.3907	-25.7558	-27.7015	-24.4844	-28.7954	-28.7954	-28.1467	-24.8936	-23.2312	-25.2107	-20.7299	-22.4648	-22.6921	-25.3667	-23.3398	-27.0372	-26.6564	-26.6564
28.2246	-24.2865	-26.8795	-24.8138	-22.618	-22.4667	-21.0159	-22.9138	-27.4495	-29.4926	-20.2263	-20.2263		-35.9074	-34.1393	-28.7902	-24.8532	-23.6666	-22.8681	-21.5451	-26.1856	-28.5204	-24.7475	-29.1293	-29.1293	-28.1095	-24.8829	-23.3718	-25.7042	-20.9332	-23.2155	-22.736	-25.8133	-23.2549	-27.2805	-26.982	-26.982
30.2504	-24.8402	-27.0974	-25.1529	-22.6233	-23.4936	-20.9581	-23.3805	-28.2526	-29.7473	-20.4182	-20.4182		-36.0849	-34.5223	-29.0293	-25.1975	-23.9058	-23.5252	-21.606	-26.5035	-29.3437	-24.9936	-29.3645	-29.3645	-28.0359	-24.7723	-23.5747	-26.178	-21.1595	-23.9917	-22.7472	-26.2063	-23.1451	-27.4288	-27.2784	-27.2784
32.4216	-25.2205	-27.3077	-25.4919	-22.6981	-24.3589	-20.977	-23.7593	-28.8958	-30.0704	-20.5537	-20.5537		-36.1543	-34.8101	-29.2207	-25.5461	-24.1046	-24.0877	-21.5802	-26.7692	-30.0003	-25.2633	-29.5567	-29.5567	-27.9923	-24.6254	-23.7974	-26.5086	-21.3817	-24.6658	-22.8714	-26.518	-23.0072	-27.6609	-27.5142	-27.5142
34.7486	-25.5328	-27.5584	-25.7734	-22.8624	-24.9493	-21.0057	-24.0926	-29.3792	-30.3484	-20.6848	-20.6848		-36.1676	-35.0272	-29.412	-25.8998	-24.3396	-24.4833	-21.6028	-27.0534	-30.3996	-25.601	-29.7461	-29.7461	-28.0212	-24.497	-24.0435	-26.6673	-21.7005	-25.167	-23.0561	-26.8168	-22.9184	-27.9064	-27.6869	-27.6869
37.2426	-25.9406	-27.786	-26.0529	-23.1332	-25.2814	-21.0219	-24.4203	-29.7318	-30.6075	-20.8056	-20.8056		-36.2359	-35.1659	-29.6401	-26.2286	-24.5965	-24.7044	-21.6251	-27.3259	-30.6566	-25.9379	-29.9845	-29.9845	-28.1274	-24.4448	-24.3173	-26.8704	-22.0963	-25.4866	-23.2481	-27.1603	-22.9865	-28.1609	-27.9276	-27.9276
39.9157	-26.3819	-28.047	-26.3479	-23.4144	-25.5315	-21.103	-24.6685	-30.0191	-30.8457	-20.9562	-20.9562		-36.3864	-35.3006	-29.8815	-26.5807	-24.9162	-24.8843	-21.636	-27.5912	-30.9234	-26.2969	-30.2235	-30.2235	-28.2932	-24.4291	-24.6506	-27.1695	-22.4707	-25.6984	-23.5025	-27.4119	-23.183	-28.3366	-28.243	-28.243
42.7805	-26.8643	-28.2355	-26.6205	-23.6818	-25.724	-21.2615	-24.7691	-30.2392	-31.0508	-21.0774	-21.0774		-36.4874	-35.43	-30.1267	-26.9837	-25.253	-25.0489	-21.6936	-27.7815	-31.1538	-26.5717	-30.4376	-30.4376	-28.5405	-24.432	-24.9609	-27.5342	-22.848	-25.8877	-23.8341	-27.4716	-23.4341	-28.4718	-28.6542	-28.6542
45.8511	-27.3447	-28.4183	-26.8704	-23.9402	-25.9295	-21.5076	-24.7711	-30.4704	-31.2608	-21.1678	-21.1678		-36.6006	-35.5223	-30.3853	-27.3967	-25.6669	-25.2808	-21.8279	-27.8858	-31.4136	-26.8183	-30.6365	-30.6365	-28.8417	-24.497	-25.0281	-27.9251	-23.2727	-26.0822	-24.2208	-27.4147	-23.7176	-28.5616	-29.2045	-29.2045
49.1419	-27.7618	-28.575	-27.1654	-24.2123	-26.2243	-21.7044	-24.8569	-30.7024	-31.5276	-21.2232	-21.2232		-36.7667	-35.5567	-30.5956	-27.8131	-26.0321	-25.5108	-22.0399	-28.0651	-31.7142	-27.0508	-30.8626	-30.8626	-29.2122	-24.6385	-24.7142	-28.2841	-23.7295	-26.3224	-24.5683	-27.4081	-24.0225	-28.6464	-29.8228	-29.8228
52.669	-28.0545	-28.736	-27.4875	-24.4458	-26.6384	-21.9111	-25.144	-30.9895	-31.8588	-21.2803	-21.2803		-36.9741	-35.6096	-30.7895	-28.2152	-26.3408	-25.8563	-22.3196	-28.3533	-32.0439	-27.2057	-31.0707	-31.0707	-29.5976	-24.8602	-24.2107	-28.6116	-24.1482	-26.6329	-24.8947	-27.5385	-24.3441	-28.8345	-30.4792	-30.4792
56.4493	-28.1795	-28.9804	-27.8394	-24.7001	-27.1343	-22.1056	-25.6103	-31.3256	-32.271	-21.3703	-21.3703		-37.2202	-35.6477	-30.9844	-28.582	-26.6275	-26.2955	-22.6966	-28.7646	-32.3529	-27.3971	-31.2966	-31.2966	-29.9721	-25.0914	-23.9656	-28.9287	-24.611	-27.0607	-25.1334	-27.7979	-24.5978	-29.173	-31.062	-31.062
60.5008	-28.1964	-29.2889	-28.2594	-24.9512	-27.6183	-22.2048	-26.1064	-31.6443	-32.7163	-21.4399	-21.4399		-37.544	-35.7066	-31.2119	-28.9566	-26.8674	-26.7615	-23.1291	-29.2898	-32.5805	-27.6634	-31.492	-31.492	-30.3967	-25.294	-24.289	-29.2171	-25.0865	-27.5807	-25.3189	-28.1891	-24.742	-29.7021	-31.6599	-31.6599
64.8432	-28.2367	-29.4969	-28.6901	-25.1934	-28.0784	-22.3157	-26.5204	-31.8949	-33.1452	-21.4547	-21.4547		-37.9446	-35.7527	-31.4686	-29.327	-27.1184	-27.1759	-23.5889	-29.9076	-32.7349	-27.9858	-31.6857	-31.6857	-30.904	-25.4869	-25.2299	-29.4967	-25.6291	-28.0586	-25.4928	-28.6231	-24.8642	-30.3585	-32.2271	-32.2271
69.4972	-28.4094	-29.6328	-29.1086	-25.4562	-28.5648	-22.4331	-26.8418	-32.0904	-33.5408	-21.4407	-21.4407		-38.3295	-35.8403	-31.7484	-29.6813	-27.4249	-27.5887	-23.9756	-30.5934	-32.8744	-28.3198	-31.8271	-31.8271	-31.5253	-25.8062	-26.5938	-29.7812	-26.2426	-28.5461	-25.7972	-29.0952	-25.141	-31.0731	-32.8251	-32.8251
74.4853	-28.7434	-29.7491	-29.5096	-25.686	-29.0545	-22.5281	-27.0494	-32.1805	-33.8816	-21.4376	-21.4376		-38.71	-35.95	-32.0256	-30.0558	-27.8001	-28.039	-24.3469	-31.2915	-32.9302	-28.6411	-31.9469	-31.9469	-32.1864	-26.3771	-28.0526	-30.1094	-26.8924	-29.0913	-26.22	-29.5683	-25.7009	-31.7684	-33.4521	-33.4521
79.8313	-29.2113	-29.8755	-29.8597	-25.9405	-29.5868	-22.5641	-27.2401	-32.1694	-34.1324	-21.5461	-21.5461		-39.1009	-36.0843	-32.2757	-30.4281	-28.2307	-28.4624	-24.6545	-31.9507	-32.9376	-28.8887	-32.0997	-32.0997	-32.8856	-27.1515	-29.254	-30.448	-27.5283	-29.66	-26.7814	-30.0695	-26.5354	-32.3424	-34.0207	-34.0207
85.5611	-29.7818	-30.0224	-30.1383	-26.2379	-30.1843	-22.6878	-27.448	-32.0399	-34.3048	-21.7723	-21.7723		-39.4967	-36.2061	-32.4828	-30.814	-28.6509	-28.8487	-24.9235	-32.6402	-32.9083	-29.1125	-32.2957	-32.2957	-33.5422	-28.0636	-30.1261	-30.8268	-28.1778	-30.2037	-27.3892	-30.6249	-27.4594	-32.775	-34.5825	-34.5825
91.7021	-30.3797	-30.1829	-30.401	-26.6158	-30.7658	-22.8638	-27.7331	-31.8463	-34.4692	-22.1534	-22.1534		-39.8609	-36.2885	-32.626	-31.2784	-29.0512	-29.2149	-25.0992	-33.3471	-32.8354	-29.3228	-32.513	-32.513	-34.1594	-28.9325	-30.696	-31.2294	-28.8357	-30.7592	-28.0058	-31.1739	-28.3495	-33.1299	-35.0379	-35.0379
98.2839	-30.9729	-30.3948	-30.661	-27.0792	-31.37	-23.1668	-28.1104	-31.6258	-34.7056	-22.6546	-22.6546		-40.2403	-36.2947	-32.7298	-31.7276	-29.4586	-29.5748	-25.1778	-34.0784	-32.7196	-29.5766	-32.7647	-32.7647	-34.7507	-29.6393	-31.0833	-31.6498	-29.545	-31.3227	-28.6272	-31.7879	-29.0779	-33.4894	-35.4399	-35.4399
105.338	-31.5508	-30.6578	-30.9029	-27.6266	-32.0637	-23.605	-28.535	-31.4437	-35.0137	-23.2632	-23.2632		-40.6065	-36.2485	-32.7687	-32.1889	-29.8912	-29.9585	-25.1754	-34.8225	-32.6128	-29.8562	-33.041	-33.041	-35.3384	-30.2189	-31.3418	-32.1042	-30.337	-31.913	-29.2936	-32.4582	-29.6684	-33.8885	-35.8076	-35.8076

## Sheet:  2c PowDAY4- 2c PowDAY4
	MO	MO	MO	MO	MO	MO	MO	MO	MO	MO	MO	MO	RSC	RSC	RSC	RSC	RSC	RSC	RSC	RSC	RSC	RSC	RSC	RSC	VIS	VIS	VIS	VIS	VIS	VIS	VIS	VIS	VIS	VIS	VIS	VIS
3.07137	-8.2879	-15.2663	-12.5313	-12.431	-9.11211	-12.7498	-14.3864	-13.2757	-16.838	-13.6269	-13.6269		-24.8019	-24.8332	-14.9419	-15.8013	-13.0331	-7.76255	-11.8058	-13.6006	-14.9742	-14.9803	-18.7085	-18.7085	-19.7116	-14.0065	-13.1373	-14.9177	-11.6195	-7.77575	-12.6518	-14.8332	-14.8693	-16.6287	-12.799	-12.799
3.29181	-8.82891	-15.3547	-12.7605	-12.9372	-9.72398	-13.2286	-14.7361	-13.6536	-17.3787	-13.9631	-13.9631		-25.0059	-25.0405	-15.2344	-15.9634	-13.39	-8.36579	-12.0638	-13.9395	-15.5227	-15.0988	-19.0772	-19.0772	-20.0216	-14.2775	-13.3524	-15.2762	-11.9976	-8.40355	-12.921	-15.038	-15.0502	-17.1302	-12.8619	-12.8619
3.52808	-9.25752	-15.6221	-12.9611	-13.3961	-10.362	-13.6875	-15.0626	-14.0817	-17.6463	-14.4486	-14.4486		-25.2646	-25.1566	-15.5761	-16.1154	-13.8475	-8.89379	-12.5102	-14.3384	-16.108	-15.1784	-19.4349	-19.4349	-20.2966	-14.5627	-13.5318	-15.7123	-12.1304	-8.94858	-13.1816	-15.2519	-15.2488	-17.442	-13.3574	-13.3574
3.7813	-9.78024	-15.9571	-13.1645	-13.9754	-10.9312	-14.1706	-15.2803	-14.7085	-17.9235	-14.8175	-14.8175		-25.5336	-25.3571	-15.9484	-16.1538	-14.3227	-9.27632	-13.0517	-14.7703	-16.6059	-15.2899	-19.7993	-19.7993	-20.4738	-14.6194	-13.6137	-16.1829	-12.2642	-9.35167	-13.4802	-15.5076	-15.609	-17.7413	-13.8628	-13.8628
4.0527	-10.228	-16.3425	-13.3182	-14.5153	-11.4104	-14.5694	-15.6511	-15.2625	-18.2092	-15.2281	-15.2281		-25.707	-25.6533	-16.2979	-16.3309	-14.8644	-9.9317	-13.3014	-15.0231	-17.2117	-15.4325	-20.2771	-20.2771	-20.6195	-14.5823	-13.7409	-16.6036	-12.3178	-10.0224	-13.6545	-15.8897	-15.8561	-18.0093	-14.2849	-14.2849
4.34358	-10.8149	-16.9706	-13.4399	-14.8989	-12.0162	-14.9605	-16.1244	-15.8989	-18.4542	-15.7616	-15.7616		-26.0061	-26.0103	-16.6051	-16.5513	-15.2526	-10.5817	-13.5204	-15.2831	-17.7764	-15.7836	-20.8678	-20.8678	-20.8922	-14.7177	-13.9996	-16.9051	-12.1887	-10.683	-13.9402	-16.3043	-16.0931	-18.3106	-14.4786	-14.4786
4.65533	-11.3741	-17.4947	-13.5574	-15.2407	-12.5639	-15.3067	-16.533	-16.5286	-18.8115	-16.1461	-16.1461		-26.41	-26.4233	-17.0112	-16.8363	-15.3496	-11.2132	-13.8543	-15.55	-18.1683	-16.1751	-21.3794	-21.3794	-21.2595	-14.9273	-14.1574	-17.1253	-12.131	-11.3159	-14.2318	-16.7199	-16.3276	-18.5444	-14.569	-14.569
4.98946	-11.6904	-17.8877	-13.6071	-15.5722	-13.0388	-15.5266	-16.9618	-17.1213	-19.2721	-16.3827	-16.3827		-26.7413	-26.7654	-17.5133	-17.0811	-15.4596	-11.6509	-14.0278	-15.8165	-18.6069	-16.6954	-21.704	-21.704	-21.5441	-15.0107	-14.1892	-17.3794	-12.0204	-11.7821	-14.3556	-16.9327	-16.5342	-18.7155	-14.5388	-14.5388
5.34757	-11.8717	-18.0986	-13.6881	-15.8616	-13.3661	-15.6431	-17.368	-17.718	-19.8293	-16.506	-16.506		-26.8871	-27.0194	-18.0054	-17.0957	-15.6746	-11.8366	-14.1948	-16.0783	-19.08	-17.1843	-21.9093	-21.9093	-21.5892	-15.0632	-14.2923	-17.6711	-11.7119	-11.9684	-14.2875	-16.9722	-16.7251	-18.7743	-14.637	-14.637
5.73138	-11.9975	-18.1778	-13.8379	-16.2506	-13.6108	-15.7189	-17.688	-18.3525	-20.2793	-16.7434	-16.7434		-26.9089	-27.208	-18.4517	-17.1083	-15.7582	-11.7623	-14.1817	-16.1746	-19.6522	-17.4817	-22.1819	-22.1819	-21.5773	-15.2945	-14.2352	-17.5424	-11.228	-11.8831	-14.1099	-16.9572	-16.8551	-18.4337	-14.6098	-14.6098
6.14274	-12.0798	-18.2264	-13.9746	-16.5086	-13.8509	-15.7255	-18.0077	-19.101	-20.5005	-17.0163	-17.0163		-27.0667	-27.3304	-18.9385	-17.352	-15.6643	-11.4198	-13.8923	-16.1189	-20.2111	-17.4084	-22.3852	-22.3852	-21.5148	-15.5551	-14.1249	-16.8252	-10.2968	-11.5535	-13.6686	-16.7378	-17.0312	-17.4142	-14.4614	-14.4614
6.58363	-12.2469	-18.3937	-14.1386	-16.4095	-13.8865	-15.7676	-18.2126	-19.7597	-20.463	-17.4473	-17.4473		-27.2785	-27.1416	-19.4118	-17.4273	-15.3218	-10.7918	-13.6531	-15.4975	-20.7536	-16.9957	-22.6673	-22.6673	-21.4951	-15.5228	-14.1409	-15.7629	-8.96724	-10.9164	-12.8982	-16.145	-17.2389	-15.9747	-14.0265	-14.0265
7.05616	-12.5671	-18.3387	-14.4825	-16.1406	-14.105	-15.7749	-18.0829	-20.4153	-20.2196	-17.9298	-17.9298		-27.5649	-26.1994	-19.9242	-17.6598	-14.8708	-10.3945	-13.3337	-14.4521	-21.1257	-16.5385	-22.8657	-22.8657	-21.4105	-14.96	-14.4258	-14.9568	-7.55616	-10.5161	-11.9586	-15.1955	-17.477	-14.7414	-13.493	-13.493
7.5626	-12.9506	-17.892	-14.9394	-15.989	-14.4497	-15.6864	-17.8929	-20.9868	-20.1483	-18.387	-18.387		-27.8981	-24.9322	-20.5104	-18.0023	-14.4442	-10.6064	-13.0416	-13.4953	-21.4285	-16.2836	-22.992	-22.992	-21.3793	-14.1831	-14.9865	-14.901	-6.73076	-10.7103	-11.5393	-14.2707	-17.7727	-14.1816	-13.2775	-13.2775
8.1054	-13.4928	-17.46	-15.4922	-16.1849	-14.9524	-15.6056	-17.8269	-21.4982	-20.5286	-18.6344	-18.6344		-28.3491	-23.9651	-21.1211	-18.4885	-14.5875	-11.4106	-12.8756	-12.9817	-21.9139	-16.4841	-23.2219	-23.2219	-21.5713	-13.5806	-15.7374	-15.5094	-6.76127	-11.5169	-11.655	-13.7572	-18.0522	-14.4388	-13.6201	-13.6201
8.68715	-14.3299	-17.4385	-16.0989	-16.7512	-15.4289	-15.6242	-17.8247	-21.9269	-21.3256	-18.7702	-18.7702		-28.9586	-23.7952	-21.6971	-18.9234	-15.3873	-12.5182	-13.0005	-13.0712	-22.4714	-17.0543	-23.5794	-23.5794	-21.9773	-13.6147	-16.6556	-16.6832	-7.65584	-12.6427	-12.26	-13.8654	-18.3553	-15.4116	-14.5042	-14.5042
9.31066	-15.3466	-17.8826	-16.6963	-17.6255	-15.7214	-15.6893	-17.7716	-22.2036	-22.2105	-18.7697	-18.7697		-29.5679	-24.3638	-22.2941	-19.2665	-16.5874	-13.6548	-13.284	-13.7174	-22.9761	-17.9451	-23.9921	-23.9921	-22.6304	-14.3702	-17.592	-17.9395	-9.08269	-13.7631	-13.0893	-14.5854	-18.7266	-16.9105	-15.8114	-15.8114
9.97892	-16.4524	-18.4794	-17.2692	-18.6485	-16.0034	-15.6603	-17.6543	-22.3514	-23.1941	-18.6792	-18.6792		-30.2228	-25.4751	-22.8706	-19.5501	-17.933	-14.5851	-13.5496	-14.7519	-23.302	-18.8438	-24.2256	-24.2256	-23.4441	-15.5801	-18.4346	-18.9765	-10.841	-14.6921	-14.0293	-15.7119	-19.0662	-18.6018	-17.2643	-17.2643
10.6951	-17.4584	-19.1064	-17.8785	-19.5806	-16.2992	-15.8496	-17.6538	-22.4879	-24.1641	-18.5703	-18.5703		-30.8583	-26.6558	-23.4489	-19.906	-19.1974	-15.3477	-13.9911	-16.0166	-23.4599	-19.6718	-24.3559	-24.3559	-24.1966	-16.9279	-19.1537	-19.862	-12.6965	-15.4354	-14.9942	-17.0711	-19.5483	-20.1325	-18.5292	-18.5292
11.4628	-18.2894	-19.876	-18.5333	-20.3798	-16.7176	-16.2975	-17.9309	-22.6115	-25.0288	-18.5846	-18.5846		-31.4211	-27.8042	-23.9212	-20.3521	-20.27	-16.1262	-14.5406	-17.2791	-23.5989	-20.386	-24.5252	-24.5252	-24.8385	-18.3115	-19.777	-20.7089	-14.4103	-16.1916	-15.9238	-18.4244	-20.1117	-21.525	-19.4934	-19.4934
12.2855	-18.8913	-20.7315	-19.1202	-21.0511	-17.3047	-16.904	-18.6318	-22.9299	-25.7164	-18.8253	-18.8253		-31.9345	-28.7013	-24.2865	-20.9333	-21.0062	-16.9304	-15.2039	-18.5812	-23.837	-20.9027	-24.885	-24.885	-25.4379	-19.4815	-20.269	-21.5494	-15.8156	-17.0182	-16.899	-19.7065	-20.6195	-22.669	-20.2933	-20.2933
13.1673	-19.2603	-21.7503	-19.6763	-21.6484	-18.0562	-17.612	-19.588	-23.4839	-26.1585	-19.1617	-19.1617		-32.4138	-29.4639	-24.5794	-21.4532	-21.5618	-17.7395	-15.8838	-19.8382	-24.2986	-21.3216	-25.4868	-25.4868	-26.0104	-20.5409	-20.6438	-22.3337	-16.8853	-17.8509	-17.9378	-20.8775	-21.1503	-23.4982	-21.0517	-21.0517
14.1123	-19.5594	-22.8369	-20.1613	-22.1448	-18.9991	-18.1836	-20.4827	-24.0249	-26.5283	-19.519	-19.519		-32.8266	-30.1179	-24.9095	-21.9476	-22.0808	-18.5784	-16.4968	-20.7896	-24.939	-21.6608	-26.0603	-26.0603	-26.5175	-21.3594	-21.0087	-23.0101	-17.6803	-18.7392	-18.9039	-21.8447	-21.7115	-24.2184	-21.6407	-21.6407
15.1252	-19.7979	-23.8391	-20.584	-22.5016	-19.8906	-18.6031	-21.2331	-24.459	-26.8063	-19.692	-19.692		-33.2694	-30.59	-25.2475	-22.2559	-22.4987	-19.3538	-17.0024	-21.4482	-25.5268	-22.0282	-26.509	-26.509	-26.9654	-21.962	-21.3214	-23.5765	-18.321	-19.5627	-19.6481	-22.5152	-22.248	-24.7652	-22.0876	-22.0876
16.2108	-19.8294	-24.6423	-21.0447	-22.6555	-20.5708	-18.8639	-21.6483	-24.7897	-27.1038	-19.7405	-19.7405		-33.5467	-30.8253	-25.6127	-22.5125	-22.759	-20.0397	-17.4422	-21.8721	-26.0671	-22.4126	-26.8973	-26.8973	-27.2487	-22.3619	-21.6359	-23.7898	-18.787	-20.2391	-20.2402	-23.0199	-22.6121	-25.1721	-22.3968	-22.3968
17.3743	-19.7963	-25.2377	-21.5481	-22.7332	-20.8792	-19.0359	-21.6012	-25.0571	-27.4316	-19.7757	-19.7757		-33.7214	-31.0291	-26.0181	-22.8571	-22.8025	-20.4138	-17.7711	-22.2626	-26.4001	-22.8354	-27.2217	-27.2217	-27.5061	-22.7139	-22.0048	-23.7781	-19.0587	-20.6176	-20.6086	-23.3824	-22.9125	-25.4888	-22.639	-22.639
18.6213	-19.7664	-25.6293	-22.0715	-22.6935	-20.7953	-19.086	-21.3818	-25.2228	-27.8038	-19.8657	-19.8657		-33.8381	-31.3117	-26.4306	-23.2113	-22.727	-20.6097	-18.0298	-22.6436	-26.5618	-23.2556	-27.3315	-27.3315	-27.6727	-23.0036	-22.347	-23.7775	-19.1815	-20.8036	-20.7225	-23.5436	-23.1098	-25.7518	-22.8369	-22.8369
19.9578	-19.9471	-25.9427	-22.6454	-22.6846	-20.5503	-19.1627	-21.1664	-25.2269	-28.1533	-19.9551	-19.9551		-33.9775	-31.6601	-26.9168	-23.5101	-22.6386	-20.6248	-18.2284	-23.0408	-26.4504	-23.5888	-27.3833	-27.3833	-27.7842	-23.3223	-22.6407	-23.8226	-19.2722	-20.7973	-20.7808	-23.4673	-23.202	-26.0375	-23.105	-23.105
21.3903	-20.3951	-26.1024	-23.1833	-22.5958	-20.4228	-19.2392	-21.0543	-25.18	-28.5272	-20.076	-20.076		-34.1801	-31.913	-27.4355	-23.8542	-22.6291	-20.7445	-18.4913	-23.4223	-26.2804	-23.7747	-27.5727	-27.5727	-27.8453	-23.6147	-22.8538	-23.9634	-19.371	-20.8847	-20.838	-23.4703	-23.1615	-26.3293	-23.5205	-23.5205
22.9255	-21.0414	-26.1529	-23.6565	-22.5277	-20.6427	-19.3375	-21.1815	-25.2853	-28.9353	-20.1982	-20.1982		-34.4538	-32.1604	-27.9438	-24.2331	-22.7022	-20.9872	-18.8192	-23.7105	-26.3312	-24.0074	-27.9182	-27.9182	-27.9304	-23.8049	-23.0042	-24.2597	-19.502	-21.1198	-20.9849	-23.6771	-23.0559	-26.5721	-23.9459	-23.9459
24.571	-21.753	-26.2751	-24.1239	-22.5167	-21.1367	-19.5158	-21.5346	-25.5882	-29.2231	-20.286	-20.286		-34.7672	-32.6041	-28.3762	-24.6298	-22.8357	-21.4579	-19.2126	-24.0429	-26.6443	-24.257	-28.3595	-28.3595	-27.9597	-23.8834	-23.1052	-24.6437	-19.6831	-21.5974	-21.2891	-24.0656	-23.0531	-26.8686	-24.4009	-24.4009
26.3345	-22.529	-26.4692	-24.541	-22.5615	-21.8414	-19.7447	-22.0036	-26.1293	-29.3838	-20.3874	-20.3874		-35.1363	-33.2089	-28.7438	-25.002	-23.0451	-22.005	-19.6241	-24.4307	-27.1939	-24.5157	-28.748	-28.748	-27.9065	-23.9616	-23.1985	-25.0622	-19.943	-22.1935	-21.6316	-24.5106	-23.0137	-27.1128	-24.8498	-24.8498
28.2246	-23.2691	-26.7405	-24.9225	-22.5625	-22.5781	-19.9258	-22.5338	-26.843	-29.5834	-20.5088	-20.5088		-35.365	-33.8105	-29.0564	-25.2968	-23.353	-22.549	-20.0405	-24.8127	-27.8803	-24.8902	-29.0778	-29.0778	-27.7971	-23.9486	-23.3013	-25.4504	-20.2289	-22.8103	-21.9171	-24.9477	-22.9997	-27.3464	-25.2753	-25.2753
30.2504	-23.8306	-26.9708	-25.3014	-22.5381	-23.2444	-20.0771	-23.0645	-27.5723	-29.7571	-20.5635	-20.5635		-35.5369	-34.2689	-29.2819	-25.5048	-23.662	-23.015	-20.4314	-25.2153	-28.5804	-25.1699	-29.359	-29.359	-27.664	-23.858	-23.4985	-25.8339	-20.5391	-23.3582	-22.1764	-25.4095	-23.0614	-27.5205	-25.5907	-25.5907
32.4216	-24.2932	-27.1218	-25.6658	-22.6401	-23.752	-20.2331	-23.503	-28.1506	-29.9225	-20.6338	-20.6338		-35.6096	-34.6136	-29.4498	-25.6829	-23.9295	-23.3904	-20.6878	-25.637	-29.0818	-25.4233	-29.5961	-29.5961	-27.6259	-23.7484	-23.7411	-26.184	-20.8236	-23.8173	-22.3867	-25.8197	-23.0802	-27.6328	-25.8614	-25.8614
34.7486	-24.7339	-27.2682	-26.0239	-22.8375	-24.1481	-20.3886	-23.869	-28.5858	-30.1166	-20.7423	-20.7423		-35.7247	-34.8583	-29.6531	-25.9198	-24.173	-23.7462	-20.8741	-26.0795	-29.4776	-25.7205	-29.8243	-29.8243	-27.7211	-23.6602	-24.0087	-26.4877	-21.1686	-24.1895	-22.6754	-26.1887	-23.1096	-27.7595	-26.1291	-26.1291
37.2426	-25.25	-27.4955	-26.4055	-23.0716	-24.4941	-20.5598	-24.2156	-28.9418	-30.3671	-20.8839	-20.8839		-35.8848	-35.0501	-29.8971	-26.2411	-24.5263	-24.108	-21.0384	-26.5412	-29.8003	-26.0277	-30.0521	-30.0521	-27.8525	-23.5552	-24.2906	-26.768	-21.6145	-24.566	-23.0467	-26.5207	-23.161	-27.9552	-26.45	-26.45
39.9157	-25.8633	-27.7115	-26.7956	-23.3664	-24.8103	-20.7046	-24.5283	-29.2967	-30.7348	-21.0571	-21.0571		-35.9671	-35.2405	-30.144	-26.6631	-24.9281	-24.4727	-21.2182	-26.9844	-30.1324	-26.3731	-30.2855	-30.2855	-28.0564	-23.5245	-24.582	-27.1106	-22.1469	-24.9235	-23.4178	-26.798	-23.2833	-28.1267	-26.9697	-26.9697
42.7805	-26.4756	-27.9022	-27.1599	-23.6921	-25.1741	-20.8645	-24.8222	-29.7092	-31.1854	-21.208	-21.208		-35.994	-35.3933	-30.3864	-27.1164	-25.3532	-24.7979	-21.3902	-27.3642	-30.5645	-26.7541	-30.5075	-30.5075	-28.3274	-23.6004	-24.8106	-27.5153	-22.6869	-25.2254	-23.7895	-27.0475	-23.4535	-28.322	-27.6253	-27.6253
45.8511	-27.0966	-28.0713	-27.5115	-23.941	-25.5969	-21.0364	-25.1242	-30.1098	-31.6016	-21.3157	-21.3157		-35.9926	-35.5367	-30.6076	-27.5534	-25.7695	-25.1511	-21.6188	-27.7041	-31.0364	-27.0753	-30.7073	-30.7073	-28.5874	-23.7613	-24.8391	-27.8604	-23.156	-25.5748	-24.1909	-27.2343	-23.7121	-28.5496	-28.3608	-28.3608
49.1419	-27.6823	-28.2265	-27.8698	-24.1777	-26.0911	-21.2818	-25.4397	-30.5024	-31.9706	-21.4043	-21.4043		-36.1198	-35.623	-30.8474	-27.9292	-26.1607	-25.5877	-21.9112	-28.1108	-31.4865	-27.339	-30.9267	-30.9267	-28.9381	-23.9255	-24.6675	-28.1937	-23.5203	-26.005	-24.567	-27.3626	-24.0047	-28.8035	-29.1444	-29.1444
52.669	-28.1476	-28.4281	-28.2736	-24.4645	-26.6788	-21.5867	-25.7759	-30.8771	-32.4002	-21.4443	-21.4443		-36.4192	-35.6771	-31.1433	-28.2973	-26.5001	-26.0706	-22.3146	-28.5838	-31.8292	-27.5726	-31.1505	-31.1505	-29.3889	-24.0887	-24.499	-28.5854	-23.9214	-26.5205	-24.7964	-27.6053	-24.2402	-29.1353	-29.8829	-29.8829
56.4493	-28.5082	-28.6419	-28.7257	-24.8066	-27.2704	-21.8871	-26.1003	-31.1787	-32.8601	-21.4449	-21.4449		-36.8284	-35.7681	-31.4919	-28.6745	-26.862	-26.558	-22.7209	-29.1373	-32.0843	-27.7968	-31.4015	-31.4015	-29.85	-24.2699	-24.6391	-28.98	-24.4379	-27.0674	-24.9092	-27.98	-24.3371	-29.5591	-30.6065	-30.6065
60.5008	-28.7813	-28.8942	-29.1948	-25.1485	-27.785	-22.1481	-26.4029	-31.3869	-33.3266	-21.4258	-21.4258		-37.3235	-35.893	-31.87	-29.0385	-27.1809	-26.9996	-23.1118	-29.7681	-32.2501	-27.9933	-31.6245	-31.6245	-30.3565	-24.4819	-25.2641	-29.3653	-25.0408	-27.5798	-24.9849	-28.4577	-24.3789	-30.0909	-31.3161	-31.3161
64.8432	-29.0447	-29.145	-29.6953	-25.4481	-28.2444	-22.3506	-26.6831	-31.5488	-33.7236	-21.3482	-21.3482		-37.8137	-36.0353	-32.2511	-29.4077	-27.486	-27.4152	-23.5585	-30.476	-32.3697	-28.2137	-31.8093	-31.8093	-30.9386	-24.7105	-26.3143	-29.7561	-25.6731	-28.0551	-25.1079	-28.9852	-24.6461	-30.7102	-31.9206	-31.9206
69.4972	-29.3364	-29.372	-30.2052	-25.6754	-28.7258	-22.4857	-26.9176	-31.648	-34.0586	-21.2632	-21.2632		-38.2217	-36.1554	-32.6426	-29.7798	-27.8236	-27.8176	-24.0228	-31.1994	-32.4193	-28.445	-31.967	-31.967	-31.5723	-25.0917	-27.6051	-30.1318	-26.3587	-28.5333	-25.4154	-29.5498	-25.2889	-31.3817	-32.4509	-32.4509
74.4853	-29.6781	-29.5877	-30.7092	-25.8449	-29.1971	-22.6191	-27.0867	-31.6621	-34.3153	-21.2117	-21.2117		-38.6444	-36.2754	-33.0088	-30.2116	-28.1619	-28.1958	-24.4885	-31.9252	-32.4276	-28.7523	-32.1263	-32.1263	-32.2418	-25.7198	-28.912	-30.5269	-27.0438	-29.0044	-25.9723	-30.112	-26.1972	-32.0152	-33.0443	-33.0443
79.8313	-30.0657	-29.7713	-31.1953	-26.0637	-29.6637	-22.7691	-27.2602	-31.5777	-34.5141	-21.239	-21.239		-39.0603	-36.4108	-33.3234	-30.6905	-28.4843	-28.5868	-24.92	-32.633	-32.3934	-29.084	-32.2504	-32.2504	-32.9222	-26.5628	-30.0374	-30.9332	-27.7217	-29.4971	-26.7065	-30.6634	-27.1546	-32.5799	-33.7219	-33.7219
85.5611	-30.486	-29.9544	-31.6264	-26.3495	-30.1897	-22.9307	-27.5069	-31.4406	-34.6345	-21.4079	-21.4079		-39.4502	-36.5325	-33.5816	-31.1217	-28.8142	-28.9435	-25.2804	-33.2983	-32.3088	-29.3679	-32.4091	-32.4091	-33.5875	-27.4338	-30.9055	-31.3762	-28.342	-29.9555	-27.4862	-31.2384	-28.0108	-33.0458	-34.422	-34.422
91.7021	-30.9644	-30.1726	-32.0125	-26.6917	-30.7889	-23.2056	-27.8268	-31.1987	-34.7134	-21.7333	-21.7333		-39.8174	-36.6297	-33.7791	-31.5473	-29.1759	-29.3042	-25.569	-33.9499	-32.1421	-29.6075	-32.6038	-32.6038	-34.2135	-28.2559	-31.5758	-31.8023	-28.9645	-30.4334	-28.2256	-31.8261	-28.6491	-33.4089	-35.0659	-35.0659
98.2839	-31.415	-30.4873	-32.3875	-27.1169	-31.472	-23.6068	-28.2816	-30.8928	-34.8377	-22.2428	-22.2428		-40.2058	-36.7026	-33.9591	-31.9994	-29.584	-29.6925	-25.7458	-34.6276	-31.9312	-29.8699	-32.8728	-32.8728	-34.7901	-29.02	-32.1038	-32.2753	-29.6547	-30.9422	-28.8963	-32.4811	-29.1235	-33.7543	-35.646	-35.646
105.338	-31.8744	-30.905	-32.7785	-27.6203	-32.2578	-24.1263	-28.7927	-30.5805	-35.1579	-22.8873	-22.8873		-40.6162	-36.7341	-34.1056	-32.4463	-30.0257	-30.0796	-25.8373	-35.3708	-31.6959	-30.1978	-33.1663	-33.1663	-35.3191	-29.7253	-32.569	-32.8212	-30.4508	-31.4726	-29.5929	-33.1788	-29.4003	-34.1853	-36.1997	-36.1997

## Sheet:  2c PowHOME- 2c PowHOME
	MO	MO	MO	MO	MO	MO	MO	MO	MO	MO	MO	MO	RSC	RSC	RSC	RSC	RSC	RSC	RSC	RSC	RSC	RSC	RSC	RSC	VIS	VIS	VIS	VIS	VIS	VIS	VIS	VIS	VIS	VIS	VIS	VIS
3.07137	-5.81537	-16.5791	-15.9384	-10.8543	-12.4238	-11.2937	-12.1152	-12.9511	-15.7957	-12.109	-12.109		-19.8458	-25.8	-17.7461	-14.1631	-12.8528	-10.3243	-11.0296	-11.7814	-14.7602	-14.9617	-17.7718	-17.7718	-11.7758	-15.321	-16.0483	-13.6245	-10.1597	-10.1847	-12.0546	-12.4569	-14.5713	-15.6985	-13.5228	-13.5228
3.29181	-6.40387	-16.8847	-16.2373	-11.3749	-12.8025	-12.0477	-12.2954	-13.5942	-16.1144	-12.2607	-12.2607		-20.1354	-26.1544	-18.0171	-14.4306	-13.3901	-10.768	-11.5112	-11.9784	-15.4746	-15.1039	-18.0737	-18.0737	-12.3262	-15.4786	-16.0197	-14.2008	-10.7067	-10.6242	-12.5604	-12.8036	-14.9191	-15.9677	-13.8867	-13.8867
3.52808	-7.04056	-16.958	-16.4768	-11.9034	-13.0161	-12.7448	-12.4814	-14.3199	-16.4085	-12.4244	-12.4244		-20.5709	-26.2076	-18.4383	-14.6629	-13.9131	-11.0252	-12.212	-12.1275	-16.1505	-15.5054	-18.3608	-18.3608	-12.7579	-15.5939	-16.2329	-14.7466	-11.1635	-10.9017	-13.0724	-13.1749	-15.193	-16.3682	-14.3628	-14.3628
3.7813	-7.80219	-17.1549	-16.6932	-12.3188	-13.2147	-13.2799	-12.6054	-14.9649	-16.8691	-12.8393	-12.8393		-21.0026	-26.2625	-18.8182	-15.1121	-14.3807	-11.2795	-12.854	-12.1457	-16.6718	-16.0249	-18.6559	-18.6559	-13.1091	-15.6387	-16.1834	-15.2413	-11.5667	-11.1612	-13.5315	-13.4838	-15.528	-16.77	-14.7461	-14.7461
4.0527	-8.44914	-17.3764	-16.9189	-12.8591	-13.5343	-13.876	-12.703	-15.6703	-17.3762	-13.3057	-13.3057		-21.5337	-26.3848	-19.1704	-15.4659	-14.8983	-11.551	-13.4405	-12.1569	-17.2394	-16.7115	-18.9795	-18.9795	-13.4695	-15.6649	-16.4551	-15.7677	-11.7551	-11.4494	-14.0576	-13.5518	-15.971	-17.2242	-14.9762	-14.9762
4.34358	-9.13523	-17.7477	-16.9493	-13.2199	-13.9776	-14.4877	-12.9911	-16.3801	-17.9029	-13.7608	-13.7608		-22.1491	-26.7197	-19.2865	-15.8826	-15.3875	-11.9384	-13.8954	-12.1332	-17.8927	-17.2724	-19.4534	-19.4534	-13.7197	-15.6698	-16.6652	-16.3816	-11.7783	-11.8518	-14.3627	-13.7703	-16.2405	-17.5311	-15.0444	-15.0444
4.65533	-9.84989	-18.068	-16.9868	-13.5813	-14.5982	-14.902	-13.2977	-16.7774	-18.4307	-14.0132	-14.0132		-22.6258	-27.0587	-19.3574	-16.2551	-15.8819	-12.442	-14.1755	-12.0795	-18.6282	-17.6527	-19.8806	-19.8806	-13.9762	-15.7367	-16.7794	-16.9583	-11.7682	-12.3411	-14.5482	-13.9952	-16.532	-17.8405	-15.1592	-15.1592
4.98946	-10.7624	-18.2682	-16.8519	-13.8535	-15.2029	-15.3233	-13.7635	-17.2355	-19.0399	-14.1128	-14.1128		-23.1916	-27.4144	-19.7825	-16.5919	-16.2533	-12.9425	-14.2127	-12.1832	-19.3639	-17.7551	-20.2644	-20.2644	-14.395	-15.8397	-16.8507	-17.2709	-11.5428	-12.8504	-14.6305	-14.2699	-16.7361	-18.1918	-15.0649	-15.0649
5.34757	-11.6942	-18.4119	-16.6943	-14.1163	-15.8778	-15.5409	-14.3449	-17.7436	-19.6466	-14.3053	-14.3053		-23.6818	-27.7547	-20.3353	-16.6896	-16.3372	-13.4188	-13.8791	-12.4402	-19.9544	-17.9387	-20.6069	-20.6069	-14.8834	-15.9817	-17.0085	-17.2456	-11.1259	-13.3395	-14.2877	-14.4972	-16.879	-18.3774	-15.1365	-15.1365
5.73138	-12.5136	-18.6306	-16.8305	-14.4139	-16.5585	-15.6305	-14.8681	-18.1674	-20.1978	-14.6278	-14.6278		-24.1936	-27.8855	-20.6291	-16.6806	-16.2813	-14.0871	-13.3073	-12.8745	-20.5695	-18.217	-20.9412	-20.9412	-15.379	-16.1926	-16.8868	-16.973	-10.3436	-13.9848	-13.3988	-14.6278	-17.0844	-18.2255	-15.263	-15.263
6.14274	-13.3085	-18.7094	-16.942	-14.7786	-17.4305	-15.593	-15.2757	-18.5715	-20.623	-15.0784	-15.0784		-24.721	-27.9183	-20.9823	-16.7614	-16.1325	-14.8635	-12.6122	-13.1573	-20.9434	-18.2709	-21.4175	-21.4175	-15.8454	-16.3208	-16.6031	-16.6307	-9.40033	-14.7529	-12.3668	-14.6726	-17.2332	-17.6858	-15.3148	-15.3148
6.58363	-14.0494	-18.6095	-17.1588	-15.0581	-18.2472	-15.6889	-15.6101	-18.9646	-20.812	-15.6225	-15.6225		-25.3763	-27.6613	-21.5367	-17.0838	-15.9549	-15.7484	-12.2753	-13.3843	-21.2729	-18.2207	-21.8984	-21.8984	-16.4639	-16.2189	-16.4202	-16.5082	-8.61213	-15.6232	-11.8247	-14.7275	-17.2466	-16.6203	-15.2128	-15.2128
7.05616	-14.7783	-18.4786	-17.3867	-15.3917	-18.8676	-15.9444	-15.7177	-19.2614	-20.6696	-16.1607	-16.1607		-25.9245	-27.1276	-21.8758	-17.5337	-15.9152	-16.502	-12.5479	-13.4942	-21.6835	-17.9151	-22.4167	-22.4167	-17.1444	-15.9729	-16.6741	-16.7241	-8.38421	-16.3822	-12.0985	-14.604	-17.0903	-15.7287	-15.2406	-15.2406
7.5626	-15.3408	-18.3412	-17.7889	-15.7601	-19.4118	-16.3122	-15.8919	-19.6292	-20.4467	-16.7328	-16.7328		-26.4905	-26.53	-22.0219	-18.0285	-16.2657	-17.1796	-13.3545	-13.451	-22.049	-17.7612	-22.8889	-22.8889	-17.8601	-15.7567	-17.3699	-17.3507	-8.80924	-17.065	-13.0867	-14.6122	-17.0201	-15.3595	-15.6194	-15.6194
8.1054	-15.8539	-18.1975	-18.3997	-16.2764	-19.9451	-16.7449	-16.0982	-20.1454	-20.6366	-17.1855	-17.1855		-27.0247	-26.3468	-22.2622	-18.481	-16.9986	-17.8302	-14.5089	-13.637	-22.3787	-17.9259	-23.288	-23.288	-18.5427	-15.7324	-18.1014	-18.2846	-9.92393	-17.7254	-14.5938	-14.7374	-17.0952	-15.4835	-16.3023	-16.3023
8.68715	-16.4111	-18.3902	-18.7044	-16.853	-20.4793	-17.3521	-16.4452	-20.6716	-21.1427	-17.4267	-17.4267		-27.6775	-26.6541	-22.5786	-18.8306	-17.9905	-18.3333	-15.6437	-14.1274	-22.7624	-18.4318	-23.6812	-23.6812	-19.2538	-16.201	-18.7706	-19.1573	-11.4597	-18.231	-16.1411	-15.1246	-17.3919	-16.1243	-17.2344	-17.2344
9.31066	-16.9319	-18.7541	-18.8676	-17.5249	-21.0343	-18.0454	-17.0106	-21.1293	-21.888	-17.5987	-17.5987		-28.2759	-27.2934	-22.9074	-19.157	-19.0649	-18.8685	-16.632	-14.8731	-23.0644	-19.1147	-24.1786	-24.1786	-19.9276	-17.036	-19.388	-19.8724	-13.09	-18.7664	-17.4857	-15.9323	-17.7235	-17.257	-18.3742	-18.3742
9.97892	-17.4644	-19.2817	-19.4085	-18.2711	-21.5686	-18.6845	-17.6656	-21.486	-22.7354	-17.7741	-17.7741		-28.8203	-28.1981	-23.4886	-19.59	-20.0537	-19.3919	-17.3467	-15.8643	-23.2071	-19.9968	-24.593	-24.593	-20.5127	-18.0503	-20.0008	-20.5905	-14.6796	-19.2691	-18.6694	-16.9661	-18.0562	-18.6385	-19.474	-19.474
10.6951	-18.0067	-19.9562	-20.2019	-18.9866	-21.9621	-19.2096	-18.2668	-21.8886	-23.6181	-17.9947	-17.9947		-29.228	-29.2321	-24.2241	-20.1041	-20.7973	-19.8934	-17.8017	-16.9635	-23.4656	-20.7282	-24.9506	-24.9506	-21.0086	-19.0591	-20.7087	-21.5244	-16.0008	-19.7548	-19.6695	-18.0241	-18.6534	-20.1184	-20.4422	-20.4422
11.4628	-18.5626	-20.8538	-20.8985	-19.5342	-22.2369	-19.5909	-18.9231	-22.4434	-24.3595	-18.1972	-18.1972		-29.6209	-30.0761	-24.9777	-20.6578	-21.444	-20.2368	-18.1864	-17.9543	-24.0216	-21.292	-25.499	-25.499	-21.4616	-20.0455	-21.354	-22.4758	-17.0729	-20.1096	-20.498	-18.8917	-19.422	-21.4867	-21.3039	-21.3039
12.2855	-19.2516	-21.8813	-21.3363	-19.9844	-22.5176	-19.8768	-19.5413	-23.1305	-25.0076	-18.2603	-18.2603		-30.08	-30.7815	-25.706	-21.2915	-21.8802	-20.5301	-18.3819	-18.7791	-24.7559	-21.7943	-26.0645	-26.0645	-21.9795	-20.8589	-21.9818	-23.3049	-17.8882	-20.408	-21.2386	-19.6995	-20.297	-22.5288	-22.058	-22.058
13.1673	-20.0747	-22.9604	-21.6896	-20.1552	-22.8441	-20.079	-20.1196	-23.8677	-25.5161	-18.425	-18.425		-30.5995	-31.3254	-26.3662	-21.9474	-22.1443	-20.9552	-18.5655	-19.5312	-25.6274	-22.1678	-26.4391	-26.4391	-22.5427	-21.5576	-22.4091	-24.0681	-18.4448	-20.8398	-21.813	-20.4932	-21.2328	-23.2237	-22.6411	-22.6411
14.1123	-20.7739	-23.9696	-22.0416	-20.1836	-23.2589	-20.2487	-20.5139	-24.5518	-25.9593	-18.5408	-18.5408		-31.1995	-31.7151	-26.66	-22.4479	-22.2412	-21.388	-18.7978	-20.2656	-26.4413	-22.531	-26.5702	-26.5702	-23.1709	-22.0616	-22.7419	-24.6067	-18.8188	-21.27	-22.2715	-21.2152	-22.0946	-23.791	-23.043	-23.043
15.1252	-21.3241	-24.7001	-22.3428	-20.2048	-23.6044	-20.414	-20.9115	-25.138	-26.2521	-18.6174	-18.6174		-31.6902	-31.9345	-26.8644	-22.8878	-22.3534	-21.8244	-19.2002	-20.9438	-26.9953	-22.9433	-26.6541	-26.6541	-23.8421	-22.3921	-23.0808	-24.9028	-19.1549	-21.7024	-22.5996	-21.8659	-22.7332	-24.2605	-23.3106	-23.3106
16.2108	-21.8444	-25.2015	-22.6335	-20.2602	-23.9508	-20.5146	-21.1721	-25.4734	-26.467	-18.7279	-18.7279		-32.1623	-32.1402	-27.1076	-23.3559	-22.621	-22.2438	-19.6288	-21.6156	-27.408	-23.2635	-26.754	-26.754	-24.434	-22.6482	-23.1691	-25.0316	-19.4477	-22.1129	-22.7411	-22.4722	-23.1881	-24.6933	-23.5481	-23.5481
17.3743	-22.3451	-25.6194	-23.0141	-20.4366	-24.3621	-20.5832	-21.2821	-25.7758	-26.7901	-18.8889	-18.8889		-32.696	-32.4513	-27.3528	-23.7206	-22.8476	-22.7259	-19.95	-22.3328	-27.6229	-23.5732	-26.9009	-26.9009	-24.9565	-22.9073	-23.1961	-25.0956	-19.6839	-22.5935	-22.8718	-22.9896	-23.4313	-25.0767	-23.9211	-23.9211
18.6213	-22.8975	-25.9521	-23.2701	-20.6686	-24.8095	-20.5802	-21.4316	-25.9965	-27.1166	-18.9917	-18.9917		-33.1983	-32.7758	-27.4817	-24.0387	-23.0363	-23.3201	-20.2415	-22.9547	-27.6799	-23.7938	-27.235	-27.235	-25.5211	-23.1789	-23.2634	-25.214	-19.8821	-23.1914	-23.0518	-23.4689	-23.5567	-25.4087	-24.3692	-24.3692
19.9578	-23.4586	-26.2155	-23.6106	-20.8999	-25.1883	-20.6996	-21.589	-26.163	-27.333	-19.1258	-19.1258		-33.6888	-33.1347	-27.664	-24.2888	-23.174	-23.8566	-20.5632	-23.5037	-27.5013	-24.0772	-27.6442	-27.6442	-26.0863	-23.4833	-23.4077	-25.3879	-20.1615	-23.7183	-23.2441	-23.953	-23.6158	-25.593	-24.7552	-24.7552
21.3903	-23.9747	-26.4343	-23.8676	-21.1573	-25.555	-20.8205	-21.7691	-26.3783	-27.5915	-19.2467	-19.2467		-34.1862	-33.477	-27.9661	-24.5645	-23.2872	-24.377	-20.9872	-24.0597	-27.4613	-24.389	-27.9928	-27.9928	-26.6008	-23.6964	-23.3763	-25.5517	-20.4628	-24.2487	-23.4379	-24.3188	-23.6246	-25.7799	-25.1204	-25.1204
22.9255	-24.5109	-26.6742	-23.9695	-21.6008	-25.9135	-21.0148	-21.9387	-26.7026	-27.8711	-19.379	-19.379		-34.6805	-33.8419	-28.3399	-24.8294	-23.4954	-24.8919	-21.3125	-24.5578	-27.654	-24.612	-28.2706	-28.2706	-27.0831	-23.8345	-23.2932	-25.7055	-20.9501	-24.7615	-23.5084	-24.597	-23.6684	-26.0185	-25.5349	-25.5349
24.571	-25.0904	-26.929	-24.1414	-22.0411	-26.2782	-21.1338	-22.1042	-27.1555	-28.1817	-19.4703	-19.4703		-35.0874	-34.2373	-28.7205	-25.0179	-23.8081	-25.2956	-21.4986	-24.9236	-28.1469	-24.8248	-28.5326	-28.5326	-27.5504	-23.9472	-23.2488	-25.8746	-21.4556	-25.1754	-23.5182	-24.8893	-23.6907	-26.3462	-25.9707	-25.9707
26.3345	-25.5964	-27.1227	-24.4001	-22.3569	-26.5998	-21.1624	-22.346	-27.6426	-28.4906	-19.6485	-19.6485		-35.4734	-34.6187	-29.0722	-25.0403	-24.1336	-25.7094	-21.5557	-25.3244	-28.7493	-24.9962	-28.7644	-28.7644	-27.9715	-24.0115	-23.4493	-25.939	-21.9555	-25.5911	-23.5578	-25.1958	-23.6957	-26.6556	-26.3576	-26.3576
28.2246	-26.0438	-27.3052	-24.6376	-22.6316	-26.9395	-21.1675	-22.734	-28.0453	-28.7556	-19.8707	-19.8707		-35.8441	-34.9864	-29.3964	-24.9808	-24.3423	-26.1648	-21.5832	-25.7139	-29.2481	-25.1933	-28.9881	-28.9881	-28.3632	-24.0527	-23.6589	-25.9366	-22.3661	-26.0475	-23.6778	-25.5559	-23.6386	-26.9407	-26.7989	-26.7989
30.2504	-26.3565	-27.4525	-24.8238	-22.8848	-27.2919	-21.1933	-23.1954	-28.3377	-28.9518	-20.0349	-20.0349		-36.2714	-35.2182	-29.5081	-24.9477	-24.5041	-26.6102	-21.5524	-26.1445	-29.5885	-25.4969	-29.1956	-29.1956	-28.788	-24.0629	-23.841	-25.862	-22.623	-26.4911	-23.8151	-25.9024	-23.59	-27.2001	-27.1903	-27.1903
32.4216	-26.6786	-27.5537	-25.0517	-23.1703	-27.6531	-21.2715	-23.6517	-28.5961	-29.0561	-20.2365	-20.2365		-36.6892	-35.4009	-29.6076	-24.9935	-24.6941	-27.0829	-21.5228	-26.6657	-29.8148	-25.7985	-29.4126	-29.4126	-29.2321	-24.1512	-24.1845	-25.8267	-22.8453	-26.9624	-23.9479	-26.2611	-23.5555	-27.3884	-27.4762	-27.4762
34.7486	-27.0704	-27.7033	-25.2424	-23.4124	-28.0285	-21.3558	-24.0555	-28.9123	-29.2022	-20.4542	-20.4542		-37.0989	-35.5812	-29.6778	-25.1608	-24.8904	-27.5013	-21.5325	-27.1976	-30.0311	-26.0514	-29.6244	-29.6244	-29.7018	-24.2461	-24.6186	-25.899	-23.0976	-27.3655	-24.1534	-26.6105	-23.5438	-27.4849	-27.7504	-27.7504
37.2426	-27.5842	-27.8388	-25.4973	-23.6518	-28.3344	-21.4941	-24.4209	-29.2548	-29.434	-20.6809	-20.6809		-37.5237	-35.72	-29.7604	-25.5419	-25.1791	-27.9266	-21.5987	-27.6658	-30.3032	-26.2981	-29.9055	-29.9055	-30.179	-24.3312	-24.9958	-26.2106	-23.3693	-27.789	-24.3209	-26.9052	-23.5856	-27.544	-28.1407	-28.1407
39.9157	-28.1648	-27.9938	-25.8104	-23.9672	-28.707	-21.6909	-24.7522	-29.5972	-29.7277	-20.9324	-20.9324		-37.8392	-35.8556	-30.051	-26.1346	-25.5473	-28.3457	-21.7002	-28.0565	-30.6065	-26.5322	-30.1625	-30.1625	-30.6622	-24.422	-25.1959	-26.7504	-23.6843	-28.2086	-24.5346	-27.1226	-23.7633	-27.5013	-28.5977	-28.5977
42.7805	-28.8053	-28.1444	-26.084	-24.2525	-29.0593	-21.8892	-25.0779	-29.9483	-30.014	-21.2564	-21.2564		-37.9994	-35.9752	-30.2804	-26.8095	-25.9502	-28.7794	-21.8475	-28.35	-31.0468	-26.6624	-30.4146	-30.4146	-31.0725	-24.5177	-25.2534	-27.3736	-24.0206	-28.6507	-24.7047	-27.3579	-24.0185	-27.3854	-29.1412	-29.1412
45.8511	-29.4553	-28.2976	-26.4367	-24.5924	-29.4305	-22.1006	-25.371	-30.337	-30.2607	-21.5578	-21.5578		-38.0424	-36.0955	-30.4784	-27.5242	-26.292	-29.1861	-22.0962	-28.6629	-31.5825	-26.6084	-30.7057	-30.7057	-31.5077	-24.5863	-25.2407	-27.868	-24.3564	-29.0523	-24.8867	-27.5984	-24.3125	-27.2366	-29.7297	-29.7297
49.1419	-29.9983	-28.4138	-26.7565	-24.8847	-29.8348	-22.3439	-25.7047	-30.7809	-30.5386	-21.8112	-21.8112		-38.2095	-36.1642	-30.5848	-28.1508	-26.573	-29.5856	-22.4603	-29.0433	-32.1069	-26.48	-30.9728	-30.9728	-32.0267	-24.6261	-25.2132	-28.3058	-24.7405	-29.4622	-25.0073	-27.7716	-24.5824	-27.2725	-30.4228	-30.4228
52.669	-30.3675	-28.5237	-27.0133	-25.0973	-30.3215	-22.5595	-26.0833	-31.2945	-30.9334	-22.0514	-22.0514		-38.6811	-36.2616	-30.6987	-28.6701	-26.8271	-30.0587	-22.8815	-29.4495	-32.5842	-26.5479	-31.2833	-31.2833	-32.5904	-24.6196	-25.3562	-28.6857	-25.1981	-29.9361	-25.2019	-27.9086	-24.7696	-27.5451	-31.1713	-31.1713
56.4493	-30.6624	-28.7149	-27.3305	-25.2996	-30.9087	-22.7085	-26.4684	-31.7417	-31.4615	-22.2568	-22.2568		-39.3999	-36.3748	-30.8729	-29.1769	-27.0881	-30.6391	-23.2919	-29.8986	-32.9957	-26.8821	-31.6721	-31.6721	-33.2172	-24.6642	-25.8589	-29.1144	-25.6872	-30.5192	-25.493	-28.1467	-24.9104	-28.1258	-31.9177	-31.9177
60.5008	-30.9989	-28.9745	-27.8927	-25.4811	-31.6618	-22.8644	-26.8894	-32.1151	-32.0681	-22.4381	-22.4381		-40.2093	-36.5466	-31.1077	-29.6387	-27.3633	-31.3556	-23.7132	-30.4273	-33.2692	-27.4457	-32.0901	-32.0901	-33.9061	-24.9398	-26.722	-29.6115	-26.2396	-31.2341	-25.9076	-28.5286	-25.097	-28.9799	-32.6032	-32.6032
64.8432	-31.4184	-29.2946	-28.5097	-25.6692	-32.5397	-23	-27.3484	-32.4135	-32.6139	-22.606	-22.606		-40.9783	-36.7648	-31.4489	-30.0282	-27.6971	-32.1594	-24.0673	-31.0065	-33.5037	-28.0505	-32.5195	-32.5195	-34.6489	-25.4624	-27.7467	-30.1322	-26.8005	-32.0423	-26.4083	-29.0353	-25.4442	-29.9304	-33.2576	-33.2576
69.4972	-31.9374	-29.604	-29.0479	-25.9263	-33.4708	-23.1121	-27.818	-32.6678	-33.0771	-22.8118	-22.8118		-41.6288	-36.9851	-31.897	-30.4312	-28.0451	-32.9984	-24.3445	-31.6111	-33.7075	-28.5806	-32.8432	-32.8432	-35.3777	-26.1901	-28.7991	-30.6684	-27.3548	-32.8788	-26.9441	-29.649	-26.071	-30.8045	-33.9624	-33.9624
74.4853	-32.6385	-29.9069	-29.5903	-26.2774	-34.3913	-23.2526	-28.2561	-32.8599	-33.4762	-23.125	-23.125		-42.2212	-37.2304	-32.3302	-30.8855	-28.4421	-33.8086	-24.5847	-32.2192	-33.8808	-28.9973	-33.1335	-33.1335	-36.1104	-27.0443	-29.7639	-31.1905	-27.9103	-33.6851	-27.4469	-30.3412	-26.9422	-31.5215	-34.6906	-34.6906
79.8313	-33.4351	-30.2273	-30.081	-26.6831	-35.3296	-23.4248	-28.688	-32.9161	-33.8179	-23.508	-23.508		-42.8017	-37.4805	-32.6986	-31.3763	-28.8928	-34.6121	-24.7588	-32.8215	-33.9838	-29.3694	-33.4309	-33.4309	-36.7941	-27.9184	-30.5141	-31.7122	-28.5846	-34.4856	-27.9335	-30.9889	-27.8902	-32.1009	-35.4202	-35.4202
85.5611	-34.2588	-30.5694	-30.5001	-27.1608	-36.283	-23.6991	-29.1572	-32.9014	-34.0668	-23.9999	-23.9999		-43.3453	-37.7356	-33.0506	-31.9152	-29.4303	-35.4137	-24.8728	-33.4237	-33.9778	-29.7206	-33.7091	-33.7091	-37.4918	-28.7541	-31.2401	-32.2088	-29.3026	-35.2915	-28.4374	-31.619	-28.7938	-32.5628	-36.1234	-36.1234
91.7021	-35.043	-30.9511	-30.9363	-27.7257	-37.2478	-24.0442	-29.6765	-32.8725	-34.2595	-24.5395	-24.5395		-43.8957	-37.9471	-33.3773	-32.4843	-29.9847	-36.2573	-24.9409	-34.0196	-33.9553	-30.0368	-34.0291	-34.0291	-38.2219	-29.5579	-31.8598	-32.7353	-30.0861	-36.1312	-28.9981	-32.2638	-29.5894	-32.9399	-36.7898	-36.7898
98.2839	-35.7508	-31.4221	-31.5033	-28.3792	-38.2699	-24.5529	-30.2098	-32.8935	-34.4743	-25.1395	-25.1395		-44.5093	-38.1327	-33.6501	-33.0677	-30.573	-37.1737	-25.0127	-34.6507	-33.969	-30.3208	-34.3579	-34.3579	-38.9483	-30.3217	-32.4211	-33.3085	-30.9299	-37.0548	-29.6947	-32.9093	-30.2929	-33.256	-37.4549	-37.4549
105.338	-36.4454	-32.0031	-32.0358	-29.1066	-39.3565	-25.1717	-30.7554	-32.9691	-34.7402	-25.7412	-25.7412		-45.103	-38.2847	-33.9192	-33.6712	-31.1875	-38.2007	-25.1894	-35.3132	-34.0457	-30.6426	-34.7104	-34.7104	-39.6938	-31.0358	-32.8467	-33.9175	-31.8628	-38.0827	-30.5603	-33.5585	-30.9197	-33.6116	-38.0823	-38.0823

## Sheet:  2c PowRECALL- 2c PowRECALL
	MO	MO	MO	MO	MO	MO	MO	MO	MO	MO	MO	MO	RSC	RSC	RSC	RSC	RSC	RSC	RSC	RSC	RSC	RSC	RSC	RSC	VIS	VIS	VIS	VIS	VIS	VIS	VIS	VIS	VIS	VIS	VIS	VIS
3.07137	-8.94556	-16.0639	-10.8669	-12.9492	-8.84639	-12.6391	-13.5964	-13.4732	-16.593	-14.4689	-14.4689		-25.3122	-25.9935	-13.2658	-15.159	-13.3234	-8.31427	-12.1377	-12.7798	-14.5458	-14.8255	-19.4306	-19.4306	-19.8372	-14.4661	-10.9888	-14.7435	-12.0176	-8.2771	-12.3648	-14.5893	-14.6002	-16.9909	-13.1833	-13.1833
3.29181	-9.6118	-16.2252	-11.4076	-13.6963	-9.67497	-13.2211	-14.3194	-13.962	-17.2163	-14.6234	-14.6234		-25.608	-26.2014	-13.8066	-15.565	-13.8621	-8.92102	-12.5357	-13.4254	-15.0983	-15.1459	-19.5649	-19.5649	-20.1074	-14.704	-11.3625	-15.261	-12.2303	-8.87583	-12.9425	-14.9849	-14.7582	-17.5777	-13.4496	-13.4496
3.52808	-10.2055	-16.5459	-11.7587	-14.3058	-10.5687	-13.6976	-14.6606	-14.5132	-17.7786	-14.8989	-14.8989		-25.7396	-26.2849	-14.2987	-15.9569	-14.5114	-9.71309	-12.8642	-13.996	-15.5735	-15.4513	-19.8461	-19.8461	-20.4747	-14.8309	-11.7028	-15.7916	-12.7178	-9.7062	-13.4575	-15.2671	-15.0212	-17.9444	-13.7869	-13.7869
3.7813	-10.7007	-16.9188	-11.8367	-14.7656	-11.3108	-14.2821	-15.0224	-15.1047	-18.0961	-15.3345	-15.3345		-26.0237	-26.2699	-14.5933	-16.3727	-14.9532	-10.4304	-13.2867	-14.4977	-16.1401	-15.7151	-20.3147	-20.3147	-20.8499	-15.0241	-12.0547	-16.2793	-12.9567	-10.4375	-13.7733	-15.5244	-15.3686	-18.0753	-14.0593	-14.0593
4.0527	-11.191	-17.1804	-11.8691	-15.1519	-11.8981	-14.7782	-15.5415	-15.9525	-18.2094	-15.7536	-15.7536		-26.4778	-26.5664	-14.9545	-16.5058	-15.4908	-10.9752	-13.6	-14.9156	-16.8323	-16.1127	-20.7397	-20.7397	-21.2458	-15.1878	-12.4269	-16.6821	-13.1053	-10.9959	-14.0774	-15.7431	-15.7497	-18.194	-14.2838	-14.2838
4.34358	-11.7181	-17.531	-12.0828	-15.521	-12.2905	-15.2736	-16.0332	-16.7311	-18.3474	-16.3185	-16.3185		-26.923	-26.8056	-15.6225	-16.7851	-16.0648	-11.4704	-13.8379	-15.4436	-17.553	-16.4356	-21.2794	-21.2794	-21.4603	-15.3505	-12.7143	-17.0885	-13.0729	-11.4819	-14.3639	-16.0666	-16.0435	-18.4523	-14.7183	-14.7183
4.65533	-12.209	-17.7378	-12.4508	-15.9976	-12.6409	-15.514	-16.5108	-17.5388	-18.4443	-16.8157	-16.8157		-27.1514	-27.0656	-16.2536	-17.1407	-16.4122	-11.936	-14.0149	-15.7191	-18.1954	-16.615	-21.8838	-21.8838	-21.6331	-15.5186	-13.0351	-17.5876	-12.8409	-11.9669	-14.5917	-16.5223	-16.3014	-18.6493	-15.2022	-15.2022
4.98946	-12.5482	-18.0683	-12.733	-16.2518	-12.9272	-15.6413	-16.8244	-18.2274	-18.6624	-17.1214	-17.1214		-27.287	-27.4069	-16.8197	-17.4752	-16.6592	-12.2935	-14.1981	-15.9972	-18.9365	-16.6664	-22.2512	-22.2512	-21.7664	-15.7651	-13.1983	-17.9869	-12.396	-12.3513	-14.7043	-16.7824	-16.5569	-18.7907	-15.5647	-15.5647
5.34757	-12.7451	-18.4893	-12.9472	-16.3053	-13.2424	-15.8093	-17.1333	-18.7762	-19.0699	-17.3903	-17.3903		-27.3397	-27.6773	-17.1904	-17.7657	-16.6534	-12.3652	-14.4364	-16.1991	-19.4388	-16.8367	-22.6387	-22.6387	-22.0373	-16.112	-13.2278	-18.1079	-11.7948	-12.436	-14.8154	-16.8849	-16.7814	-18.8201	-15.7813	-15.7813
5.73138	-12.9928	-18.7544	-13.1625	-16.3586	-13.4972	-16.0199	-17.5253	-19.3304	-19.4803	-17.6496	-17.6496		-27.4449	-28.0815	-17.5509	-17.9113	-16.5405	-12.0279	-14.5214	-16.1944	-19.9166	-16.9261	-22.9747	-22.9747	-22.1158	-16.1961	-13.1509	-17.7995	-10.9033	-12.1116	-14.6686	-16.8703	-16.9407	-18.5659	-15.6953	-15.6953
6.14274	-13.2275	-19.0172	-13.2343	-16.3527	-13.6764	-16.2147	-17.8012	-19.8824	-19.8019	-17.8378	-17.8378		-27.5488	-28.306	-18.0207	-17.9395	-16.1795	-11.2605	-14.2693	-15.9264	-20.3453	-16.7378	-23.1393	-23.1393	-21.9434	-16.2758	-13.0311	-16.9875	-9.55871	-11.336	-14.1262	-16.6636	-17.1305	-17.2885	-15.4526	-15.4526
6.58363	-13.3659	-19.2058	-13.4023	-16.1534	-13.9123	-16.1816	-18.0917	-20.2997	-19.6381	-17.9644	-17.9644		-27.572	-27.9036	-18.4403	-17.76	-15.6414	-10.5152	-13.6378	-15.2315	-20.6392	-16.1998	-23.2274	-23.2274	-21.4413	-16.1272	-13.1414	-15.9103	-7.90629	-10.5776	-13.1773	-16.0867	-17.3478	-15.2208	-14.7752	-14.7752
7.05616	-13.5553	-18.886	-13.7774	-16.0064	-14.2423	-16.0577	-18.0676	-20.7838	-19.4074	-18.282	-18.282		-27.4623	-26.8574	-18.8565	-17.5768	-15.1299	-10.3487	-12.9868	-14.2016	-20.9991	-15.5621	-23.1921	-23.1921	-20.9405	-15.4116	-13.5652	-15.1235	-6.56663	-10.3959	-12.0011	-15.0884	-17.5029	-13.3429	-14.0275	-14.0275
7.5626	-13.814	-18.2559	-14.3496	-16.1338	-14.746	-16.0173	-17.7892	-21.2191	-19.3383	-18.6564	-18.6564		-27.4074	-25.1933	-19.3161	-17.7152	-14.9727	-10.8291	-12.6862	-12.9251	-21.4325	-15.3368	-23.0906	-23.0906	-20.506	-14.3924	-14.2831	-15.117	-6.08958	-10.8795	-11.2988	-13.8934	-17.6433	-12.4987	-13.5943	-13.5943
8.1054	-14.2103	-17.628	-14.9938	-16.6441	-15.4418	-16.214	-17.5799	-21.6248	-19.7851	-18.8382	-18.8382		-27.6466	-23.9505	-19.8307	-18.2005	-15.4201	-11.8827	-12.7826	-12.1436	-21.9006	-15.7419	-23.1946	-23.1946	-20.5849	-13.5293	-15.1164	-15.9718	-6.58669	-11.9439	-11.3068	-13.2239	-17.733	-12.793	-13.7199	-13.7199
8.68715	-14.7835	-17.398	-15.5991	-17.4085	-16.0979	-16.586	-17.4442	-22.1605	-20.6559	-18.9202	-18.9202		-28.2924	-23.6421	-20.4079	-18.8447	-16.3391	-13.2424	-13.347	-12.155	-22.4215	-16.6278	-23.4722	-23.4722	-21.1439	-13.374	-15.9491	-17.3932	-7.88044	-13.3084	-12.0009	-13.2669	-18.0871	-14.0721	-14.5273	-14.5273
9.31066	-15.5413	-17.6654	-16.1803	-18.3761	-16.4904	-16.8578	-17.2231	-22.6073	-21.6148	-18.9816	-18.9816		-29.2309	-24.2773	-20.9026	-19.4914	-17.5123	-14.478	-13.9867	-12.839	-22.8955	-17.6841	-23.8542	-23.8542	-22.0584	-14.0799	-16.7021	-19.057	-9.63459	-14.5495	-13.2922	-13.9312	-18.6787	-15.9938	-15.8253	-15.8253
9.97892	-16.3914	-18.3179	-16.6421	-19.4146	-16.6918	-16.9055	-16.7474	-22.9065	-22.5023	-18.8611	-18.8611		-30.2069	-25.484	-21.4067	-20.1114	-18.7447	-15.3247	-14.5688	-13.9836	-23.1493	-18.7526	-24.131	-24.131	-23.0767	-15.4541	-17.4423	-20.4433	-11.6266	-15.3932	-14.723	-15.1174	-19.3018	-18.1868	-17.2154	-17.2154
10.6951	-17.2979	-18.9187	-17.12	-20.2128	-16.8676	-16.8626	-16.4054	-22.9772	-23.3469	-18.7203	-18.7203		-30.9362	-26.6886	-21.8894	-20.6382	-19.897	-15.8915	-14.9097	-15.2102	-23.0928	-19.6114	-24.2819	-24.2819	-23.9007	-17.0756	-18.0925	-21.611	-13.5262	-15.933	-15.9082	-16.4887	-19.7919	-20.1007	-18.3924	-18.3924
11.4628	-18.0531	-19.5715	-17.6753	-20.7903	-17.1273	-16.9132	-16.5689	-22.83	-24.1276	-18.6301	-18.6301		-31.5507	-27.6848	-22.2519	-21.0676	-20.8193	-16.4643	-15.1035	-16.4758	-22.8581	-20.2816	-24.5187	-24.5187	-24.5844	-18.5541	-18.7401	-22.5867	-15.0839	-16.4823	-16.7266	-17.7505	-20.1427	-21.5118	-19.1872	-19.1872
12.2855	-18.7274	-20.4191	-18.2995	-21.4095	-17.6275	-17.194	-17.2698	-22.7354	-24.7317	-18.7682	-18.7682		-32.1228	-28.4611	-22.6298	-21.4559	-21.5356	-17.1161	-15.5651	-17.7521	-22.8462	-20.8493	-24.935	-24.935	-25.2875	-19.778	-19.3605	-23.2854	-16.3331	-17.1387	-17.5287	-19.0205	-20.5073	-22.5455	-19.8658	-19.8658
13.1673	-19.3533	-21.5381	-18.8877	-22.0021	-18.3146	-17.7911	-18.3359	-22.985	-25.1454	-19.1114	-19.1114		-32.7009	-29.2035	-23.1299	-21.8365	-22.0631	-17.8791	-16.1967	-19.0103	-23.1963	-21.3334	-25.5631	-25.5631	-25.9462	-20.7591	-19.8995	-23.8638	-17.2419	-17.9349	-18.4625	-20.2331	-20.9421	-23.3109	-20.5494	-20.5494
14.1123	-19.7761	-22.7613	-19.4339	-22.4091	-19.1409	-18.431	-19.465	-23.4991	-25.5401	-19.3514	-19.3514		-33.2017	-30.0074	-23.6504	-22.2251	-22.4298	-18.7447	-16.7886	-20.0981	-23.9053	-21.6399	-26.2087	-26.2087	-26.5413	-21.5867	-20.2867	-24.3163	-17.9284	-18.8447	-19.3535	-21.2634	-21.4725	-23.9752	-21.2054	-21.2054
15.1252	-19.9699	-23.8295	-19.919	-22.6529	-19.9352	-19.0125	-20.3235	-24.0496	-25.8276	-19.3993	-19.3993		-33.5429	-30.641	-24.1797	-22.5151	-22.6899	-19.6089	-17.2444	-20.987	-24.7387	-21.9291	-26.6988	-26.6988	-26.8894	-22.2689	-20.5525	-24.6284	-18.4701	-19.7342	-20.1535	-22.0681	-22.1022	-24.5134	-21.7709	-21.7709
16.2108	-19.9062	-24.6394	-20.4973	-22.8091	-20.5536	-19.4265	-20.7524	-24.5286	-26.0708	-19.4658	-19.4658		-33.7785	-31.0171	-24.6198	-22.8699	-22.8967	-20.2698	-17.7112	-21.4603	-25.5331	-22.1646	-27.1707	-27.1707	-27.1749	-22.8324	-20.845	-24.7969	-18.8336	-20.3984	-20.8044	-22.6016	-22.7519	-24.9142	-22.1594	-22.1594
17.3743	-19.6715	-25.2453	-21.0861	-22.9216	-20.8147	-19.6749	-20.7689	-24.8779	-26.3618	-19.5445	-19.5445		-33.9317	-31.3143	-25.0768	-23.2808	-22.9836	-20.6873	-18.1466	-21.6889	-26.0986	-22.5233	-27.4575	-27.4575	-27.4398	-23.2908	-21.1604	-24.9684	-19.141	-20.8115	-21.208	-22.8259	-23.212	-25.2204	-22.5123	-22.5123
18.6213	-19.4609	-25.7237	-21.6457	-22.9406	-20.7716	-19.7397	-20.5145	-25.1447	-26.6382	-19.7523	-19.7523		-33.954	-31.5302	-25.5916	-23.5723	-23.0239	-20.8798	-18.5191	-21.9818	-26.3576	-22.8303	-27.5475	-27.5475	-27.6514	-23.6047	-21.505	-25.0669	-19.3487	-21.0183	-21.2888	-22.8475	-23.4113	-25.4763	-22.8456	-22.8456
19.9578	-19.4316	-26.0693	-22.2595	-22.8689	-20.7616	-19.6974	-20.1307	-25.1855	-26.9651	-19.9438	-19.9438		-34.0216	-31.7621	-26.1244	-23.9129	-23.014	-21.0892	-18.7854	-22.287	-26.2974	-23.1514	-27.5966	-27.5966	-27.877	-23.7838	-21.8598	-25.2044	-19.3918	-21.1839	-21.1977	-22.721	-23.4722	-25.6599	-23.2108	-23.2108
21.3903	-19.6756	-26.2604	-22.8449	-22.7842	-20.8969	-19.6242	-19.8972	-25.0849	-27.2878	-20.043	-20.043		-34.2064	-32.0125	-26.6621	-24.2364	-23.0079	-21.3443	-18.9864	-22.5774	-26.0337	-23.45	-27.7049	-27.7049	-28.0268	-23.9956	-22.1692	-25.3952	-19.4364	-21.4284	-21.1602	-22.6266	-23.4099	-25.9607	-23.558	-23.558
22.9255	-20.2898	-26.332	-23.3345	-22.6819	-21.2535	-19.6788	-20.0553	-25.0356	-27.6889	-20.145	-20.145		-34.5285	-32.4255	-27.1289	-24.5507	-23.049	-21.7735	-19.2404	-22.8214	-25.8625	-23.7058	-27.925	-27.925	-28.1264	-24.1446	-22.42	-25.528	-19.5556	-21.8761	-21.2613	-22.8054	-23.3496	-26.2006	-23.894	-23.894
24.571	-21.1611	-26.3755	-23.842	-22.5603	-21.8955	-19.8173	-20.5204	-25.2039	-27.9981	-20.332	-20.332		-34.9596	-32.9493	-27.6249	-24.8129	-23.099	-22.2424	-19.5557	-23.2337	-25.9708	-23.8654	-28.3146	-28.3146	-28.1925	-24.25	-22.6705	-25.7353	-19.7649	-22.3847	-21.4387	-23.2157	-23.2757	-26.3849	-24.2435	-24.2435
26.3345	-22.0981	-26.5771	-24.2467	-22.4771	-22.6383	-20.0138	-21.1422	-25.7045	-28.1898	-20.4086	-20.4086		-35.3172	-33.5096	-28.0735	-25.0514	-23.2702	-22.741	-19.989	-23.7752	-26.4812	-24.0365	-28.7156	-28.7156	-28.1824	-24.2496	-22.8288	-25.9904	-20.0489	-22.9311	-21.7318	-23.7547	-23.2343	-26.5165	-24.5691	-24.5691
28.2246	-22.9529	-26.8399	-24.6191	-22.5379	-23.3156	-20.2155	-21.7874	-26.4515	-28.3273	-20.409	-20.409		-35.5072	-34.0111	-28.4605	-25.2709	-23.5012	-23.1712	-20.4114	-24.3778	-27.2268	-24.2287	-29.0503	-29.0503	-28.034	-24.1733	-23.0527	-26.1769	-20.4107	-23.4136	-22.1149	-24.3445	-23.2068	-26.6846	-24.7827	-24.7827
30.2504	-23.6429	-26.9939	-25.0156	-22.7006	-23.8492	-20.3305	-22.3492	-27.1725	-28.4606	-20.3907	-20.3907		-35.6506	-34.4531	-28.801	-25.4961	-23.7695	-23.538	-20.7155	-24.9074	-28.0287	-24.4619	-29.3606	-29.3606	-27.9	-24.1128	-23.2831	-26.3084	-20.7949	-23.7967	-22.454	-24.8807	-23.0987	-26.8242	-24.9853	-24.9853
32.4216	-24.2174	-27.1531	-25.4201	-22.9372	-24.2008	-20.3784	-22.8267	-27.7623	-28.5517	-20.4361	-20.4361		-35.7457	-34.809	-29.1364	-25.7899	-24.118	-23.7949	-20.9169	-25.3803	-28.6948	-24.7034	-29.6211	-29.6211	-27.8264	-24.0243	-23.5785	-26.4563	-21.212	-24.1065	-22.7367	-25.2879	-23.0231	-26.8973	-25.2823	-25.2823
34.7486	-24.6997	-27.3295	-25.8422	-23.2429	-24.4789	-20.4732	-23.2857	-28.1637	-28.6069	-20.5411	-20.5411		-35.8814	-35.093	-29.4278	-26.1363	-24.5723	-24.0597	-21.1094	-25.7874	-29.0909	-24.9441	-29.8466	-29.8466	-27.8589	-23.9533	-23.8796	-26.7048	-21.6953	-24.4131	-22.9599	-25.7184	-22.9725	-26.9714	-25.6754	-25.6754
37.2426	-25.1889	-27.557	-26.2584	-23.5224	-24.7713	-20.6065	-23.7309	-28.5343	-28.7112	-20.6862	-20.6862		-36.0573	-35.3599	-29.7229	-26.5635	-25.0149	-24.3605	-21.2776	-26.2095	-29.4032	-25.2109	-30.0417	-30.0417	-27.9991	-24.0273	-24.2081	-27.0524	-22.2256	-24.7541	-23.2684	-26.1184	-22.9547	-27.0815	-26.1686	-26.1686
39.9157	-25.7499	-27.8439	-26.6195	-23.816	-25.153	-20.8362	-24.1747	-28.9785	-28.8477	-20.8157	-20.8157		-36.247	-35.5974	-30.0806	-27.0124	-25.3937	-24.6556	-21.4253	-26.6639	-29.7279	-25.4913	-30.291	-30.291	-28.1927	-24.0868	-24.544	-27.395	-22.7087	-25.0844	-23.6206	-26.553	-23.0282	-27.1737	-26.7423	-26.7423
42.7805	-26.3542	-28.0593	-26.9859	-24.0236	-25.6144	-21.02	-24.5973	-29.4708	-29.0638	-20.9809	-20.9809		-36.3936	-35.7798	-30.4046	-27.4049	-25.7372	-25.0221	-21.5812	-27.064	-30.1601	-25.7573	-30.5173	-30.5173	-28.409	-24.1091	-24.8065	-27.7353	-23.1182	-25.4874	-23.9188	-26.889	-23.18	-27.3283	-27.4027	-27.4027
45.8511	-27.016	-28.1589	-27.3401	-24.1352	-26.0862	-21.2594	-24.996	-29.976	-29.3242	-21.1997	-21.1997		-36.4654	-35.9155	-30.6907	-27.7776	-26.1065	-25.4143	-21.8057	-27.4288	-30.6274	-25.9731	-30.6991	-30.6991	-28.6803	-24.1704	-24.7812	-28.1031	-23.4469	-25.9048	-24.2331	-27.1595	-23.4261	-27.4873	-28.1076	-28.1076
49.1419	-27.6564	-28.2328	-27.6919	-24.2954	-26.5561	-21.5262	-25.4114	-30.4162	-29.58	-21.3872	-21.3872		-36.5873	-35.9873	-31.0013	-28.1722	-26.4559	-25.8491	-22.0434	-27.8677	-31.0729	-26.1088	-30.892	-30.892	-29.0646	-24.2706	-24.4504	-28.48	-23.7654	-26.3524	-24.4884	-27.3826	-23.7464	-27.6661	-28.8512	-28.8512
52.669	-28.2155	-28.386	-28.0906	-24.5446	-27.0472	-21.7256	-25.7767	-30.8107	-29.8363	-21.476	-21.476		-36.8541	-36.0527	-31.242	-28.5573	-26.7447	-26.3083	-22.3358	-28.3675	-31.462	-26.2453	-31.1312	-31.1312	-29.4699	-24.4176	-24.1009	-28.8896	-24.1484	-26.8242	-24.7249	-27.6057	-24.0659	-27.8437	-29.6268	-29.6268
56.4493	-28.5975	-28.6359	-28.5373	-24.8544	-27.519	-21.9349	-26.0869	-31.0941	-30.0492	-21.4986	-21.4986		-37.1709	-36.1011	-31.5449	-28.9045	-27.01	-26.7585	-22.7035	-28.9234	-31.7902	-26.3461	-31.3733	-31.3733	-29.9431	-24.5806	-24.169	-29.2428	-24.624	-27.2975	-24.8725	-27.9185	-24.3561	-28.0192	-30.3774	-30.3774
60.5008	-28.8985	-28.8864	-29.0208	-25.1583	-27.9818	-22.1891	-26.3811	-31.2948	-30.2123	-21.4567	-21.4567		-37.4877	-36.1413	-31.9303	-29.2435	-27.2822	-27.1945	-23.0754	-29.5781	-31.979	-26.4406	-31.5795	-31.5795	-30.3919	-24.7686	-24.8205	-29.5814	-25.1578	-27.7653	-24.9146	-28.3056	-24.5792	-28.2666	-31.092	-31.092
64.8432	-29.1411	-29.1005	-29.5457	-25.4127	-28.4152	-22.3661	-26.6308	-31.4409	-30.2848	-21.3816	-21.3816		-37.7773	-36.2062	-32.3297	-29.5808	-27.5333	-27.6094	-23.4497	-30.2844	-32.0407	-26.5472	-31.778	-31.778	-30.8457	-24.9895	-25.9662	-29.8765	-25.7402	-28.2131	-25.0222	-28.7771	-24.8565	-28.6034	-31.7516	-31.7516
69.4972	-29.3487	-29.2394	-30.078	-25.6342	-28.8401	-22.5352	-26.849	-31.5144	-30.3298	-21.2625	-21.2625		-38.086	-36.3023	-32.6902	-29.9183	-27.8106	-28.0206	-23.8724	-31.0528	-32.0601	-26.7135	-31.936	-31.936	-31.3951	-25.4317	-27.346	-30.2008	-26.3195	-28.6682	-25.293	-29.3208	-25.3146	-28.915	-32.3499	-32.3499
74.4853	-29.5846	-29.3347	-30.5718	-25.8847	-29.2971	-22.6599	-27.0614	-31.5028	-30.3464	-21.1535	-21.1535		-38.4235	-36.409	-33.0086	-30.3091	-28.1495	-28.386	-24.2954	-31.8211	-32.0249	-26.8917	-32.058	-32.058	-32.0063	-26.0444	-28.7312	-30.5845	-26.9647	-29.1116	-25.7933	-29.9463	-26.0211	-29.2021	-32.9652	-32.9652
79.8313	-29.8985	-29.4711	-31.0085	-26.1748	-29.7539	-22.7494	-27.3029	-31.3475	-30.3453	-21.1337	-21.1337		-38.7618	-36.513	-33.2796	-30.7257	-28.4979	-28.7449	-24.6641	-32.5545	-31.9254	-27.0619	-32.1335	-32.1335	-32.6135	-26.7881	-29.8918	-30.9981	-27.594	-29.5939	-26.4464	-30.5613	-26.8222	-29.4505	-33.6252	-33.6252
85.5611	-30.271	-29.6898	-31.3768	-26.4745	-30.2813	-22.8727	-27.5782	-31.079	-30.2532	-21.24	-21.24		-39.1032	-36.6056	-33.5137	-31.1871	-28.8169	-29.0876	-24.979	-33.262	-31.7815	-27.1889	-32.2282	-32.2282	-33.2321	-27.6238	-30.7518	-31.4476	-28.2856	-30.0355	-27.1332	-31.1979	-27.5693	-29.6454	-34.2526	-34.2526
91.7021	-30.6773	-30.0122	-31.6934	-26.849	-30.8956	-23.1321	-27.9261	-30.7123	-30.0868	-21.5472	-21.5472		-39.4643	-36.6962	-33.6729	-31.6695	-29.1812	-29.4459	-25.2484	-33.9626	-31.5804	-27.282	-32.4361	-32.4361	-33.8187	-28.4454	-31.3935	-31.9134	-28.9899	-30.4896	-27.8225	-31.8274	-28.1365	-29.7255	-34.8489	-34.8489
98.2839	-31.0679	-30.39	-32.0307	-27.2894	-31.6077	-23.5311	-28.3571	-30.305	-29.9588	-22.0623	-22.0623		-39.8381	-36.7569	-33.7968	-32.1446	-29.554	-29.8189	-25.428	-34.6395	-31.2811	-27.3588	-32.7224	-32.7224	-34.3438	-29.2107	-31.8903	-32.4335	-29.7129	-30.9938	-28.5119	-32.446	-28.4877	-29.7854	-35.4578	-35.4578
105.338	-31.4677	-30.8321	-32.4166	-27.8142	-32.3934	-24.0093	-28.8265	-29.8811	-30.0003	-22.7599	-22.7599		-40.1904	-36.7866	-33.8864	-32.6198	-29.935	-30.1893	-25.483	-35.3362	-30.9215	-27.473	-33.0546	-33.0546	-34.8505	-29.9179	-32.2776	-33.0296	-30.4724	-31.5054	-29.219	-33.1041	-28.7022	-29.9178	-36.0491	-36.0491

## Sheet:  2d PLV MO-RSC DAY1
	Home	Home	Home	Home	Home	Home	Home	Home	Home	Home	Home	Encoding	Encoding	Encoding	Encoding	Encoding	Encoding	Encoding	Encoding	Encoding	Encoding	Encoding
3.07137	0.276171	0.473417	0.602557	0.692546	0.794715	0.683293	0.500384	0.720285	0.315802	0.578399	0.578399	0.321219	0.35508	0.584785	0.702732	0.808956	0.444602	0.601135	0.742353	0.282378	0.617634	0.617634
3.29181	0.292564	0.472635	0.613158	0.683616	0.774362	0.664831	0.519829	0.703663	0.325124	0.585392	0.585392	0.326155	0.358587	0.589359	0.671897	0.790364	0.463501	0.557069	0.729946	0.300635	0.613151	0.613151
3.52808	0.295484	0.467763	0.627147	0.676073	0.782986	0.645603	0.525103	0.687438	0.331266	0.578697	0.578697	0.305883	0.373016	0.587204	0.676005	0.779198	0.489626	0.531483	0.712503	0.325302	0.630638	0.630638
3.7813	0.295019	0.467326	0.622042	0.671463	0.798454	0.63728	0.529836	0.690855	0.339038	0.56326	0.56326	0.288056	0.392677	0.577732	0.671581	0.785547	0.492357	0.50754	0.689923	0.343163	0.6359	0.6359
4.0527	0.260347	0.474794	0.58577	0.658792	0.807637	0.627575	0.539026	0.682629	0.350791	0.562149	0.562149	0.292517	0.384365	0.551254	0.664777	0.797536	0.487755	0.476405	0.678908	0.352361	0.607898	0.607898
4.34358	0.202468	0.472934	0.528375	0.64274	0.812717	0.604161	0.561061	0.661175	0.350291	0.556872	0.556872	0.323847	0.374066	0.523773	0.667969	0.804864	0.489038	0.457965	0.67617	0.32732	0.566141	0.566141
4.65533	0.153919	0.48035	0.47219	0.619898	0.80722	0.599336	0.570071	0.648695	0.346594	0.549917	0.549917	0.324656	0.370577	0.505406	0.656188	0.795094	0.492866	0.437091	0.663933	0.291122	0.523769	0.523769
4.98946	0.123215	0.478814	0.46085	0.604192	0.793355	0.574618	0.573705	0.646669	0.336918	0.529593	0.529593	0.302041	0.354826	0.478592	0.637627	0.773111	0.486229	0.41941	0.657673	0.286367	0.496785	0.496785
5.34757	0.113618	0.474108	0.458391	0.589136	0.777267	0.550813	0.563812	0.63399	0.308459	0.50714	0.50714	0.267651	0.32115	0.438799	0.629178	0.755105	0.479176	0.415377	0.664679	0.280339	0.496029	0.496029
5.73138	0.106627	0.459156	0.443551	0.567312	0.773668	0.537518	0.548963	0.602716	0.261665	0.474575	0.474575	0.234309	0.298046	0.399874	0.644855	0.73696	0.486664	0.405207	0.661551	0.238889	0.491567	0.491567
6.14274	0.0990151	0.428558	0.425859	0.545583	0.77169	0.539219	0.526083	0.582857	0.189342	0.43752	0.43752	0.199627	0.284302	0.362461	0.642745	0.69437	0.508141	0.38087	0.656181	0.163689	0.475591	0.475591
6.58363	0.0954079	0.433435	0.422288	0.52727	0.756397	0.533875	0.489551	0.565453	0.136462	0.37416	0.37416	0.155172	0.308509	0.339232	0.655257	0.660922	0.543393	0.36613	0.630932	0.126966	0.434594	0.434594
7.05616	0.0944556	0.467024	0.433594	0.510592	0.741421	0.530508	0.449828	0.526339	0.160807	0.317857	0.317857	0.111908	0.383862	0.328134	0.669403	0.656803	0.58646	0.380151	0.61927	0.241219	0.387223	0.387223
7.5626	0.0986635	0.505681	0.414399	0.481771	0.732267	0.50983	0.430541	0.508868	0.195168	0.292154	0.292154	0.0634114	0.496305	0.30676	0.670513	0.660437	0.606244	0.46816	0.593097	0.349631	0.335764	0.335764
8.1054	0.0995443	0.528227	0.374439	0.473783	0.726548	0.484161	0.42869	0.522887	0.201205	0.296108	0.296108	0.0220389	0.604156	0.30181	0.649582	0.663134	0.597238	0.55845	0.560162	0.405263	0.315296	0.315296
8.68715	0.104807	0.525499	0.360395	0.483426	0.72923	0.471074	0.4199	0.544503	0.183907	0.327649	0.327649	0.0266594	0.667635	0.320223	0.615483	0.678232	0.55988	0.569984	0.532517	0.381697	0.33454	0.33454
9.31066	0.119396	0.522438	0.367969	0.497398	0.730684	0.465764	0.411581	0.568763	0.152712	0.351737	0.351737	0.0638672	0.660617	0.350701	0.5808	0.724923	0.529987	0.504533	0.545506	0.302038	0.374116	0.374116
9.97892	0.112958	0.531622	0.390416	0.505241	0.735493	0.446418	0.409668	0.598526	0.118156	0.376334	0.376334	0.0773059	0.618528	0.37282	0.551638	0.77337	0.531473	0.419659	0.568337	0.193933	0.415447	0.415447
10.6951	0.105163	0.534127	0.420664	0.502721	0.727737	0.410255	0.404999	0.623265	0.116398	0.400323	0.400323	0.0754835	0.566186	0.394787	0.52141	0.816094	0.55183	0.438461	0.607539	0.11684	0.453566	0.453566
11.4628	0.0962013	0.533184	0.418769	0.498704	0.723382	0.358772	0.408144	0.637001	0.122683	0.414637	0.414637	0.0682971	0.528751	0.407766	0.489448	0.836932	0.563575	0.527397	0.656575	0.123788	0.476703	0.476703
12.2855	0.0868899	0.515948	0.383879	0.485098	0.725389	0.302049	0.417153	0.631024	0.146068	0.419052	0.419052	0.0677208	0.500208	0.413674	0.445392	0.834252	0.532125	0.576406	0.677357	0.131375	0.476151	0.476151
13.1673	0.0837695	0.50838	0.340348	0.474231	0.728159	0.268243	0.420078	0.622313	0.16611	0.422617	0.422617	0.0662791	0.46362	0.414626	0.405162	0.817783	0.474487	0.566658	0.685625	0.134987	0.450732	0.450732
14.1123	0.0848558	0.505171	0.305821	0.464937	0.712917	0.257319	0.413497	0.60988	0.194736	0.422142	0.422142	0.0755474	0.413969	0.413727	0.368809	0.783204	0.409883	0.515903	0.670425	0.142438	0.427898	0.427898
15.1252	0.0705625	0.49431	0.264379	0.464865	0.696715	0.260245	0.406205	0.605478	0.210373	0.41903	0.41903	0.098282	0.379368	0.404595	0.349318	0.744821	0.351305	0.468545	0.654855	0.161348	0.412998	0.412998
16.2108	0.0579088	0.479831	0.257062	0.467273	0.678212	0.278478	0.405138	0.608173	0.228331	0.422982	0.422982	0.127164	0.362034	0.389464	0.350195	0.719267	0.315994	0.450718	0.647938	0.188348	0.404332	0.404332
17.3743	0.0506704	0.463454	0.256359	0.466034	0.670269	0.308618	0.389753	0.612484	0.236003	0.406556	0.406556	0.154306	0.358204	0.365656	0.373876	0.720779	0.303405	0.447333	0.63273	0.19329	0.408348	0.408348
18.6213	0.0562386	0.444762	0.260435	0.480713	0.666566	0.322658	0.376645	0.630623	0.243778	0.382272	0.382272	0.16721	0.351789	0.345798	0.397746	0.745727	0.310898	0.446663	0.631937	0.198246	0.412927	0.412927
19.9578	0.0577878	0.431181	0.255033	0.498206	0.662152	0.327777	0.375928	0.654382	0.246397	0.364339	0.364339	0.171707	0.341613	0.323142	0.417077	0.769051	0.340317	0.464904	0.643305	0.200196	0.41478	0.41478
21.3903	0.0524486	0.417988	0.260506	0.502352	0.644834	0.322425	0.371859	0.668059	0.247848	0.361489	0.361489	0.15544	0.338541	0.298996	0.426439	0.78842	0.362418	0.509412	0.651379	0.203009	0.420449	0.420449
22.9255	0.0378858	0.411142	0.260518	0.492277	0.637555	0.30653	0.376376	0.669772	0.236791	0.360072	0.360072	0.13229	0.3352	0.277413	0.435948	0.789101	0.356926	0.532876	0.665642	0.218736	0.418861	0.418861
24.571	0.0225591	0.403967	0.260567	0.48363	0.63409	0.300608	0.37636	0.652578	0.243037	0.352557	0.352557	0.115304	0.326455	0.260506	0.44518	0.771989	0.346571	0.526222	0.67577	0.229	0.399989	0.399989
26.3345	0.0294332	0.392377	0.241513	0.472421	0.625561	0.301867	0.36505	0.637167	0.257051	0.345248	0.345248	0.0997851	0.321466	0.245581	0.453885	0.734286	0.338983	0.505027	0.672637	0.228649	0.374862	0.374862
28.2246	0.0364172	0.37973	0.215926	0.463967	0.621931	0.321755	0.355162	0.624338	0.266518	0.340785	0.340785	0.107311	0.311257	0.230658	0.462545	0.678904	0.325228	0.482742	0.65518	0.223608	0.347885	0.347885
30.2504	0.0433014	0.373529	0.198815	0.467793	0.612281	0.329772	0.342229	0.621688	0.27734	0.337451	0.337451	0.126958	0.302863	0.219907	0.456536	0.645027	0.316859	0.443502	0.629198	0.2189	0.333623	0.333623
32.4216	0.0495209	0.372623	0.200999	0.471861	0.60141	0.32873	0.331414	0.623848	0.302922	0.339179	0.339179	0.12442	0.298924	0.21257	0.448855	0.624206	0.307098	0.404112	0.610243	0.216729	0.332208	0.332208
34.7486	0.0485675	0.372512	0.189532	0.479088	0.592615	0.321031	0.321906	0.625506	0.329184	0.348825	0.348825	0.115241	0.29211	0.209476	0.442586	0.617542	0.307304	0.383585	0.598614	0.22759	0.330309	0.330309
37.2426	0.0436127	0.353101	0.186925	0.481049	0.588537	0.319985	0.310656	0.625413	0.345178	0.348826	0.348826	0.0988307	0.293989	0.21389	0.428845	0.61868	0.312415	0.358517	0.590956	0.247063	0.324508	0.324508
39.9157	0.0434484	0.330064	0.18907	0.477109	0.584687	0.312085	0.312578	0.624426	0.351771	0.344737	0.344737	0.0775329	0.301808	0.216879	0.419323	0.627897	0.312127	0.3408	0.589123	0.266117	0.31905	0.31905
42.7805	0.0468558	0.318722	0.20775	0.476723	0.582547	0.293487	0.316772	0.610776	0.347226	0.33946	0.33946	0.0659503	0.310912	0.223096	0.422172	0.636082	0.309623	0.337614	0.586245	0.287305	0.314085	0.314085
45.8511	0.0648906	0.311877	0.22659	0.478728	0.585475	0.278257	0.323275	0.592337	0.338573	0.33852	0.33852	0.0670208	0.32062	0.227201	0.433052	0.634991	0.302858	0.344551	0.576396	0.301068	0.309856	0.309856
49.1419	0.0778467	0.31677	0.261348	0.477808	0.590509	0.268659	0.331322	0.574689	0.320377	0.328424	0.328424	0.0843172	0.326598	0.240134	0.430549	0.626226	0.291537	0.348403	0.565999	0.30161	0.30764	0.30764
52.669	0.0698448	0.328275	0.290502	0.480406	0.594918	0.259846	0.336304	0.554421	0.310749	0.327703	0.327703	0.0846833	0.32911	0.254207	0.438778	0.617218	0.270448	0.348491	0.556495	0.301887	0.307783	0.307783
56.4493	0.0501579	0.337037	0.321082	0.491278	0.602925	0.251843	0.338636	0.544805	0.309938	0.325059	0.325059	0.0732708	0.329916	0.266489	0.458928	0.601303	0.251472	0.339628	0.554887	0.299684	0.31228	0.31228
60.5008	0.0347304	0.346344	0.340321	0.505549	0.609104	0.243166	0.34051	0.548712	0.314199	0.326865	0.326865	0.0667304	0.336784	0.281172	0.470841	0.583245	0.247709	0.328498	0.565602	0.300505	0.322588	0.322588
64.8432	0.0315845	0.352494	0.342925	0.520765	0.600792	0.244128	0.34241	0.551546	0.320602	0.336234	0.336234	0.0665558	0.343116	0.294466	0.485349	0.571081	0.246231	0.328107	0.579923	0.301179	0.346625	0.346625
69.4972	0.0320476	0.35501	0.3469	0.537454	0.592169	0.245172	0.346729	0.547747	0.331858	0.35443	0.35443	0.0761337	0.349838	0.310801	0.492858	0.554618	0.244758	0.331481	0.586144	0.301999	0.372917	0.372917
74.4853	0.0402847	0.361243	0.367717	0.542655	0.590251	0.244721	0.354121	0.554928	0.343006	0.371965	0.371965	0.0931115	0.361513	0.329196	0.500129	0.5474	0.241955	0.334922	0.598513	0.306504	0.395104	0.395104
79.8313	0.0543994	0.372788	0.389712	0.540013	0.586634	0.250671	0.357963	0.568424	0.348875	0.381362	0.381362	0.107968	0.371843	0.350207	0.505996	0.548227	0.234344	0.336925	0.612863	0.313213	0.416217	0.416217
85.5611	0.0688181	0.389268	0.409156	0.537314	0.582917	0.259765	0.360003	0.584594	0.358274	0.385914	0.385914	0.130248	0.385833	0.374628	0.514616	0.546872	0.239745	0.336585	0.631604	0.322538	0.437316	0.437316
91.7021	0.0805644	0.404631	0.432725	0.532335	0.576697	0.263248	0.354892	0.600748	0.374892	0.388394	0.388394	0.155475	0.404522	0.401781	0.522783	0.545406	0.247917	0.330432	0.65162	0.339163	0.452974	0.452974
98.2839	0.0847588	0.413701	0.450865	0.523896	0.570034	0.260667	0.342838	0.612422	0.391792	0.393052	0.393052	0.174133	0.424287	0.427064	0.52395	0.541355	0.253877	0.31908	0.673859	0.354036	0.458633	0.458633
105.338	0.0875312	0.429233	0.475718	0.516571	0.556811	0.249297	0.333392	0.615449	0.402816	0.399298	0.399298	0.187768	0.448823	0.458861	0.519876	0.535402	0.249489	0.301972	0.688752	0.36627	0.461804	0.461804

## Sheet:  2d PLV MO-RSC DAY2
	Home	Home	Home	Home	Home	Home	Home	Home	Home	Home	Home	Encoding	Encoding	Encoding	Encoding	Encoding	Encoding	Encoding	Encoding	Encoding	Encoding	Encoding
3.07137	0.276171	0.473417	0.602557	0.692546	0.794715	0.683293	0.500384	0.720285	0.315802	0.578399	0.578399	0.352012	0.415948	0.640149	0.673325	0.806322	0.406141	0.592977	0.734252	0.314139	0.577612	0.577612
3.29181	0.292564	0.472635	0.613158	0.683616	0.774362	0.664831	0.519829	0.703663	0.325124	0.585392	0.585392	0.352481	0.441084	0.627398	0.662696	0.78943	0.414727	0.538483	0.70389	0.307597	0.594709	0.594709
3.52808	0.295484	0.467763	0.627147	0.676073	0.782986	0.645603	0.525103	0.687438	0.331266	0.578697	0.578697	0.349081	0.444626	0.614804	0.654851	0.799935	0.415913	0.503741	0.705265	0.31647	0.608189	0.608189
3.7813	0.295019	0.467326	0.622042	0.671463	0.798454	0.63728	0.529836	0.690855	0.339038	0.56326	0.56326	0.316262	0.426339	0.60301	0.637656	0.806972	0.422036	0.476591	0.699556	0.320242	0.623636	0.623636
4.0527	0.260347	0.474794	0.58577	0.658792	0.807637	0.627575	0.539026	0.682629	0.350791	0.562149	0.562149	0.276755	0.387043	0.581942	0.623399	0.802622	0.425774	0.459341	0.693963	0.325827	0.626736	0.626736
4.34358	0.202468	0.472934	0.528375	0.64274	0.812717	0.604161	0.561061	0.661175	0.350291	0.556872	0.556872	0.251303	0.348718	0.559365	0.610345	0.789035	0.448468	0.4487	0.681422	0.310001	0.605263	0.605263
4.65533	0.153919	0.48035	0.47219	0.619898	0.80722	0.599336	0.570071	0.648695	0.346594	0.549917	0.549917	0.219641	0.335679	0.528119	0.600621	0.780005	0.452235	0.451567	0.658817	0.307515	0.592361	0.592361
4.98946	0.123215	0.478814	0.46085	0.604192	0.793355	0.574618	0.573705	0.646669	0.336918	0.529593	0.529593	0.18222	0.3471	0.498245	0.614395	0.773439	0.464024	0.453287	0.636509	0.317191	0.572638	0.572638
5.34757	0.113618	0.474108	0.458391	0.589136	0.777267	0.550813	0.563812	0.63399	0.308459	0.50714	0.50714	0.159548	0.34931	0.468901	0.61767	0.762108	0.475776	0.455904	0.627161	0.332975	0.556603	0.556603
5.73138	0.106627	0.459156	0.443551	0.567312	0.773668	0.537518	0.548963	0.602716	0.261665	0.474575	0.474575	0.140105	0.322106	0.428252	0.621903	0.736123	0.475922	0.449889	0.621325	0.311786	0.523904	0.523904
6.14274	0.0990151	0.428558	0.425859	0.545583	0.77169	0.539219	0.526083	0.582857	0.189342	0.43752	0.43752	0.124466	0.29977	0.398421	0.628028	0.717739	0.497027	0.430459	0.622113	0.276191	0.478384	0.478384
6.58363	0.0954079	0.433435	0.422288	0.52727	0.756397	0.533875	0.489551	0.565453	0.136462	0.37416	0.37416	0.124416	0.305942	0.370319	0.63521	0.696412	0.540433	0.399167	0.613876	0.21729	0.432709	0.432709
7.05616	0.0944556	0.467024	0.433594	0.510592	0.741421	0.530508	0.449828	0.526339	0.160807	0.317857	0.317857	0.122837	0.3636	0.348108	0.637441	0.670432	0.576983	0.41458	0.60749	0.119924	0.371223	0.371223
7.5626	0.0986635	0.505681	0.414399	0.481771	0.732267	0.50983	0.430541	0.508868	0.195168	0.292154	0.292154	0.106966	0.444669	0.331361	0.661579	0.66292	0.583299	0.524373	0.587939	0.0686371	0.330281	0.330281
8.1054	0.0995443	0.528227	0.374439	0.473783	0.726548	0.484161	0.42869	0.522887	0.201205	0.296108	0.296108	0.0819296	0.535254	0.323807	0.661439	0.656786	0.566968	0.617465	0.57087	0.118463	0.324059	0.324059
8.68715	0.104807	0.525499	0.360395	0.483426	0.72923	0.471074	0.4199	0.544503	0.183907	0.327649	0.327649	0.0378392	0.586882	0.341708	0.63861	0.657123	0.5357	0.632773	0.576019	0.141729	0.342906	0.342906
9.31066	0.119396	0.522438	0.367969	0.497398	0.730684	0.465764	0.411581	0.568763	0.152712	0.351737	0.351737	0.0162261	0.590164	0.359038	0.61055	0.673076	0.515061	0.579747	0.59501	0.129573	0.389413	0.389413
9.97892	0.112958	0.531622	0.390416	0.505241	0.735493	0.446418	0.409668	0.598526	0.118156	0.376334	0.376334	0.0473109	0.567799	0.371301	0.564047	0.714149	0.494706	0.494999	0.617013	0.107093	0.416001	0.416001
10.6951	0.105163	0.534127	0.420664	0.502721	0.727737	0.410255	0.404999	0.623265	0.116398	0.400323	0.400323	0.0650765	0.530794	0.379578	0.519548	0.753767	0.487665	0.455901	0.648705	0.111616	0.424926	0.424926
11.4628	0.0962013	0.533184	0.418769	0.498704	0.723382	0.358772	0.408144	0.637001	0.122683	0.414637	0.414637	0.0684854	0.503511	0.394011	0.49172	0.780089	0.476383	0.477855	0.682232	0.125599	0.433195	0.433195
12.2855	0.0868899	0.515948	0.383879	0.485098	0.725389	0.302049	0.417153	0.631024	0.146068	0.419052	0.419052	0.0513825	0.495741	0.400734	0.477012	0.794337	0.453571	0.511212	0.691025	0.146052	0.437607	0.437607
13.1673	0.0837695	0.50838	0.340348	0.474231	0.728159	0.268243	0.420078	0.622313	0.16611	0.422617	0.422617	0.0299124	0.479696	0.399463	0.459027	0.791715	0.409197	0.507793	0.697894	0.166885	0.432313	0.432313
14.1123	0.0848558	0.505171	0.305821	0.464937	0.712917	0.257319	0.413497	0.60988	0.194736	0.422142	0.422142	0.0296646	0.451178	0.388471	0.434502	0.771798	0.353516	0.475875	0.701794	0.169209	0.4206	0.4206
15.1252	0.0705625	0.49431	0.264379	0.464865	0.696715	0.260245	0.406205	0.605478	0.210373	0.41903	0.41903	0.0536496	0.420515	0.375894	0.412375	0.741085	0.300898	0.441153	0.694568	0.177713	0.407052	0.407052
16.2108	0.0579088	0.479831	0.257062	0.467273	0.678212	0.278478	0.405138	0.608173	0.228331	0.422982	0.422982	0.0926968	0.408512	0.361971	0.403282	0.718006	0.282351	0.423315	0.673073	0.185021	0.403231	0.403231
17.3743	0.0506704	0.463454	0.256359	0.466034	0.670269	0.308618	0.389753	0.612484	0.236003	0.406556	0.406556	0.141925	0.39308	0.349925	0.400723	0.698065	0.279649	0.415243	0.661468	0.193881	0.400136	0.400136
18.6213	0.0562386	0.444762	0.260435	0.480713	0.666566	0.322658	0.376645	0.630623	0.243778	0.382272	0.382272	0.193085	0.374078	0.342281	0.398923	0.702612	0.285374	0.415989	0.657927	0.204555	0.408341	0.408341
19.9578	0.0577878	0.431181	0.255033	0.498206	0.662152	0.327777	0.375928	0.654382	0.246397	0.364339	0.364339	0.222877	0.35296	0.339537	0.413738	0.708407	0.30184	0.432545	0.667457	0.214168	0.425832	0.425832
21.3903	0.0524486	0.417988	0.260506	0.502352	0.644834	0.322425	0.371859	0.668059	0.247848	0.361489	0.361489	0.217074	0.355162	0.335955	0.423438	0.717835	0.308615	0.448363	0.68547	0.21084	0.434842	0.434842
22.9255	0.0378858	0.411142	0.260518	0.492277	0.637555	0.30653	0.376376	0.669772	0.236791	0.360072	0.360072	0.188903	0.360857	0.321781	0.434112	0.720024	0.307329	0.454367	0.698689	0.206046	0.425887	0.425887
24.571	0.0225591	0.403967	0.260567	0.48363	0.63409	0.300608	0.37636	0.652578	0.243037	0.352557	0.352557	0.141576	0.363911	0.302559	0.450239	0.704156	0.297978	0.450351	0.702371	0.206646	0.405233	0.405233
26.3345	0.0294332	0.392377	0.241513	0.472421	0.625561	0.301867	0.36505	0.637167	0.257051	0.345248	0.345248	0.0909674	0.356321	0.277148	0.456068	0.683058	0.299432	0.43676	0.688865	0.213992	0.382797	0.382797
28.2246	0.0364172	0.37973	0.215926	0.463967	0.621931	0.321755	0.355162	0.624338	0.266518	0.340785	0.340785	0.0671614	0.340032	0.258953	0.458178	0.650943	0.3009	0.413586	0.660931	0.219848	0.365628	0.365628
30.2504	0.0433014	0.373529	0.198815	0.467793	0.612281	0.329772	0.342229	0.621688	0.27734	0.337451	0.337451	0.0840473	0.33387	0.248013	0.459314	0.621271	0.302505	0.393498	0.629166	0.22676	0.354896	0.354896
32.4216	0.0495209	0.372623	0.200999	0.471861	0.60141	0.32873	0.331414	0.623848	0.302922	0.339179	0.339179	0.102481	0.328711	0.241799	0.455689	0.599219	0.298501	0.375853	0.60677	0.247519	0.341022	0.341022
34.7486	0.0485675	0.372512	0.189532	0.479088	0.592615	0.321031	0.321906	0.625506	0.329184	0.348825	0.348825	0.116604	0.316838	0.239716	0.450769	0.595769	0.291693	0.368632	0.593916	0.264521	0.334961	0.334961
37.2426	0.0436127	0.353101	0.186925	0.481049	0.588537	0.319985	0.310656	0.625413	0.345178	0.348826	0.348826	0.117223	0.309346	0.244394	0.432219	0.600227	0.291484	0.358854	0.585464	0.272743	0.331222	0.331222
39.9157	0.0434484	0.330064	0.18907	0.477109	0.584687	0.312085	0.312578	0.624426	0.351771	0.344737	0.344737	0.103847	0.297689	0.249964	0.415516	0.61174	0.289155	0.338289	0.582301	0.287184	0.324252	0.324252
42.7805	0.0468558	0.318722	0.20775	0.476723	0.582547	0.293487	0.316772	0.610776	0.347226	0.33946	0.33946	0.0825191	0.289904	0.257584	0.415337	0.625508	0.286851	0.335948	0.57894	0.304639	0.317883	0.317883
45.8511	0.0648906	0.311877	0.22659	0.478728	0.585475	0.278257	0.323275	0.592337	0.338573	0.33852	0.33852	0.0592967	0.290007	0.270988	0.428186	0.637132	0.284575	0.337126	0.580158	0.31501	0.305867	0.305867
49.1419	0.0778467	0.31677	0.261348	0.477808	0.590509	0.268659	0.331322	0.574689	0.320377	0.328424	0.328424	0.0503876	0.294166	0.285509	0.440656	0.647657	0.283178	0.340196	0.571628	0.320662	0.301176	0.301176
52.669	0.0698448	0.328275	0.290502	0.480406	0.594918	0.259846	0.336304	0.554421	0.310749	0.327703	0.327703	0.0509988	0.297705	0.301102	0.450403	0.640919	0.279231	0.340048	0.56082	0.320149	0.306318	0.306318
56.4493	0.0501579	0.337037	0.321082	0.491278	0.602925	0.251843	0.338636	0.544805	0.309938	0.325059	0.325059	0.0578475	0.304538	0.315248	0.453846	0.625847	0.267139	0.340779	0.559816	0.314981	0.317368	0.317368
60.5008	0.0347304	0.346344	0.340321	0.505549	0.609104	0.243166	0.34051	0.548712	0.314199	0.326865	0.326865	0.0560722	0.309811	0.327471	0.458705	0.613089	0.252559	0.331245	0.563092	0.31993	0.32625	0.32625
64.8432	0.0315845	0.352494	0.342925	0.520765	0.600792	0.244128	0.34241	0.551546	0.320602	0.336234	0.336234	0.0543866	0.318782	0.340687	0.465742	0.585911	0.249767	0.324798	0.567114	0.324799	0.342824	0.342824
69.4972	0.0320476	0.35501	0.3469	0.537454	0.592169	0.245172	0.346729	0.547747	0.331858	0.35443	0.35443	0.0541354	0.327115	0.355641	0.477835	0.567506	0.246847	0.321967	0.575518	0.324804	0.365244	0.365244
74.4853	0.0402847	0.361243	0.367717	0.542655	0.590251	0.244721	0.354121	0.554928	0.343006	0.371965	0.371965	0.0564011	0.338424	0.369242	0.489136	0.559067	0.240971	0.324045	0.587426	0.329345	0.392086	0.392086
79.8313	0.0543994	0.372788	0.389712	0.540013	0.586634	0.250671	0.357963	0.568424	0.348875	0.381362	0.381362	0.0713255	0.359862	0.388339	0.502232	0.556433	0.241682	0.327041	0.605759	0.33466	0.417457	0.417457
85.5611	0.0688181	0.389268	0.409156	0.537314	0.582917	0.259765	0.360003	0.584594	0.358274	0.385914	0.385914	0.0932083	0.382656	0.407406	0.507206	0.551744	0.243855	0.328852	0.622575	0.341684	0.437775	0.437775
91.7021	0.0805644	0.404631	0.432725	0.532335	0.576697	0.263248	0.354892	0.600748	0.374892	0.388394	0.388394	0.120058	0.40197	0.42821	0.50641	0.545053	0.244673	0.321566	0.643763	0.357285	0.45141	0.45141
98.2839	0.0847588	0.413701	0.450865	0.523896	0.570034	0.260667	0.342838	0.612422	0.391792	0.393052	0.393052	0.148817	0.424491	0.450662	0.504915	0.540091	0.245205	0.312188	0.665903	0.37104	0.458341	0.458341
105.338	0.0875312	0.429233	0.475718	0.516571	0.556811	0.249297	0.333392	0.615449	0.402816	0.399298	0.399298	0.173946	0.447509	0.473732	0.500689	0.536455	0.24573	0.300568	0.686264	0.383672	0.460255	0.460255

## Sheet:  2d PLV MO-RSC DAY3
	Home	Home	Home	Home	Home	Home	Home	Home	Home	Home	Home	Encoding	Encoding	Encoding	Encoding	Encoding	Encoding	Encoding	Encoding	Encoding	Encoding	Encoding
3.07137	0.276171	0.473417	0.602557	0.692546	0.794715	0.683293	0.500384	0.720285	0.315802	0.578399	0.578399	0.454414	0.385582	0.571192	0.711384	0.824675	0.426137	0.636355	0.716872	0.291961	0.660134	0.660134
3.29181	0.292564	0.472635	0.613158	0.683616	0.774362	0.664831	0.519829	0.703663	0.325124	0.585392	0.585392	0.450999	0.385488	0.56396	0.70147	0.833879	0.42189	0.614013	0.728596	0.305189	0.662062	0.662062
3.52808	0.295484	0.467763	0.627147	0.676073	0.782986	0.645603	0.525103	0.687438	0.331266	0.578697	0.578697	0.429995	0.375342	0.554958	0.669142	0.815479	0.411582	0.594252	0.722435	0.319548	0.642108	0.642108
3.7813	0.295019	0.467326	0.622042	0.671463	0.798454	0.63728	0.529836	0.690855	0.339038	0.56326	0.56326	0.42177	0.384826	0.544111	0.659433	0.803106	0.398802	0.55622	0.701045	0.343614	0.618142	0.618142
4.0527	0.260347	0.474794	0.58577	0.658792	0.807637	0.627575	0.539026	0.682629	0.350791	0.562149	0.562149	0.434232	0.381919	0.527862	0.660825	0.807185	0.402022	0.534589	0.687551	0.368459	0.60461	0.60461
4.34358	0.202468	0.472934	0.528375	0.64274	0.812717	0.604161	0.561061	0.661175	0.350291	0.556872	0.556872	0.429007	0.384005	0.525135	0.641402	0.7972	0.419374	0.523192	0.68642	0.373893	0.577649	0.577649
4.65533	0.153919	0.48035	0.47219	0.619898	0.80722	0.599336	0.570071	0.648695	0.346594	0.549917	0.549917	0.416191	0.368064	0.500727	0.632997	0.785822	0.422326	0.520772	0.665463	0.37292	0.570077	0.570077
4.98946	0.123215	0.478814	0.46085	0.604192	0.793355	0.574618	0.573705	0.646669	0.336918	0.529593	0.529593	0.384988	0.348298	0.465427	0.620356	0.773576	0.415903	0.508749	0.630168	0.357333	0.568761	0.568761
5.34757	0.113618	0.474108	0.458391	0.589136	0.777267	0.550813	0.563812	0.63399	0.308459	0.50714	0.50714	0.347983	0.317119	0.453126	0.612319	0.770389	0.428336	0.48843	0.609683	0.347973	0.554813	0.554813
5.73138	0.106627	0.459156	0.443551	0.567312	0.773668	0.537518	0.548963	0.602716	0.261665	0.474575	0.474575	0.32392	0.305951	0.436971	0.605993	0.759629	0.422041	0.451823	0.603228	0.325593	0.534339	0.534339
6.14274	0.0990151	0.428558	0.425859	0.545583	0.77169	0.539219	0.526083	0.582857	0.189342	0.43752	0.43752	0.293737	0.308855	0.422126	0.610502	0.736659	0.443625	0.411424	0.609051	0.268052	0.509781	0.509781
6.58363	0.0954079	0.433435	0.422288	0.52727	0.756397	0.533875	0.489551	0.565453	0.136462	0.37416	0.37416	0.272414	0.31869	0.404907	0.620861	0.722712	0.502407	0.399813	0.608792	0.188662	0.474749	0.474749
7.05616	0.0944556	0.467024	0.433594	0.510592	0.741421	0.530508	0.449828	0.526339	0.160807	0.317857	0.317857	0.237968	0.357314	0.383124	0.641546	0.715659	0.541831	0.4233	0.601406	0.10001	0.416779	0.416779
7.5626	0.0986635	0.505681	0.414399	0.481771	0.732267	0.50983	0.430541	0.508868	0.195168	0.292154	0.292154	0.186157	0.434365	0.36413	0.648142	0.698074	0.551392	0.478629	0.600322	0.106286	0.353938	0.353938
8.1054	0.0995443	0.528227	0.374439	0.473783	0.726548	0.484161	0.42869	0.522887	0.201205	0.296108	0.296108	0.145591	0.510158	0.354573	0.641236	0.692611	0.53474	0.534339	0.611195	0.164892	0.316136	0.316136
8.68715	0.104807	0.525499	0.360395	0.483426	0.72923	0.471074	0.4199	0.544503	0.183907	0.327649	0.327649	0.104927	0.542242	0.361058	0.63165	0.687244	0.524882	0.553615	0.609254	0.179177	0.324093	0.324093
9.31066	0.119396	0.522438	0.367969	0.497398	0.730684	0.465764	0.411581	0.568763	0.152712	0.351737	0.351737	0.0645756	0.538902	0.37539	0.602818	0.696297	0.523482	0.528923	0.605849	0.164031	0.34441	0.34441
9.97892	0.112958	0.531622	0.390416	0.505241	0.735493	0.446418	0.409668	0.598526	0.118156	0.376334	0.376334	0.0427658	0.51696	0.380578	0.565547	0.722911	0.522643	0.469653	0.624462	0.121978	0.364558	0.364558
10.6951	0.105163	0.534127	0.420664	0.502721	0.727737	0.410255	0.404999	0.623265	0.116398	0.400323	0.400323	0.0402441	0.504549	0.380531	0.541767	0.759537	0.513033	0.444057	0.658333	0.083945	0.389395	0.389395
11.4628	0.0962013	0.533184	0.418769	0.498704	0.723382	0.358772	0.408144	0.637001	0.122683	0.414637	0.414637	0.0550051	0.511338	0.38312	0.51255	0.78528	0.487081	0.466695	0.691724	0.0767953	0.402431	0.402431
12.2855	0.0868899	0.515948	0.383879	0.485098	0.725389	0.302049	0.417153	0.631024	0.146068	0.419052	0.419052	0.0712321	0.513099	0.383544	0.491219	0.79691	0.436779	0.490802	0.7173	0.0955577	0.410035	0.410035
13.1673	0.0837695	0.50838	0.340348	0.474231	0.728159	0.268243	0.420078	0.622313	0.16611	0.422617	0.422617	0.0875856	0.49209	0.383179	0.460887	0.791058	0.369731	0.488924	0.725525	0.119784	0.424296	0.424296
14.1123	0.0848558	0.505171	0.305821	0.464937	0.712917	0.257319	0.413497	0.60988	0.194736	0.422142	0.422142	0.0892645	0.470351	0.384777	0.434067	0.785986	0.314674	0.46653	0.717483	0.133903	0.436853	0.436853
15.1252	0.0705625	0.49431	0.264379	0.464865	0.696715	0.260245	0.406205	0.605478	0.210373	0.41903	0.41903	0.10433	0.446066	0.391061	0.417776	0.770429	0.27889	0.434159	0.70079	0.133708	0.439305	0.439305
16.2108	0.0579088	0.479831	0.257062	0.467273	0.678212	0.278478	0.405138	0.608173	0.228331	0.422982	0.422982	0.124912	0.428475	0.39005	0.420586	0.7437	0.268685	0.406132	0.685598	0.143688	0.440138	0.440138
17.3743	0.0506704	0.463454	0.256359	0.466034	0.670269	0.308618	0.389753	0.612484	0.236003	0.406556	0.406556	0.14843	0.419276	0.383503	0.421397	0.726044	0.26483	0.388772	0.67228	0.154466	0.448163	0.448163
18.6213	0.0562386	0.444762	0.260435	0.480713	0.666566	0.322658	0.376645	0.630623	0.243778	0.382272	0.382272	0.173707	0.411055	0.364934	0.428199	0.716143	0.266632	0.39348	0.672939	0.150299	0.455999	0.455999
19.9578	0.0577878	0.431181	0.255033	0.498206	0.662152	0.327777	0.375928	0.654382	0.246397	0.364339	0.364339	0.188557	0.407737	0.346684	0.436183	0.718979	0.272798	0.415955	0.687238	0.150433	0.45175	0.45175
21.3903	0.0524486	0.417988	0.260506	0.502352	0.644834	0.322425	0.371859	0.668059	0.247848	0.361489	0.361489	0.188306	0.400197	0.321743	0.443198	0.729563	0.28183	0.438872	0.705576	0.154962	0.442551	0.442551
22.9255	0.0378858	0.411142	0.260518	0.492277	0.637555	0.30653	0.376376	0.669772	0.236791	0.360072	0.360072	0.162245	0.393985	0.299258	0.451948	0.733192	0.286146	0.44811	0.711358	0.17137	0.415011	0.415011
24.571	0.0225591	0.403967	0.260567	0.48363	0.63409	0.300608	0.37636	0.652578	0.243037	0.352557	0.352557	0.123786	0.382116	0.27993	0.46549	0.725751	0.30003	0.435297	0.714165	0.182968	0.382867	0.382867
26.3345	0.0294332	0.392377	0.241513	0.472421	0.625561	0.301867	0.36505	0.637167	0.257051	0.345248	0.345248	0.082288	0.366757	0.267788	0.474638	0.702759	0.298228	0.413503	0.69929	0.186575	0.36572	0.36572
28.2246	0.0364172	0.37973	0.215926	0.463967	0.621931	0.321755	0.355162	0.624338	0.266518	0.340785	0.340785	0.0687603	0.350269	0.257047	0.486325	0.670368	0.293915	0.388084	0.666319	0.18899	0.355649	0.355649
30.2504	0.0433014	0.373529	0.198815	0.467793	0.612281	0.329772	0.342229	0.621688	0.27734	0.337451	0.337451	0.0796871	0.345206	0.251397	0.488247	0.638167	0.295099	0.370182	0.635541	0.200436	0.340359	0.340359
32.4216	0.0495209	0.372623	0.200999	0.471861	0.60141	0.32873	0.331414	0.623848	0.302922	0.339179	0.339179	0.0853239	0.353619	0.247647	0.485473	0.608274	0.288834	0.356218	0.613469	0.221579	0.328555	0.328555
34.7486	0.0485675	0.372512	0.189532	0.479088	0.592615	0.321031	0.321906	0.625506	0.329184	0.348825	0.348825	0.0782426	0.358638	0.246686	0.480164	0.59783	0.288824	0.345377	0.602758	0.245383	0.31971	0.31971
37.2426	0.0436127	0.353101	0.186925	0.481049	0.588537	0.319985	0.310656	0.625413	0.345178	0.348826	0.348826	0.0713035	0.354245	0.254658	0.475771	0.601767	0.289559	0.331322	0.597616	0.265156	0.32185	0.32185
39.9157	0.0434484	0.330064	0.18907	0.477109	0.584687	0.312085	0.312578	0.624426	0.351771	0.344737	0.344737	0.0643788	0.342502	0.270331	0.468665	0.612275	0.294846	0.31902	0.587894	0.278667	0.320756	0.320756
42.7805	0.0468558	0.318722	0.20775	0.476723	0.582547	0.293487	0.316772	0.610776	0.347226	0.33946	0.33946	0.0581556	0.332108	0.281068	0.457148	0.618522	0.290987	0.314424	0.580828	0.295077	0.319475	0.319475
45.8511	0.0648906	0.311877	0.22659	0.478728	0.585475	0.278257	0.323275	0.592337	0.338573	0.33852	0.33852	0.0530024	0.329126	0.289475	0.448795	0.624425	0.291592	0.321551	0.575738	0.308914	0.322134	0.322134
49.1419	0.0778467	0.31677	0.261348	0.477808	0.590509	0.268659	0.331322	0.574689	0.320377	0.328424	0.328424	0.0462212	0.333138	0.299701	0.44899	0.634379	0.288975	0.335045	0.574768	0.309387	0.32267	0.32267
52.669	0.0698448	0.328275	0.290502	0.480406	0.594918	0.259846	0.336304	0.554421	0.310749	0.327703	0.327703	0.048101	0.334514	0.314486	0.447062	0.63247	0.277016	0.341348	0.572198	0.30826	0.32053	0.32053
56.4493	0.0501579	0.337037	0.321082	0.491278	0.602925	0.251843	0.338636	0.544805	0.309938	0.325059	0.325059	0.0501301	0.337626	0.332079	0.456187	0.621471	0.26396	0.335559	0.567084	0.299594	0.326542	0.326542
60.5008	0.0347304	0.346344	0.340321	0.505549	0.609104	0.243166	0.34051	0.548712	0.314199	0.326865	0.326865	0.0511273	0.341076	0.348729	0.463043	0.608728	0.254021	0.328283	0.573602	0.294398	0.3427	0.3427
64.8432	0.0315845	0.352494	0.342925	0.520765	0.600792	0.244128	0.34241	0.551546	0.320602	0.336234	0.336234	0.0498912	0.351236	0.362197	0.472442	0.598845	0.238181	0.32585	0.58483	0.290096	0.362481	0.362481
69.4972	0.0320476	0.35501	0.3469	0.537454	0.592169	0.245172	0.346729	0.547747	0.331858	0.35443	0.35443	0.050199	0.364237	0.381114	0.482358	0.591874	0.225047	0.329928	0.588699	0.290607	0.38525	0.38525
74.4853	0.0402847	0.361243	0.367717	0.542655	0.590251	0.244721	0.354121	0.554928	0.343006	0.371965	0.371965	0.055798	0.381321	0.406486	0.488363	0.58647	0.217861	0.329525	0.601334	0.2937	0.405359	0.405359
79.8313	0.0543994	0.372788	0.389712	0.540013	0.586634	0.250671	0.357963	0.568424	0.348875	0.381362	0.381362	0.075839	0.399929	0.43809	0.494538	0.579341	0.217043	0.330169	0.61695	0.297591	0.423185	0.423185
85.5611	0.0688181	0.389268	0.409156	0.537314	0.582917	0.259765	0.360003	0.584594	0.358274	0.385914	0.385914	0.0999857	0.420169	0.469129	0.504511	0.568906	0.222565	0.332141	0.631004	0.307133	0.434587	0.434587
91.7021	0.0805644	0.404631	0.432725	0.532335	0.576697	0.263248	0.354892	0.600748	0.374892	0.388394	0.388394	0.119895	0.440582	0.499993	0.51125	0.563878	0.234063	0.336834	0.64529	0.324352	0.442676	0.442676
98.2839	0.0847588	0.413701	0.450865	0.523896	0.570034	0.260667	0.342838	0.612422	0.391792	0.393052	0.393052	0.138953	0.464835	0.529819	0.512592	0.563808	0.242463	0.332353	0.665936	0.335625	0.446456	0.446456
105.338	0.0875312	0.429233	0.475718	0.516571	0.556811	0.249297	0.333392	0.615449	0.402816	0.399298	0.399298	0.15971	0.491874	0.559973	0.515868	0.562777	0.245791	0.319387	0.677988	0.342206	0.450207	0.450207

## Sheet:  2d PLV MO-RSC DAY4
	Home	Home	Home	Home	Home	Home	Home	Home	Home	Home	Home	Encoding	Encoding	Encoding	Encoding	Encoding	Encoding	Encoding	Encoding	Encoding	Encoding	Encoding
3.07137	0.276171	0.473417	0.602557	0.692546	0.794715	0.683293	0.500384	0.720285	0.315802	0.578399	0.578399	0.219264	0.485601	0.487386	0.723686	0.852538	0.43735	0.503998	0.724493	0.289948	0.652991	0.652991
3.29181	0.292564	0.472635	0.613158	0.683616	0.774362	0.664831	0.519829	0.703663	0.325124	0.585392	0.585392	0.23633	0.494177	0.448174	0.712059	0.841719	0.449965	0.501281	0.734814	0.330289	0.671155	0.671155
3.52808	0.295484	0.467763	0.627147	0.676073	0.782986	0.645603	0.525103	0.687438	0.331266	0.578697	0.578697	0.241177	0.479416	0.41605	0.69461	0.837062	0.446875	0.494956	0.739433	0.339245	0.682707	0.682707
3.7813	0.295019	0.467326	0.622042	0.671463	0.798454	0.63728	0.529836	0.690855	0.339038	0.56326	0.56326	0.226504	0.477279	0.390687	0.676602	0.835329	0.456136	0.472589	0.744539	0.329153	0.68043	0.68043
4.0527	0.260347	0.474794	0.58577	0.658792	0.807637	0.627575	0.539026	0.682629	0.350791	0.562149	0.562149	0.226921	0.475291	0.378534	0.653455	0.817432	0.469185	0.474755	0.745595	0.33454	0.668204	0.668204
4.34358	0.202468	0.472934	0.528375	0.64274	0.812717	0.604161	0.561061	0.661175	0.350291	0.556872	0.556872	0.221353	0.463885	0.363523	0.647066	0.800199	0.480611	0.47904	0.73336	0.314613	0.641115	0.641115
4.65533	0.153919	0.48035	0.47219	0.619898	0.80722	0.599336	0.570071	0.648695	0.346594	0.549917	0.549917	0.198721	0.437111	0.351714	0.652739	0.778284	0.472429	0.471652	0.726997	0.285037	0.616948	0.616948
4.98946	0.123215	0.478814	0.46085	0.604192	0.793355	0.574618	0.573705	0.646669	0.336918	0.529593	0.529593	0.196018	0.409716	0.340149	0.665167	0.757169	0.500853	0.467823	0.726516	0.256241	0.602368	0.602368
5.34757	0.113618	0.474108	0.458391	0.589136	0.777267	0.550813	0.563812	0.63399	0.308459	0.50714	0.50714	0.21148	0.402453	0.32395	0.656592	0.761223	0.51235	0.457093	0.713503	0.226702	0.592675	0.592675
5.73138	0.106627	0.459156	0.443551	0.567312	0.773668	0.537518	0.548963	0.602716	0.261665	0.474575	0.474575	0.211961	0.394699	0.309644	0.631752	0.751361	0.517429	0.441714	0.706271	0.178613	0.591134	0.591134
6.14274	0.0990151	0.428558	0.425859	0.545583	0.77169	0.539219	0.526083	0.582857	0.189342	0.43752	0.43752	0.194489	0.387512	0.301015	0.628172	0.723668	0.530331	0.430426	0.686081	0.12415	0.591895	0.591895
6.58363	0.0954079	0.433435	0.422288	0.52727	0.756397	0.533875	0.489551	0.565453	0.136462	0.37416	0.37416	0.174949	0.393982	0.303045	0.646429	0.711025	0.54277	0.429592	0.655777	0.116577	0.545759	0.545759
7.05616	0.0944556	0.467024	0.433594	0.510592	0.741421	0.530508	0.449828	0.526339	0.160807	0.317857	0.317857	0.153928	0.434484	0.297618	0.680596	0.70158	0.547755	0.445052	0.62806	0.205948	0.47591	0.47591
7.5626	0.0986635	0.505681	0.414399	0.481771	0.732267	0.50983	0.430541	0.508868	0.195168	0.292154	0.292154	0.125252	0.505631	0.287508	0.703838	0.696418	0.559794	0.476117	0.599419	0.262382	0.413939	0.413939
8.1054	0.0995443	0.528227	0.374439	0.473783	0.726548	0.484161	0.42869	0.522887	0.201205	0.296108	0.296108	0.0861868	0.59309	0.277053	0.695146	0.69361	0.557417	0.514082	0.57885	0.27113	0.391947	0.391947
8.68715	0.104807	0.525499	0.360395	0.483426	0.72923	0.471074	0.4199	0.544503	0.183907	0.327649	0.327649	0.0600498	0.624873	0.271442	0.661779	0.699948	0.554022	0.507679	0.585833	0.233151	0.398638	0.398638
9.31066	0.119396	0.522438	0.367969	0.497398	0.730684	0.465764	0.411581	0.568763	0.152712	0.351737	0.351737	0.0416057	0.614109	0.268969	0.624856	0.738888	0.559164	0.476574	0.606978	0.16655	0.429801	0.429801
9.97892	0.112958	0.531622	0.390416	0.505241	0.735493	0.446418	0.409668	0.598526	0.118156	0.376334	0.376334	0.0422729	0.599939	0.261811	0.580168	0.765306	0.555293	0.450073	0.631638	0.119023	0.47701	0.47701
10.6951	0.105163	0.534127	0.420664	0.502721	0.727737	0.410255	0.404999	0.623265	0.116398	0.400323	0.400323	0.0338871	0.58262	0.258505	0.531819	0.778724	0.552486	0.445891	0.653703	0.103704	0.524877	0.524877
11.4628	0.0962013	0.533184	0.418769	0.498704	0.723382	0.358772	0.408144	0.637001	0.122683	0.414637	0.414637	0.01555	0.574588	0.265709	0.484323	0.795649	0.522907	0.46317	0.674493	0.109117	0.551266	0.551266
12.2855	0.0868899	0.515948	0.383879	0.485098	0.725389	0.302049	0.417153	0.631024	0.146068	0.419052	0.419052	0.0187855	0.561936	0.278259	0.455228	0.804415	0.473056	0.471516	0.692091	0.118182	0.553272	0.553272
13.1673	0.0837695	0.50838	0.340348	0.474231	0.728159	0.268243	0.420078	0.622313	0.16611	0.422617	0.422617	0.0380491	0.537492	0.287425	0.433485	0.799602	0.426349	0.46341	0.690001	0.134054	0.542819	0.542819
14.1123	0.0848558	0.505171	0.305821	0.464937	0.712917	0.257319	0.413497	0.60988	0.194736	0.422142	0.422142	0.0484832	0.510492	0.294392	0.409503	0.790411	0.375353	0.442544	0.675582	0.159766	0.508806	0.508806
15.1252	0.0705625	0.49431	0.264379	0.464865	0.696715	0.260245	0.406205	0.605478	0.210373	0.41903	0.41903	0.0673494	0.474774	0.301211	0.391963	0.770971	0.323043	0.432273	0.683715	0.164661	0.472256	0.472256
16.2108	0.0579088	0.479831	0.257062	0.467273	0.678212	0.278478	0.405138	0.608173	0.228331	0.422982	0.422982	0.0888519	0.454052	0.306389	0.376512	0.755684	0.293661	0.431562	0.692228	0.167201	0.45931	0.45931
17.3743	0.0506704	0.463454	0.256359	0.466034	0.670269	0.308618	0.389753	0.612484	0.236003	0.406556	0.406556	0.124614	0.440715	0.30439	0.387642	0.747346	0.295413	0.426679	0.695982	0.170361	0.462535	0.462535
18.6213	0.0562386	0.444762	0.260435	0.480713	0.666566	0.322658	0.376645	0.630623	0.243778	0.382272	0.382272	0.180516	0.431984	0.298251	0.409353	0.742257	0.3119	0.433953	0.704113	0.178879	0.469851	0.469851
19.9578	0.0577878	0.431181	0.255033	0.498206	0.662152	0.327777	0.375928	0.654382	0.246397	0.364339	0.364339	0.211118	0.428621	0.281369	0.441697	0.746511	0.330471	0.447207	0.722539	0.17777	0.469258	0.469258
21.3903	0.0524486	0.417988	0.260506	0.502352	0.644834	0.322425	0.371859	0.668059	0.247848	0.361489	0.361489	0.215173	0.429641	0.260467	0.449697	0.748591	0.353049	0.463695	0.742187	0.176701	0.460904	0.460904
22.9255	0.0378858	0.411142	0.260518	0.492277	0.637555	0.30653	0.376376	0.669772	0.236791	0.360072	0.360072	0.186826	0.432441	0.241864	0.455766	0.74267	0.371626	0.473111	0.740051	0.171894	0.449441	0.449441
24.571	0.0225591	0.403967	0.260567	0.48363	0.63409	0.300608	0.37636	0.652578	0.243037	0.352557	0.352557	0.143449	0.425138	0.225869	0.45332	0.724862	0.379449	0.466255	0.743707	0.17278	0.429645	0.429645
26.3345	0.0294332	0.392377	0.241513	0.472421	0.625561	0.301867	0.36505	0.637167	0.257051	0.345248	0.345248	0.105878	0.398223	0.217268	0.454349	0.697068	0.374874	0.44952	0.73627	0.188029	0.4031	0.4031
28.2246	0.0364172	0.37973	0.215926	0.463967	0.621931	0.321755	0.355162	0.624338	0.266518	0.340785	0.340785	0.0903016	0.380811	0.214108	0.443568	0.667075	0.364444	0.422378	0.713072	0.20928	0.388856	0.388856
30.2504	0.0433014	0.373529	0.198815	0.467793	0.612281	0.329772	0.342229	0.621688	0.27734	0.337451	0.337451	0.107913	0.369888	0.211533	0.444321	0.648147	0.344495	0.39682	0.67282	0.224379	0.374471	0.374471
32.4216	0.0495209	0.372623	0.200999	0.471861	0.60141	0.32873	0.331414	0.623848	0.302922	0.339179	0.339179	0.123254	0.368055	0.216602	0.455984	0.638126	0.330505	0.371545	0.660168	0.236659	0.354556	0.354556
34.7486	0.0485675	0.372512	0.189532	0.479088	0.592615	0.321031	0.321906	0.625506	0.329184	0.348825	0.348825	0.120771	0.368723	0.220231	0.464956	0.63488	0.327753	0.354521	0.661412	0.250589	0.341183	0.341183
37.2426	0.0436127	0.353101	0.186925	0.481049	0.588537	0.319985	0.310656	0.625413	0.345178	0.348826	0.348826	0.110766	0.365561	0.212578	0.471953	0.635578	0.321526	0.345155	0.663028	0.268307	0.328405	0.328405
39.9157	0.0434484	0.330064	0.18907	0.477109	0.584687	0.312085	0.312578	0.624426	0.351771	0.344737	0.344737	0.0987795	0.351686	0.208603	0.465336	0.636806	0.318983	0.339986	0.660269	0.283593	0.313951	0.313951
42.7805	0.0468558	0.318722	0.20775	0.476723	0.582547	0.293487	0.316772	0.610776	0.347226	0.33946	0.33946	0.0924779	0.333462	0.212026	0.448719	0.631801	0.311917	0.328512	0.652021	0.284212	0.301366	0.301366
45.8511	0.0648906	0.311877	0.22659	0.478728	0.585475	0.278257	0.323275	0.592337	0.338573	0.33852	0.33852	0.0817367	0.315873	0.217531	0.449916	0.627912	0.304831	0.315575	0.637388	0.281494	0.298437	0.298437
49.1419	0.0778467	0.31677	0.261348	0.477808	0.590509	0.268659	0.331322	0.574689	0.320377	0.328424	0.328424	0.0706761	0.313141	0.22674	0.458696	0.620998	0.298234	0.308057	0.620588	0.277694	0.296868	0.296868
52.669	0.0698448	0.328275	0.290502	0.480406	0.594918	0.259846	0.336304	0.554421	0.310749	0.327703	0.327703	0.0590301	0.320602	0.239998	0.465819	0.614673	0.295236	0.299272	0.607083	0.273807	0.298363	0.298363
56.4493	0.0501579	0.337037	0.321082	0.491278	0.602925	0.251843	0.338636	0.544805	0.309938	0.325059	0.325059	0.0460594	0.329257	0.252196	0.464626	0.608276	0.285035	0.29615	0.613279	0.270566	0.301784	0.301784
60.5008	0.0347304	0.346344	0.340321	0.505549	0.609104	0.243166	0.34051	0.548712	0.314199	0.326865	0.326865	0.0388846	0.335094	0.259529	0.471925	0.591237	0.273403	0.29232	0.62236	0.270783	0.315131	0.315131
64.8432	0.0315845	0.352494	0.342925	0.520765	0.600792	0.244128	0.34241	0.551546	0.320602	0.336234	0.336234	0.0323945	0.348735	0.26971	0.475189	0.581746	0.260857	0.29599	0.633417	0.269532	0.333343	0.333343
69.4972	0.0320476	0.35501	0.3469	0.537454	0.592169	0.245172	0.346729	0.547747	0.331858	0.35443	0.35443	0.0262768	0.359561	0.288223	0.480362	0.569423	0.257008	0.299983	0.63743	0.275354	0.352436	0.352436
74.4853	0.0402847	0.361243	0.367717	0.542655	0.590251	0.244721	0.354121	0.554928	0.343006	0.371965	0.371965	0.0351155	0.375072	0.312507	0.490431	0.557275	0.24935	0.304156	0.646327	0.282638	0.377739	0.377739
79.8313	0.0543994	0.372788	0.389712	0.540013	0.586634	0.250671	0.357963	0.568424	0.348875	0.381362	0.381362	0.0547129	0.388625	0.342355	0.502761	0.547421	0.24823	0.308235	0.660238	0.293661	0.401529	0.401529
85.5611	0.0688181	0.389268	0.409156	0.537314	0.582917	0.259765	0.360003	0.584594	0.358274	0.385914	0.385914	0.0796561	0.403372	0.37688	0.508832	0.549415	0.252469	0.309898	0.674168	0.308038	0.417923	0.417923
91.7021	0.0805644	0.404631	0.432725	0.532335	0.576697	0.263248	0.354892	0.600748	0.374892	0.388394	0.388394	0.104533	0.424316	0.412151	0.508268	0.543307	0.255358	0.305963	0.692477	0.323843	0.427714	0.427714
98.2839	0.0847588	0.413701	0.450865	0.523896	0.570034	0.260667	0.342838	0.612422	0.391792	0.393052	0.393052	0.119574	0.447046	0.44598	0.508576	0.539974	0.256151	0.302905	0.711784	0.337466	0.434191	0.434191
105.338	0.0875312	0.429233	0.475718	0.516571	0.556811	0.249297	0.333392	0.615449	0.402816	0.399298	0.399298	0.140035	0.477564	0.478073	0.506332	0.531165	0.250796	0.294243	0.728133	0.34829	0.439657	0.439657

[truncated: 17 more sheets:  2d PLV MO-RSC RECALL,  2d PLVRSC-VIS DAY1,  2d PLVRSC-VIS DAY2,  2d PLVRSC-VIS DAY3,  2d PLVRSC-VIS DAY4,  2d PLVRSC-VIS RECALL,  2d PLVVIS-MO DAY1,  2d PLVVIS-MO DAY2,  2d PLVVIS-MO DAY3,  2d PLVVIS-MO DAY4,  2d PLVVIS-MO RECALL,  2ePow intact vs lesion day1,  2ePow intact vs lesion Home,  2ePow intact vs lesion Recall,  2f PLV intact vs lesion Day1,  2f PLV intact vs lesion Home,  2f PLV intact vs lesion Recall]
