# Supplementary material for: Acquiring new memories in neocortex of hippocampal-lesioned mice
Source: Nat Commun. 2022 Mar 24;13:1601. doi: 10.1038/s41467-022-29208-5 (PMC8948206; doi:10.1038/s41467-022-29208-5)
Supplement: Supplementary file 6 — Source Data [file 41467_2022_29208_MOESM6_ESM.zip › Source data/Supplementary Figure 3.xlsx]

## Sheet: 3c HPC intact HIGH GAMMA
MHome	MDAY1	MDAY2	MDAY3	MDAY4	MRecall	RHome	RDAY1	RDAY2	RDAY3	RDAY4	RRecall	Home	DAY1	DAY2	DAY3	DAY4	Recall
1.07609	9.90853	8.86809	6.18404	5.36197	20.5402	0.830161	1.2895	1.18849	0.944868	2.03899	3.03019	1.28991	1.03129	1.26182	1.16019	0.656587	1.19051
1.11784	9.45597	9.12185	6.15655	5.54427	20.5139	1.02023	1.55922	1.83607	1.18432	1.2472	1.68005	1.48923	0.870997	0.857213	1.10603	0.90298	1.1691
2.32874	5.15326	3.76711	1.31414	3.17518	5.49481	2.5014	9.3913	9.41711	2.69531	4.65313	18.2321	1.95808	4.17214	3.22045	1.35625	3.0088	4.33965
9.83478	23.1267	11.1101	11.7214	11.702	24.3019	1.22408	1.88373	2.92688	2.54875	2.59328	3.49146	0	4.05084	4.24461	1.83734	1.88826	5.47773
2.21941	10.1754	6.47217	6.63378	6.87405	7.89871	1.33165	3.35509	2.64688	2.005	2.54837	4.86201	1.70731	1.08669	1.18403	1.06015	0.951679	1.47384
3.39844	3.82818	3.94006	4.93478	5.15796	7.45284	4.97157	3.53151	2.13904	2.73077	2.12707	4.26454	0.932096	1.66273	1.42637	1.33476	1.5255	1.61349
22.5108	32.5315	31.9889	22.5204	20.4298	40.3528	2.58756	2.16515	2.09704	2.24092	2.07775	4.59625	1.52992	0.976611	1.69623	1.47605	1.06198	1.11654
0.742639	16.8771	12.7542	5.66416	8.90673	15.7601	2.52458	3.08754	2.55558	1.26216	2.17107	3.42672	2.21412	1.18881	1.82792	1.1747	1.14273	1.16622
0.686835	12.0458	7.361	4.49543	6.28122	9.19225	1.9758	6.21469	2.80365	2.89411	3.82772	7.65794	2.81819	1.52587	1.28303	0.89442	0.987069	1.94609
1.18746	8.43952	7.31104	6.23356	5.5915	7.94962	1.26848	13.8736	13.184	15.3285	4.79958	20.9867	1.37326	1.90454	1.80355	1.4057	1.30839	1.65701
4.52955	6.19413	1.92106	2.07288	1.7292	8.18872	16.8	21.0207	6.0648	5.0384	5.32794	24.2243	0.696189	2.00907	3.74512	3.99828	2.22409	2.30117
1.65222	9.1721	10.5481	6.74389	5.85507	55.6645	2.44294	11.6632	8.54842	7.70896	7.4203	58.3615	2.07673	4.35245	6.27453	4.75675	4.19194	34.8875
6.23052	0.941314	11.2989	1.61182	1.68997	1.36718	6.05364	1.17734	12.5812	2.00626	1.68367	2.13507	1.13895	2.6438	2.61802	1.14219	0.807418	1.51804
1.15063	1.13851	7.82697	2.97659	6.03447	30.8195	8.96499	2.01793	2.32859	2.997	3.88505	16.9578	2.0097	1.34882	7.0827	4.30523	8.25537	38.4199
1.84636	42.7934	41.3641	30.8706	7.77686	56.1148	18.2984	30.5136	16.6902	21.9873	8.61102	12.294	1.5909	57.1738	51.704	31.0635	7.16152	62.8945
26.7473	63.1028	45.7479	48.13	16.812	24.4365	1.56138	1.58412	1.66544	1.77781	1.77928	1.76886	13.0744	19.0193	12.7087	14.2165	16.3323	15.6435
0.858008	4.40237	5.60791	5.02357	2.32225	17.3205	11.8048	71.8109	81.2154	52.4034	9.35587	73.6198	4.72815	34.5539	44.6089	27.9276	4.70091	37.0592
3.04744	28.8892	22.0329	29.6334	4.30454	39.9894	4.95737	12.1624	10.2395	9.32967	1.72135	12.6987	2.35022	1.41522	1.79207	2.5085	1.47375	4.39629
1.94442	2.01087	4.08964	2.23542	1.86901	2.41053	3.72017	43.5043	34.2144	19.0278	21.0628	53.803	2.7257	2.43191	3.13583	1.79146	2.42786	3.74043
1.40177	124.462	76.2978	37.2267	1.44609	94.1251	1.39636	25.1697	6.8468	7.90639	1.4453	15.0121	1.2315	13.1296	9.04573	2.71403	1.38256	25.1252
4.87625	104.25	53.6274	49.1887	54.6219	74.6542	1.6741	17.0467	11.3166	11.435	7.93593	15.5976	1.62171	14.693	11.4272	13.3472	7.01039	12.7922
70.2994	71.963	44.4874	44.4874	44.4874	77.4218	20.96	19.9441	13.5566	13.5566	13.5566	22.7727	26.0604	38.7108	23.6639	23.6639	23.6639	34.4495
1.19285	2.086	1.51071	1.51071	1.51071	2.23054	18.8417	35.7627	23.695	23.695	23.695	35.5959	2.69641	2.93135	1.77472	1.77472	1.77472	1.29369
3.02107	20.7139	16.0462	11.5417	4.62222	56.4347	3.4447	25.3182	17.5218	14.5168	7.39228	63.6531	1.14131	8.32283	7.20024	5.56882	3.32347	15.5843
19.9025	60.3679	35.7211	31.3987	8.95186	98.7861	4.41237	14.3138	9.10246	7.59636	3.19471	19.2554	14.4589	15.5902	11.7335	7.01311	3.44762	30.3609
4.59781	14.7092	9.06891	7.48213	3.07274	20.0627	21.0501	59.4635	37.2153	32.1053	9.32107	99.6382	2.23044	3.47966	2.2025	2.02789	0.881853	3.24637

## Sheet: 3c HPC lesion HIGH GAMMA
MHome	MDAY1	MDAY2	MDAY3	MDAY4	MRecall	RHome	RDAY1	RDAY2	RDAY3	RDAY4	RRecall	Home	DAY1	DAY2	DAY3	DAY4	Recall
1.02033	1.51115	0.998312	1.31744	0.894626	1.38172	1.57425	1.80577	2.59867	3.06448	1.41065	1.05421	2.15359	1.38458	0.8172	1.21981	1.30059	1.75088
0.714952	0.928429	3.27983	4.66936	4.10244	6.11165	1.00282	2.58009	5.67734	6.98619	2.3055	3.30301	1.45133	1.18947	1.97427	2.97296	1.67627	2.58049
1.13621	1.66711	2.73968	2.96045	2.49875	2.99864	1.03734	2.64497	7.84081	7.88235	2.48364	2.91146	1.507	1.39109	1.87477	3.07721	1.66792	2.51605
2.91067	1.69458	1.12462	1.13858	1.18188	0.883852	1.42059	3.21874	1.02591	1.25052	1.3381	1.13566	2.36926	1.38828	1.12785	1.39756	1.76928	0.940692
1.39143	1.05303	0.906331	1.31121	1.72075	0.927857	1.66349	1.2114	1.3253	1.77808	2.86586	2.12816	1.40585	1.34431	1.15715	1.68917	2.77718	1.44077
1.46067	1.04698	1.68397	1.04111	0.737127	0.971311	1.31576	1.58027	1.33932	1.12072	1.16091	1.80349	0.766792	1.66824	0.869618	0.951809	0.858453	1.36806
0.569949	2.50115	4.38505	1.87679	1.89565	1.4315	1.43573	1.168	1.67522	1.21076	1.61115	0.879453	1.60342	0.792588	1.75843	8.53325	1.06945	0.881425
4.27084	1.26493	4.58113	4.40873	0.802018	1.41527	1.57217	2.39401	4.57031	1.83885	2.63768	3.81501	1.7383	1.82364	2.52448	1.48816	2.40928	1.82224
2.19026	1.83594	2.53941	1.74212	1.9107	3.34666	1.0058	1.86464	2.4661	2.17003	0.674125	0.907409	1.45081	1.10944	1.2654	1.14972	0.936012	2.22713
0.983767	5.09911	5.09911	5.09911	5.09911	1.90887	1.23884	1.29903	1.00039	1.41896	1.98658	0.995391	2.36633	3.42083	2.98843	2.27841	3.60478	4.21936
0.805451	4.02733	4.02733	4.02733	4.02733	1.11053	1.22046	3.01375	3.01375	3.01375	3.01375	1.44529	1.08522	4.00986	4.00986	4.00986	4.00986	1.69213
						0.756258	3.94272	3.94272	3.94272	3.94272	1.13411	1.0647	6.24326	6.24326	6.24326	6.24326	2.98037

## Sheet: 3d HPC intact LOW GAMMA
MHome	MDAY1	MDAY2	MDAY3	MDAY4	MRECALL	RHome	RDAY1	RDAY2	RDAY3	RDAY4	RRECALL	Home	DAY1	DAY2	DAY3	DAY4	RECALL
0.588569	1.96763	3.74217	1.47616	2.06756	6.86065	1.04713	0.835114	0.955975	1.05019	0.932394	1.14609	0.865806	0.689706	0.99568	0.692076	1.19899	1.18239
0.60307	2.09221	3.75961	1.42841	2.00101	7.43288	1.2473	1.56371	1.01382	0.894423	1.53774	1.69038	0.847211	1.00144	1.17278	0.872581	0.603629	1.22027
1.11972	2.2248	1.20836	0.821833	0.704147	1.82361	1.25	2.07737	1.70698	1.03556	1.00874	2.13816	1.01194	2.12966	1.09038	0.888448	0.668255	1.6754
1.48021	7.30312	4.95252	2.62173	1.59958	9.08712	2.44673	1.7874	0.825468	0.790804	0.747025	1.66023	0	1.2924	1.30466	0.599781	0.839907	0.881141
0.968292	2.59196	1.69466	1.37687	0.846366	2.59658	2.65194	4.40206	1.51133	1.10054	1.18384	2.79916	1.01546	1.21456	0.884249	0.615495	0.704885	0.960774
3.67345	3.97672	1.8439	1.47769	1.80406	4.02105	5.11864	4.29092	2.77838	2.28631	2.50536	3.51745	1.38436	1.51502	1.01724	0.753217	0.905235	0.654149
1.40918	3.67405	1.36862	1.51913	1.65289	3.42182	2.59188	3.26593	2.48354	2.15403	2.27028	2.79351	1.49228	1.06324	0.870825	0.842843	0.603695	1.25394
1.0036	5.06787	2.65918	1.54114	2.26124	3.11117	0.636502	2.4651	2.10344	1.21713	2.40993	2.26788	0.646812	1.06413	1.22802	1.09962	0.742979	0.806658
1.18128	5.24652	1.90416	1.45217	1.77362	3.24917	0.805458	4.52112	2.3371	3.39291	2.66747	6.52905	1.47008	1.07087	0.973613	0.681792	0.782468	0.797773
0.717776	3.53324	2.07607	7.15658	1.75789	9.09046	1.52412	21.4007	13.1473	12.1407	9.25848	18.7571	1.30084	1.86144	0.836997	0.904378	0.928775	0.90941
4.63001	2.35927	1.36589	1.2697	0.86662	3.52234	4.65071	5.6387	1.79003	1.04209	0.848978	8.40772	0.681817	3.39226	2.21291	9.68892	1.50528	6.98714
0.791468	1.84115	1.47494	1.2011	1.21255	4.6428	0.935877	1.23109	1.22903	0.961465	1.02355	6.15835	0.845226	1.31201	0.842773	0.698021	0.810147	3.6621
1.3079	0.410993	0.824377	1.14529	2.0995	1.17007	1.56466	0.644373	0.547775	1.24536	1.11805	0.95491	0.951396	1.47419	0.809191	0.695496	1.03798	0.891614
0.837032	0.806542	1.18951	3.13993	4.53477	14.1125	1.69099	1.24274	1.03487	0.914984	0.812061	2.04616	0.638	0.761371	1.28732	1.34727	0.87767	2.12053
1.04211	10.3517	12.2065	7.13012	2.33388	21.7831	4.57577	4.1997	1.77156	2.8071	1.36014	1.4057	1.15869	8.36785	9.64929	3.87923	2.05001	13.2314
5.80762	7.71841	6.82792	5.35041	2.71716	3.74825	1.06099	1.59056	1.1611	1.05627	0.844326	0.749541	4.36654	6.28754	4.24279	3.22219	3.586	3.63524
1.00795	1.15812	1.27791	0.991185	1.02208	5.50989	3.81976	30.1645	24.4451	16.3334	3.04787	27.2119	2.02331	12.5288	10.554	7.45704	1.38594	11.03
1.34891	3.74669	4.38137	6.61476	1.01478	12.4773	1.96713	1.05657	1.7324	2.4138	0.998132	3.75798	0.491381	0.876994	0.880758	0.887248	0.921537	0.940893
1.25392	3.95092	3.19531	1.508	1.46225	4.05539	2.59538	6.46918	2.89083	2.13426	1.67909	3.85258	0.917558	1.90326	0.869484	0.772026	0.880304	1.24932
1.14966	21.8905	10.4956	4.0213	0.903853	5.09985	1.09961	8.01447	4.03026	2.38425	0.930784	2.56126	1.18083	17.7843	22.1436	3.74749	0.939597	36.7263
1.67501	18.7904	10.174	8.82529	6.82378	10.6062	0.652328	6.57464	2.88712	4.61839	6.037	7.98562	1.34585	9.81225	4.39701	5.41348	7.09449	6.8776
4.67065	3.00681	2.13125	2.13125	2.13125	2.99453	3.30952	3.26681	1.67395	1.67395	1.67395	2.85319	2.39068	2.68551	2.63083	2.63083	2.63083	1.607
3.82183	5.46259	6.5439	6.5439	6.5439	9.12858	2.66577	3.22838	1.33779	1.33779	1.33779	1.79494	0.819792	0.662343	1.0336	1.0336	1.0336	0.862016
0.629925	6.95057	3.48416	3.3058	1.21302	4.42312	0.899236	6.2793	2.90844	3.58119	1.4163	3.46529	0.690178	5.45269	2.56082	3.70831	1.11258	7.191
1.62539	5.85334	6.19091	6.39461	1.65986	9.65454	0.739373	2.40759	2.20061	2.89995	1.81714	3.45386	2.41535	2.43344	1.86351	3.26329	1.13801	4.62104
0.763139	2.41386	2.32381	2.87861	1.75164	3.43299	1.60395	5.86849	6.31846	6.47975	1.67738	10.2035	1.05503	1.72952	1.2123	2.55242	1.07968	2.8292

## Sheet: 3d HPC lesion LOW GAMMA
MHome	MDAY1	MDAY2	MDAY3	MDAY4	MRecall	RHome	RDAY1	RDAY2	RDAY3	RDAY4	RRecall	Home	DAY1	DAY2	DAY3	DAY4	Recall
1.06047	0.714108	0.715055	1.12557	0.874695	1.03772	2.90916	0.887227	6.94472	7.47908	2.99903	3.88538	2.90916	0.538624	1.38785	1.31378	1.11553	2.03225
0.598721	0.485323	0.948608	1.58239	3.95939	2.47481	1.51593	2.05014	1.10885	1.70206	1.13763	1.81455	1.51593	0.870832	0.681234	0.910267	1.42554	1.2177
1.23222	1.23519	0.922695	1.50307	1.80364	2.63852	1.77261	1.15309	2.06257	2.49912	2.72283	1.92043	1.77261	0.675676	0.673357	0.923778	1.39058	1.19736
1.84916	1.1441	2.13934	1.08477	0.817897	0.879388	1.59518	1.80598	1.56189	1.04781	0.961625	0.893837	1.59518	0.670882	0.813131	0.820599	0.96537	0.718443
1.63795	1.41118	0.964416	0.757777	0.777628	0.841478	4.743	1.03005	1.77951	0.775836	0.863044	0.7982	4.743	0.712687	0.797098	0.74985	0.553255	0.736926
0.687584	0.785901	2.22719	2.64212	1.40237	2.49535	1.06579	1.45326	1.23174	0.751202	0.690673	0.795051	1.06579	0.767322	0.65155	0.845171	1.09016	0.581824
0.62486	2.05076	5.35477	1.42933	3.75221	3.52828	1.37475	0.555845	1.67171	3.00666	2.29519	1.38341	1.37475	0.731767	1.59739	9.66225	1.81467	1.23476
1.21859	0.690996	1.5272	1.5978	1.95339	1.21931	1.0903	1.61717	4.91366	1.69951	3.60472	3.06958	1.0903	1.33083	1.16652	2.26068	1.25491	0.696378
0.847011	1.14195	1.12858	0.867379	0.884953	0.520009	2.17887	0.343853	0.530259	1.62999	1.49815	1.3953	2.17887	1.35873	0.431728	1.08368	0.703265	0.750143
1.09037	2.67465	2.67465	2.67465	2.67465	0.806362	3.71985	7.6261	4.95416	3.53206	5.31186	7.60875	3.71985	1.37965	1.61042	1.28834	1.39253	0.622215
0.721031	1.72201	1.72201	1.72201	1.72201	0.73556	0.788539	2.39461	2.39461	2.39461	2.39461	0.541125	0.788539	1.37725	1.37725	1.37725	1.37725	0.657597
						0.694476	1.7754	1.7754	1.7754	1.7754	0.764856	0.694476	3.73962	3.73962	3.73962	3.73962	0.697713
