# Supplementary material for: Acquiring new memories in neocortex of hippocampal-lesioned mice
Source: Nat Commun. 2022 Mar 24;13:1601. doi: 10.1038/s41467-022-29208-5 (PMC8948206; doi:10.1038/s41467-022-29208-5)
Supplement: Supplementary file 6 — Source Data [file 41467_2022_29208_MOESM6_ESM.zip › Source data/Supplementary Figure 4.xlsx]

## Sheet: 4a Pow_DAY1-4a Pow_DAY1
	LEC																		HPC
3.07137	-7.68837	-5.74846	-5.92077	-5.26489	-3.90619	-5.97726	-5.37533	-5.33573	-7.8862	-6.77821	-12.6347	-7.4618	-5.4099	-7.81064	-9.93383	-10.2762	-9.93468	-5.53109	-7.04033	-7.88509	-8.49252	-10.124	-9.58435	-5.6344	-10.6848	-9.87562	-7.40993	-13.2358	3.34064	0.777273	-4.34321	-2.6769	-2.34695	-8.4107	-4.46608
3.29181	-7.82674	-6.18065	-6.11284	-5.53543	-4.26736	-6.23814	-5.76491	-5.61867	-8.06919	-6.97059	-13.1005	-8.07074	-5.82681	-8.06982	-10.1512	-10.3291	-10.2903	-5.7387	-7.26808	-8.09848	-8.66062	-10.4108	-9.91326	-5.99636	-10.974	-10.0708	-7.64225	-13.3774	2.63774	0.595074	-4.59654	-2.90832	-2.456	-8.45989	-4.50572
3.52808	-7.91435	-6.21899	-6.47337	-5.84756	-4.71687	-6.59441	-6.26657	-5.8906	-8.31082	-7.21655	-13.5533	-8.82058	-6.166	-8.53391	-10.4538	-10.5718	-10.6147	-5.94508	-7.40254	-8.32761	-8.85874	-10.5402	-10.2439	-6.24807	-11.0039	-10.2129	-7.89321	-13.6458	1.51957	0.488445	-4.97268	-3.11351	-2.49863	-8.69676	-4.44152
3.7813	-8.14489	-6.2347	-6.92238	-6.25694	-5.21198	-6.89886	-6.78769	-6.26428	-8.49809	-7.54034	-13.7882	-9.6294	-6.63845	-8.93593	-10.7549	-10.7713	-10.85	-6.25545	-7.54532	-8.67541	-8.92047	-10.7128	-10.4245	-6.44817	-11.1297	-10.2205	-8.19548	-13.8837	0.14537	0.382252	-5.27367	-3.28293	-2.46241	-8.82659	-4.39903
4.0527	-8.5657	-6.61502	-7.41405	-6.73431	-5.66191	-7.26494	-7.21166	-6.53053	-8.76063	-7.99241	-13.6539	-10.4012	-7.11927	-9.10248	-10.7508	-11.1774	-10.9818	-6.59793	-7.77206	-9.09459	-9.0532	-10.9344	-10.4772	-6.41505	-11.4739	-10.4451	-8.47742	-14.1124	-1.30463	0.283157	-5.3918	-3.51573	-2.55517	-8.75009	-4.42556
4.34358	-9.06318	-7.3319	-7.82537	-7.09122	-6.06685	-7.47096	-7.63091	-6.9061	-9.14936	-8.4088	-14.1066	-11.0076	-7.58966	-9.18943	-10.8205	-11.5948	-11.2441	-7.02583	-8.0747	-9.16385	-9.19193	-11.121	-10.4153	-6.23673	-11.6868	-10.8767	-8.61788	-14.2809	-2.72546	0.229428	-5.43007	-3.59501	-2.637	-8.69111	-4.39982
4.65533	-9.6064	-7.86677	-8.12737	-7.44132	-6.43244	-7.71177	-8.02175	-7.18775	-9.59629	-8.83872	-14.6317	-11.6315	-8.10063	-9.474	-11.0613	-11.9449	-11.5191	-7.39039	-7.97269	-8.93005	-9.19639	-11.2444	-10.4887	-5.98602	-11.759	-11.0011	-8.7739	-14.4223	-3.92012	0.111838	-5.55768	-3.55269	-2.66843	-8.63029	-4.35571
4.98946	-9.84724	-8.45976	-8.4213	-7.75992	-6.90943	-7.88332	-8.42184	-7.5871	-9.96427	-9.0392	-15.0883	-12.195	-8.61182	-9.86509	-11.2935	-12.2904	-11.8272	-7.82654	-7.66698	-8.44381	-8.90871	-11.2175	-10.619	-5.5661	-11.8875	-11.0538	-8.87355	-14.4829	-4.88458	0.0432827	-5.75177	-3.47478	-2.46021	-8.40085	-4.22695
5.34757	-10.0007	-8.97873	-8.72815	-8.02973	-7.37401	-7.93208	-8.77669	-8.00268	-10.1982	-9.09057	-15.268	-12.6392	-9.05957	-10.3405	-11.3118	-12.6189	-12.1549	-8.19101	-7.25057	-7.63798	-8.30889	-10.9966	-10.6199	-5.03175	-11.9442	-10.9593	-8.70533	-14.2352	-5.76002	0.132772	-5.68194	-3.11337	-2.18959	-8.29636	-3.88763
5.73138	-10.2613	-9.24893	-9.00306	-8.09691	-7.78718	-7.90405	-8.83482	-8.42665	-10.3488	-8.90041	-14.6919	-13.0716	-9.42839	-10.7207	-10.997	-12.8721	-12.4353	-8.41313	-6.62421	-6.65851	-7.41332	-10.5438	-10.3776	-4.18133	-11.6224	-10.4226	-8.41494	-13.6722	-6.44728	0.323498	-5.27376	-2.55852	-1.75436	-8.08274	-3.33303
6.14274	-10.5093	-9.33532	-9.02132	-7.83913	-8.0458	-7.65215	-8.68216	-8.93273	-10.373	-8.29867	-13.5324	-13.5018	-9.75515	-10.8897	-10.4402	-13.0664	-12.6336	-8.30847	-5.99188	-5.67285	-6.15335	-9.6049	-9.87459	-3.04135	-10.8911	-9.23375	-7.88959	-12.8714	-7.02942	0.745186	-4.29844	-1.97088	-0.93387	-7.2861	-2.32827
6.58363	-10.9749	-9.33521	-8.73991	-7.25169	-8.06139	-7.1259	-8.07019	-9.13523	-10.0048	-7.43395	-11.9826	-13.8892	-9.90381	-10.9346	-9.40324	-13.331	-12.8204	-7.7254	-5.22956	-4.53672	-4.49504	-8.24426	-9.22336	-1.8536	-9.52292	-7.49558	-7.03103	-11.8954	-7.55241	1.52709	-2.50302	-1.03729	0.439485	-5.71934	-0.723834
7.05616	-11.3558	-9.11507	-8.16706	-6.37137	-7.8006	-6.49044	-7.06027	-9.09077	-9.42943	-6.37091	-10.7091	-14.2583	-9.74245	-10.7643	-8.11267	-13.5264	-13.1234	-6.60105	-4.53737	-3.54431	-2.94001	-6.89721	-8.5457	-0.678288	-7.82538	-5.4115	-6.13342	-10.7824	-8.11659	2.78651	-0.345401	0.210079	2.39402	-3.39681	1.40598
7.5626	-11.5694	-8.81468	-7.65758	-5.61627	-7.57544	-6.00005	-6.13056	-8.86155	-8.96296	-5.57945	-9.9432	-14.5728	-9.33269	-10.5192	-7.12408	-13.6749	-13.2055	-5.20089	-4.15141	-2.95152	-1.9154	-5.99088	-8.04611	0.0148842	-6.43566	-3.78337	-5.50334	-9.92283	-8.5527	4.38176	1.29232	1.07083	4.47337	-1.15153	3.64051
8.1054	-11.8124	-8.99106	-7.63536	-5.51724	-7.69128	-5.99724	-5.64491	-8.8735	-8.90059	-5.52749	-9.74576	-14.9446	-8.90967	-10.4326	-6.87088	-13.8179	-13.1978	-4.27606	-4.46574	-3.17062	-1.82935	-5.8887	-8.08315	-0.0159875	-5.90507	-3.15471	-5.55431	-9.83931	-9.00469	5.7408	1.94113	1.04655	5.83659	0.103233	5.28985
8.68715	-11.94	-9.66019	-8.21556	-6.16299	-8.19382	-6.58553	-5.91486	-9.19516	-9.40915	-6.17841	-10.3968	-15.2586	-8.78118	-10.7804	-7.52315	-14.1442	-13.3996	-4.32129	-5.4752	-4.16096	-2.65182	-6.63798	-8.75721	-0.745145	-6.21253	-3.51715	-6.34017	-10.5037	-9.44871	6.33987	1.45323	0.202133	6.01773	0.114514	5.836
9.31066	-12.1032	-10.5229	-9.23392	-7.34556	-9.0419	-7.64617	-6.80741	-9.88414	-10.345	-7.39141	-11.7266	-15.5413	-9.15665	-11.4355	-8.83196	-14.7571	-13.8954	-5.30353	-6.86721	-5.65455	-4.12419	-8.02948	-9.92062	-2.00276	-7.20365	-4.5697	-7.65967	-11.7082	-9.81054	6.04309	0.146996	-1.21133	5.13075	-0.941786	5.35763
9.97892	-12.5271	-11.3802	-10.5019	-8.78162	-10.2265	-9.01115	-8.1799	-10.822	-11.4523	-8.91631	-12.9345	-15.8411	-10.0351	-12.229	-10.5267	-15.5434	-14.647	-6.9352	-8.41927	-7.4272	-5.94722	-9.74443	-11.3519	-3.54592	-8.78773	-6.1677	-9.17125	-13.2254	-10.1394	5.07621	-1.71796	-2.79326	3.46643	-2.75268	4.01477
10.6951	-13.3303	-12.3692	-11.7972	-10.2728	-11.4849	-10.4849	-9.87578	-11.9846	-12.6037	-10.5217	-14.1668	-16.1482	-11.267	-12.9315	-12.2847	-16.3929	-15.5746	-8.87105	-9.99599	-9.36154	-7.88865	-11.5397	-12.9061	-5.28069	-10.6509	-8.13045	-10.7858	-14.776	-10.5293	3.67152	-3.81469	-4.16126	1.39815	-4.94469	2.1574
11.4628	-14.3507	-13.4853	-13.0801	-11.7727	-12.73	-11.9258	-11.6259	-13.2523	-13.732	-11.991	-15.6822	-16.4141	-12.5723	-13.5644	-13.9326	-17.3146	-16.6033	-10.7303	-11.2818	-10.9278	-9.64445	-13.2233	-14.3686	-6.93849	-12.3736	-10.07	-12.3019	-16.1595	-10.8307	2.02901	-5.86641	-5.1728	-0.702694	-7.23493	0.0852323
12.2855	-15.4167	-14.4823	-14.2368	-13.1944	-13.8227	-13.1468	-13.2855	-14.5506	-14.7533	-13.2686	-17.3349	-16.6149	-13.8258	-14.2061	-15.2617	-18.1292	-17.4669	-12.2971	-12.2368	-12.0856	-11.1965	-14.6554	-15.6128	-8.41174	-13.8312	-11.6848	-13.5748	-17.4073	-11.0585	0.355423	-7.64651	-5.83669	-2.45117	-9.16129	-1.93309
13.1673	-16.3205	-15.3331	-15.2524	-14.4281	-14.7994	-14.1724	-14.7205	-15.7292	-15.684	-14.3851	-18.7661	-16.7996	-14.997	-15.0036	-16.2921	-18.7631	-18.249	-13.5249	-12.8287	-12.8634	-12.3263	-15.752	-16.5711	-9.51776	-15.0577	-12.9664	-14.5826	-18.4834	-11.2611	-1.09066	-9.12425	-6.16953	-3.71481	-10.3859	-3.57926
14.1123	-17.1365	-15.9053	-16.098	-15.4849	-15.6299	-15.0731	-15.9061	-16.7686	-16.4652	-15.3566	-19.7305	-17.03	-16.0964	-15.9009	-17.0873	-19.1957	-18.9047	-14.3573	-13.0996	-13.2767	-12.9799	-16.4998	-17.309	-10.3009	-16.0135	-13.7818	-15.278	-19.2641	-11.3939	-2.18568	-10.2644	-6.15792	-4.33986	-10.7566	-4.65246
15.1252	-17.7966	-16.324	-16.7429	-16.3426	-16.2842	-15.795	-16.9116	-17.5238	-17.1579	-16.1301	-20.4731	-17.1923	-17.002	-16.6212	-17.7111	-19.5426	-19.4298	-14.8468	-13.3214	-13.5441	-13.34	-17.0021	-17.8502	-10.863	-16.7243	-14.3232	-15.7129	-19.8823	-11.5341	-2.86138	-11.0762	-5.98822	-4.41525	-10.4158	-5.17111
16.2108	-18.2161	-16.7982	-17.2644	-17.0336	-16.8338	-16.3437	-17.6023	-18.031	-17.7076	-16.7614	-20.9172	-17.2885	-17.7538	-17.1948	-18.2002	-19.7962	-19.7566	-15.1266	-13.4393	-13.8498	-13.6222	-17.4179	-18.2803	-11.2809	-17.2221	-14.7688	-16.0158	-20.3419	-11.7049	-3.1754	-11.6597	-5.84427	-4.25933	-9.83842	-5.23857
17.3743	-18.518	-17.348	-17.637	-17.5739	-17.3011	-16.7656	-18.1368	-18.5223	-18.1203	-17.2211	-21.3147	-17.4263	-18.3302	-17.6473	-18.5903	-20.0355	-19.9918	-15.3282	-13.7298	-14.215	-14.0016	-17.8105	-18.6472	-11.6525	-17.7203	-15.2371	-16.3315	-20.7271	-11.899	-3.34521	-12.1432	-6.00572	-4.29387	-9.53706	-5.28998
18.6213	-18.7858	-17.7821	-17.9794	-18.0012	-17.6987	-17.119	-18.5696	-18.8874	-18.3932	-17.5381	-21.5954	-17.5627	-18.7998	-18.091	-18.929	-20.217	-20.1757	-15.5995	-14.2302	-14.5472	-14.5131	-18.2572	-19.0064	-12.0744	-18.2177	-15.7257	-16.5888	-21.0563	-12.1194	-3.58741	-12.6189	-6.36541	-4.66128	-9.77256	-5.54848
19.9578	-19.0612	-18.1175	-18.3166	-18.3628	-18.0415	-17.4545	-18.984	-19.1727	-18.6216	-17.7818	-21.8514	-17.6746	-19.1817	-18.5592	-19.1889	-20.3338	-20.3843	-15.9709	-14.7743	-14.8943	-15.0048	-18.6913	-19.3477	-12.5479	-18.6288	-16.2771	-16.812	-21.3224	-12.3801	-4.00205	-13.0778	-6.69882	-5.27384	-10.4117	-6.07071
21.3903	-19.2803	-18.4934	-18.659	-18.6967	-18.3814	-17.8175	-19.2675	-19.3814	-18.8684	-18.0075	-22.1178	-17.8137	-19.5073	-18.8739	-19.3762	-20.4879	-20.5681	-16.3956	-15.1737	-15.1941	-15.3462	-19.0185	-19.6982	-12.9835	-18.9169	-16.7036	-17.0097	-21.5484	-12.7225	-4.45515	-13.4378	-6.95078	-5.91097	-11.1148	-6.6995
22.9255	-19.5131	-18.9061	-19.0593	-18.9875	-18.7227	-18.1953	-19.5532	-19.6036	-19.0709	-18.2085	-22.4701	-18.0744	-19.8122	-19.1102	-19.4854	-20.6831	-20.7091	-16.7031	-15.4408	-15.357	-15.5256	-19.2731	-20.02	-13.3658	-19.1642	-16.9344	-17.1198	-21.6306	-13.114	-4.84298	-13.6822	-7.10835	-6.35285	-11.6784	-7.20986
24.571	-19.7066	-19.3379	-19.4623	-19.3043	-19.0761	-18.5691	-19.846	-19.8	-19.3223	-18.4413	-22.7467	-18.4552	-20.1342	-19.3379	-19.5916	-20.932	-20.7698	-16.9984	-15.6588	-15.5201	-15.5936	-19.373	-20.2827	-13.6413	-19.3428	-17.0065	-17.1302	-21.6896	-13.5545	-5.08055	-13.8132	-7.25802	-6.60116	-11.9844	-7.51705
26.3345	-19.9209	-19.6771	-19.868	-19.5771	-19.4412	-18.971	-20.1645	-19.9669	-19.6147	-18.6957	-23.2445	-18.859	-20.5016	-19.5218	-19.7652	-21.2264	-20.8119	-17.2192	-15.8326	-15.6637	-15.6329	-19.4336	-20.4727	-13.8601	-19.4406	-17.0467	-17.0678	-21.7895	-14.0687	-5.14612	-13.7504	-7.47721	-6.64407	-12.0353	-7.62385
28.2246	-20.2281	-19.9604	-20.2494	-19.82	-19.8202	-19.3431	-20.487	-20.1548	-19.9006	-18.9417	-23.6117	-19.2929	-20.8642	-19.7829	-20.0094	-21.4694	-20.9899	-17.3762	-15.9763	-15.9353	-15.6866	-19.5224	-20.6518	-14.1388	-19.5733	-17.1129	-17.0207	-21.9176	-14.6321	-5.08859	-13.7626	-7.85808	-6.6932	-12.1272	-7.60599
30.2504	-20.5554	-20.2931	-20.6472	-20.0721	-20.1858	-19.6758	-20.7754	-20.3426	-20.1677	-19.2108	-23.7196	-19.6887	-21.246	-20.0627	-20.3548	-21.6353	-21.1772	-17.4924	-16.2477	-16.2431	-15.8538	-19.714	-20.9103	-14.4823	-19.7875	-17.2599	-17.0817	-22.1059	-15.2481	-5.07235	-13.9156	-8.50601	-6.97827	-12.4245	-7.58414
32.4216	-20.8998	-20.6257	-21.0059	-20.3189	-20.521	-19.9772	-21.0878	-20.5255	-20.3755	-19.4253	-23.7726	-20.1463	-21.5779	-20.26	-20.7286	-21.7582	-21.3041	-17.5346	-16.5774	-16.4291	-16.1635	-19.9952	-21.2018	-14.8895	-20.1214	-17.5736	-17.273	-22.3229	-15.9469	-5.18439	-14.2872	-9.37464	-7.48181	-12.9785	-7.76978
34.7486	-21.176	-20.9689	-21.3157	-20.4892	-20.7938	-20.2241	-21.3528	-20.7554	-20.5982	-19.576	-23.8652	-20.7898	-21.8579	-20.4164	-21.087	-21.873	-21.4166	-17.5095	-16.9242	-16.6698	-16.6274	-20.4093	-21.5403	-15.3723	-20.5784	-18.0998	-17.6221	-22.5761	-16.7709	-5.45538	-14.7861	-10.3745	-8.23757	-13.6993	-8.22914
37.2426	-21.3587	-21.2848	-21.6083	-20.6503	-21.0218	-20.3851	-21.5412	-20.9401	-20.8489	-19.7152	-23.726	-21.6117	-22.0655	-20.5756	-21.5511	-21.9212	-21.5586	-17.452	-17.3107	-16.9484	-17.1919	-20.8704	-21.8931	-15.8415	-21.0805	-18.6888	-18.0791	-22.8658	-17.6991	-5.84989	-15.3117	-11.4375	-9.04106	-14.481	-8.86575
39.9157	-21.486	-21.4982	-21.8294	-20.806	-21.1837	-20.537	-21.6514	-21.1226	-21.0517	-19.8438	-23.4928	-22.5971	-22.2644	-20.775	-22.0669	-21.9601	-21.7361	-17.5165	-17.7225	-17.1801	-17.7626	-21.2741	-22.2265	-16.3034	-21.5124	-19.3046	-18.5707	-23.1326	-18.7638	-6.31209	-15.8739	-12.4641	-9.87654	-15.273	-9.61981
42.7805	-21.6206	-21.5842	-21.9912	-20.9144	-21.2996	-20.6563	-21.7376	-21.2982	-21.2235	-19.975	-23.4086	-23.6477	-22.4364	-20.9933	-22.6177	-22.0885	-21.9371	-17.7049	-18.0854	-17.282	-18.2894	-21.5939	-22.5444	-16.7271	-21.899	-19.7786	-19.0813	-23.3273	-19.8277	-6.83518	-16.3993	-13.4223	-10.5967	-16.0938	-10.3916
45.8511	-21.8554	-21.6346	-22.0748	-21.0308	-21.4049	-20.7815	-21.7729	-21.5576	-21.4322	-20.12	-23.446	-24.6472	-22.6085	-21.2472	-23.1349	-22.2523	-22.2086	-18.007	-18.3949	-17.4004	-18.8126	-21.7994	-22.865	-17.1056	-22.2387	-20.1612	-19.5503	-23.4626	-20.8553	-7.34463	-16.8914	-14.2837	-11.1522	-16.9064	-11.136
49.1419	-22.092	-21.6757	-22.1684	-21.1768	-21.5248	-21.0051	-21.8127	-21.7894	-21.6672	-20.3027	-23.7408	-25.6389	-22.7997	-21.5672	-23.6222	-22.4954	-22.4835	-18.453	-18.6456	-17.6338	-19.2829	-22.0535	-23.2025	-17.4927	-22.4643	-20.3812	-20.0087	-23.631	-21.8718	-7.75703	-17.279	-15.0464	-11.5928	-17.621	-11.7833
52.669	-22.3706	-21.8618	-22.3052	-21.3928	-21.6955	-21.3555	-21.9287	-22.1212	-21.9459	-20.5586	-24.2478	-26.7775	-23.0127	-21.9676	-24.0721	-22.8843	-22.7026	-19.0264	-19.0348	-17.9526	-19.7433	-22.4271	-23.5898	-17.913	-22.6609	-20.5253	-20.4634	-23.9231	-22.8752	-8.07609	-17.5352	-15.7146	-11.9783	-18.2169	-12.27
56.4493	-22.708	-22.132	-22.5396	-21.7257	-21.9667	-21.8276	-22.1365	-22.4984	-22.3043	-20.9154	-24.889	-28.0521	-23.2333	-22.4221	-24.4729	-23.3136	-22.9259	-19.6595	-19.6018	-18.3891	-20.252	-22.8959	-24.0309	-18.4187	-22.8919	-20.7882	-20.9538	-24.3372	-23.9448	-8.34466	-17.8113	-16.3475	-12.4036	-18.6591	-12.6408
60.5008	-23.1158	-22.5066	-22.875	-22.1256	-22.3503	-22.4345	-22.4455	-22.8443	-22.7561	-21.411	-25.4961	-29.3974	-23.5092	-22.8926	-24.8916	-23.821	-23.2674	-20.3732	-20.3639	-18.9728	-20.8826	-23.4582	-24.5513	-19.0627	-23.2713	-21.1459	-21.5467	-24.8132	-25.0809	-8.65716	-18.1606	-17.0067	-12.9405	-19.0172	-13.0196
64.8432	-23.6184	-22.9819	-23.3091	-22.6096	-22.8162	-23.1329	-22.8546	-23.2409	-23.2727	-21.9753	-26.1844	-30.744	-23.8296	-23.3652	-25.3602	-24.3593	-23.7306	-21.1528	-21.3088	-19.7267	-21.6808	-24.1016	-25.1872	-19.8681	-23.8295	-21.6651	-22.2488	-25.3752	-26.292	-9.09504	-18.6108	-17.7079	-13.513	-19.3499	-13.4492
69.4972	-24.1233	-23.5297	-23.7777	-23.1315	-23.3581	-23.8887	-23.3704	-23.7058	-23.8554	-22.6217	-26.886	-32.0071	-24.2132	-23.845	-25.8962	-24.916	-24.2881	-21.9973	-22.2947	-20.6606	-22.6113	-24.7911	-25.8996	-20.8121	-24.4813	-22.3461	-23.0341	-25.9771	-27.5927	-9.68205	-19.1919	-18.4539	-14.1887	-19.7382	-13.992
74.4853	-24.6517	-24.113	-24.244	-23.6696	-23.9643	-24.6797	-23.9696	-24.2092	-24.4834	-23.2996	-27.6312	-33.1846	-24.6515	-24.3189	-26.4732	-25.5277	-24.9041	-22.8582	-23.3757	-21.7018	-23.6633	-25.5357	-26.6615	-21.8613	-25.2322	-23.1441	-23.8404	-26.6455	-28.8927	-10.4728	-19.9154	-19.254	-15.0332	-20.2529	-14.7254
79.8313	-25.1682	-24.7163	-24.7313	-24.2475	-24.5971	-25.4762	-24.5492	-24.7532	-25.143	-23.9937	-28.286	-34.2752	-25.1293	-24.7965	-27.0979	-26.137	-25.6015	-23.6593	-24.4182	-22.8211	-24.7669	-26.3123	-27.4702	-22.9691	-26.0195	-24.0332	-24.6317	-27.3495	-30.2335	-11.4948	-20.7662	-20.1055	-16.0472	-20.9057	-15.6588
85.5611	-25.7563	-25.341	-25.2654	-24.8833	-25.2378	-26.279	-25.1073	-25.3221	-25.8184	-24.7089	-28.9844	-35.2906	-25.6796	-25.2745	-27.7686	-26.7976	-26.3375	-24.3603	-25.4222	-23.9755	-25.8545	-27.078	-28.2895	-24.1524	-26.7841	-24.9722	-25.4187	-28.0642	-31.5993	-12.7525	-21.7156	-21.0396	-17.2114	-21.7423	-16.8039
91.7021	-26.4051	-25.9698	-25.8403	-25.5455	-25.906	-27.1125	-25.6987	-25.9063	-26.5544	-25.4516	-29.6217	-36.2558	-26.2949	-25.7189	-28.4662	-27.4998	-27.0817	-24.9356	-26.385	-25.0817	-26.9239	-27.8355	-29.1244	-25.3624	-27.5181	-25.9399	-26.2031	-28.8057	-32.9673	-14.2098	-22.7422	-22.0465	-18.5103	-22.7573	-18.1393
98.2839	-27.0539	-26.6334	-26.4581	-26.2604	-26.6369	-27.9966	-26.3684	-26.516	-27.3494	-26.2345	-30.2267	-37.1921	-26.9896	-26.101	-29.2141	-28.228	-27.8544	-25.3302	-27.3518	-26.1278	-27.9749	-28.6026	-29.99	-26.6084	-28.2741	-26.965	-27.0084	-29.5813	-34.3538	-15.8469	-23.8261	-23.1009	-19.931	-23.8868	-19.6513
105.338	-27.7114	-27.355	-27.1497	-27.0359	-27.4439	-28.9463	-27.1381	-27.1915	-28.2021	-27.0784	-30.9446	-38.1004	-27.8021	-26.3726	-29.9666	-28.9572	-28.67	-25.4242	-28.3354	-27.1321	-29.0052	-29.4291	-30.8846	-27.8838	-29.1524	-28.0484	-27.8984	-30.3877	-35.7602	-17.626	-24.923	-24.1705	-21.4231	-25.0886	-21.2597

## Sheet: 4a Pow_DAY2-4a Pow_DAY2
	LEC																		HPC
3.07137	-7.35884	-5.51986	-7.32173	-6.55832	-6.34045	-7.53207	-6.85464	-7.14641	-9.14913	-7.7462	-11.4312	-6.31181	-5.72202	-7.61975	-9.28485	-9.75421	-9.0648	-5.68618	-6.38972	-8.16815	-8.57311	-10.0452	-9.45721	-7.04108	-10.9272	-10.1791	-7.53066	-13.2395	-5.35557	0.829263	-3.85743	-1.70034	-1.78916	-7.68136	-3.4785
3.29181	-7.70474	-5.82074	-7.86248	-7.09403	-6.98834	-7.859	-7.12725	-7.06703	-9.25925	-8.14658	-11.589	-6.57781	-5.95048	-7.93308	-9.56598	-10.1933	-9.59116	-5.82398	-6.46092	-8.37868	-8.8306	-10.4875	-9.72758	-7.20348	-11.2507	-10.5019	-7.75666	-13.5538	-5.42764	0.647604	-4.18328	-1.83234	-1.84606	-7.77288	-3.65555
3.52808	-7.79247	-6.1628	-8.14885	-7.559	-7.62438	-8.24101	-7.35556	-7.09773	-9.54642	-8.40057	-12.0189	-7.01386	-6.09578	-8.25835	-9.94861	-10.2692	-10.0458	-6.00613	-6.81401	-8.68379	-9.15248	-10.9872	-10.3024	-7.51023	-11.4322	-10.7186	-7.88171	-13.7886	-5.62449	0.599102	-4.57399	-1.95385	-1.7869	-7.80416	-3.72246
3.7813	-7.90567	-6.41207	-8.45101	-7.95568	-7.86525	-8.47115	-7.7057	-7.27053	-9.84232	-8.49018	-12.6022	-7.6651	-6.42907	-8.45022	-10.0694	-10.4308	-10.2439	-6.35641	-7.07546	-8.83149	-9.55057	-11.3542	-10.8531	-7.76894	-11.5682	-10.7716	-8.11175	-14.0071	-5.72821	0.478476	-4.917	-2.09098	-1.7452	-7.83274	-3.6807
4.0527	-8.03459	-6.61163	-8.6883	-8.34286	-7.96397	-8.53893	-8.1046	-7.49841	-9.88607	-8.65477	-13.0927	-8.15845	-6.83829	-8.74993	-10.1478	-10.6543	-10.3467	-6.72192	-7.23181	-8.91957	-10.0203	-11.7107	-11.2432	-7.73778	-11.6142	-10.8692	-8.4081	-14.0474	-5.66438	0.381714	-5.2893	-2.15965	-1.64033	-7.73198	-3.54332
4.34358	-8.31639	-6.84514	-8.99108	-8.64129	-8.20961	-8.57401	-8.51339	-7.87257	-10.0255	-8.78719	-13.732	-8.58168	-7.30604	-9.17367	-10.4033	-10.961	-10.5204	-7.07525	-7.35303	-9.0816	-10.1511	-12.073	-11.5075	-7.69168	-11.7395	-11.0605	-8.63504	-14.1454	-5.58493	0.305744	-5.56478	-2.20224	-1.58852	-7.54683	-3.51478
4.65533	-8.73592	-7.18252	-9.40854	-8.90772	-8.46351	-8.55026	-8.99618	-8.28908	-10.266	-8.98322	-14.2471	-8.70601	-7.81698	-9.62867	-10.459	-11.2733	-10.793	-7.50272	-7.23563	-9.03874	-10.1211	-12.3673	-11.6317	-7.52875	-11.8926	-11.2316	-8.8872	-14.0993	-5.23444	0.301531	-5.71056	-1.9855	-1.46185	-7.28291	-3.36118
4.98946	-9.15662	-7.56422	-9.62016	-8.94903	-8.76358	-8.54356	-9.47762	-8.72433	-10.313	-9.07805	-14.7295	-8.99857	-8.26627	-10.1231	-10.548	-11.7369	-10.9546	-7.77818	-7.13728	-8.46946	-9.97574	-12.3649	-11.5924	-7.01052	-12.0102	-11.3509	-8.95725	-13.8951	-4.44474	0.423516	-5.74686	-1.71914	-1.30868	-6.86943	-3.18293
5.34757	-9.63438	-8.07545	-9.8166	-9.1489	-9.06829	-8.39226	-9.80549	-9.21411	-10.3872	-8.88544	-14.9121	-9.11666	-8.65198	-10.3048	-10.6364	-12.2323	-11.1931	-7.88961	-6.91828	-7.64633	-9.49559	-12.0745	-11.4325	-6.38468	-11.9014	-11.2429	-8.95257	-13.7003	-3.43277	0.519829	-5.69738	-1.44249	-0.978432	-6.29863	-2.82006
5.73138	-10.091	-8.5079	-9.91838	-9.39315	-9.15205	-8.32573	-9.92074	-9.63972	-10.3086	-8.45733	-14.8762	-9.17704	-9.06985	-10.5837	-10.5032	-12.6862	-11.675	-7.90885	-6.53338	-6.60688	-8.94399	-11.5817	-11.2289	-5.44573	-11.6101	-10.8052	-8.75116	-13.3635	-1.8058	0.586094	-5.34888	-1.02946	-0.544497	-5.54477	-2.10625
6.14274	-10.66	-8.68015	-9.88763	-9.21968	-9.11272	-8.03383	-9.90933	-10.0448	-10.0605	-7.697	-14.9604	-9.0278	-9.43632	-10.8615	-10.1099	-13.0297	-12.1301	-7.67311	-5.74799	-5.36552	-7.99791	-10.8592	-10.9446	-4.31822	-10.9982	-10.0461	-8.32375	-12.6784	-0.0248965	0.924679	-4.44843	-0.489558	0.0954959	-4.51054	-1.01834
6.58363	-11.0678	-8.93435	-9.53713	-8.57328	-9.07912	-7.46815	-9.3977	-10.2366	-9.58985	-6.747	-14.812	-9.24484	-9.60359	-11.0833	-9.29066	-13.281	-12.5923	-7.11517	-4.91169	-4.17172	-6.50192	-9.68974	-10.2854	-2.80231	-9.88724	-8.66546	-7.73387	-11.6894	1.33138	1.53229	-2.9454	0.24944	1.12824	-3.31587	0.355202
7.05616	-11.4343	-9.11731	-8.91505	-7.39167	-8.61459	-6.39667	-8.31661	-10.247	-8.94643	-5.76844	-14.2536	-9.52795	-9.55404	-11.1666	-8.37295	-13.3303	-12.8054	-6.37355	-4.21868	-3.10352	-4.39744	-8.00362	-9.17936	-1.17464	-8.12862	-6.63254	-7.0761	-10.5924	1.9177	2.62186	-1.25392	0.789747	2.5859	-2.04679	2.00275
7.5626	-11.7719	-9.05171	-8.0567	-5.89237	-7.91321	-5.4199	-6.98464	-10.0829	-8.4133	-5.14294	-12.9034	-9.93412	-9.15592	-11.0114	-7.54455	-13.293	-13.0669	-5.8521	-3.93268	-2.55611	-2.34015	-6.17404	-7.8949	0.361709	-6.35391	-4.62318	-6.77932	-9.97566	1.68592	4.08892	0.144153	0.996426	3.79422	-1.18489	3.52594
8.1054	-12.036	-9.1737	-7.3725	-4.86605	-7.43288	-4.87598	-6.01606	-10.0823	-8.50313	-5.20181	-11.6969	-10.6468	-8.63012	-10.9945	-7.33333	-13.4155	-13.4415	-5.77816	-4.27627	-2.89196	-1.09828	-4.93139	-7.09397	1.16629	-5.23365	-3.42732	-7.04012	-10.0589	0.626517	5.45118	0.731057	0.673329	4.256	-1.07703	4.51677
8.68715	-12.417	-9.78557	-7.36868	-4.79509	-7.51311	-5.00817	-5.83298	-10.2554	-9.12491	-5.86941	-11.2004	-11.6658	-8.31868	-11.2292	-7.87885	-13.7645	-13.9058	-6.32782	-5.26591	-4.01644	-1.01963	-4.84621	-7.12816	1.05029	-5.02652	-3.19849	-7.8906	-10.7901	-1.05657	6.23051	0.393775	-0.222479	3.99479	-1.78138	4.75293
9.31066	-12.7966	-10.5415	-8.04317	-5.64528	-8.18366	-5.78938	-6.46985	-10.7375	-10.1013	-7.1189	-11.5054	-12.7336	-8.49772	-11.6972	-8.96937	-14.2551	-14.5164	-7.37944	-6.63772	-5.56498	-1.98624	-5.85081	-7.906	0.140489	-5.75062	-3.91899	-9.0357	-12.0429	-3.01274	6.19863	-0.672516	-1.49825	3.07808	-3.07083	4.1619
9.97892	-13.0138	-11.4206	-9.30199	-7.13794	-9.24515	-7.08654	-7.77796	-11.4908	-11.3619	-8.69467	-12.4999	-13.7506	-9.29561	-12.3342	-10.3029	-14.9534	-15.3155	-8.77832	-8.03899	-7.35626	-3.70883	-7.53745	-9.34572	-1.48689	-7.10659	-5.29947	-10.2051	-13.5559	-4.94858	5.4303	-2.32927	-2.84402	1.69532	-4.66262	3.01973
10.6951	-13.2867	-12.379	-10.7426	-8.83022	-10.799	-8.68711	-9.43608	-12.3936	-12.7087	-10.2471	-13.7443	-14.5425	-10.4631	-12.887	-11.8292	-15.8584	-16.077	-10.3452	-9.24156	-9.0221	-5.82417	-9.54191	-11.0439	-3.46843	-8.87591	-7.12669	-11.198	-15.0685	-6.46648	4.15599	-4.2515	-4.07417	0.0331025	-6.34773	1.52939
11.4628	-13.7899	-13.2624	-11.8899	-10.4496	-12.3306	-10.3702	-11.1721	-13.2868	-13.8735	-11.6275	-14.9447	-15.0237	-11.8079	-13.4196	-13.3164	-16.7556	-16.9098	-11.7507	-10.2089	-10.3245	-7.9591	-11.4943	-12.8415	-5.57627	-10.731	-9.12095	-12.2414	-16.503	-7.52007	2.62832	-6.10431	-5.00996	-1.5554	-7.87998	-0.18447
12.2855	-14.4784	-14.1373	-12.8051	-11.9094	-13.7175	-11.9424	-12.7951	-14.2868	-14.8466	-12.8663	-16.0169	-15.4537	-13.2335	-14.0985	-14.6422	-17.489	-17.6509	-12.8817	-11.0584	-11.2997	-9.7504	-13.2249	-14.472	-7.48046	-12.4566	-10.969	-13.3687	-17.6445	-7.86545	1.07847	-7.67752	-5.68149	-2.97624	-9.14715	-1.8119
13.1673	-15.2222	-14.9693	-13.6049	-13.1502	-14.7701	-13.1882	-14.165	-15.3126	-15.6344	-13.9069	-16.7348	-15.7165	-14.5433	-14.9072	-15.793	-18.2126	-18.2881	-13.7996	-11.7551	-12.0954	-11.1498	-14.6088	-15.8078	-8.96857	-13.8925	-12.4484	-14.3806	-18.6265	-7.80089	-0.280513	-9.06336	-6.13352	-4.05887	-9.99446	-3.20612
14.1123	-15.9914	-15.6123	-14.5073	-14.2044	-15.4399	-14.0498	-15.236	-16.203	-16.3744	-14.6887	-17.3226	-15.8789	-15.6346	-15.7621	-16.6157	-18.9246	-18.7977	-14.5014	-12.3011	-12.7691	-12.0469	-15.5597	-16.7762	-10.0304	-14.9569	-13.5234	-15.1145	-19.431	-7.8031	-1.35099	-10.2489	-6.262	-4.64611	-10.3632	-4.15827
15.1252	-16.8365	-16.1646	-15.3118	-15.0722	-16.016	-14.7033	-16.0071	-16.8977	-16.9166	-15.2678	-18.2404	-16.1165	-16.4944	-16.6241	-17.2515	-19.5321	-19.1937	-14.9533	-12.8012	-13.3025	-12.4253	-16.116	-17.3109	-10.4966	-15.7363	-14.2913	-15.5513	-19.9138	-7.89796	-1.99694	-11.2859	-6.28463	-4.75799	-10.3835	-4.7193
16.2108	-17.5558	-16.5837	-15.9718	-15.7118	-16.4844	-15.2375	-16.6102	-17.4054	-17.259	-15.7171	-19.2436	-16.2575	-17.1484	-17.3774	-17.8271	-20.0007	-19.5605	-15.3162	-13.2748	-13.6985	-12.549	-16.3786	-17.7833	-10.5602	-16.2429	-14.7493	-15.7814	-20.2709	-8.2155	-2.25737	-12.0559	-6.36873	-4.68804	-10.3221	-5.09951
17.3743	-18.0267	-16.9737	-16.4997	-16.3024	-16.8606	-15.5988	-17.1664	-17.7575	-17.4998	-16.0469	-20.1066	-16.4331	-17.673	-17.8976	-18.3136	-20.2418	-19.8907	-15.6114	-13.7694	-14.0412	-12.7288	-16.7643	-18.2063	-10.7473	-16.5991	-15.0589	-15.9756	-20.6547	-8.77376	-2.30886	-12.6636	-6.46907	-4.72998	-10.44	-5.40869
18.6213	-18.3898	-17.3124	-16.9334	-16.8629	-17.2135	-15.8631	-17.7011	-18.0499	-17.7631	-16.3368	-20.6744	-16.7219	-18.1128	-18.2983	-18.7527	-20.441	-20.1859	-15.9952	-14.3201	-14.313	-13.1259	-17.1681	-18.7126	-11.1661	-16.9902	-15.3716	-16.2361	-20.9613	-9.33523	-2.42276	-13.1691	-6.7548	-5.04453	-10.8329	-5.84548
19.9578	-18.7092	-17.6716	-17.3508	-17.3285	-17.5739	-16.2725	-18.1381	-18.3106	-18.0254	-16.6626	-21.0363	-16.9653	-18.5192	-18.648	-19.1494	-20.557	-20.5097	-16.3958	-14.8863	-14.4643	-13.582	-17.5851	-19.3384	-11.7033	-17.4512	-15.8208	-16.5562	-21.158	-9.85234	-2.76497	-13.6755	-7.16758	-5.5782	-11.3874	-6.42994
21.3903	-19.09	-18.164	-17.7429	-17.7677	-18.0058	-16.7028	-18.5499	-18.5565	-18.357	-16.9995	-21.1885	-17.3168	-18.9172	-18.9781	-19.486	-20.7265	-20.7758	-16.8116	-15.3676	-14.6679	-14.0164	-17.9567	-19.6948	-12.2032	-17.8832	-16.2797	-16.8323	-21.3412	-10.3238	-3.28194	-14.0801	-7.57285	-6.21284	-11.9474	-7.11077
22.9255	-19.4527	-18.6961	-18.072	-18.0685	-18.3716	-17.1153	-18.9276	-18.8627	-18.6169	-17.3355	-21.6362	-17.8321	-19.3095	-19.2904	-19.833	-20.9678	-20.9892	-17.1865	-15.8189	-14.8623	-14.3218	-18.3258	-19.928	-12.5857	-18.2203	-16.5929	-17.0592	-21.4994	-10.722	-3.8555	-14.3696	-7.87806	-6.73897	-12.3677	-7.65347
24.571	-19.7651	-19.1002	-18.3969	-18.3615	-18.6719	-17.5789	-19.3186	-19.2012	-18.8471	-17.6782	-21.9224	-18.3188	-19.7061	-19.5087	-20.1812	-21.2274	-21.1136	-17.4865	-16.0849	-15.177	-14.4066	-18.5584	-20.0983	-12.8224	-18.4375	-16.7238	-17.2794	-21.6069	-11.1861	-4.25942	-14.544	-8.25382	-7.10749	-12.5912	-7.92337
26.3345	-20.1088	-19.4766	-18.7814	-18.7915	-18.9903	-18.0299	-19.667	-19.5199	-19.0891	-18.0266	-22.2366	-18.7346	-20.1021	-19.7535	-20.5008	-21.4542	-21.1829	-17.6146	-16.3518	-15.4316	-14.4021	-18.7513	-20.2394	-13.1221	-18.5557	-16.7504	-17.4907	-21.7421	-11.5626	-4.46511	-14.6223	-8.60724	-7.26713	-12.7323	-8.05219
28.2246	-20.3728	-19.8428	-19.2493	-19.2114	-19.3676	-18.4229	-20.0118	-19.774	-19.2938	-18.3766	-22.5715	-19.1536	-20.4572	-19.9727	-20.8109	-21.6898	-21.3553	-17.6393	-16.6656	-15.6865	-14.4972	-18.9672	-20.4294	-13.5182	-18.7008	-16.8208	-17.6562	-21.9564	-11.9533	-4.56177	-14.7421	-9.04245	-7.41434	-12.9519	-8.11544
30.2504	-20.6852	-20.2247	-19.7474	-19.5724	-19.7898	-18.8415	-20.3549	-19.9846	-19.4658	-18.6259	-22.9612	-19.5159	-20.7607	-20.1646	-21.1177	-21.874	-21.6083	-17.6103	-16.9323	-15.9918	-14.7105	-19.2575	-20.6601	-13.9864	-18.9793	-17.047	-17.8368	-22.1305	-12.3797	-4.69069	-14.9012	-9.66887	-7.73106	-13.2782	-8.19368
32.4216	-21.0482	-20.619	-20.2449	-19.8202	-20.1708	-19.1931	-20.666	-20.2485	-19.6786	-18.7723	-23.339	-19.8255	-21.0166	-20.3129	-21.3875	-21.981	-21.7546	-17.5382	-17.2108	-16.3139	-15.1057	-19.6137	-20.9807	-14.5133	-19.3233	-17.4386	-18.0996	-22.3052	-12.7485	-4.92062	-15.1718	-10.4879	-8.22866	-13.7652	-8.41131
34.7486	-21.4088	-21.0052	-20.6741	-19.9854	-20.4748	-19.4804	-20.991	-20.5625	-19.9365	-18.8365	-23.5879	-20.0591	-21.2289	-20.4689	-21.729	-21.9809	-21.8781	-17.4756	-17.456	-16.5857	-15.6318	-20.1228	-21.2742	-14.9922	-19.7491	-17.9154	-18.4743	-22.4935	-13.1005	-5.28886	-15.5167	-11.3743	-8.86178	-14.3497	-8.74352
37.2426	-21.6901	-21.4379	-21.0716	-20.1208	-20.7267	-19.7574	-21.2496	-20.8323	-20.1907	-18.8905	-23.6816	-20.248	-21.3984	-20.5995	-22.1381	-22.0051	-21.9722	-17.4553	-17.7543	-16.7884	-16.2622	-20.6481	-21.6755	-15.4694	-20.2943	-18.5045	-18.9159	-22.7076	-13.4391	-5.75276	-15.9323	-12.2566	-9.52901	-14.9976	-9.27724
39.9157	-21.9935	-21.6962	-21.3749	-20.3023	-20.9498	-20.0061	-21.5125	-21.0857	-20.4958	-19.0094	-23.688	-20.489	-21.5564	-20.7406	-22.5623	-22.0581	-22.0728	-17.4676	-18.0889	-17.036	-16.9554	-21.0569	-22.0407	-15.9148	-20.8228	-19.1079	-19.3327	-22.9301	-13.7159	-6.26501	-16.3127	-13.0982	-10.097	-15.6877	-9.88902
42.7805	-22.2277	-21.8799	-21.6288	-20.5202	-21.1298	-20.2457	-21.7042	-21.3784	-20.8085	-19.2162	-23.7001	-20.8236	-21.7191	-20.9391	-22.9889	-22.1588	-22.2117	-17.6099	-18.4376	-17.2599	-17.5931	-21.4036	-22.401	-16.3432	-21.3193	-19.6666	-19.7925	-23.1152	-13.8757	-6.78576	-16.6806	-13.8908	-10.5912	-16.4122	-10.528
45.8511	-22.3824	-22.056	-21.8155	-20.7707	-21.2883	-20.5572	-21.8722	-21.6643	-21.1251	-19.4713	-23.8658	-21.2751	-21.9253	-21.1862	-23.414	-22.3496	-22.4171	-17.8722	-18.8076	-17.5377	-18.1339	-21.6892	-22.7246	-16.7617	-21.7117	-20.111	-20.2571	-23.2594	-13.9262	-7.28039	-17.0112	-14.6356	-11.037	-17.1319	-11.1825
49.1419	-22.5408	-22.2248	-22.0066	-21.0004	-21.4788	-20.8976	-22.0237	-22.0085	-21.5038	-19.792	-24.1231	-21.9019	-22.162	-21.4041	-23.8157	-22.6069	-22.572	-18.306	-19.1337	-17.8396	-18.6199	-22.002	-22.998	-17.1073	-21.9785	-20.4353	-20.6466	-23.465	-13.9685	-7.69774	-17.2846	-15.3596	-11.4972	-17.7499	-11.8278
52.669	-22.773	-22.4415	-22.2344	-21.2699	-21.7109	-21.3218	-22.2306	-22.385	-21.908	-20.2152	-24.4428	-22.6102	-22.4027	-21.7195	-24.1793	-22.9553	-22.7613	-18.8659	-19.4815	-18.2337	-19.0708	-22.3545	-23.3584	-17.4543	-22.1951	-20.6648	-21.1011	-23.8117	-14.0671	-7.99093	-17.5414	-16.0824	-11.9657	-18.2539	-12.3658
56.4493	-23.0912	-22.7478	-22.4925	-21.5927	-22.0214	-21.8279	-22.5187	-22.7887	-22.4157	-20.7355	-24.8775	-23.4055	-22.6764	-22.1194	-24.5616	-23.427	-23.0459	-19.5282	-19.9374	-18.721	-19.4938	-22.7423	-23.7813	-17.8678	-22.4848	-20.9238	-21.6685	-24.3388	-14.2828	-8.18044	-17.8591	-16.7632	-12.4215	-18.6706	-12.7769
60.5008	-23.4327	-23.1265	-22.7766	-22.024	-22.455	-22.4423	-22.8833	-23.2253	-23.0471	-21.4026	-25.5198	-24.1921	-22.9885	-22.5546	-24.9933	-23.995	-23.4262	-20.303	-20.5388	-19.3323	-19.9669	-23.1611	-24.3194	-18.3114	-22.8679	-21.2695	-22.3129	-24.971	-14.7859	-8.38633	-18.215	-17.4149	-12.9981	-19.0889	-13.1887
64.8432	-23.7713	-23.5532	-23.1023	-22.5139	-23.0026	-23.0857	-23.286	-23.68	-23.721	-22.0955	-26.2571	-24.9243	-23.3771	-23.0451	-25.5206	-24.5602	-23.9384	-21.1771	-21.3257	-20.0762	-20.6167	-23.621	-24.9273	-18.9312	-23.3652	-21.7566	-23.0147	-25.6225	-15.5595	-8.73645	-18.6479	-18.1242	-13.6747	-19.5577	-13.6842
69.4972	-24.1591	-23.999	-23.4837	-23.0713	-23.5323	-23.7917	-23.7346	-24.1571	-24.366	-22.8086	-26.9425	-25.5822	-23.8064	-23.5439	-26.0567	-25.0853	-24.5544	-22.0975	-22.3131	-20.9524	-21.4796	-24.2191	-25.5789	-19.7357	-23.9638	-22.3909	-23.7489	-26.2911	-16.5633	-9.30642	-19.2274	-18.8506	-14.4828	-20.0931	-14.3204
74.4853	-24.589	-24.4342	-23.9087	-23.6491	-24.0768	-24.5723	-24.196	-24.6259	-24.9986	-23.5178	-27.5535	-26.2592	-24.2906	-24.0562	-26.6435	-25.6513	-25.2339	-22.9853	-23.3308	-21.9433	-22.4736	-24.925	-26.3369	-20.7153	-24.6655	-23.1422	-24.4682	-26.9738	-17.7974	-10.1083	-19.9934	-19.6674	-15.3723	-20.7259	-15.1216
79.8313	-25.0754	-24.9425	-24.3841	-24.1994	-24.6138	-25.3768	-24.713	-25.1292	-25.6035	-24.2398	-28.1688	-26.9899	-24.8012	-24.6284	-27.243	-26.2269	-25.907	-23.8047	-24.3092	-22.9945	-23.6487	-25.7027	-27.1453	-21.849	-25.4495	-24.0038	-25.1753	-27.6538	-19.1946	-11.1303	-20.8639	-20.5469	-16.3658	-21.4762	-16.0822
85.5611	-25.6033	-25.4935	-24.9311	-24.7443	-25.2101	-26.1219	-25.2802	-25.6875	-26.2652	-24.94	-28.7548	-27.6692	-25.343	-25.1517	-27.8702	-26.8386	-26.5895	-24.536	-25.201	-24.0752	-24.8969	-26.5479	-27.9856	-23.0325	-26.281	-24.9773	-25.8969	-28.3742	-20.7016	-12.3964	-21.8052	-21.5032	-17.5004	-22.356	-17.1812
91.7021	-26.1926	-26.1669	-25.5442	-25.37	-25.8626	-26.9213	-25.9141	-26.2988	-26.9707	-25.6632	-29.3619	-28.3559	-25.9309	-25.6071	-28.5394	-27.5102	-27.2976	-25.1388	-26.0967	-25.1404	-26.1332	-27.3762	-28.7782	-24.2688	-27.1173	-25.9796	-26.6594	-29.1196	-22.227	-13.8714	-22.7874	-22.4941	-18.7767	-23.3453	-18.472
98.2839	-26.8062	-26.8884	-26.203	-26.0437	-26.5508	-27.8033	-26.6046	-26.9826	-27.7674	-26.4602	-30.0253	-29.1372	-26.5969	-25.9495	-29.2391	-28.218	-28.0673	-25.5102	-27.045	-26.1974	-27.2818	-28.1951	-29.5423	-25.5555	-27.9976	-27.0304	-27.4512	-29.9155	-23.7028	-15.5059	-23.8181	-23.5421	-20.1628	-24.4414	-19.9266
105.338	-27.4328	-27.6646	-27.0015	-26.789	-27.3469	-28.727	-27.3702	-27.7514	-28.651	-27.3428	-30.6946	-30.0124	-27.3287	-26.1368	-29.936	-28.9204	-28.8668	-25.5903	-28.0032	-27.2314	-28.3952	-29.0739	-30.3577	-26.8264	-28.9483	-28.1421	-28.3333	-30.7574	-25.1038	-17.2516	-24.9082	-24.6177	-21.5943	-25.6153	-21.4984

## Sheet: 4a Pow_DAY3-4a Pow_DAY3
	LEC																		HPC
3.07137	-9.17284	-6.31132	-8.86366	-8.58798	-6.66873	-7.66115	-6.4234	-6.32198	-8.37493	-7.74949	-12.2767	-4.89282	-2.59069	-7.79104	-9.66405	-9.77136	-8.55781	-6.01199	-6.98274	-8.65905	-9.0761	-11.0493	-9.85217	-7.89078	-9.90603	-9.52141	-7.43051	-13.0346	-4.5264	1.98157	-3.57798	-2.1176	-1.60074	-7.43164	-3.71483
3.29181	-9.55652	-6.93366	-9.52508	-9.31433	-6.84586	-7.94983	-6.90763	-6.72463	-8.9485	-7.81932	-12.3149	-5.15306	-3.11547	-7.85973	-9.77093	-10.26	-8.89116	-6.14058	-7.22033	-8.91264	-9.15909	-11.746	-10.3729	-7.9861	-10.2092	-9.78287	-7.74071	-13.221	-4.60517	1.82538	-3.85662	-2.15013	-1.63425	-7.51205	-3.89823
3.52808	-9.5745	-7.40264	-10.0527	-10.019	-7.01194	-8.38578	-7.3527	-7.13056	-9.20557	-7.96471	-12.3172	-5.55568	-3.63365	-7.92272	-9.91727	-10.7979	-9.1517	-6.18878	-7.21982	-9.30098	-9.44011	-12.1556	-10.6663	-7.77123	-10.557	-9.99732	-7.99917	-13.5412	-4.62364	1.52128	-4.17015	-2.24506	-1.54723	-7.32628	-3.88378
3.7813	-9.79553	-7.6229	-10.2962	-10.0146	-7.3862	-8.69217	-7.87964	-7.40607	-9.59602	-8.42983	-12.7317	-6.00197	-4.26591	-8.13163	-10.2296	-11.0493	-9.35864	-6.50992	-7.36468	-9.46741	-9.84404	-12.4794	-11.0113	-7.61965	-10.9075	-10.3347	-8.0504	-13.6162	-4.33719	1.1399	-4.75014	-2.33974	-1.53438	-7.24894	-3.81415
4.0527	-9.96812	-7.71264	-10.5939	-10.0973	-7.77171	-9.10297	-8.33738	-7.73309	-10.0915	-8.89331	-13.2075	-6.28059	-4.81986	-8.3716	-10.7018	-11.3462	-9.69117	-6.93483	-7.57956	-9.64992	-10.2878	-12.8983	-11.4068	-7.82153	-11.2205	-10.5831	-8.20133	-13.9436	-4.22009	0.891877	-5.2315	-2.28998	-1.52265	-7.21948	-3.56468
4.34358	-10.0654	-8.02173	-11.0288	-10.1938	-8.21594	-9.32397	-8.81209	-8.1844	-10.6083	-9.29833	-13.948	-6.83431	-5.39387	-8.64094	-10.9275	-11.6445	-10.0552	-7.12206	-7.80305	-9.92907	-10.5655	-13.214	-11.8932	-8.06587	-11.5121	-10.7266	-8.43335	-14.1556	-4.19032	0.672913	-5.60066	-2.22131	-1.56755	-7.14198	-3.30737
4.65533	-10.2345	-8.36616	-11.4681	-10.5005	-8.77899	-9.50503	-9.18967	-8.54926	-10.7562	-9.19582	-14.658	-7.33778	-5.96094	-8.97306	-11.0881	-11.8826	-10.4972	-7.25414	-8.06884	-9.83346	-10.5642	-13.0025	-12.5249	-8.3584	-11.6724	-10.8241	-8.58715	-14.3306	-3.83415	0.570407	-5.7206	-2.15594	-1.36132	-7.00182	-3.12889
4.98946	-10.5683	-8.98991	-11.9789	-10.6008	-9.23393	-9.54469	-9.5353	-8.88013	-10.8111	-9.39873	-14.9534	-7.8118	-6.55122	-9.35582	-11.2659	-12.1711	-10.9482	-7.39422	-8.01538	-9.53024	-10.4543	-12.9054	-12.827	-8.43591	-11.7324	-10.8383	-8.75613	-14.6594	-3.32834	0.529038	-5.70879	-1.96622	-1.06623	-6.59963	-2.88376
5.34757	-10.9633	-9.37153	-11.9571	-10.7256	-9.58153	-9.47819	-9.78502	-9.24204	-10.9861	-9.62971	-15.0634	-8.27916	-7.18474	-9.69288	-11.2661	-12.5675	-11.3848	-7.71872	-7.87774	-8.93159	-10.0478	-13.0441	-12.7195	-7.86131	-11.4811	-10.6116	-9.14363	-14.857	-2.05557	0.539386	-5.65003	-1.64775	-0.721329	-5.83475	-2.46547
5.73138	-11.3847	-9.69022	-11.7842	-10.943	-9.7746	-9.22503	-10.0075	-9.70242	-11.2287	-9.57105	-14.4167	-8.4298	-7.71385	-10.1951	-11.0693	-12.8447	-11.7247	-7.91474	-7.55117	-8.18121	-9.43657	-12.7068	-12.2981	-6.65404	-11.0483	-10.0319	-9.41902	-14.8051	0.106805	0.631856	-5.38964	-1.15344	-0.150583	-4.85595	-1.8359
6.14274	-11.6279	-9.89303	-11.7436	-10.7606	-9.60715	-8.55505	-10.1202	-10.1277	-11.398	-9.31031	-13.7008	-8.41645	-8.18114	-10.7941	-10.4659	-13.1148	-12.0446	-7.59337	-6.97817	-7.07322	-8.35432	-11.8285	-11.4708	-4.87925	-10.4206	-9.12449	-9.52397	-14.0384	2.39124	0.809039	-4.62767	-0.420385	0.521696	-3.73726	-0.960766
6.58363	-11.7441	-9.76632	-11.5391	-9.91414	-9.03078	-7.47946	-9.82772	-10.4446	-11.0378	-8.47234	-13.0986	-8.13476	-8.51957	-11.1708	-9.37162	-13.3463	-12.264	-6.89149	-5.94909	-5.58165	-6.79702	-10.3243	-10.1293	-2.96614	-9.56898	-7.84732	-9.22219	-13.1276	4.50364	1.20776	-3.17093	0.543986	1.53383	-2.43161	0.278574
7.05616	-12.038	-9.47484	-10.7945	-8.45636	-8.26419	-6.06318	-8.81183	-10.5942	-10.3515	-7.47939	-12.4618	-8.02257	-8.65281	-11.3178	-7.92794	-13.4907	-12.5374	-6.28535	-4.70702	-4.09488	-4.34082	-8.22403	-8.4729	-0.738064	-8.19091	-6.03915	-8.56837	-11.8701	5.68503	1.96471	-1.29	1.58504	2.98381	-1.42635	1.96405
7.5626	-12.5323	-9.15156	-9.55845	-6.66502	-7.30284	-4.6302	-7.60068	-10.7045	-10.056	-6.66538	-11.6984	-8.19709	-8.42053	-11.3864	-6.94075	-13.353	-12.8943	-6.06161	-3.82652	-3.12028	-2.04684	-6.12181	-6.89922	0.90639	-6.78995	-4.49106	-8.06061	-10.7991	5.63303	3.13635	0.226105	2.17195	4.32826	-1.09191	3.63863
8.1054	-12.9924	-9.32533	-8.42346	-5.33129	-6.82681	-3.92654	-6.88271	-10.955	-10.1174	-6.36475	-11.0684	-8.70275	-8.03548	-11.3257	-6.79704	-13.2497	-13.3227	-6.56017	-3.79813	-2.99982	-0.478845	-4.61756	-6.13271	1.65816	-5.9907	-3.59852	-7.89842	-10.3245	4.52268	4.33819	0.806544	2.00537	4.95494	-1.52016	4.80932
8.68715	-13.4907	-9.9566	-8.05112	-5.05441	-6.90528	-4.02907	-6.85426	-11.314	-10.5576	-6.86876	-10.9483	-9.27174	-7.82085	-11.4979	-7.47318	-13.4618	-13.7587	-7.55407	-4.57654	-3.77635	-0.0538183	-4.23703	-6.42553	1.42618	-6.01188	-3.56298	-8.35668	-10.7291	2.70858	5.00323	0.454717	1.09552	4.7599	-2.66269	5.18677
9.31066	-13.8825	-10.8649	-8.63723	-5.74855	-7.8263	-4.94849	-7.51852	-11.8319	-11.4684	-7.92597	-11.5356	-9.93254	-8.06306	-11.8584	-8.73218	-14.024	-14.1852	-8.85409	-5.93144	-5.13074	-0.898834	-5.10114	-7.47016	0.297815	-6.87529	-4.40127	-9.34733	-11.6572	0.329107	4.92391	-0.725335	-0.25138	3.77693	-4.27475	4.62723
9.97892	-14.0825	-11.8477	-9.83536	-7.25617	-9.31137	-6.60781	-8.77256	-12.4945	-12.4455	-9.20419	-12.6285	-10.7584	-8.74789	-12.3124	-10.3981	-14.8659	-14.6897	-10.2429	-7.48706	-6.85761	-2.73379	-6.90671	-9.18028	-1.50824	-8.36193	-5.92882	-10.5058	-12.9984	-2.11315	4.18323	-2.41758	-1.75352	2.22875	-6.00551	3.37862
10.6951	-14.2162	-12.8111	-11.1988	-9.16495	-10.9309	-8.61602	-10.3291	-13.1689	-13.4448	-10.4855	-14.0821	-11.7586	-9.7816	-12.8662	-12.13	-15.6943	-15.2552	-11.5641	-8.9506	-8.66335	-5.0309	-9.00199	-11.1867	-3.67227	-10.1464	-7.78828	-11.5524	-14.5744	-4.22013	3.00983	-4.35025	-3.17588	0.503863	-7.6086	1.71217
11.4628	-14.378	-13.5878	-12.3027	-10.8302	-12.3735	-10.4698	-11.7394	-13.9433	-14.2392	-11.7887	-15.3139	-12.7329	-11.0082	-13.4976	-13.7099	-16.4907	-15.9243	-12.6936	-10.1163	-10.3266	-7.36271	-11.0663	-13.1468	-5.80234	-11.7905	-9.6549	-12.3468	-16.0285	-5.8541	1.59004	-6.24343	-4.28774	-1.1953	-8.90562	-0.159821
12.2855	-14.7343	-14.2389	-13.2734	-12.3453	-13.4581	-11.9244	-13.0676	-14.7849	-14.9641	-13.0164	-16.0709	-13.3243	-12.2868	-14.2182	-15.003	-17.1791	-16.6884	-13.5773	-11.1611	-11.671	-9.15629	-12.8635	-14.7464	-7.61628	-13.185	-11.3206	-13.259	-17.2869	-6.68831	0.113552	-7.99721	-5.04141	-2.64855	-9.67326	-2.01795
13.1673	-15.3012	-14.9768	-14.129	-13.6063	-14.3214	-13.1846	-14.2602	-15.6078	-15.6754	-14.1148	-16.8365	-13.7372	-13.4871	-15.0482	-15.9545	-17.8136	-17.3939	-14.2863	-11.9953	-12.785	-10.6892	-14.1567	-15.9168	-8.86513	-14.3956	-12.6238	-14.2151	-18.3447	-6.87913	-1.14748	-9.37555	-5.37809	-3.67131	-9.9447	-3.58728
14.1123	-16.1097	-15.6983	-14.8608	-14.5437	-15.0966	-14.0748	-15.3069	-16.3286	-16.4313	-15.0312	-17.6544	-14.0684	-14.4798	-15.9128	-16.7473	-18.398	-17.9746	-14.7776	-12.6834	-13.5948	-11.8596	-15.1316	-16.6019	-9.57615	-15.3455	-13.5988	-15.097	-19.1429	-6.7569	-2.06972	-10.5113	-5.38928	-4.18726	-9.88982	-4.53299
15.1252	-16.9457	-16.238	-15.5514	-15.5357	-15.7452	-14.7459	-16.1307	-16.9424	-17.1766	-15.7152	-18.6427	-14.2103	-15.3475	-16.6904	-17.3526	-18.7708	-18.506	-15.1345	-13.0728	-13.9944	-12.6734	-15.9708	-17.0746	-10.081	-16.1279	-14.3185	-15.7646	-19.7062	-6.66141	-2.55573	-11.3522	-5.3017	-4.34345	-9.76883	-4.958
16.2108	-17.7196	-16.6343	-16.043	-16.3369	-16.1955	-15.2546	-16.759	-17.4448	-17.7236	-16.4221	-19.5006	-14.1174	-16.0931	-17.2135	-17.8834	-19.0166	-18.8902	-15.4255	-13.3933	-14.3277	-13.0411	-16.5201	-17.5509	-10.4755	-16.7034	-14.8213	-16.3088	-20.1769	-6.84074	-2.69244	-11.9874	-5.34211	-4.26909	-9.9058	-5.0228
17.3743	-18.3519	-17.0595	-16.552	-16.9063	-16.5977	-15.6783	-17.2378	-17.8296	-18.2125	-16.8863	-19.9506	-13.9617	-16.7043	-17.6656	-18.3262	-19.2407	-19.2147	-15.6174	-13.7936	-14.5701	-13.08	-16.798	-18.0335	-10.8403	-17.1331	-15.2471	-16.7645	-20.7105	-7.26534	-2.68545	-12.4991	-5.70137	-4.28591	-10.305	-5.12254
18.6213	-18.809	-17.3189	-16.9734	-17.3191	-16.954	-16.0479	-17.7103	-18.1792	-18.6776	-17.0864	-20.2617	-14.0026	-17.1941	-18.106	-18.7652	-19.5408	-19.5016	-15.8406	-14.231	-14.792	-13.2004	-17.0944	-18.3834	-11.2875	-17.6125	-15.6245	-16.9491	-21.2793	-7.78876	-2.80409	-12.9266	-6.2384	-4.59201	-10.8775	-5.47951
19.9578	-19.135	-17.6867	-17.3395	-17.5264	-17.1389	-16.3718	-18.148	-18.4331	-19.1404	-17.3135	-20.6629	-14.3089	-17.5832	-18.4894	-19.1926	-19.7716	-19.8611	-16.1493	-14.7733	-14.9788	-13.488	-17.4211	-18.7372	-11.7645	-18.0785	-16.0282	-17.1502	-21.5388	-8.386	-3.12405	-13.3295	-6.85844	-5.04601	-11.4848	-6.05515
21.3903	-19.2101	-18.0869	-17.6895	-17.5408	-17.3869	-16.6117	-18.5793	-18.6719	-19.309	-17.4962	-21.0744	-14.8436	-17.9483	-18.8113	-19.5173	-19.9948	-20.1985	-16.5245	-15.2539	-15.2188	-13.9025	-17.6173	-19.1086	-12.1607	-18.4438	-16.385	-17.413	-21.7674	-9.02229	-3.61327	-13.7098	-7.37629	-5.54202	-11.9705	-6.72099
22.9255	-19.2513	-18.3889	-17.9491	-17.7625	-17.6919	-16.8359	-18.9759	-18.9245	-19.4241	-17.7358	-21.3474	-15.5116	-18.296	-19.0764	-19.7766	-20.247	-20.4438	-16.8713	-15.7155	-15.5203	-14.3224	-17.8965	-19.379	-12.4974	-18.7754	-16.6633	-17.6174	-22.0522	-9.6879	-4.10815	-14.101	-7.72178	-5.97111	-12.3505	-7.2746
24.571	-19.3635	-18.7277	-18.2042	-18.0277	-18.1094	-17.1255	-19.3642	-19.1553	-19.5596	-18.1001	-21.6813	-16.2694	-18.673	-19.3047	-20.0794	-20.5539	-20.6664	-17.1685	-16.141	-15.7413	-14.645	-18.2231	-19.5848	-12.8696	-19.1053	-16.8824	-17.7339	-22.2171	-10.3189	-4.4975	-14.3084	-8.00119	-6.29841	-12.6547	-7.5815
26.3345	-19.5128	-19.1118	-18.6652	-18.3668	-18.4301	-17.4314	-19.7121	-19.4053	-19.8169	-18.4965	-22.044	-17.0056	-19.1464	-19.5656	-20.3588	-20.934	-20.8926	-17.3038	-16.3308	-15.85	-14.8904	-18.6377	-19.7506	-13.1968	-19.3771	-17.0477	-17.6683	-22.3114	-10.8205	-4.68619	-14.3636	-8.28592	-6.47386	-12.9364	-7.66872
28.2246	-19.8032	-19.5848	-19.0926	-18.6982	-18.8234	-17.7925	-20.064	-19.6483	-20.0269	-18.6932	-22.2671	-17.6541	-19.6359	-19.8014	-20.6611	-21.2416	-21.124	-17.2888	-16.4794	-15.951	-15.0473	-19.0478	-19.8852	-13.4444	-19.6301	-17.2691	-17.6218	-22.359	-11.238	-4.75022	-14.4363	-8.75123	-6.70577	-13.3987	-7.78687
30.2504	-20.14	-20.0207	-19.532	-19.0481	-19.2758	-18.1469	-20.397	-19.8492	-20.1742	-18.797	-22.5521	-18.1983	-20.0588	-20.1164	-20.9595	-21.4326	-21.324	-17.1836	-16.7225	-16.0836	-15.2812	-19.4249	-20.0888	-13.6539	-19.9917	-17.5804	-17.819	-22.3771	-11.5598	-4.89703	-14.6005	-9.36447	-7.11435	-13.979	-7.99381
32.4216	-20.5136	-20.4147	-19.9718	-19.2937	-19.6177	-18.5497	-20.7069	-20.0237	-20.3318	-18.9419	-22.75	-18.6872	-20.4326	-20.3812	-21.2428	-21.5415	-21.4652	-16.996	-16.9431	-16.2949	-15.6103	-19.7345	-20.4138	-13.9345	-20.444	-18.0114	-18.1393	-22.4999	-11.9192	-5.18309	-14.9425	-10.1241	-7.70744	-14.6301	-8.29198
34.7486	-20.9195	-20.7708	-20.2695	-19.5074	-19.9231	-18.9946	-20.9519	-20.2429	-20.5731	-19.11	-23.0108	-19.0888	-20.6977	-20.5905	-21.5528	-21.5894	-21.5311	-16.8256	-17.2224	-16.5246	-16.0622	-20.1597	-20.8866	-14.419	-20.8797	-18.5181	-18.5774	-22.7677	-12.3151	-5.65983	-15.3962	-10.938	-8.40635	-15.3109	-8.72939
37.2426	-21.3202	-21.0367	-20.5092	-19.6415	-20.2837	-19.289	-21.1545	-20.547	-20.7738	-19.2323	-23.1892	-19.4454	-20.89	-20.7762	-22.0286	-21.574	-21.6406	-16.7116	-17.5773	-16.7116	-16.5632	-20.5744	-21.413	-14.9436	-21.3547	-18.9907	-19.0919	-23.0591	-12.7075	-6.28565	-15.8499	-11.8115	-9.23009	-15.9812	-9.26651
39.9157	-21.5239	-21.3017	-20.7436	-19.7557	-20.5376	-19.5926	-21.3628	-20.887	-20.9404	-19.4389	-23.4058	-19.9035	-21.0455	-20.9335	-22.5319	-21.6093	-21.7533	-16.7547	-17.968	-16.94	-17.1573	-21.0119	-21.8681	-15.4482	-21.8401	-19.4607	-19.5715	-23.3355	-13.0984	-6.95046	-16.3085	-12.6235	-9.95994	-16.6858	-9.88542
42.7805	-21.6995	-21.4561	-20.9419	-19.8985	-20.6854	-19.874	-21.58	-21.2634	-21.1157	-19.5381	-23.6524	-20.3584	-21.1626	-21.1287	-22.9923	-21.7425	-21.8888	-17.0285	-18.2898	-17.1786	-17.7716	-21.3849	-22.2058	-15.92	-22.2425	-19.8573	-19.9955	-23.438	-13.379	-7.59184	-16.7728	-13.4186	-10.5489	-17.3596	-10.5479
45.8511	-21.942	-21.5207	-21.1709	-20.1281	-20.8248	-20.1232	-21.7342	-21.6338	-21.3737	-19.6372	-23.9105	-20.8333	-21.2862	-21.3181	-23.4351	-22.03	-22.0669	-17.4848	-18.6264	-17.3146	-18.3821	-21.7517	-22.4704	-16.3234	-22.5041	-20.1807	-20.4187	-23.4722	-13.6175	-8.12151	-17.2197	-14.1329	-10.9961	-17.9542	-11.2435
49.1419	-22.2209	-21.5826	-21.3465	-20.4229	-20.996	-20.3877	-21.8903	-22.0181	-21.6986	-19.8936	-24.2701	-21.3466	-21.487	-21.5649	-23.7855	-22.3761	-22.2595	-18.0872	-19.0549	-17.4932	-18.863	-22.0504	-22.712	-16.6584	-22.728	-20.5171	-20.9185	-23.6536	-13.7653	-8.50351	-17.5821	-14.8255	-11.4155	-18.4838	-11.8091
52.669	-22.5485	-21.7583	-21.5807	-20.7864	-21.3359	-20.7885	-22.1708	-22.4596	-22.1828	-20.3118	-24.7779	-21.9611	-21.8031	-21.8779	-24.1085	-22.7708	-22.5376	-18.7707	-19.5043	-17.7909	-19.3286	-22.3628	-23.0201	-16.9135	-23.0837	-20.8515	-21.3579	-24.0273	-13.9235	-8.70366	-17.8702	-15.486	-11.8918	-18.9663	-12.2225
56.4493	-22.9124	-22.0911	-21.8596	-21.2243	-21.7197	-21.2732	-22.5579	-22.9947	-22.6407	-20.8	-25.2973	-22.611	-22.2504	-22.2675	-24.5025	-23.2338	-22.8794	-19.5847	-19.9962	-18.2726	-19.7798	-22.6964	-23.3985	-17.2272	-23.5349	-21.2391	-21.7771	-24.5545	-14.0386	-8.82121	-18.1741	-16.1171	-12.4062	-19.4192	-12.6114
60.5008	-23.3023	-22.4619	-22.1564	-21.6289	-22.1027	-21.8804	-23.0029	-23.5446	-23.1838	-21.3738	-25.8374	-23.2727	-22.789	-22.7271	-24.9105	-23.7257	-23.3524	-20.4843	-20.6179	-18.8388	-20.2723	-23.2534	-23.874	-17.6563	-24.086	-21.7172	-22.2849	-25.1057	-14.2447	-8.96803	-18.4974	-16.6885	-12.9523	-19.9024	-13.011
64.8432	-23.7029	-22.8021	-22.5612	-22.0478	-22.5292	-22.5446	-23.4853	-24.0695	-23.7952	-21.9726	-26.3964	-23.8655	-23.3416	-23.1971	-25.4278	-24.2375	-23.9831	-21.4692	-21.3489	-19.467	-20.9083	-23.8813	-24.4167	-18.3111	-24.7052	-22.3264	-22.8309	-25.6338	-14.7133	-9.27575	-18.9089	-17.3193	-13.6162	-20.4502	-13.4677
69.4972	-24.1208	-23.2483	-23.041	-22.4913	-22.9755	-23.2196	-23.9922	-24.5809	-24.4463	-22.6427	-26.9657	-24.3694	-23.9199	-23.6677	-25.9917	-24.8099	-24.6524	-22.4497	-22.1473	-20.2228	-21.7238	-24.5182	-25.0401	-19.1749	-25.3818	-23.1048	-23.4494	-26.2332	-15.5321	-9.82328	-19.4616	-18.0789	-14.4255	-21.0901	-14.0926
74.4853	-24.5161	-23.7536	-23.5128	-22.9938	-23.4643	-23.8956	-24.5184	-25.1041	-25.0664	-23.3206	-27.5774	-24.8927	-24.4738	-24.1283	-26.5788	-25.415	-25.3213	-23.3988	-23.0468	-21.154	-22.7502	-25.1997	-25.792	-20.2461	-26.0948	-23.9832	-24.1699	-26.8274	-16.5956	-10.6273	-20.1379	-18.9297	-15.3328	-21.9164	-14.9218
79.8313	-24.9491	-24.3051	-24.0332	-23.5927	-23.9548	-24.5897	-25.0899	-25.6753	-25.7122	-24.058	-28.2889	-25.4648	-25.0453	-24.6006	-27.2226	-26.0615	-25.9563	-24.251	-24.024	-22.2224	-23.8609	-25.8875	-26.5481	-21.4393	-26.8682	-24.9333	-24.9241	-27.5095	-17.8141	-11.6664	-20.9589	-19.8674	-16.3466	-22.8219	-15.9399
85.5611	-25.4667	-24.8867	-24.6533	-24.1843	-24.4778	-25.3814	-25.7138	-26.2358	-26.3723	-24.7292	-28.9378	-26.0602	-25.6703	-25.046	-27.9033	-26.7698	-26.586	-24.9311	-25.0065	-23.3431	-24.9977	-26.6553	-27.3235	-22.6584	-27.6819	-25.9289	-25.6648	-28.2429	-19.1975	-12.9288	-21.8415	-20.8694	-17.5163	-23.8083	-17.1664
91.7021	-26.0303	-25.4662	-25.3161	-24.8708	-25.0505	-26.2508	-26.3419	-26.8295	-27.0296	-25.3743	-29.5249	-26.6028	-26.3496	-25.4475	-28.5967	-27.509	-27.2495	-25.439	-25.9742	-24.4283	-26.1277	-27.4633	-28.1407	-23.8779	-28.4796	-26.931	-26.4321	-28.9973	-20.6954	-14.3986	-22.8083	-21.9123	-18.813	-24.8787	-18.5763
98.2839	-26.628	-26.1409	-26.0408	-25.6703	-25.7199	-27.1275	-26.9765	-27.4597	-27.7323	-26.0532	-30.1392	-27.205	-27.1031	-25.7656	-29.3105	-28.2505	-27.9527	-25.8056	-26.9089	-25.5257	-27.2405	-28.3804	-29.0157	-25.1493	-29.2848	-27.9523	-27.1635	-29.7221	-22.1981	-16.0313	-23.8341	-22.9995	-20.1811	-25.9901	-20.1148
105.338	-27.2856	-26.8709	-26.8297	-26.4934	-26.4872	-28.0563	-27.7192	-28.1443	-28.5299	-26.7899	-30.8116	-27.8405	-27.9241	-25.9892	-30.0826	-29.0213	-28.695	-26.0477	-27.8523	-26.5713	-28.3893	-29.1846	-29.9295	-26.4858	-30.1183	-29.01	-27.9535	-30.4951	-23.6556	-17.7938	-24.8825	-24.1461	-21.6208	-27.1258	-21.7347

## Sheet: 4a Pow_DAY4-4a Pow_DAY4
	LEC																		HPC
3.07137	-10.766	-8.653	-7.82281	-7.2394	-8.09251	-9.75915	-7.71907	-8.58145	-9.74816	-8.08539	-13.4365	-4.19101	-2.59069	-7.15947	-7.62548	-10.2357	-8.68575	-5.18921	-7.90775	-10.0255	-8.29367	-10.7927	-12.0275	-9.26262	-10.5737	-9.77361	-7.33254	-12.9484	-2.75384	1.98157	-3.42014	0.0827039	-2.52776	-7.38733	-2.91606
3.29181	-10.8458	-8.23355	-8.57682	-7.95432	-8.60351	-9.83003	-7.86821	-8.34809	-9.81071	-8.34903	-13.4694	-4.68046	-3.11547	-7.14274	-8.25172	-10.409	-8.96039	-5.4802	-7.69826	-9.90438	-8.41943	-11.0928	-12.2674	-9.79256	-10.6665	-9.86511	-7.4807	-13.3044	-2.89662	1.82538	-3.57877	0.203099	-2.70119	-7.24204	-3.05096
3.52808	-11.2673	-8.62011	-8.75881	-8.47933	-8.90378	-9.92448	-7.72332	-8.2515	-9.82852	-8.58896	-13.5829	-5.16153	-3.63365	-7.19653	-8.72611	-10.4746	-9.03257	-5.79674	-8.09518	-10.2563	-8.49377	-11.348	-12.543	-9.89872	-11.0319	-10.0821	-7.70861	-13.6847	-2.95572	1.52128	-3.95087	0.325958	-2.61575	-7.16777	-3.28912
3.7813	-11.6941	-8.95175	-9.19258	-8.8458	-9.13363	-9.78313	-7.59423	-8.19817	-9.8945	-8.8522	-14.0137	-5.84561	-4.26591	-7.58389	-9.04152	-10.6679	-9.30151	-5.98146	-8.61541	-10.3817	-8.54968	-11.5753	-12.8464	-10.1864	-11.5791	-10.5336	-8.00245	-13.8212	-3.21031	1.1399	-4.3329	0.525715	-2.59725	-7.08586	-3.40037
4.0527	-12.2766	-9.70393	-9.79494	-9.30064	-9.58318	-9.62708	-7.77238	-8.32141	-10.0602	-9.02638	-14.3505	-6.39451	-4.81986	-7.83141	-9.30975	-10.6522	-9.77446	-6.27607	-9.18062	-10.368	-8.77815	-11.6937	-13.1795	-10.4358	-12.0938	-11.1071	-8.19782	-13.7017	-3.36028	0.891877	-4.78711	0.608365	-2.65423	-6.89462	-3.13607
4.34358	-12.3252	-10.0045	-10.3757	-9.68002	-9.96033	-9.89214	-8.31539	-8.56643	-10.3797	-9.32445	-14.856	-7.35768	-5.39387	-8.11685	-9.45065	-10.865	-9.95245	-6.57878	-9.45538	-10.3261	-8.9937	-11.9482	-13.423	-10.561	-12.4264	-11.4621	-8.44419	-13.7188	-3.29143	0.672913	-5.07995	0.717815	-2.48001	-6.54042	-2.79137
4.65533	-12.6245	-10.2574	-10.8292	-10.1026	-10.1463	-10.3529	-9.14382	-9.12363	-10.8758	-9.63401	-15.0481	-8.23686	-5.96094	-8.36464	-9.57487	-11.1863	-10.2846	-6.77542	-9.37824	-10.671	-9.37014	-12.4301	-13.5748	-10.384	-12.7731	-11.8608	-8.92426	-13.9212	-3.18068	0.570407	-5.4047	0.839002	-2.16178	-6.22429	-2.53888
4.98946	-12.9943	-10.6689	-11.4123	-10.4243	-10.4373	-10.7681	-9.92761	-9.69936	-11.2856	-10.0558	-15.1625	-8.75933	-6.55122	-8.70584	-9.55778	-11.5674	-10.7044	-7.18973	-9.35101	-11.0976	-9.693	-12.4303	-13.7363	-10.2447	-13.0414	-11.884	-9.33123	-14.0153	-2.97364	0.529038	-5.57598	0.966009	-1.85967	-5.80632	-2.21575
5.34757	-13.2648	-11.1794	-11.6458	-10.4311	-10.5766	-10.774	-10.5756	-10.2118	-11.7197	-10.3154	-15.4851	-9.1164	-7.18474	-9.21479	-9.58256	-12.1376	-11.0794	-7.47231	-9.61475	-11.0753	-9.69381	-12.1841	-13.7225	-9.87197	-13.107	-11.809	-9.84614	-13.9659	-2.4514	0.539386	-5.49744	1.45274	-1.6501	-5.35952	-1.68424
5.73138	-13.4771	-11.4254	-11.8866	-10.5826	-10.6706	-10.3134	-10.966	-10.6284	-11.9366	-10.2669	-15.4758	-9.73923	-7.71385	-9.72704	-9.43604	-12.6689	-11.4342	-7.63964	-9.64551	-11.114	-9.35881	-11.7943	-13.7591	-9.29564	-12.9041	-11.3042	-10.2236	-13.931	-1.38822	0.631856	-5.32634	1.97177	-1.2321	-4.80768	-0.928589
6.14274	-13.949	-11.4925	-11.9878	-10.7328	-10.5347	-9.71301	-10.8839	-11.0183	-11.97	-9.7099	-15.062	-10.4786	-8.18114	-10.1504	-8.89575	-13.0511	-11.7602	-7.68569	-9.18592	-10.5571	-8.58584	-11.2838	-13.3877	-8.31029	-12.4755	-10.5564	-10.1681	-13.6394	0.558724	0.809039	-4.57743	2.60245	-0.470146	-4.122	-0.10719
6.58363	-13.9441	-11.529	-12.0223	-10.1691	-10.0899	-8.74377	-10.3523	-11.3025	-11.5628	-8.78052	-13.9882	-10.5597	-8.51957	-10.4954	-8.28002	-13.2217	-12.1003	-7.22496	-8.11339	-9.1214	-7.40141	-10.6189	-12.3448	-6.29567	-11.609	-9.39145	-9.79349	-12.8673	3.43611	1.20776	-3.17314	3.23711	1.04184	-3.09992	0.995188
7.05616	-14.0015	-11.1129	-11.484	-9.20236	-9.0341	-7.0669	-9.49744	-11.4515	-10.561	-7.23339	-12.3934	-10.4257	-8.65281	-10.6759	-7.89044	-13.2744	-12.4525	-6.53555	-6.70407	-7.10055	-5.17745	-9.19328	-10.6233	-3.34517	-10.1795	-7.51118	-9.31103	-11.4742	5.70338	1.96471	-1.2848	3.60796	2.88563	-1.92639	2.54445
7.5626	-14.1549	-10.1871	-10.2406	-7.58319	-7.46696	-4.95503	-8.1638	-11.4005	-9.7339	-6.11937	-10.9897	-10.3323	-8.42053	-10.7187	-7.92002	-13.1398	-12.872	-6.01454	-5.13661	-4.64505	-2.63397	-7.09147	-8.35553	-0.469033	-8.12682	-5.03778	-8.71032	-10.3724	6.64139	3.13635	0.262858	3.39641	4.45935	-1.03657	4.07651
8.1054	-14.0695	-9.35962	-9.00634	-6.19343	-6.24447	-3.39398	-6.82645	-10.9302	-9.29268	-5.76748	-10.813	-10.3488	-8.03548	-10.7119	-8.34387	-13.1441	-13.2027	-6.06465	-3.82695	-3.02578	-0.55178	-5.10215	-6.44912	1.55228	-6.17874	-2.89171	-8.5929	-9.94114	6.24312	4.33819	0.91034	2.62937	5.10992	-0.844686	5.00869
8.68715	-13.7692	-8.83197	-8.43024	-5.4985	-5.87478	-2.87216	-5.98198	-10.6247	-9.61439	-6.27024	-11.5208	-10.4381	-7.82085	-10.8681	-9.12317	-13.3808	-13.4794	-6.66926	-3.2513	-2.30491	0.338803	-4.16327	-5.7197	2.30187	-5.02759	-1.69447	-8.96002	-10.4008	4.89121	5.00323	0.55106	1.51703	4.76803	-1.4583	5.05091
9.31066	-13.8542	-8.92217	-8.65905	-5.81214	-6.40818	-3.41051	-5.98208	-10.8066	-10.4814	-7.42922	-12.7236	-10.7908	-8.06306	-11.2791	-10.1906	-14.0094	-13.8804	-7.78185	-3.59518	-2.65815	0.0688989	-4.39679	-6.21079	1.797	-5.01583	-1.66552	-9.78363	-11.4981	2.72906	4.92391	-0.572657	0.179063	3.56599	-2.66906	4.30442
9.97892	-14.3016	-9.83016	-9.49007	-6.78916	-7.61513	-4.91666	-6.94056	-11.2864	-11.6897	-8.8886	-14.0038	-11.5817	-8.74789	-11.8773	-11.4622	-14.8082	-14.403	-9.19561	-4.77484	-3.99301	-1.11199	-5.4916	-7.62349	0.33781	-5.97944	-2.69341	-10.7839	-13.0096	0.223931	4.18323	-2.22476	-1.11923	1.78665	-4.28309	2.97702
10.6951	-14.4942	-10.9469	-10.688	-8.23351	-9.35417	-7.06746	-8.39112	-12.0046	-13.0388	-10.3794	-15.229	-12.4401	-9.7816	-12.4465	-12.7395	-15.6539	-14.9328	-10.6647	-6.63241	-5.92492	-3.09725	-7.32624	-9.61137	-1.80068	-7.61151	-4.49112	-11.64	-14.6782	-2.25207	3.00983	-4.20712	-2.20227	-0.196253	-5.90887	1.39246
11.4628	-14.6044	-11.8972	-11.7021	-9.81666	-11.0435	-9.36309	-10.064	-13.0378	-14.1235	-11.6929	-16.3744	-13.1456	-11.0082	-13.074	-13.9078	-16.4873	-15.5261	-12.0069	-8.60171	-8.20505	-5.52244	-9.55935	-11.6655	-4.18414	-9.57269	-6.63464	-12.4523	-16.2313	-4.13958	1.59004	-6.22322	-3.01403	-2.07944	-7.41929	-0.322124
12.2855	-14.9114	-12.8256	-12.8133	-11.2684	-12.6226	-11.2035	-11.7813	-14.2054	-15.1154	-12.8328	-17.4248	-13.6478	-12.2868	-13.8092	-14.9781	-17.2643	-16.2105	-13.1254	-10.2462	-10.2984	-8.06616	-11.8463	-13.4693	-6.37432	-11.4839	-8.83661	-13.3414	-17.5508	-5.09532	0.113552	-8.03784	-3.58331	-3.52652	-8.69498	-1.91441
13.1673	-15.3613	-13.5931	-13.7365	-12.5599	-13.8803	-12.4873	-13.4432	-15.3977	-15.9794	-13.7629	-18.5137	-13.8056	-13.4871	-14.6103	-15.9583	-17.861	-16.8518	-13.9344	-11.2659	-12.0417	-10.1432	-13.6477	-15.0008	-8.09699	-13.2461	-10.7613	-14.2547	-18.5613	-5.0683	-1.14748	-9.4173	-4.05053	-4.46549	-9.47085	-3.28237
14.1123	-15.9894	-14.2958	-14.5584	-13.7453	-14.8783	-13.4275	-14.8597	-16.5673	-16.8079	-14.5321	-19.2923	-13.5612	-14.4798	-15.3949	-16.6982	-18.2649	-17.3635	-14.4621	-11.9667	-13.29	-11.1898	-14.811	-16.1222	-9.12046	-14.7205	-12.2773	-15.0407	-19.291	-4.5089	-2.06972	-10.4739	-4.36606	-4.72925	-9.68147	-4.21443
15.1252	-16.8316	-14.9883	-15.2356	-14.8269	-15.4805	-14.0259	-15.9345	-17.4498	-17.3701	-15.1229	-19.9305	-13.1105	-15.3475	-16.0745	-17.2365	-18.5955	-17.7567	-14.8381	-12.2834	-13.8403	-11.3774	-15.3812	-16.772	-9.50241	-15.76	-13.2601	-15.5389	-19.9226	-4.12973	-2.55573	-11.2205	-4.61812	-4.53826	-9.56924	-4.57904
16.2108	-17.7255	-15.6298	-15.6544	-15.616	-15.7768	-14.3399	-16.6525	-17.9911	-17.6819	-15.5973	-20.4673	-12.6947	-16.0931	-16.668	-17.6683	-18.8694	-18.1165	-15.0864	-12.2046	-13.927	-11.3645	-15.687	-16.9624	-9.59021	-16.3645	-13.802	-15.8687	-20.3675	-4.12814	-2.69244	-11.8206	-5.00675	-4.4394	-9.36705	-4.77467
17.3743	-18.32	-16.038	-15.9409	-16.113	-16.0895	-14.5503	-17.0579	-18.3415	-17.761	-15.9541	-20.8423	-12.6016	-16.7043	-17.1645	-18.0216	-19.083	-18.4449	-15.3656	-12.2227	-13.9719	-11.5005	-16.0228	-17.2452	-9.6897	-16.7227	-13.9142	-16.1525	-20.7118	-4.52504	-2.68545	-12.3243	-5.50352	-4.53033	-9.37661	-4.94945
18.6213	-18.5274	-16.2511	-16.3951	-16.6455	-16.2847	-14.6541	-17.3782	-18.5686	-17.9671	-16.2474	-21.1788	-12.966	-17.1941	-17.5681	-18.3815	-19.3122	-18.7534	-15.7027	-12.5023	-14.0487	-11.9396	-16.47	-17.6043	-10.018	-17.028	-14.111	-16.4246	-21.0211	-5.11485	-2.80409	-12.7836	-6.09972	-4.81329	-9.6139	-5.23763
19.9578	-18.7279	-16.6948	-16.9001	-16.9589	-16.5023	-14.9826	-17.743	-18.7588	-18.2397	-16.5281	-21.4443	-13.6208	-17.5832	-17.9899	-18.827	-19.4638	-19.0827	-16.1461	-13.1504	-14.3738	-12.6004	-16.8982	-18.0577	-10.5706	-17.4133	-14.6076	-16.6548	-21.3546	-5.8445	-3.12405	-13.2287	-6.74171	-5.32227	-10.0762	-5.72655
21.3903	-18.7743	-17.018	-17.2756	-17.1898	-16.8223	-15.5264	-18.1017	-18.9271	-18.371	-16.8212	-21.6319	-14.425	-17.9483	-18.382	-19.2614	-19.7095	-19.429	-16.6104	-13.7709	-14.7217	-13.2913	-17.3193	-18.4761	-11.3006	-17.854	-15.1395	-16.7915	-21.5665	-6.58129	-3.61327	-13.6984	-7.19694	-5.79119	-10.6229	-6.25882
22.9255	-18.6788	-17.3766	-17.5647	-17.5195	-17.1325	-16.015	-18.5397	-19.006	-18.4948	-17.0053	-21.9745	-15.4364	-18.296	-18.7182	-19.6626	-20.0269	-19.7508	-16.9948	-14.2469	-14.9995	-13.7792	-17.5773	-18.8637	-12.0183	-18.2153	-15.5273	-16.9441	-21.6144	-7.34592	-4.10815	-14	-7.57751	-6.11882	-11.2309	-6.614
24.571	-18.6023	-17.6981	-17.8885	-17.8366	-17.5504	-16.4658	-18.929	-19.1372	-18.6744	-17.2905	-22.3956	-16.2926	-18.673	-19.0448	-20.0655	-20.3575	-20.0939	-17.2418	-14.7058	-15.1942	-14.2842	-17.8331	-19.2102	-12.6264	-18.5001	-15.7965	-17.072	-21.6063	-7.97472	-4.4975	-14.1782	-7.95935	-6.2397	-11.7604	-6.7779
26.3345	-18.5865	-18.0698	-18.3298	-18.2118	-17.9884	-16.8223	-19.3416	-19.2777	-18.8685	-17.6164	-22.7875	-16.994	-19.1464	-19.3576	-20.4079	-20.6561	-20.4554	-17.4158	-15.0631	-15.4192	-14.7373	-18.2017	-19.467	-12.9331	-18.7233	-15.9557	-17.161	-21.7507	-8.46945	-4.68619	-14.2591	-8.37036	-6.30414	-12.1953	-6.95877
28.2246	-18.7758	-18.5257	-18.8465	-18.5654	-18.3092	-17.1419	-19.8155	-19.4625	-19.0367	-17.8539	-23.2303	-17.698	-19.6359	-19.6807	-20.8093	-20.9627	-20.7795	-17.3897	-15.2923	-15.8003	-15.0741	-18.6865	-19.696	-13.3036	-18.947	-16.1181	-17.3182	-21.912	-8.99409	-4.75022	-14.4164	-8.84264	-6.43453	-12.6624	-7.22424
30.2504	-19.2029	-18.9939	-19.3288	-18.9311	-18.6732	-17.5772	-20.1853	-19.6479	-19.1716	-17.9283	-23.5403	-18.3108	-20.0588	-20.0222	-21.2012	-21.2413	-21.0463	-17.2249	-15.5513	-16.1401	-15.3102	-19.1124	-19.9438	-13.6837	-19.249	-16.4282	-17.4978	-22.0345	-9.69458	-4.89703	-14.6928	-9.40235	-6.73793	-13.2015	-7.64255
32.4216	-19.7338	-19.482	-19.6602	-19.1047	-19.0707	-17.9062	-20.4551	-19.7756	-19.3479	-18.0026	-23.6744	-18.8472	-20.4326	-20.3504	-21.5825	-21.3706	-21.2914	-17.0329	-15.8971	-16.3814	-15.5927	-19.5426	-20.2816	-14.09	-19.6013	-16.8238	-17.6898	-22.1831	-10.4293	-5.18309	-15.1209	-10.1066	-7.33521	-13.7862	-8.19684
34.7486	-20.2252	-20.0158	-19.935	-19.0846	-19.493	-18.1916	-20.7683	-19.9861	-19.5949	-18.1161	-23.7016	-19.3189	-20.6977	-20.6428	-21.9134	-21.4028	-21.463	-16.8325	-16.3609	-16.542	-15.9577	-20.0597	-20.6364	-14.4228	-20.058	-17.37	-18.0227	-22.4184	-11.1139	-5.65983	-15.6367	-10.9277	-8.13174	-14.4664	-8.86334
37.2426	-20.5678	-20.4811	-20.2336	-19.1276	-19.819	-18.3725	-21.0189	-20.2692	-19.864	-18.2056	-23.7875	-19.7917	-20.89	-20.8558	-22.2768	-21.3828	-21.6597	-16.6852	-16.9486	-16.5931	-16.501	-20.5185	-21.0761	-14.8742	-20.6377	-18.0105	-18.4507	-22.746	-11.6191	-6.28565	-16.2133	-11.7581	-8.99251	-15.1695	-9.55441
39.9157	-20.8976	-20.8326	-20.6038	-19.1934	-19.9888	-18.5749	-21.2948	-20.6619	-20.1092	-18.3861	-23.8735	-20.3004	-21.0455	-21.0189	-22.6531	-21.3795	-21.8812	-16.6935	-17.6025	-16.6104	-17.0508	-20.9727	-21.4011	-15.4487	-21.2313	-18.6385	-19.0962	-23.1223	-12.0656	-6.95046	-16.6925	-12.5264	-9.78357	-15.9566	-10.2004
42.7805	-21.1541	-20.9827	-20.8654	-19.5032	-20.1287	-18.8401	-21.4964	-21.1308	-20.4614	-18.6476	-24.0534	-20.7162	-21.1626	-21.1042	-23.0288	-21.4525	-22.0791	-16.8974	-18.1668	-16.6756	-17.535	-21.3441	-21.7603	-16.0229	-21.7394	-19.2373	-19.8177	-23.4397	-12.5347	-7.59184	-17.041	-13.1928	-10.4737	-16.8038	-10.8489
45.8511	-21.3321	-20.9881	-21.0671	-19.8285	-20.3561	-19.1052	-21.6018	-21.5328	-20.9576	-19.0257	-24.3117	-21.0813	-21.2862	-21.1812	-23.3643	-21.6804	-22.3568	-17.283	-18.6532	-16.8505	-18.0243	-21.6121	-22.1328	-16.4808	-22.1226	-19.7157	-20.4854	-23.7104	-12.794	-8.12151	-17.3577	-13.8222	-11.0417	-17.5934	-11.4435
49.1419	-21.776	-21.1251	-21.1394	-20.1626	-20.6381	-19.4823	-21.6527	-21.9217	-21.4833	-19.4587	-24.7636	-21.5252	-21.487	-21.3526	-23.7301	-22.0289	-22.6357	-17.845	-18.921	-17.0435	-18.5417	-21.9524	-22.5412	-16.8906	-22.4107	-20.0582	-21.0282	-23.9705	-12.8251	-8.50351	-17.622	-14.4721	-11.5403	-18.2786	-11.9408
52.669	-22.2944	-21.3071	-21.2833	-20.4855	-20.9436	-20.0513	-21.7423	-22.325	-22.0078	-19.94	-25.2863	-21.9866	-21.8031	-21.7	-24.1187	-22.5145	-22.8653	-18.5709	-19.0897	-17.1717	-18.9852	-22.3427	-22.8729	-17.1477	-22.706	-20.2417	-21.5538	-24.3659	-12.8381	-8.70366	-17.8793	-15.1164	-12.0096	-18.868	-12.3038
56.4493	-22.6758	-21.6292	-21.5964	-20.8426	-21.3153	-20.7344	-21.9698	-22.7602	-22.5654	-20.5282	-25.8265	-22.4284	-22.2504	-22.1837	-24.5893	-23.1464	-23.1344	-19.415	-19.345	-17.3115	-19.4291	-22.8274	-23.2423	-17.3125	-23.0307	-20.4738	-22.038	-24.8273	-12.8734	-8.82121	-18.1328	-15.7239	-12.4937	-19.3429	-12.6074
60.5008	-23.0306	-22.074	-21.9359	-21.2199	-21.6834	-21.4779	-22.2983	-23.1129	-23.1691	-21.2126	-26.4419	-22.9789	-22.789	-22.7001	-25.1	-23.7857	-23.5288	-20.3312	-19.7292	-17.5569	-19.8825	-23.3045	-23.643	-17.5403	-23.4273	-20.7799	-22.5423	-25.3693	-13.0547	-8.96803	-18.4514	-16.3854	-13.0094	-19.7822	-12.9833
64.8432	-23.2824	-22.5468	-22.3704	-21.6474	-22.1072	-22.1872	-22.7339	-23.4813	-23.8129	-21.9756	-27.0658	-23.5319	-23.3416	-23.2173	-25.6599	-24.4225	-24.0438	-21.3118	-20.2338	-17.9549	-20.3985	-23.7945	-24.0734	-17.9661	-23.8746	-21.1904	-23.1601	-25.9737	-13.448	-9.27575	-18.8911	-17.1249	-13.6017	-20.2502	-13.5253
69.4972	-23.6385	-23.0315	-22.8825	-22.1176	-22.5753	-22.8895	-23.2357	-23.8316	-24.4433	-22.716	-27.7227	-24.0512	-23.9199	-23.7098	-26.2669	-25.0655	-24.6381	-22.303	-20.9698	-18.5735	-21.0963	-24.2652	-24.5669	-18.5421	-24.4297	-21.6728	-23.8524	-26.5791	-14.1811	-9.82328	-19.4647	-17.9509	-14.3261	-20.7864	-14.2516
74.4853	-24.0687	-23.4655	-23.3507	-22.5545	-23.0697	-23.5696	-23.7468	-24.2083	-25.0633	-23.4484	-28.3797	-24.5215	-24.4738	-24.221	-26.9442	-25.7258	-25.2522	-23.273	-21.8936	-19.3903	-22.0318	-24.8102	-25.2188	-19.4009	-25.0632	-22.2635	-24.5386	-27.1783	-15.2082	-10.6273	-20.166	-18.9184	-15.1953	-21.4107	-15.1758
79.8313	-24.4993	-23.8327	-23.808	-23.0799	-23.6426	-24.2212	-24.2809	-24.6671	-25.7151	-24.1801	-29.0019	-25.0313	-25.0453	-24.7241	-27.6427	-26.3601	-25.8464	-24.1761	-22.9766	-20.374	-23.0276	-25.4452	-26.0201	-20.5018	-25.7626	-23.0386	-25.2462	-27.8439	-16.5052	-11.6664	-20.9936	-19.9672	-16.2291	-22.1801	-16.287
85.5611	-24.981	-24.3202	-24.2995	-23.7276	-24.2755	-24.979	-24.8363	-25.1982	-26.4134	-24.9398	-29.5885	-25.6033	-25.6703	-25.1817	-28.3794	-27.027	-26.4583	-24.9707	-24.0858	-21.5291	-24.1526	-26.1916	-26.8888	-21.7551	-26.5341	-23.9689	-25.9626	-28.5918	-17.9913	-12.9288	-21.8821	-21.1152	-17.4203	-23.0765	-17.5775
91.7021	-25.5531	-24.9584	-24.8738	-24.4174	-24.9084	-25.8628	-25.4708	-25.8176	-27.184	-25.7056	-30.1892	-26.2228	-26.3496	-25.6062	-29.1598	-27.7894	-27.1104	-25.5966	-25.1261	-22.7752	-25.3772	-26.9988	-27.7688	-23.0525	-27.374	-25.0211	-26.7293	-29.4317	-19.5884	-14.3986	-22.8337	-22.336	-18.7155	-24.0999	-19.0606
98.2839	-26.1642	-25.7688	-25.4941	-25.1437	-25.5819	-26.7581	-26.1443	-26.5426	-28.0198	-26.4957	-30.8317	-26.968	-27.1031	-25.9798	-29.9931	-28.6197	-27.8149	-26.0117	-26.1268	-23.99	-26.5573	-27.8001	-28.6837	-24.4637	-28.2185	-26.1552	-27.5696	-30.2763	-21.1678	-16.0313	-23.8305	-23.5864	-20.0711	-25.1613	-20.6266
105.338	-26.7752	-26.6611	-26.2144	-25.8954	-26.3408	-27.7012	-26.9044	-27.359	-28.8827	-27.3751	-31.5156	-27.7651	-27.9241	-26.1861	-30.8399	-29.4804	-28.5051	-26.2033	-27.1068	-25.0828	-27.6617	-28.6152	-29.5661	-25.8926	-29.1239	-27.3566	-28.4653	-31.145	-22.6265	-17.7938	-24.8864	-24.8609	-21.4896	-26.2937	-22.2523

## Sheet: 4a Pow_HOME-4a Pow_HOME
	LEC																		HPC
3.07137	-5.72118	-3.88498	1.60839	1.90066	-5.22607	-5.94577	-8.70905	-7.48312	-6.17197	-5.95674	-12.4962	-6.45733	-4.10628	-6.71307	-12.6588	-9.19925	-10.2236	-4.79436	-4.31843	-5.07571	0.120225	0.272513	-9.1999	-5.81589	-10.2336	-9.95465	-5.09792	-10.7888	2.96802	2.02848	-3.23022	-1.55338	0.260583	-5.41439	-1.15824
3.29181	-5.91335	-4.14744	1.29996	1.53951	-5.30825	-6.32051	-8.93002	-7.51015	-6.4659	-6.26488	-12.6457	-6.17379	-4.52606	-7.05997	-12.7755	-9.71662	-10.6607	-5.51804	-4.1888	-5.10312	-0.0267026	0.0667508	-9.42835	-5.99605	-10.3068	-10.0595	-5.1744	-11.0901	5.70127	1.92464	-3.42367	-1.5181	0.531236	-5.29064	-1.07999
3.52808	-6.12307	-4.53391	0.869348	1.0692	-5.6036	-6.63924	-9.20914	-7.51914	-6.75485	-6.5662	-12.75	-6.15859	-5.01374	-7.44401	-12.988	-10.0903	-11.0007	-6.01515	-4.0341	-5.09143	-0.182166	-0.185034	-9.70897	-6.14669	-10.2577	-10.0996	-5.44244	-11.2728	6.69447	1.81152	-3.6365	-1.42999	0.796167	-4.97612	-1.08398
3.7813	-6.33507	-4.86562	0.2868	0.663754	-6.07447	-7.05026	-9.77236	-7.77618	-7.15468	-6.77695	-12.9012	-5.78744	-5.34301	-7.68571	-13.244	-10.3694	-11.31	-6.32765	-4.01309	-5.21923	-0.542105	-0.422263	-9.98188	-6.25137	-10.3406	-10.1302	-5.61301	-11.6788	6.24062	1.73344	-4.06288	-1.32661	1.03492	-4.77354	-0.856412
4.0527	-6.57949	-5.03848	-0.531495	-0.0353004	-6.59407	-7.5236	-10.2398	-8.24069	-7.66311	-7.13614	-13.1772	-6.07048	-5.75479	-8.14969	-13.3298	-10.5843	-11.7239	-6.43641	-4.05686	-5.5046	-1.03498	-1.05216	-10.1589	-6.27409	-10.4021	-10.0267	-5.58611	-11.9558	4.58485	1.8314	-4.3406	-0.95631	1.02681	-4.4368	-0.253885
4.34358	-6.79959	-5.30225	-1.46213	-0.767787	-7.08153	-7.83448	-10.338	-8.67723	-8.08433	-7.43409	-13.359	-6.85849	-6.13719	-8.57663	-13.1226	-11.0119	-12.037	-6.43909	-4.12971	-5.76574	-1.63408	-1.96625	-10.5117	-6.26655	-10.1549	-9.67878	-5.64636	-12.0967	2.95219	1.95327	-4.45876	-0.421349	1.04331	-3.8185	0.795151
4.65533	-7.11425	-5.72464	-2.35596	-1.65125	-7.53825	-8.22081	-10.4877	-8.89763	-8.30244	-7.57081	-13.621	-7.81285	-6.37218	-8.95487	-12.6613	-11.4901	-12.4509	-6.33407	-4.32086	-5.83686	-2.29398	-2.90911	-10.8662	-6.0554	-9.53247	-9.01797	-5.67204	-12.1619	0.716764	2.08744	-4.5141	0.199366	1.25691	-3.11646	1.74553
4.98946	-7.43537	-6.23159	-3.21707	-2.51443	-7.94941	-8.49955	-10.5018	-9.01475	-8.52684	-7.67297	-13.9629	-9.35859	-6.60342	-9.15511	-12.143	-11.8088	-12.9246	-6.26707	-4.4548	-5.6539	-2.84395	-3.68262	-11.0675	-5.61925	-8.78884	-8.17847	-5.60832	-12.18	-1.27842	2.26702	-4.4231	0.855952	1.6079	-2.82434	2.57594
5.34757	-7.83561	-6.82392	-3.90569	-3.26004	-8.41488	-8.5904	-10.455	-9.21801	-8.77041	-7.62028	-14.1875	-11.5476	-6.82952	-9.43792	-11.4324	-12.0765	-13.2315	-6.37868	-4.54211	-5.36984	-3.41578	-4.51176	-11.0403	-4.92463	-8.14999	-7.24875	-5.52966	-12.0535	-3.02268	2.62898	-4.31345	1.45653	2.10563	-2.68568	3.20286
5.73138	-8.2246	-7.5002	-4.51983	-3.87656	-8.70205	-8.42601	-10.2612	-9.44452	-9.05796	-7.43536	-14.1215	-12.0648	-6.93916	-9.7904	-10.7963	-12.389	-13.4142	-6.52908	-4.48517	-5.32745	-3.87793	-5.14772	-10.8171	-4.24938	-7.5852	-6.33371	-5.75196	-12.0212	-4.0895	3.02995	-3.84768	2.11307	2.47369	-2.67743	3.3622
6.14274	-8.56514	-7.90303	-5.0003	-4.38914	-8.85938	-8.14118	-10.0918	-9.70075	-9.40577	-7.45075	-13.8436	-12.0082	-7.17878	-10.125	-10.2277	-12.7745	-13.4769	-7.00944	-4.56155	-5.3119	-4.28774	-5.62601	-10.3692	-3.54418	-7.22507	-5.76997	-6.12846	-12.2284	-4.22937	3.22018	-3.10518	2.58242	2.84963	-3.02129	3.04902
6.58363	-8.81435	-8.21566	-5.50593	-4.90915	-9.03419	-8.05569	-10.2565	-10.0399	-9.74709	-7.56479	-13.3564	-11.6151	-7.49128	-10.3583	-10.084	-13.1422	-13.5139	-7.74762	-4.96921	-5.55938	-4.77635	-6.13398	-10.1264	-3.29329	-7.36044	-5.81728	-6.60507	-12.7376	-5.17534	3.23081	-2.122	2.47418	2.91496	-3.92151	2.24789
7.05616	-9.20641	-8.51784	-6.02861	-5.34548	-9.48982	-8.31941	-10.7365	-10.6403	-10.114	-7.9139	-12.8482	-11.9285	-7.96745	-10.6458	-10.3971	-13.5532	-13.8024	-8.6719	-5.58745	-6.00843	-5.28314	-6.63978	-10.4604	-3.61499	-8.24431	-6.60175	-7.37849	-13.3334	-6.0824	3.09208	-1.12153	1.80599	2.51767	-5.12127	1.11813
7.5626	-9.58345	-8.84905	-6.51655	-5.72045	-10.096	-8.97238	-11.5028	-11.5144	-10.65	-8.50048	-12.6305	-12.4136	-8.50254	-10.9333	-11.2662	-14.0063	-14.2607	-9.74406	-6.38278	-6.56839	-5.79127	-7.08875	-11.1974	-4.40402	-9.57844	-7.783	-8.4431	-13.9922	-6.65411	2.84074	-0.540537	0.63673	1.80228	-6.56001	-0.225694
8.1054	-10.065	-9.38745	-6.99973	-6.2083	-10.7332	-9.81841	-12.5079	-12.5064	-11.2489	-9.30262	-12.864	-13.3223	-9.10193	-11.1257	-12.5727	-14.4917	-14.822	-10.78	-7.26383	-7.31326	-6.35787	-7.70136	-12.1465	-5.43469	-11.0768	-9.22106	-9.54436	-14.7891	-6.12518	2.3245	-0.648298	-0.821643	0.814201	-7.96996	-1.63506
8.68715	-10.7309	-10.0926	-7.72083	-6.92812	-11.4863	-10.753	-13.4289	-13.4723	-11.9304	-10.181	-13.6476	-13.7461	-9.8632	-11.3827	-13.7502	-15.0289	-15.3832	-11.7279	-8.20409	-8.13017	-7.08538	-8.42442	-13.1669	-6.65769	-12.5887	-10.7581	-10.546	-15.5756	-6.82507	1.55208	-1.34495	-2.3593	-0.209333	-9.1517	-2.97998
9.31066	-11.5843	-10.9555	-8.45789	-7.65186	-12.3927	-11.7181	-14.3001	-14.4755	-12.6143	-11.0209	-14.8234	-14.1069	-10.7461	-11.5369	-14.8757	-15.5483	-15.9393	-12.6065	-9.26892	-9.04587	-7.94477	-9.33616	-14.3338	-7.93311	-13.995	-12.2054	-11.4891	-16.3314	-7.91978	0.726795	-2.63204	-3.68665	-1.24953	-10.0238	-4.078
9.97892	-12.5176	-11.7876	-9.16907	-8.44669	-13.2647	-12.6757	-15.0267	-15.4361	-13.2799	-11.7777	-16.1187	-13.8014	-11.6786	-11.8804	-15.8966	-16.0849	-16.5459	-13.3576	-10.2938	-9.95678	-8.72306	-10.2647	-15.5256	-9.22104	-15.1639	-13.4984	-12.3399	-17.0356	-8.8046	-0.142758	-4.19473	-4.66818	-2.23898	-10.8462	-4.97625
10.6951	-13.358	-12.5717	-9.95456	-9.18427	-14.1083	-13.5817	-15.6095	-16.1716	-13.849	-12.4417	-17.2678	-14.0308	-12.4421	-12.488	-16.6845	-16.7436	-17.1667	-14.0283	-11.1515	-10.7767	-9.55038	-11.124	-16.5686	-10.3786	-16.1317	-14.4761	-13.0995	-17.6959	-9.42607	-1.08924	-5.78494	-5.23027	-2.95347	-11.5535	-5.69514
11.4628	-14.0748	-13.3148	-10.678	-10.0017	-14.836	-14.3647	-16.1403	-16.7524	-14.2718	-13.017	-18.3075	-15.077	-13.2086	-13.4674	-17.3461	-17.3278	-17.7545	-14.659	-11.9382	-11.3453	-10.3009	-11.8775	-17.4246	-11.3568	-16.9577	-15.305	-13.7525	-18.2674	-9.57616	-2.03357	-7.30321	-5.53753	-3.66767	-12.17	-6.32334
12.2855	-14.8726	-14.0826	-11.3424	-10.8059	-15.4742	-15.0426	-16.5932	-17.1899	-14.8494	-13.5047	-19.2052	-15.2522	-13.9508	-14.5654	-17.8577	-17.8912	-18.2234	-15.202	-12.5409	-11.9673	-11.084	-12.5908	-17.9899	-12.0658	-17.4687	-16.0077	-14.3096	-18.7877	-10.1602	-2.82606	-8.75708	-5.79163	-4.31999	-12.5854	-6.81541
13.1673	-15.4661	-14.7076	-11.9336	-11.5206	-16.0327	-15.667	-16.9647	-17.5345	-15.4253	-14.0192	-19.9827	-15.13	-14.7672	-15.5933	-18.1826	-18.481	-18.6652	-15.6343	-13.0651	-12.4994	-11.8491	-13.3102	-18.4776	-12.6002	-17.9839	-16.5427	-14.8722	-19.3653	-10.8682	-3.52772	-10.0441	-6.12647	-4.89167	-12.9185	-7.25923
14.1123	-15.9589	-15.2708	-12.572	-12.2088	-16.4898	-16.0702	-17.325	-17.8074	-15.9513	-14.4765	-20.6411	-15.7382	-15.4658	-16.5467	-18.4587	-19.0018	-19.0672	-16.0346	-13.5294	-13.0099	-12.5566	-14.0326	-18.8624	-12.9342	-18.427	-16.9931	-15.2773	-19.8846	-10.9186	-4.25118	-11.1313	-6.61789	-5.47793	-13.326	-7.56186
15.1252	-16.3969	-15.7164	-13.286	-12.9585	-16.8944	-16.3996	-17.7186	-18.1289	-16.3587	-14.9787	-21.2011	-16.3187	-15.9209	-17.272	-18.7786	-19.4522	-19.4157	-16.4185	-13.9264	-13.4798	-13.09	-14.7516	-19.2166	-13.2224	-18.7693	-17.395	-15.6466	-20.3818	-11.0924	-4.87069	-11.9033	-7.24494	-6.05693	-13.6571	-7.95848
16.2108	-16.9608	-16.1842	-13.9424	-13.7113	-17.3066	-16.7067	-18.1088	-18.5344	-16.701	-15.5362	-21.6572	-16.1909	-16.3053	-17.8378	-19.1044	-19.855	-19.7587	-16.8005	-14.3178	-13.9019	-13.6069	-15.4225	-19.4816	-13.5266	-19.1199	-17.5981	-16.0323	-20.6976	-11.968	-5.41088	-12.4711	-7.89784	-6.58774	-13.9454	-8.40146
17.3743	-17.5843	-16.7017	-14.5796	-14.4366	-17.6157	-17.0272	-18.5105	-18.9203	-17.1222	-16.0841	-21.999	-16.9271	-16.6723	-18.2371	-19.3942	-20.2368	-20.0315	-17.081	-14.7722	-14.3114	-14.1477	-16.025	-19.7206	-13.7557	-19.4108	-17.753	-16.4391	-20.8786	-12.4138	-5.84515	-12.9993	-8.51881	-7.08863	-14.3148	-8.71885
18.6213	-18.1572	-17.2902	-15.2388	-15.1211	-17.9552	-17.3927	-18.9232	-19.2612	-17.6039	-16.6163	-22.2309	-17.5833	-17.1319	-18.4672	-19.6315	-20.7365	-20.2234	-17.2021	-15.2921	-14.6551	-14.6663	-16.6028	-19.9236	-13.9514	-19.6032	-17.9033	-16.8226	-21.1398	-12.7483	-6.26464	-13.5359	-9.03011	-7.68108	-14.7523	-8.86783
19.9578	-18.571	-17.8309	-15.9394	-15.8392	-18.2448	-17.7579	-19.3018	-19.5217	-18.1489	-17.0746	-22.442	-18.3416	-17.5974	-18.6855	-19.8293	-21.2395	-20.3684	-17.252	-15.7078	-15.0395	-15.1808	-17.2204	-20.1735	-14.0943	-19.7397	-18.0005	-17.1575	-21.4196	-12.5535	-6.63992	-13.98	-9.5816	-8.19916	-15.2301	-9.04105
21.3903	-19.0104	-18.2947	-16.6174	-16.6141	-18.4997	-18.1233	-19.5878	-19.7669	-18.6471	-17.5277	-22.6115	-18.547	-18.042	-18.9407	-20.0289	-21.7095	-20.5891	-17.2794	-16.0591	-15.3937	-15.6782	-17.8416	-20.4096	-14.2953	-19.9199	-17.9776	-17.5202	-21.693	-12.3568	-6.96368	-14.3968	-9.97395	-8.70773	-15.6301	-9.19678
22.9255	-19.4241	-18.717	-17.3301	-17.2891	-18.856	-18.4741	-19.8575	-19.8228	-19.1453	-17.9384	-22.8275	-18.3077	-18.5279	-19.2094	-20.2354	-22.1637	-20.7615	-17.1809	-16.3832	-15.7364	-16.2728	-18.4552	-20.5786	-14.5247	-20.068	-17.987	-17.9055	-21.8934	-12.0629	-7.21886	-14.8144	-10.3477	-9.24457	-15.9167	-9.44387
24.571	-19.8314	-19.0735	-18.0412	-17.9079	-19.1584	-18.7795	-20.0753	-19.776	-19.5461	-18.3545	-23.0226	-17.975	-19.0783	-19.4939	-20.4568	-22.6059	-20.9107	-17.0305	-16.6624	-16.1381	-16.8602	-19.0471	-20.6904	-14.7238	-20.1157	-17.9986	-18.2293	-22.0635	-12.2579	-7.46566	-15.1514	-10.7722	-9.77828	-16.1242	-9.83353
26.3345	-20.1498	-19.4064	-18.6638	-18.5088	-19.4232	-19.024	-20.2511	-19.7095	-19.8447	-18.7216	-23.2786	-18.2239	-19.4993	-19.785	-20.763	-22.9931	-21.0135	-16.7888	-16.9027	-16.5179	-17.4257	-19.7118	-20.7989	-14.8487	-20.2473	-18.0603	-18.4887	-22.3148	-12.6775	-7.72049	-15.3308	-11.2175	-10.308	-16.3096	-10.2014
28.2246	-20.4387	-19.7872	-19.252	-19.0823	-19.6691	-19.2039	-20.4002	-19.5888	-20.1546	-19.1094	-23.4481	-18.3978	-19.8691	-20.019	-21.0708	-23.3473	-21.1016	-16.4945	-17.144	-16.9142	-17.9981	-20.3715	-20.9305	-15.0098	-20.3735	-18.1889	-18.7738	-22.5648	-13.4463	-8.035	-15.5121	-11.6957	-10.8258	-16.4064	-10.5502
30.2504	-20.6393	-20.1223	-19.8213	-19.6108	-19.8215	-19.2339	-20.5301	-19.4608	-20.4482	-19.4003	-23.4849	-18.6501	-20.081	-20.1831	-21.3367	-23.6683	-21.173	-16.1518	-17.4288	-17.3596	-18.5803	-20.9696	-21.063	-15.2069	-20.5546	-18.3747	-19.095	-22.8016	-14.6271	-8.36771	-15.7108	-12.2296	-11.2912	-16.5482	-10.8792
32.4216	-20.8444	-20.486	-20.3214	-20.0778	-19.9178	-19.2562	-20.6241	-19.384	-20.7751	-19.6607	-23.4642	-19.3261	-20.2334	-20.2187	-21.6114	-23.8465	-21.2452	-15.8699	-17.729	-17.8057	-19.1491	-21.5306	-21.234	-15.4909	-20.8241	-18.7025	-19.4846	-23.1209	-15.6844	-8.72319	-16.0499	-12.759	-11.7416	-16.7173	-11.1921
34.7486	-21.0845	-20.8043	-20.8497	-20.5382	-19.9585	-19.294	-20.7425	-19.4867	-21.0701	-19.8725	-23.3639	-20.3425	-20.41	-20.2474	-21.9532	-23.9795	-21.3196	-15.7998	-18.0427	-18.31	-19.7391	-22.0777	-21.4391	-15.7792	-21.1764	-19.1079	-19.8135	-23.4616	-16.8162	-8.99404	-16.4458	-13.3768	-12.1741	-16.9546	-11.4905
37.2426	-21.3361	-21.0566	-21.3903	-21.0038	-19.9937	-19.3368	-20.9346	-19.7967	-21.3629	-20.1125	-23.2353	-21.231	-20.5724	-20.269	-22.2965	-24.0565	-21.4379	-15.9168	-18.3861	-18.8052	-20.3421	-22.6149	-21.6742	-16.1565	-21.55	-19.5155	-20.1085	-23.848	-17.739	-9.24792	-16.8396	-13.9968	-12.628	-17.2485	-11.7985
39.9157	-21.5806	-21.2633	-21.8952	-21.4589	-19.9984	-19.3453	-21.138	-20.2871	-21.6012	-20.3283	-23.1081	-21.6135	-20.7095	-20.2631	-22.6501	-24.1158	-21.593	-16.2505	-18.723	-19.277	-21.0284	-23.1545	-21.9097	-16.6042	-21.8476	-19.9654	-20.4874	-24.243	-18.2158	-9.50911	-17.161	-14.6017	-13.0954	-17.5821	-12.1628
42.7805	-21.8314	-21.3842	-22.3065	-21.7975	-19.984	-19.4523	-21.3186	-20.8377	-21.8576	-20.5073	-23.1344	-22.3686	-20.8865	-20.3694	-22.9959	-24.2368	-21.8507	-16.7862	-19.0882	-19.7636	-21.7677	-23.5839	-22.14	-17.0879	-22.0893	-20.3336	-20.9156	-24.5895	-18.6146	-9.70624	-17.4539	-15.2518	-13.5741	-18.0027	-12.6008
45.8511	-22.0916	-21.4895	-22.6655	-22.087	-19.9715	-19.6456	-21.4664	-21.3818	-22.1746	-20.7131	-23.2677	-22.9799	-21.086	-20.6326	-23.3758	-24.4629	-22.2136	-17.4639	-19.4956	-20.3297	-22.4177	-23.8463	-22.3932	-17.6407	-22.2604	-20.6323	-21.3238	-24.9328	-19.0554	-9.92452	-17.7185	-15.9308	-14.1635	-18.5052	-13.1868
49.1419	-22.403	-21.6876	-22.9795	-22.3153	-20.0509	-19.9226	-21.6442	-21.9237	-22.5784	-20.9276	-23.4959	-23.8897	-21.2882	-21.0202	-23.7923	-24.7902	-22.6584	-18.2637	-19.9229	-20.9025	-23.0272	-24.1296	-22.6698	-18.2309	-22.5079	-20.9363	-21.7831	-25.3346	-19.8981	-10.2133	-17.9363	-16.6127	-14.8593	-19.0676	-13.8762
52.669	-22.8068	-22.0396	-23.3081	-22.6266	-20.2257	-20.3525	-21.9518	-22.5046	-23.1216	-21.2971	-23.8308	-25.2533	-21.5079	-21.494	-24.259	-25.2561	-23.1107	-19.1438	-20.4481	-21.5139	-23.6516	-24.6089	-23.0729	-18.8795	-22.9665	-21.4319	-22.2718	-25.8773	-21.1008	-10.5802	-18.2129	-17.3085	-15.6283	-19.7377	-14.6997
56.4493	-23.3387	-22.4696	-23.7387	-23.0599	-20.6153	-20.9661	-22.4374	-23.1524	-23.7791	-21.8693	-24.2595	-26.6505	-21.7728	-22.0255	-24.7939	-25.8226	-23.5984	-20.032	-21.1005	-22.2298	-24.331	-25.335	-23.6634	-19.6269	-23.675	-22.1798	-22.8799	-26.5742	-22.4604	-11.0782	-18.573	-18.0869	-16.4723	-20.5225	-15.647
60.5008	-23.9509	-22.9863	-24.2532	-23.5775	-21.2824	-21.7221	-23.0595	-23.8251	-24.4955	-22.63	-24.8513	-27.8696	-22.1544	-22.643	-25.404	-26.4476	-24.076	-20.9063	-21.815	-23.0083	-25.0981	-26.2068	-24.4279	-20.5229	-24.5036	-23.1019	-23.633	-27.345	-23.8277	-11.76	-19.0373	-18.9741	-17.3858	-21.4049	-16.7558
64.8432	-24.6166	-23.6547	-24.8681	-24.2255	-22.1391	-22.6522	-23.7283	-24.4655	-25.3126	-23.5468	-25.5888	-28.9005	-22.7006	-23.315	-26.0833	-27.1	-24.6025	-21.7476	-22.653	-23.8381	-26.0335	-27.1452	-25.3362	-21.577	-25.3694	-24.0792	-24.4772	-28.1799	-24.8941	-12.6722	-19.6083	-19.9633	-18.3437	-22.3331	-17.992
69.4972	-25.2948	-24.3939	-25.5759	-24.9782	-23.0234	-23.692	-24.3854	-25.1234	-26.1932	-24.5212	-26.4285	-29.9087	-23.4061	-23.9841	-26.8097	-27.8052	-25.2009	-22.5371	-23.6065	-24.6926	-27.088	-28.114	-26.2855	-22.7177	-26.2117	-25.0582	-25.304	-29.0946	-26.1354	-13.7873	-20.2845	-21.0397	-19.3591	-23.285	-19.2844
74.4853	-25.9798	-25.1442	-26.3313	-25.8115	-23.8721	-24.7908	-25.1007	-25.8016	-27.0641	-25.5143	-27.3352	-30.9823	-24.2158	-24.5961	-27.5929	-28.5173	-25.8383	-23.1671	-24.5888	-25.5646	-28.1998	-29.0534	-27.2379	-23.9025	-27.0224	-26.0081	-26.1095	-30.0325	-27.4479	-15.0572	-21.0495	-22.1586	-20.4254	-24.3062	-20.6171
79.8313	-26.6658	-25.8927	-27.0523	-26.6431	-24.6962	-25.8438	-25.8689	-26.5061	-27.9164	-26.5207	-28.2218	-32.0339	-25.0311	-25.1689	-28.4416	-29.1787	-26.5417	-23.5353	-25.5508	-26.3983	-29.3033	-30.0286	-28.1584	-25.0807	-27.8127	-26.9191	-26.925	-30.9127	-28.5126	-16.4561	-21.9078	-23.3189	-21.5386	-25.3842	-21.9789
85.5611	-27.3336	-26.6134	-27.7579	-27.4699	-25.5452	-26.8532	-26.7165	-27.2883	-28.7535	-27.534	-29.0271	-33.3954	-25.8062	-25.6936	-29.327	-29.8023	-27.3744	-23.6369	-26.4921	-27.2126	-30.3732	-31.0159	-29.0191	-26.2293	-28.6736	-27.8875	-27.7953	-31.7708	-29.9181	-17.9964	-22.8042	-24.4967	-22.7116	-26.4855	-23.3804
91.7021	-27.9921	-27.3452	-28.4538	-28.3107	-26.4134	-27.8957	-27.653	-28.1494	-29.6814	-28.5533	-29.7711	-34.6728	-26.5905	-26.1092	-30.2707	-30.438	-28.3233	-23.6316	-27.4535	-28.0357	-31.4023	-31.9125	-29.9015	-27.302	-29.6434	-28.9125	-28.7249	-32.6365	-31.1988	-19.5896	-23.6918	-25.7331	-23.8761	-27.6035	-24.8179
98.2839	-28.6931	-28.163	-29.2049	-29.1943	-27.3594	-29.0052	-28.6885	-29.1482	-30.6716	-29.6228	-30.5298	-36.0388	-27.4486	-26.3863	-31.3087	-31.1117	-29.3448	-23.7976	-28.4382	-28.9224	-32.4463	-32.7699	-30.8491	-28.4006	-30.7425	-30.0544	-29.7051	-33.5644	-32.2853	-21.2421	-24.5916	-26.9492	-25.0502	-28.7267	-26.2996
105.338	-29.4805	-29.0295	-30.0648	-30.142	-28.4002	-30.1917	-29.8463	-30.2008	-31.7383	-30.7168	-31.3498	-37.3923	-28.3559	-26.533	-32.3594	-31.8329	-30.3961	-24.3634	-29.4805	-29.856	-33.4545	-33.631	-31.8566	-29.5438	-31.9438	-31.3398	-30.7378	-34.5234	-33.5059	-22.8959	-25.5427	-28.1207	-26.3074	-29.866	-27.7708

## Sheet: 4a Pow_RECALL-4a Pow_RECALL
	LEC																		HPC
3.07137	-9.0915	-7.56446	-8.18016	-7.03922	-6.6876	-6.51511	-7.60318	-8.37882	-10.3845	-8.63276	-11.9426	-3.92122	-5.85197	-7.23507	-9.39374	-9.63663	-9.03287	-5.18921	-6.32613	-7.67058	-8.6117	-10.4294	-9.22393	-6.32266	-10.7626	-9.79454	-6.48888	-13.2445	-2.54198	0.935221	-4.04117	-0.680523	-1.21912	-7.38733	-2.43284
3.29181	-9.15873	-7.741	-8.25485	-7.36101	-6.99358	-6.69973	-7.96143	-8.60706	-10.5672	-8.76646	-12.1704	-4.3596	-5.98764	-7.48954	-9.81238	-9.77902	-9.16503	-5.4802	-6.3661	-7.85364	-8.95533	-10.571	-9.42312	-6.61906	-10.8509	-10.0285	-6.58796	-13.335	-2.66263	0.663096	-4.36034	-0.662155	-0.997242	-7.24204	-2.31997
3.52808	-9.21038	-7.9469	-8.32789	-7.67895	-7.38373	-6.99476	-8.29352	-8.85365	-10.7413	-8.87231	-12.3951	-4.90974	-6.11052	-7.74157	-10.2382	-9.97706	-9.2975	-5.79674	-6.46449	-8.24635	-9.0442	-10.9867	-9.6212	-6.99205	-11.061	-10.3176	-6.77822	-13.5852	-2.8502	0.640944	-4.65489	-0.731122	-0.733283	-7.16777	-2.24711
3.7813	-9.53771	-8.08499	-8.42982	-7.88524	-7.67435	-7.42315	-8.67175	-9.05084	-10.8662	-8.96583	-12.5586	-5.397	-6.4737	-7.9105	-10.5353	-10.2293	-9.47001	-5.98146	-6.82067	-8.7412	-8.99952	-11.2019	-9.93352	-7.35143	-11.3963	-10.6207	-6.90389	-13.9555	-2.97142	0.569353	-4.91369	-0.829365	-0.656401	-7.08586	-2.20346
4.0527	-9.91868	-8.34183	-8.64238	-8.05469	-7.9024	-7.74358	-8.969	-9.23922	-10.9247	-9.0855	-12.6838	-5.91891	-6.98629	-8.19074	-10.8066	-10.5212	-9.70233	-6.27607	-7.09965	-9.14798	-9.09083	-11.3319	-10.1423	-7.61368	-11.7364	-10.9208	-7.10142	-14.178	-3.22721	0.465124	-5.10879	-0.763507	-0.517305	-6.89462	-2.17165
4.34358	-10.1634	-8.86435	-8.9917	-8.31715	-8.14373	-8.04168	-9.23495	-9.45309	-10.9952	-9.34445	-12.9465	-6.51633	-7.50253	-8.53758	-10.972	-10.7944	-9.97815	-6.57878	-7.34536	-9.32735	-9.14526	-11.5331	-10.2507	-7.528	-12.0653	-11.1694	-7.50455	-14.2904	-3.36304	0.34419	-5.22741	-0.445078	-0.309568	-6.54042	-1.99529
4.65533	-10.4113	-9.50879	-9.42793	-8.75594	-8.52315	-8.13926	-9.53175	-9.81306	-11.0743	-9.57879	-13.3112	-7.1356	-8.00172	-8.79322	-10.9594	-11.0115	-10.3057	-6.77542	-7.56691	-9.49219	-9.23166	-11.7358	-10.4129	-7.46846	-12.2574	-11.3361	-7.90629	-14.4519	-3.31576	0.295679	-5.33644	-0.0770289	-0.156276	-6.22429	-1.76767
4.98946	-10.7543	-9.91837	-9.70806	-9.09991	-8.91646	-8.42265	-9.95191	-10.0616	-11.3638	-9.75287	-13.7266	-7.81614	-8.40159	-9.13783	-10.9605	-11.3074	-10.7035	-7.18973	-7.65526	-9.68474	-9.21811	-11.9039	-10.7643	-7.43913	-12.4463	-11.5059	-8.37185	-14.6292	-3.21478	0.461262	-5.48764	0.240141	-0.0285108	-5.80632	-1.38992
5.34757	-11.0279	-10.32	-9.94774	-9.22005	-9.29422	-8.62962	-10.4095	-10.4243	-11.6297	-9.90209	-13.829	-8.464	-8.77972	-9.60574	-10.8535	-11.6821	-11.0946	-7.47231	-7.66938	-9.63012	-9.03707	-11.8741	-11.184	-7.17177	-12.7444	-11.5989	-8.7184	-14.6349	-2.94938	0.614211	-5.36578	0.588796	0.237644	-5.35952	-0.831167
5.73138	-11.2644	-10.6642	-10.1882	-9.25661	-9.69133	-8.69174	-10.9726	-10.8215	-11.8471	-10.0383	-13.8192	-9.08879	-9.17405	-10.1321	-10.5042	-12.1299	-11.4232	-7.63964	-7.61441	-9.3613	-8.67294	-11.7433	-11.4029	-6.6302	-12.9135	-11.6638	-9.01873	-14.4881	-2.20132	0.7229	-4.85862	0.997554	0.608825	-4.80768	-0.105549
6.14274	-11.4922	-10.9491	-10.3887	-9.20042	-9.98687	-8.62274	-11.2997	-11.3191	-11.9995	-9.94987	-13.7968	-9.60601	-9.54948	-10.5516	-9.87035	-12.5752	-11.7562	-7.68569	-7.45312	-8.93184	-8.01288	-11.4487	-11.1867	-5.70839	-12.765	-11.3106	-9.24937	-14.1701	-0.768173	1.10733	-3.98897	1.66276	1.18221	-4.122	0.803905
6.58363	-11.7674	-11.1441	-10.2844	-8.81409	-9.96811	-8.25207	-11.2707	-11.6485	-11.8466	-9.41709	-13.5047	-9.96181	-9.69714	-10.9711	-8.89331	-12.8887	-12.1846	-7.22496	-7.04441	-8.22795	-6.87791	-10.6901	-10.6879	-4.40711	-12.0004	-10.288	-9.2735	-13.6461	1.52537	1.78303	-2.83824	2.55544	2.18763	-3.09992	2.02448
7.05616	-12.1078	-11.0211	-9.67307	-7.91551	-9.59755	-7.27231	-10.4946	-11.6877	-11.2706	-8.34879	-12.6977	-10.2463	-9.64648	-11.2619	-7.89148	-12.8579	-12.5845	-6.53555	-6.17007	-6.97386	-5.09205	-9.13199	-9.77327	-2.71321	-10.4892	-8.2646	-8.86952	-12.6229	3.98143	2.88839	-1.43893	3.3051	3.39792	-1.92639	3.19079
7.5626	-12.3367	-10.4282	-8.67755	-6.54548	-9.02723	-6.00983	-8.93015	-11.553	-10.5128	-7.11289	-11.8469	-10.4868	-9.20041	-11.4631	-7.32837	-12.7368	-12.9072	-6.01454	-4.83462	-5.22161	-2.93405	-7.27915	-8.52975	-0.990727	-8.31758	-5.57316	-8.31954	-11.3063	5.50901	4.33719	-0.524819	3.56173	4.40908	-1.03657	4.06087
8.1054	-12.5208	-9.73369	-7.67114	-5.25723	-8.34932	-5.07002	-7.04559	-11.3553	-9.93414	-6.32206	-11.5677	-10.7283	-8.66521	-11.6725	-7.4545	-12.705	-13.3056	-6.06465	-3.58855	-3.88394	-1.11475	-5.65908	-7.56213	0.134852	-5.93238	-2.94754	-8.00219	-10.453	5.76657	5.62526	-0.479327	3.18518	4.75879	-0.844686	4.34474
8.68715	-12.6999	-9.33048	-7.26441	-4.70363	-8.18317	-4.93663	-5.72385	-11.1813	-9.92752	-6.30519	-12.049	-11.0116	-8.4061	-12.0104	-8.1678	-12.9211	-13.7485	-6.66926	-3.15599	-3.45579	-0.415342	-4.98048	-7.44256	0.272929	-4.39204	-1.36185	-8.2242	-10.3931	4.89808	6.2798	-1.20198	2.06778	4.36883	-1.4583	3.9442
9.31066	-13.09	-9.47397	-7.62334	-5.14296	-8.69165	-5.56925	-5.46896	-11.4306	-10.6054	-7.09935	-12.9799	-11.3756	-8.59528	-12.4499	-9.41459	-13.4386	-14.2676	-7.78185	-3.63266	-3.90736	-0.828931	-5.35578	-8.10782	-0.481183	-4.09646	-1.10022	-8.96504	-11.1658	3.15181	6.13553	-2.49892	0.529186	3.36535	-2.66906	2.93688
9.97892	-13.5865	-10.1551	-8.64562	-6.35297	-9.78443	-6.8251	-6.36236	-12.1135	-11.7455	-8.44513	-14.1316	-11.8765	-9.39821	-12.8587	-10.9262	-14.1805	-14.8458	-9.19561	-4.81026	-5.06369	-2.16043	-6.59487	-9.41076	-1.93018	-4.95935	-1.98018	-10.2193	-12.4113	0.816703	5.30231	-4.06577	-1.05389	1.89278	-4.28309	1.54915
10.6951	-14.0733	-11.1833	-10.0834	-8.02751	-11.1257	-8.46086	-8.03659	-13.0741	-13.0516	-9.98252	-15.2495	-12.4588	-10.5877	-13.2848	-12.4294	-15.1179	-15.3624	-10.6647	-6.42715	-6.65429	-4.12727	-8.42451	-11.0791	-3.82958	-6.63221	-3.68101	-11.6095	-14.0319	-1.60121	3.98303	-5.70903	-2.48373	0.20242	-5.90887	0.0509236
11.4628	-14.5479	-12.2858	-11.6071	-9.86446	-12.4948	-10.1614	-10.0556	-13.9814	-14.2493	-11.5021	-16.2565	-13.0545	-11.9432	-13.8867	-13.8208	-16.0762	-15.9533	-12.0069	-8.14574	-8.47676	-6.30399	-10.4336	-12.8543	-5.85988	-8.77113	-5.91988	-12.8872	-15.7071	-3.67886	2.42517	-7.29566	-3.51833	-1.37733	-7.41929	-1.45289
12.2855	-14.9784	-13.2359	-12.9387	-11.5928	-13.7764	-11.7454	-11.9478	-14.8265	-15.2269	-12.8207	-17.2033	-13.6408	-13.3874	-14.6986	-15.0153	-16.8563	-16.5733	-13.1254	-9.61671	-10.1232	-8.43107	-12.3126	-14.457	-7.68701	-10.9972	-8.35631	-13.8574	-17.198	-5.05514	0.866368	-8.80288	-4.18086	-2.70725	-8.69498	-2.84027
13.1673	-15.3598	-13.928	-14.1152	-13.0006	-14.7701	-12.9911	-13.5489	-15.6132	-16.0133	-13.8872	-18.1146	-14.1273	-14.6833	-15.5381	-15.9475	-17.3875	-17.2282	-13.9344	-10.7371	-11.4611	-10.2717	-14.0192	-15.6896	-9.14731	-12.9653	-10.6455	-14.5701	-18.4255	-5.62842	-0.469227	-10.1409	-4.48936	-3.67231	-9.47085	-3.98437
14.1123	-15.891	-14.5211	-15.0283	-14.139	-15.5864	-13.8898	-14.8658	-16.4332	-16.6884	-14.7157	-18.9204	-14.4227	-15.7561	-16.3216	-16.6413	-17.7708	-17.7882	-14.4621	-11.4957	-12.4514	-11.5376	-15.2669	-16.4999	-10.185	-14.5709	-12.4997	-15.2326	-19.3978	-5.37424	-1.46689	-11.2262	-4.53311	-4.15675	-9.68147	-4.75694
15.1252	-16.4971	-15.161	-15.7059	-15.0564	-16.2074	-14.5206	-15.9339	-17.2604	-17.2787	-15.4031	-19.6084	-14.4424	-16.6193	-16.9317	-17.2276	-18.1044	-18.1706	-14.8381	-11.8803	-13.0744	-12.2084	-16.0102	-17.1252	-10.7479	-15.7859	-13.6978	-15.8197	-20.069	-4.83147	-2.03542	-12.0399	-4.60623	-4.35493	-9.56924	-5.19273
16.2108	-16.9939	-15.6968	-16.1977	-15.7016	-16.5961	-15.0069	-16.7166	-17.9267	-17.7509	-16.0009	-20.2019	-14.3368	-17.2546	-17.3953	-17.7122	-18.4245	-18.4759	-15.0864	-11.9589	-13.4045	-12.5952	-16.5308	-17.5947	-10.9985	-16.5216	-14.2402	-16.3383	-20.5856	-4.5968	-2.24219	-12.7038	-4.81058	-4.36952	-9.36705	-5.50176
17.3743	-17.3704	-16.1349	-16.6168	-16.1935	-16.9097	-15.4218	-17.2859	-18.3932	-18.1424	-16.4846	-20.7569	-14.2302	-17.7397	-17.8061	-18.1288	-18.8158	-18.6757	-15.3656	-11.9651	-13.619	-12.9478	-16.8774	-18.0279	-11.2176	-16.8645	-14.409	-16.7524	-21.0182	-4.82147	-2.33281	-13.2218	-5.20382	-4.47733	-9.37661	-5.74528
18.6213	-17.7371	-16.6071	-16.9597	-16.6765	-17.2856	-15.8207	-17.737	-18.7047	-18.4692	-16.8655	-21.2452	-14.4008	-18.1276	-18.1442	-18.5518	-19.1685	-18.8851	-15.7027	-12.1871	-13.877	-13.2173	-17.2382	-18.3953	-11.5343	-17.1437	-14.5376	-17.0972	-21.4562	-5.3986	-2.4796	-13.6454	-5.71515	-4.79901	-9.6139	-6.07878
19.9578	-18.0961	-17.1336	-17.3277	-17.0955	-17.648	-16.2671	-18.195	-18.9556	-18.7717	-17.1685	-21.6087	-14.893	-18.513	-18.4997	-18.9629	-19.5636	-19.176	-16.1461	-12.6927	-14.2129	-13.5548	-17.6489	-18.6769	-11.9125	-17.5571	-14.8627	-17.5319	-21.8235	-6.09483	-2.85214	-13.9973	-6.22935	-5.28904	-10.0762	-6.54119
21.3903	-18.3599	-17.6421	-17.6436	-17.4999	-17.9701	-16.7056	-18.6374	-19.1548	-19.0189	-17.4793	-21.9252	-15.5801	-18.9254	-18.8253	-19.2741	-19.9399	-19.5505	-16.6104	-13.3591	-14.596	-13.9258	-18.0007	-18.9612	-12.3574	-18.0426	-15.4005	-17.892	-22.0936	-6.75826	-3.39014	-14.3291	-6.70118	-5.86975	-10.6229	-7.01088
22.9255	-18.5366	-18.0513	-17.9409	-17.8666	-18.2955	-17.1077	-19.0387	-19.3099	-19.1866	-17.7896	-22.1806	-16.3663	-19.3303	-19.2103	-19.6217	-20.2693	-19.9363	-16.9948	-13.9856	-14.9402	-14.302	-18.3114	-19.2004	-12.7509	-18.5609	-16.014	-18.1217	-22.327	-7.30282	-3.95657	-14.6556	-7.11308	-6.4551	-11.2309	-7.4493
24.571	-18.7007	-18.3923	-18.2547	-18.168	-18.6024	-17.4555	-19.3693	-19.428	-19.4365	-18.0484	-22.4941	-17.1965	-19.7358	-19.5704	-19.9923	-20.6186	-20.2627	-17.2418	-14.5007	-15.1911	-14.611	-18.5489	-19.379	-12.9938	-18.9349	-16.4812	-18.2617	-22.4859	-7.84095	-4.34509	-14.8446	-7.47804	-6.9013	-11.7604	-7.72852
26.3345	-18.9483	-18.7095	-18.6061	-18.4927	-18.9398	-17.7307	-19.6709	-19.5672	-19.7355	-18.2997	-22.8443	-17.892	-20.1555	-19.897	-20.3076	-20.9845	-20.4832	-17.4158	-14.9153	-15.4384	-14.8118	-18.7277	-19.5084	-13.1295	-19.2163	-16.6841	-18.4009	-22.5764	-8.45926	-4.53959	-15.0002	-7.79538	-7.20729	-12.1953	-7.89541
28.2246	-19.3222	-19.0402	-18.9932	-18.8016	-19.311	-18.0658	-19.943	-19.7774	-20.0687	-18.5734	-23.2144	-18.5303	-20.5014	-20.1383	-20.5786	-21.3372	-20.7144	-17.3897	-15.2562	-15.6804	-14.9269	-18.9001	-19.6122	-13.2705	-19.3827	-16.7885	-18.442	-22.6178	-9.16088	-4.64031	-15.2665	-8.16252	-7.46348	-12.6624	-8.15444
30.2504	-19.7033	-19.4553	-19.4099	-19.0552	-19.6226	-18.4486	-20.2825	-20.0379	-20.3938	-18.8537	-23.4354	-19.0356	-20.7964	-20.2941	-20.8757	-21.5507	-20.8951	-17.2249	-15.6735	-15.9546	-15.08	-19.1409	-19.8064	-13.5131	-19.5594	-16.9053	-18.5073	-22.7558	-9.8231	-4.76059	-15.5639	-8.6505	-7.84309	-13.2015	-8.55556
32.4216	-20.052	-19.9089	-19.8954	-19.298	-19.9325	-18.8295	-20.5868	-20.2829	-20.6891	-19.0501	-23.5442	-19.4654	-21.0355	-20.502	-21.1564	-21.6814	-21.0379	-17.0329	-16.1959	-16.2454	-15.3878	-19.5319	-20.1154	-13.8538	-19.8588	-17.1172	-18.693	-22.9486	-10.4514	-5.006	-15.9164	-9.2969	-8.39042	-13.7862	-8.98802
34.7486	-20.4272	-20.3331	-20.3594	-19.5346	-20.2414	-19.182	-20.8426	-20.511	-20.9276	-19.1947	-23.6091	-19.8575	-21.2523	-20.7233	-21.4758	-21.708	-21.1982	-16.8325	-16.8171	-16.5804	-15.8151	-20.0188	-20.5196	-14.3464	-20.278	-17.487	-18.9909	-23.1801	-11.0818	-5.40072	-16.3462	-10.0845	-9.0601	-14.4664	-9.48461
37.2426	-20.8181	-20.7639	-20.7921	-19.7229	-20.5523	-19.4922	-21.1138	-20.7941	-21.139	-19.2912	-23.7333	-20.2352	-21.428	-20.906	-21.8021	-21.6695	-21.3994	-16.6852	-17.4588	-16.924	-16.3481	-20.5407	-21.0149	-14.9594	-20.7847	-18.018	-19.3805	-23.4505	-11.6838	-5.88187	-16.7912	-10.9123	-9.74424	-15.1695	-10.0366
39.9157	-21.2516	-21.1398	-21.1267	-19.9156	-20.8296	-19.8084	-21.4067	-21.1417	-21.2915	-19.3916	-23.8994	-20.5455	-21.5852	-21.0312	-22.1577	-21.6765	-21.6404	-16.6935	-18.0707	-17.3046	-16.9265	-21.0604	-21.4724	-15.6435	-21.3456	-18.5783	-19.8315	-23.7339	-12.2134	-6.38784	-17.1903	-11.7238	-10.3522	-15.9566	-10.5348
42.7805	-21.706	-21.4453	-21.3732	-20.1546	-21.0906	-20.1709	-21.6427	-21.527	-21.4457	-19.5711	-24.1963	-20.8921	-21.7514	-21.1202	-22.5314	-21.8134	-21.9248	-16.8974	-18.5797	-17.5998	-17.5337	-21.5238	-21.9456	-16.2747	-21.8706	-19.1494	-20.3375	-23.9088	-12.6004	-6.89774	-17.5311	-12.4723	-10.9084	-16.8038	-10.9908
45.8511	-22.1731	-21.6679	-21.5956	-20.4055	-21.359	-20.5181	-21.838	-21.8961	-21.6601	-19.7808	-24.58	-21.2906	-21.9537	-21.2064	-22.9158	-22.0184	-22.2036	-17.283	-18.9915	-17.8103	-18.105	-21.9247	-22.4091	-16.8118	-22.3284	-19.6634	-20.8473	-23.9861	-12.8297	-7.37986	-17.7983	-13.1278	-11.3716	-17.5934	-11.5012
49.1419	-22.5929	-21.9313	-21.8099	-20.7374	-21.6212	-20.9191	-22.0075	-22.2439	-21.994	-20.0482	-25.072	-21.7376	-22.1809	-21.4047	-23.3205	-22.2996	-22.4871	-17.845	-19.348	-18.0125	-18.6427	-22.3172	-22.8762	-17.2924	-22.6938	-20.1239	-21.3053	-24.1602	-12.9456	-7.78329	-18.0317	-13.7627	-11.8312	-18.2786	-11.97
52.669	-22.985	-22.2808	-22.0574	-21.1339	-21.9244	-21.3924	-22.2295	-22.6262	-22.4344	-20.4646	-25.6406	-22.209	-22.4146	-21.7626	-23.7042	-22.7511	-22.7356	-18.5709	-19.7284	-18.2618	-19.1102	-22.735	-23.3185	-17.8013	-23.0434	-20.5445	-21.7715	-24.4924	-12.919	-8.07336	-18.2247	-14.3675	-12.313	-18.868	-12.3013
56.4493	-23.3975	-22.676	-22.36	-21.6146	-22.2671	-21.9123	-22.4925	-23.057	-22.9171	-20.9797	-26.2518	-22.7387	-22.6819	-22.202	-24.1197	-23.3208	-22.9503	-19.415	-20.1521	-18.5941	-19.5579	-23.1515	-23.7783	-18.2935	-23.4094	-20.8656	-22.2283	-24.9473	-12.8849	-8.26554	-18.4787	-14.9518	-12.814	-19.3429	-12.6282
60.5008	-23.7775	-23.0838	-22.709	-22.1423	-22.6906	-22.5192	-22.8075	-23.4467	-23.4264	-21.5479	-26.8989	-23.2935	-22.9842	-22.6851	-24.6131	-23.9431	-23.2862	-20.3312	-20.6611	-19.0312	-20.0418	-23.5946	-24.2759	-18.8252	-23.7903	-21.1571	-22.715	-25.4504	-13.0092	-8.45835	-18.8588	-15.5689	-13.4018	-19.7822	-13.0534
64.8432	-24.185	-23.4662	-23.1134	-22.667	-23.1534	-23.1976	-23.1608	-23.8062	-23.9613	-22.1616	-27.5695	-23.8601	-23.3672	-23.2085	-25.1675	-24.5731	-23.7926	-21.3118	-21.293	-19.5757	-20.5899	-24.0702	-24.8005	-19.4755	-24.2213	-21.4749	-23.2556	-25.9545	-13.3841	-8.80715	-19.3559	-16.289	-14.0506	-20.2502	-13.6936
69.4972	-24.5611	-23.889	-23.5502	-23.1585	-23.6064	-23.9116	-23.5387	-24.1709	-24.5113	-22.8323	-28.2495	-24.4272	-23.7983	-23.7627	-25.7912	-25.2016	-24.3846	-22.303	-22.0948	-20.2432	-21.3238	-24.6331	-25.3761	-20.1899	-24.7173	-21.886	-23.8313	-26.4954	-14.02	-9.38807	-19.9457	-17.1198	-14.8264	-20.7864	-14.5569
74.4853	-24.971	-24.3383	-24.0331	-23.6911	-24.1046	-24.6012	-23.9678	-24.5153	-25.0763	-23.5077	-28.8892	-25.0074	-24.2849	-24.3251	-26.4497	-25.8266	-24.9989	-23.273	-23.0286	-21.0427	-22.2453	-25.2776	-26.0129	-21.0574	-25.2794	-22.4395	-24.4124	-27.0701	-14.9667	-10.1968	-20.6205	-18.0256	-15.7264	-21.4107	-15.6224
79.8313	-25.4153	-24.8681	-24.5297	-24.2808	-24.667	-25.331	-24.4087	-24.9127	-25.6719	-24.1759	-29.4851	-25.6023	-24.7855	-24.85	-27.1445	-26.483	-25.6469	-24.1761	-23.9723	-21.9884	-23.3112	-25.9844	-26.7545	-22.0915	-25.924	-23.1496	-24.9874	-27.667	-16.1761	-11.221	-21.4128	-19.042	-16.761	-22.1801	-16.8215
85.5611	-25.9103	-25.4493	-25.0579	-24.9117	-25.2714	-26.0981	-24.895	-25.3966	-26.3096	-24.8608	-30.0455	-26.2458	-25.3063	-25.3357	-27.8636	-27.1581	-26.2925	-24.9707	-24.9236	-23.0335	-24.4865	-26.7447	-27.5543	-23.2171	-26.6426	-24.0279	-25.5268	-28.3144	-17.5729	-12.4838	-22.2893	-20.1466	-17.91	-23.0765	-18.1638
91.7021	-26.4896	-26.0944	-25.6382	-25.5518	-25.914	-26.9376	-25.4242	-25.9488	-26.9848	-25.5553	-30.6481	-26.9227	-25.8856	-25.7145	-28.6237	-27.9376	-26.9639	-25.5966	-25.8749	-24.1356	-25.6808	-27.5548	-28.3858	-24.4013	-27.3712	-25.0212	-26.1016	-28.9811	-19.1133	-13.944	-23.2345	-21.3188	-19.1588	-24.0999	-19.6231
98.2839	-27.1156	-26.8074	-26.3038	-26.2452	-26.6083	-27.8303	-26.0258	-26.6115	-27.7382	-26.2445	-31.3081	-27.6488	-26.5623	-25.9626	-29.4223	-28.7859	-27.6825	-26.0117	-26.8203	-25.2461	-26.8534	-28.4179	-29.1997	-25.6568	-28.1202	-26.1049	-26.8033	-29.6752	-20.6749	-15.5704	-24.2603	-22.5176	-20.5003	-25.1613	-21.1932
105.338	-27.7887	-27.6009	-27.0535	-27.0311	-27.4056	-28.8048	-26.7052	-27.3726	-28.5461	-26.9916	-32.0409	-28.4203	-27.2949	-26.0657	-30.2518	-29.6524	-28.4387	-26.2033	-27.7697	-26.3316	-28.0499	-29.3164	-30.0763	-26.8948	-28.9226	-27.208	-27.6104	-30.4349	-22.1969	-17.3122	-25.3007	-23.7596	-21.9336	-26.2937	-22.8056

## Sheet: 4b HPC-LEC DAY1-4b HPC-LEC DAY1
	Home	Home	Home	Home	Home	Home	Home	Home	Home	Home	Home	Home	Home	Home	Home	Home	Encoding	Encoding	Encoding	Encoding	Encoding	Encoding	Encoding	Encoding	Encoding	Encoding	Encoding	Encoding	Encoding	Encoding	Encoding	Encoding
3.07137	0.209971	0.204009	0.227255	0.358408	0.368185	0.271337	0.400168	0.367782	0.119391	0.332358	0.281789	0.32474	0.366841	0.231322	0.329396	0.26681	0.169243	0.225179	0.296604	0.391086	0.343905	0.325415	0.202264	0.354907	0.276277	0.331415	0.312696	0.365064	0.358842	0.351789	0.326363	0.0897768
3.29181	0.19112	0.188876	0.233526	0.380783	0.360517	0.266958	0.39594	0.352518	0.0801223	0.329626	0.223639	0.332451	0.357669	0.248109	0.336388	0.291921	0.18327	0.259863	0.289957	0.375037	0.338451	0.30659	0.214884	0.320841	0.261905	0.324713	0.287895	0.358208	0.355996	0.336541	0.332395	0.1225
3.52808	0.184367	0.174796	0.213059	0.403797	0.359683	0.292003	0.396605	0.339562	0.0609302	0.333522	0.247006	0.338535	0.35583	0.228425	0.341656	0.313753	0.174605	0.271327	0.278645	0.383563	0.333635	0.294639	0.238916	0.307236	0.241975	0.321415	0.246547	0.362663	0.358068	0.310648	0.347919	0.13679
3.7813	0.202784	0.187699	0.233998	0.446812	0.358447	0.315145	0.386754	0.316006	0.0624194	0.359332	0.290358	0.33439	0.363871	0.200353	0.324161	0.347084	0.204949	0.273074	0.274631	0.38634	0.327225	0.292559	0.245935	0.28937	0.225866	0.319649	0.19615	0.357063	0.353214	0.26174	0.34338	0.13795
4.0527	0.218611	0.172581	0.246501	0.496205	0.358133	0.321029	0.380621	0.304306	0.0724027	0.390942	0.406633	0.311424	0.391588	0.219699	0.288944	0.384077	0.241346	0.267958	0.26319	0.386958	0.318108	0.298844	0.235377	0.275645	0.216859	0.317751	0.149853	0.33776	0.376729	0.228857	0.328016	0.139233
4.34358	0.215231	0.15956	0.268267	0.501223	0.352618	0.318994	0.377795	0.294037	0.0893162	0.390802	0.520766	0.271961	0.413228	0.287689	0.296646	0.402168	0.229774	0.253816	0.265603	0.40093	0.318787	0.32334	0.216835	0.256241	0.217667	0.309748	0.10738	0.316738	0.400663	0.206053	0.322251	0.15231
4.65533	0.231492	0.153349	0.275405	0.471169	0.34912	0.311009	0.374061	0.269203	0.118616	0.40393	0.56775	0.203873	0.404466	0.373693	0.331766	0.445816	0.214466	0.221522	0.269575	0.416716	0.327855	0.343669	0.217904	0.23508	0.228983	0.311691	0.0842457	0.281977	0.406982	0.180681	0.319961	0.204926
4.98946	0.246651	0.158393	0.289683	0.453826	0.355837	0.343694	0.385714	0.230578	0.141632	0.437424	0.61361	0.132997	0.411895	0.461552	0.321257	0.52033	0.228283	0.212431	0.28561	0.416432	0.32364	0.384567	0.240487	0.228171	0.23145	0.334779	0.0744258	0.234292	0.404435	0.152116	0.304345	0.242803
5.34757	0.26153	0.198825	0.308058	0.479896	0.371304	0.388007	0.395597	0.198628	0.178388	0.465385	0.503742	0.0667006	0.417436	0.520052	0.284409	0.576222	0.262698	0.250177	0.313949	0.431945	0.322944	0.424923	0.274039	0.226662	0.239957	0.374421	0.062891	0.184565	0.402962	0.164233	0.280098	0.291997
5.73138	0.267961	0.265786	0.314715	0.47976	0.387563	0.443386	0.427779	0.192286	0.231486	0.488029	0.371035	0.0273689	0.406098	0.598064	0.233699	0.639179	0.280337	0.303331	0.358416	0.481073	0.344589	0.482264	0.30091	0.227863	0.253717	0.440022	0.0673612	0.146185	0.406752	0.227746	0.260717	0.347517
6.14274	0.264616	0.315322	0.321725	0.469822	0.435769	0.538396	0.494843	0.221755	0.284353	0.508487	0.217673	0.0747596	0.393925	0.647704	0.157384	0.692274	0.273554	0.350587	0.424673	0.545641	0.404078	0.560398	0.332832	0.262935	0.301538	0.513132	0.0648175	0.105147	0.415281	0.326082	0.244657	0.409238
6.58363	0.26631	0.349168	0.339428	0.481053	0.483359	0.627055	0.546902	0.26116	0.30671	0.515618	0.152963	0.131147	0.390938	0.651502	0.0805148	0.732312	0.248522	0.424284	0.513958	0.627964	0.473925	0.627956	0.400744	0.318594	0.393718	0.595867	0.045595	0.141881	0.453413	0.458448	0.203923	0.52139
7.05616	0.239798	0.344398	0.377741	0.489528	0.545703	0.710903	0.621507	0.314319	0.316604	0.496162	0.160546	0.18546	0.399189	0.627099	0.0983079	0.723726	0.249844	0.507306	0.596917	0.704785	0.543637	0.677289	0.45618	0.414	0.499111	0.689237	0.0330257	0.256371	0.526178	0.598273	0.184529	0.653732
7.5626	0.201286	0.327304	0.389968	0.511904	0.61474	0.773182	0.706367	0.376318	0.312531	0.464232	0.158606	0.225066	0.408431	0.586528	0.169792	0.69158	0.252063	0.557301	0.654411	0.760463	0.58809	0.708592	0.498635	0.495638	0.575406	0.747822	0.0352004	0.385265	0.609339	0.686949	0.263497	0.773352
8.1054	0.156214	0.30724	0.343986	0.496228	0.669807	0.790324	0.755339	0.420185	0.283429	0.444058	0.184946	0.232229	0.4083	0.5159	0.216979	0.634137	0.23328	0.572542	0.667588	0.766713	0.599648	0.710084	0.52482	0.545501	0.600692	0.761043	0.0518726	0.496025	0.653067	0.71028	0.351924	0.843624
8.68715	0.129818	0.281027	0.270295	0.461496	0.699195	0.794564	0.795621	0.455976	0.26101	0.424457	0.17254	0.21837	0.402137	0.430203	0.226147	0.57406	0.207517	0.551615	0.646482	0.738381	0.584295	0.685186	0.536816	0.558482	0.576952	0.748334	0.0574434	0.563087	0.653975	0.691589	0.402467	0.860823
9.31066	0.119606	0.249874	0.245158	0.434804	0.693039	0.783931	0.804195	0.462004	0.224907	0.389616	0.0928117	0.19077	0.390311	0.352643	0.214952	0.517365	0.196026	0.495904	0.589007	0.685675	0.549787	0.644614	0.530528	0.53043	0.526153	0.708545	0.0537735	0.581131	0.618742	0.639889	0.39734	0.833727
9.97892	0.118898	0.2199	0.237036	0.363162	0.65838	0.760035	0.78199	0.43923	0.185238	0.362821	0.0274321	0.16526	0.369095	0.278972	0.184389	0.468436	0.185506	0.439846	0.511681	0.613308	0.490874	0.593072	0.493896	0.475288	0.463469	0.646801	0.0502706	0.562671	0.549304	0.564158	0.356392	0.772191
10.6951	0.102274	0.195891	0.19344	0.265891	0.59346	0.700719	0.73773	0.396382	0.143782	0.352429	0.0288692	0.154195	0.356028	0.226211	0.141581	0.412351	0.169188	0.3798	0.427516	0.527023	0.422914	0.523019	0.433658	0.402721	0.399932	0.563201	0.0560144	0.517069	0.483565	0.468423	0.293203	0.678688
11.4628	0.0989934	0.152558	0.132742	0.19138	0.510451	0.612776	0.663738	0.341847	0.119146	0.334183	0.0285176	0.145217	0.347947	0.187934	0.0864972	0.36106	0.173204	0.316239	0.350307	0.439743	0.346624	0.439935	0.372803	0.322947	0.335853	0.484305	0.0671944	0.455274	0.436411	0.378133	0.220931	0.559435
12.2855	0.0986739	0.113325	0.0702439	0.160292	0.418971	0.514462	0.588	0.290335	0.109145	0.316161	0.0350627	0.138648	0.335258	0.161138	0.0599303	0.3271	0.189128	0.255897	0.28421	0.372475	0.279437	0.355406	0.325932	0.250794	0.266125	0.408558	0.060795	0.386437	0.407781	0.299492	0.155644	0.451474
13.1673	0.0926865	0.0819832	0.0473112	0.141986	0.345813	0.421071	0.496969	0.241852	0.0959355	0.290456	0.0565498	0.130744	0.309739	0.143752	0.0453989	0.308921	0.186134	0.21524	0.236037	0.319261	0.2297	0.282702	0.288334	0.177256	0.193002	0.356161	0.0609497	0.32618	0.381969	0.251913	0.137068	0.369356
14.1123	0.0922089	0.0627479	0.0481487	0.174412	0.284592	0.341482	0.413112	0.199595	0.0896587	0.258654	0.0604787	0.121191	0.289366	0.140565	0.0749187	0.293691	0.179433	0.187629	0.193487	0.281207	0.188642	0.226407	0.25545	0.112298	0.130198	0.319516	0.0654651	0.275336	0.363654	0.231266	0.145299	0.315185
15.1252	0.0857476	0.0360798	0.051473	0.221312	0.238499	0.278592	0.335491	0.155498	0.0865737	0.23269	0.0560679	0.1151	0.273396	0.132485	0.0985813	0.279175	0.1638	0.16958	0.157996	0.251818	0.156931	0.185764	0.222774	0.0686596	0.095708	0.279071	0.0783413	0.246766	0.343817	0.25546	0.17041	0.293298
16.2108	0.0841589	0.0135521	0.0456329	0.229488	0.195629	0.221031	0.272521	0.103579	0.0809381	0.211039	0.0946866	0.116515	0.265332	0.118719	0.115513	0.28489	0.147458	0.148035	0.131065	0.228602	0.13722	0.155786	0.180706	0.0709174	0.0856806	0.239404	0.100921	0.226932	0.320268	0.281188	0.172651	0.279112
17.3743	0.0820071	0.00722807	0.075822	0.256478	0.148443	0.183303	0.233308	0.0555476	0.070243	0.189845	0.118429	0.131131	0.261193	0.117843	0.126984	0.284948	0.138121	0.117094	0.105262	0.216381	0.115042	0.133806	0.160173	0.0949396	0.0804825	0.208378	0.120134	0.215468	0.311059	0.293958	0.164027	0.265767
18.6213	0.0713945	0.00519046	0.102533	0.262571	0.112257	0.16803	0.222293	0.0325915	0.0774058	0.176641	0.0796879	0.141788	0.252022	0.113713	0.130032	0.28413	0.137939	0.0800738	0.0810397	0.208487	0.0914909	0.120319	0.144703	0.10565	0.0797707	0.187816	0.147585	0.206236	0.303352	0.292846	0.161507	0.24716
19.9578	0.0747896	0.0195156	0.108795	0.264331	0.0967999	0.158581	0.208766	0.0283947	0.0839693	0.160974	0.06067	0.148734	0.249775	0.107353	0.127355	0.289368	0.129783	0.063007	0.0637706	0.211686	0.0729948	0.112284	0.136699	0.106864	0.0850413	0.167683	0.169871	0.19894	0.291236	0.272078	0.161949	0.238832
21.3903	0.0831586	0.025209	0.102361	0.239225	0.0882043	0.138731	0.196432	0.0273149	0.0860558	0.156654	0.0437793	0.160718	0.251484	0.0882944	0.134869	0.284804	0.119942	0.0596886	0.0473535	0.209677	0.0556877	0.0932197	0.123381	0.104408	0.0930035	0.158629	0.186537	0.188562	0.293131	0.258992	0.160712	0.228773
22.9255	0.0978713	0.0269646	0.0858677	0.19918	0.0835748	0.106138	0.184293	0.0319085	0.0919217	0.152001	0.140084	0.159848	0.251939	0.0743805	0.133267	0.273531	0.116651	0.0690119	0.0358119	0.200791	0.0374819	0.0796322	0.100581	0.10173	0.102621	0.1493	0.199509	0.179502	0.303179	0.267586	0.161208	0.22286
24.571	0.116315	0.0319933	0.0788683	0.18016	0.0722056	0.0940338	0.173426	0.0561749	0.0916795	0.140233	0.198845	0.162108	0.238382	0.067946	0.137949	0.266344	0.122732	0.0632727	0.0366937	0.191782	0.0325346	0.0745418	0.0752728	0.108342	0.113969	0.140978	0.203322	0.18048	0.31207	0.290249	0.169309	0.212836
26.3345	0.129044	0.0348895	0.0746169	0.202091	0.0543343	0.0879634	0.164371	0.072699	0.0855208	0.134687	0.211919	0.159831	0.234339	0.0666536	0.144203	0.259003	0.115996	0.0558002	0.0404829	0.184259	0.031361	0.0664545	0.067975	0.116597	0.128528	0.134007	0.199415	0.178872	0.323742	0.312016	0.18028	0.196021
28.2246	0.12777	0.0385898	0.0797916	0.236074	0.0302999	0.0814988	0.161959	0.0872532	0.0757352	0.131759	0.178642	0.158532	0.232104	0.0659834	0.154209	0.263434	0.108449	0.0456144	0.0381565	0.183058	0.0323568	0.0590442	0.0821694	0.136235	0.140206	0.125206	0.195051	0.177193	0.335129	0.331726	0.193041	0.186792
30.2504	0.131125	0.0268678	0.0824197	0.247111	0.0209017	0.0810432	0.158992	0.0962952	0.0597326	0.127287	0.118799	0.1481	0.229041	0.0740462	0.149032	0.265851	0.0999502	0.0382545	0.0340188	0.185934	0.0308483	0.0530371	0.107149	0.142686	0.148305	0.114615	0.19131	0.172321	0.337491	0.338543	0.183031	0.18636
32.4216	0.125082	0.0164921	0.0769371	0.242966	0.0314366	0.0922456	0.154217	0.0941547	0.0419985	0.126959	0.109429	0.1349	0.233074	0.073489	0.153362	0.271015	0.0930009	0.044634	0.031901	0.190833	0.0371718	0.0587163	0.120498	0.130029	0.147846	0.106205	0.193511	0.160674	0.330858	0.330693	0.158408	0.182326
34.7486	0.111812	0.0351104	0.0940745	0.243754	0.0487017	0.0977441	0.159701	0.0872908	0.0269343	0.12802	0.139559	0.130188	0.228	0.0654493	0.176792	0.277321	0.0909118	0.0545188	0.0367102	0.197892	0.0562852	0.0687787	0.127073	0.101839	0.141209	0.0983014	0.196366	0.150884	0.318694	0.306232	0.140668	0.173362
37.2426	0.0965346	0.0639056	0.107587	0.247551	0.0706693	0.111564	0.173415	0.0762832	0.022273	0.143191	0.182185	0.130354	0.218097	0.0399391	0.207972	0.289153	0.083865	0.0524585	0.0443451	0.200916	0.0735765	0.0844577	0.132984	0.0708475	0.127233	0.0940302	0.190746	0.140766	0.297685	0.263028	0.127273	0.161476
39.9157	0.0823762	0.0815817	0.129115	0.276896	0.0965763	0.123211	0.189722	0.0701042	0.0212904	0.163245	0.234696	0.13483	0.207361	0.0259329	0.242829	0.303434	0.0794646	0.0562043	0.0541325	0.201161	0.0873129	0.10012	0.141031	0.0479039	0.108339	0.100675	0.17763	0.133664	0.270261	0.206177	0.123853	0.150866
42.7805	0.0869144	0.100242	0.142311	0.287302	0.121828	0.146556	0.213233	0.0881789	0.0179359	0.191147	0.227238	0.148523	0.195973	0.0373042	0.269422	0.305215	0.0952926	0.0593921	0.0582329	0.209278	0.101475	0.114648	0.145738	0.0478273	0.0911419	0.122781	0.162031	0.134386	0.243965	0.150242	0.144641	0.147915
45.8511	0.0935658	0.107996	0.156508	0.308117	0.149591	0.171304	0.235123	0.10959	0.0409615	0.220357	0.200895	0.159146	0.18731	0.0400079	0.27425	0.302195	0.1168	0.0604024	0.060171	0.22185	0.115108	0.121502	0.149689	0.0604675	0.0811879	0.146438	0.145286	0.138242	0.22357	0.104241	0.175374	0.155356
49.1419	0.101266	0.103414	0.16577	0.32987	0.170529	0.175998	0.259316	0.128878	0.0703501	0.24099	0.167909	0.165627	0.163534	0.0398182	0.259224	0.288219	0.125965	0.0526918	0.0654567	0.230034	0.13147	0.126277	0.150659	0.0657801	0.0879523	0.166273	0.129924	0.149822	0.214135	0.0678665	0.195237	0.171958
52.669	0.113369	0.0822269	0.190098	0.360554	0.18568	0.179158	0.283044	0.138265	0.0963363	0.254715	0.147316	0.15326	0.137093	0.0496604	0.23389	0.271526	0.128181	0.0635098	0.0705604	0.22241	0.144302	0.121005	0.151609	0.0725057	0.104176	0.178079	0.118838	0.160999	0.208245	0.04701	0.203527	0.188397
56.4493	0.125468	0.0689343	0.211329	0.366951	0.196182	0.166832	0.303077	0.140013	0.109359	0.257849	0.147478	0.141816	0.110676	0.0671127	0.209819	0.252902	0.133267	0.0854351	0.0743179	0.209013	0.14742	0.110836	0.156644	0.085998	0.125547	0.179496	0.102748	0.164117	0.200447	0.0401392	0.20021	0.206127
60.5008	0.123646	0.0636252	0.221178	0.359944	0.199279	0.144042	0.303835	0.146323	0.104983	0.246245	0.140258	0.130813	0.0903688	0.0779892	0.187277	0.240385	0.120314	0.0966473	0.0768052	0.200357	0.140413	0.0995692	0.146278	0.0923659	0.146392	0.168607	0.0911013	0.161823	0.202101	0.0320312	0.190126	0.212757
64.8432	0.108913	0.0623322	0.215532	0.345256	0.191506	0.127466	0.293329	0.149411	0.0931979	0.229633	0.169585	0.130453	0.0795825	0.0852868	0.171662	0.246004	0.0947297	0.104249	0.080675	0.201263	0.131477	0.095185	0.134327	0.0985103	0.167229	0.155062	0.08639	0.159337	0.211701	0.0411057	0.173441	0.204925
69.4972	0.0952549	0.0644098	0.203109	0.313253	0.168065	0.113818	0.278112	0.14569	0.0878922	0.219415	0.176212	0.138319	0.0931654	0.0944615	0.167195	0.25708	0.0666619	0.103516	0.0886636	0.216332	0.125257	0.0979649	0.134602	0.0972701	0.19032	0.148756	0.0838152	0.156546	0.222692	0.059844	0.167044	0.199376
74.4853	0.0839453	0.0812649	0.208437	0.296801	0.137246	0.106786	0.266323	0.137376	0.0880675	0.216644	0.149852	0.143921	0.121849	0.100716	0.172772	0.262092	0.0647539	0.0996729	0.111099	0.241263	0.126236	0.106199	0.13829	0.107143	0.210537	0.153363	0.080454	0.154719	0.232623	0.0791074	0.160127	0.190294
79.8313	0.0902571	0.103648	0.220218	0.309527	0.119515	0.11293	0.26483	0.138458	0.0873826	0.221946	0.127481	0.152242	0.155688	0.103676	0.187723	0.264721	0.0895382	0.102333	0.148545	0.272408	0.13914	0.127658	0.146703	0.12269	0.233774	0.168721	0.0805991	0.153641	0.238479	0.0947459	0.159314	0.185956
85.5611	0.11134	0.125368	0.23196	0.322684	0.132472	0.127305	0.276799	0.153878	0.0980181	0.226091	0.122419	0.153409	0.189161	0.105637	0.200645	0.263725	0.138482	0.119966	0.204712	0.311931	0.161374	0.156877	0.162162	0.148944	0.258189	0.193125	0.083516	0.158033	0.242419	0.113649	0.170453	0.189571
91.7021	0.130312	0.149195	0.253707	0.336273	0.16053	0.144561	0.308036	0.195766	0.112022	0.234659	0.126974	0.159121	0.209376	0.10736	0.216307	0.250429	0.187738	0.165249	0.262851	0.351368	0.191321	0.183165	0.185109	0.205869	0.283549	0.220334	0.0863511	0.160053	0.242201	0.132767	0.190348	0.189127
98.2839	0.14996	0.166836	0.275503	0.332161	0.184502	0.164762	0.340458	0.251493	0.124669	0.241449	0.121084	0.168983	0.21629	0.110471	0.229979	0.222538	0.234766	0.217632	0.31409	0.382233	0.217274	0.210691	0.211314	0.26434	0.302247	0.244872	0.0896464	0.160319	0.242323	0.142804	0.212472	0.187826
105.338	0.161595	0.182053	0.300538	0.336528	0.200144	0.186957	0.367415	0.298994	0.137847	0.242757	0.127466	0.172795	0.221897	0.118507	0.24148	0.191632	0.267822	0.253152	0.353565	0.403586	0.236883	0.236014	0.235301	0.311719	0.313491	0.268982	0.0934683	0.159547	0.236527	0.15298	0.235058	0.175364

## Sheet: 4b HPC-LEC DAY2-4b HPC-LEC DAY2
	Home	Home	Home	Home	Home	Home	Home	Home	Home	Home	Home	Home	Home	Home	Home	Home	Encoding	Encoding	Encoding	Encoding	Encoding	Encoding	Encoding	Encoding	Encoding	Encoding	Encoding	Encoding	Encoding	Encoding	Encoding	Encoding
3.07137	0.209971	0.204009	0.227255	0.358408	0.368185	0.271337	0.400168	0.367782	0.119391	0.332358	0.281789	0.32474	0.366841	0.231322	0.329396	0.26681	0.155524	0.171023	0.340663	0.439369	0.403784	0.39081	0.356858	0.335328	0.19916	0.339329	0.297278	0.319024	0.358369	0.355582	0.320267	0.128051
3.29181	0.19112	0.188876	0.233526	0.380783	0.360517	0.266958	0.39594	0.352518	0.0801223	0.329626	0.223639	0.332451	0.357669	0.248109	0.336388	0.291921	0.151308	0.169026	0.355707	0.450273	0.422561	0.402186	0.34278	0.292324	0.180363	0.335417	0.346371	0.304692	0.374152	0.320852	0.315322	0.146863
3.52808	0.184367	0.174796	0.213059	0.403797	0.359683	0.292003	0.396605	0.339562	0.0609302	0.333522	0.247006	0.338535	0.35583	0.228425	0.341656	0.313753	0.144892	0.173423	0.365983	0.449906	0.413374	0.404948	0.338312	0.280398	0.186291	0.3342	0.341833	0.299581	0.384913	0.299114	0.325187	0.174531
3.7813	0.202784	0.187699	0.233998	0.446812	0.358447	0.315145	0.386754	0.316006	0.0624194	0.359332	0.290358	0.33439	0.363871	0.200353	0.324161	0.347084	0.12804	0.188644	0.350748	0.459207	0.406546	0.379669	0.347824	0.278148	0.186808	0.327648	0.333238	0.284104	0.383639	0.28938	0.325328	0.210236
4.0527	0.218611	0.172581	0.246501	0.496205	0.358133	0.321029	0.380621	0.304306	0.0724027	0.390942	0.406633	0.311424	0.391588	0.219699	0.288944	0.384077	0.128507	0.207199	0.350788	0.457296	0.413524	0.370645	0.363651	0.289422	0.179696	0.313193	0.325354	0.259172	0.356056	0.277604	0.317725	0.24761
4.34358	0.215231	0.15956	0.268267	0.501223	0.352618	0.318994	0.377795	0.294037	0.0893162	0.390802	0.520766	0.271961	0.413228	0.287689	0.296646	0.402168	0.149336	0.237941	0.338005	0.469449	0.433501	0.369336	0.373642	0.28804	0.18931	0.319144	0.364442	0.234938	0.320314	0.268452	0.301139	0.279656
4.65533	0.231492	0.153349	0.275405	0.471169	0.34912	0.311009	0.374061	0.269203	0.118616	0.40393	0.56775	0.203873	0.404466	0.373693	0.331766	0.445816	0.176618	0.291932	0.313749	0.47865	0.432601	0.38207	0.377628	0.276343	0.178154	0.341283	0.374777	0.216294	0.302652	0.252736	0.293178	0.309019
4.98946	0.246651	0.158393	0.289683	0.453826	0.355837	0.343694	0.385714	0.230578	0.141632	0.437424	0.61361	0.132997	0.411895	0.461552	0.321257	0.52033	0.194884	0.315332	0.335315	0.483908	0.415405	0.417161	0.374453	0.251059	0.179109	0.3732	0.367375	0.20436	0.312747	0.223407	0.278758	0.341499
5.34757	0.26153	0.198825	0.308058	0.479896	0.371304	0.388007	0.395597	0.198628	0.178388	0.465385	0.503742	0.0667006	0.417436	0.520052	0.284409	0.576222	0.218338	0.355359	0.376548	0.493988	0.398582	0.446844	0.390281	0.236338	0.215381	0.423242	0.335585	0.191556	0.315108	0.164283	0.248248	0.393849
5.73138	0.267961	0.265786	0.314715	0.47976	0.387563	0.443386	0.427779	0.192286	0.231486	0.488029	0.371035	0.0273689	0.406098	0.598064	0.233699	0.639179	0.238933	0.396018	0.40612	0.494783	0.421987	0.517701	0.429192	0.22075	0.28098	0.490598	0.367163	0.176101	0.331324	0.182518	0.202046	0.462174
6.14274	0.264616	0.315322	0.321725	0.469822	0.435769	0.538396	0.494843	0.221755	0.284353	0.508487	0.217673	0.0747596	0.393925	0.647704	0.157384	0.692274	0.24704	0.429589	0.444443	0.534446	0.466127	0.559792	0.482072	0.218013	0.362274	0.58527	0.433415	0.159498	0.355492	0.300574	0.128948	0.535636
6.58363	0.26631	0.349168	0.339428	0.481053	0.483359	0.627055	0.546902	0.26116	0.30671	0.515618	0.152963	0.131147	0.390938	0.651502	0.0805148	0.732312	0.269822	0.463228	0.518074	0.583077	0.508646	0.612628	0.555338	0.246731	0.465488	0.669189	0.486759	0.182888	0.389166	0.434264	0.0628328	0.612472
7.05616	0.239798	0.344398	0.377741	0.489528	0.545703	0.710903	0.621507	0.314319	0.316604	0.496162	0.160546	0.18546	0.399189	0.627099	0.0983079	0.723726	0.297022	0.507221	0.607227	0.674099	0.572879	0.712558	0.664436	0.288408	0.536896	0.740715	0.532172	0.267095	0.444704	0.546665	0.145085	0.69995
7.5626	0.201286	0.327304	0.389968	0.511904	0.61474	0.773182	0.706367	0.376318	0.312531	0.464232	0.158606	0.225066	0.408431	0.586528	0.169792	0.69158	0.31916	0.570062	0.688877	0.766052	0.63894	0.776658	0.756442	0.344572	0.592581	0.766507	0.517441	0.395698	0.500768	0.606663	0.248174	0.748704
8.1054	0.156214	0.30724	0.343986	0.496228	0.669807	0.790324	0.755339	0.420185	0.283429	0.444058	0.184946	0.232229	0.4083	0.5159	0.216979	0.634137	0.313018	0.607674	0.760324	0.833211	0.661519	0.800455	0.811387	0.398356	0.617873	0.765992	0.483509	0.51651	0.536454	0.619873	0.331611	0.76778
8.68715	0.129818	0.281027	0.270295	0.461496	0.699195	0.794564	0.795621	0.455976	0.26101	0.424457	0.17254	0.21837	0.402137	0.430203	0.226147	0.57406	0.279324	0.60049	0.789422	0.848525	0.66691	0.791248	0.830307	0.422693	0.593543	0.74411	0.405326	0.593153	0.558743	0.609122	0.38241	0.757217
9.31066	0.119606	0.249874	0.245158	0.434804	0.693039	0.783931	0.804195	0.462004	0.224907	0.389616	0.0928117	0.19077	0.390311	0.352643	0.214952	0.517365	0.199627	0.547102	0.77444	0.827213	0.654696	0.767374	0.823989	0.418536	0.5381	0.699189	0.317089	0.620084	0.553441	0.555211	0.381578	0.723552
9.97892	0.118898	0.2199	0.237036	0.363162	0.65838	0.760035	0.78199	0.43923	0.185238	0.362821	0.0274321	0.16526	0.369095	0.278972	0.184389	0.468436	0.137592	0.478447	0.719483	0.771011	0.622796	0.718835	0.783316	0.389074	0.473266	0.635399	0.228688	0.608433	0.515057	0.480208	0.341193	0.666698
10.6951	0.102274	0.195891	0.19344	0.265891	0.59346	0.700719	0.73773	0.396382	0.143782	0.352429	0.0288692	0.154195	0.356028	0.226211	0.141581	0.412351	0.14312	0.393331	0.617348	0.681879	0.560359	0.661738	0.701254	0.328983	0.39921	0.556714	0.162105	0.566127	0.47796	0.380287	0.285577	0.586099
11.4628	0.0989934	0.152558	0.132742	0.19138	0.510451	0.612776	0.663738	0.341847	0.119146	0.334183	0.0285176	0.145217	0.347947	0.187934	0.0864972	0.36106	0.145469	0.303277	0.497017	0.568949	0.465755	0.561881	0.611131	0.26132	0.319705	0.472123	0.117165	0.503767	0.451057	0.281886	0.200543	0.49978
12.2855	0.0986739	0.113325	0.0702439	0.160292	0.418971	0.514462	0.588	0.290335	0.109145	0.316161	0.0350627	0.138648	0.335258	0.161138	0.0599303	0.3271	0.151094	0.244089	0.386742	0.466647	0.350458	0.450471	0.521039	0.197741	0.252289	0.403802	0.0977566	0.432491	0.433424	0.222635	0.124576	0.425298
13.1673	0.0926865	0.0819832	0.0473112	0.141986	0.345813	0.421071	0.496969	0.241852	0.0959355	0.290456	0.0565498	0.130744	0.309739	0.143752	0.0453989	0.308921	0.150877	0.204086	0.295603	0.39312	0.248825	0.340204	0.442459	0.131541	0.184101	0.350173	0.0796077	0.368717	0.406944	0.201372	0.0712053	0.364151
14.1123	0.0922089	0.0627479	0.0481487	0.174412	0.284592	0.341482	0.413112	0.199595	0.0896587	0.258654	0.0604787	0.121191	0.289366	0.140565	0.0749187	0.293691	0.154826	0.165978	0.234016	0.33965	0.183842	0.248083	0.370138	0.0918911	0.130124	0.301324	0.079984	0.31096	0.386368	0.199246	0.0605103	0.318348
15.1252	0.0857476	0.0360798	0.051473	0.221312	0.238499	0.278592	0.335491	0.155498	0.0865737	0.23269	0.0560679	0.1151	0.273396	0.132485	0.0985813	0.279175	0.151245	0.138837	0.207994	0.312707	0.129995	0.18141	0.312816	0.0710777	0.0880749	0.264378	0.0966645	0.27176	0.367209	0.211033	0.0948382	0.294569
16.2108	0.0841589	0.0135521	0.0456329	0.229488	0.195629	0.221031	0.272521	0.103579	0.0809381	0.211039	0.0946866	0.116515	0.265332	0.118719	0.115513	0.28489	0.129298	0.138036	0.200255	0.306868	0.107279	0.152656	0.270593	0.0499266	0.0598231	0.246578	0.110772	0.254104	0.349111	0.238488	0.116453	0.274512
17.3743	0.0820071	0.00722807	0.075822	0.256478	0.148443	0.183303	0.233308	0.0555476	0.070243	0.189845	0.118429	0.131131	0.261193	0.117843	0.126984	0.284948	0.114067	0.142549	0.186108	0.289219	0.116343	0.141575	0.244423	0.0410383	0.0567088	0.226956	0.145342	0.252065	0.334926	0.262164	0.135893	0.258546
18.6213	0.0713945	0.00519046	0.102533	0.262571	0.112257	0.16803	0.222293	0.0325915	0.0774058	0.176641	0.0796879	0.141788	0.252022	0.113713	0.130032	0.28413	0.126774	0.142232	0.168818	0.261574	0.112898	0.147974	0.211943	0.0504853	0.0599307	0.206038	0.161334	0.25252	0.327057	0.268	0.150689	0.239128
19.9578	0.0747896	0.0195156	0.108795	0.264331	0.0967999	0.158581	0.208766	0.0283947	0.0839693	0.160974	0.06067	0.148734	0.249775	0.107353	0.127355	0.289368	0.140032	0.132392	0.140561	0.254121	0.0896559	0.139585	0.177582	0.0534921	0.0647147	0.177632	0.168111	0.241196	0.323513	0.261297	0.165331	0.220896
21.3903	0.0831586	0.025209	0.102361	0.239225	0.0882043	0.138731	0.196432	0.0273149	0.0860558	0.156654	0.0437793	0.160718	0.251484	0.0882944	0.134869	0.284804	0.13023	0.120605	0.1064	0.235001	0.0746398	0.110118	0.150379	0.0620551	0.0815566	0.145079	0.155334	0.228525	0.313127	0.253065	0.167529	0.213147
22.9255	0.0978713	0.0269646	0.0858677	0.19918	0.0835748	0.106138	0.184293	0.0319085	0.0919217	0.152001	0.140084	0.159848	0.251939	0.0743805	0.133267	0.273531	0.116617	0.11613	0.0780281	0.20729	0.0657297	0.0936801	0.141122	0.0663746	0.107252	0.12028	0.130625	0.208061	0.303697	0.245936	0.167705	0.209665
24.571	0.116315	0.0319933	0.0788683	0.18016	0.0722056	0.0940338	0.173426	0.0561749	0.0916795	0.140233	0.198845	0.162108	0.238382	0.067946	0.137949	0.266344	0.117621	0.0971692	0.059542	0.187484	0.0527253	0.103525	0.134495	0.0806359	0.129241	0.104259	0.0983346	0.199165	0.30698	0.249191	0.169939	0.202601
26.3345	0.129044	0.0348895	0.0746169	0.202091	0.0543343	0.0879634	0.164371	0.072699	0.0855208	0.134687	0.211919	0.159831	0.234339	0.0666536	0.144203	0.259003	0.115347	0.0812329	0.0560268	0.183922	0.0468995	0.0977727	0.135038	0.0943955	0.142759	0.0969694	0.0875747	0.202845	0.315121	0.276769	0.174833	0.197259
28.2246	0.12777	0.0385898	0.0797916	0.236074	0.0302999	0.0814988	0.161959	0.0872532	0.0757352	0.131759	0.178642	0.158532	0.232104	0.0659834	0.154209	0.263434	0.0966718	0.0695161	0.0585092	0.172791	0.0468237	0.0909043	0.128649	0.102168	0.151124	0.0970131	0.0870886	0.203267	0.307143	0.295081	0.174169	0.197733
30.2504	0.131125	0.0268678	0.0824197	0.247111	0.0209017	0.0810432	0.158992	0.0962952	0.0597326	0.127287	0.118799	0.1481	0.229041	0.0740462	0.149032	0.265851	0.0945804	0.0551042	0.0560527	0.167549	0.0589973	0.0866752	0.123248	0.103096	0.154814	0.111648	0.0833765	0.195449	0.29949	0.303884	0.164562	0.207142
32.4216	0.125082	0.0164921	0.0769371	0.242966	0.0314366	0.0922456	0.154217	0.0941547	0.0419985	0.126959	0.109429	0.1349	0.233074	0.073489	0.153362	0.271015	0.09789	0.0594752	0.0524627	0.166566	0.0707927	0.078305	0.12817	0.0925717	0.154468	0.119446	0.106313	0.183314	0.295384	0.298955	0.153237	0.213914
34.7486	0.111812	0.0351104	0.0940745	0.243754	0.0487017	0.0977441	0.159701	0.0872908	0.0269343	0.12802	0.139559	0.130188	0.228	0.0654493	0.176792	0.277321	0.096683	0.0691132	0.0612785	0.176707	0.0854562	0.0775583	0.135454	0.0781743	0.148772	0.123019	0.127533	0.169914	0.289166	0.27078	0.142809	0.209976
37.2426	0.0965346	0.0639056	0.107587	0.247551	0.0706693	0.111564	0.173415	0.0762832	0.022273	0.143191	0.182185	0.130354	0.218097	0.0399391	0.207972	0.289153	0.099156	0.0688527	0.058232	0.193667	0.0983253	0.0763448	0.147118	0.0722295	0.136159	0.130255	0.144314	0.162466	0.274137	0.223285	0.137531	0.203225
39.9157	0.0823762	0.0815817	0.129115	0.276896	0.0965763	0.123211	0.189722	0.0701042	0.0212904	0.163245	0.234696	0.13483	0.207361	0.0259329	0.242829	0.303434	0.100861	0.0743333	0.0601586	0.208812	0.103274	0.07245	0.156979	0.0707167	0.114973	0.139618	0.147963	0.156468	0.257796	0.164885	0.15454	0.192913
42.7805	0.0869144	0.100242	0.142311	0.287302	0.121828	0.146556	0.213233	0.0881789	0.0179359	0.191147	0.227238	0.148523	0.195973	0.0373042	0.269422	0.305215	0.103951	0.0740236	0.0638317	0.223211	0.109463	0.0924439	0.166361	0.0756379	0.0960399	0.153809	0.143136	0.155402	0.235135	0.109071	0.18826	0.187968
45.8511	0.0935658	0.107996	0.156508	0.308117	0.149591	0.171304	0.235123	0.10959	0.0409615	0.220357	0.200895	0.159146	0.18731	0.0400079	0.27425	0.302195	0.106724	0.0695739	0.0691672	0.232869	0.115681	0.108866	0.169821	0.0843754	0.0937407	0.17556	0.135266	0.158839	0.209704	0.0728233	0.210581	0.185793
49.1419	0.101266	0.103414	0.16577	0.32987	0.170529	0.175998	0.259316	0.128878	0.0703501	0.24099	0.167909	0.165627	0.163534	0.0398182	0.259224	0.288219	0.108287	0.060531	0.0724056	0.22847	0.117545	0.112035	0.16753	0.0880285	0.107017	0.193256	0.107263	0.160156	0.186499	0.05022	0.217339	0.185506
52.669	0.113369	0.0822269	0.190098	0.360554	0.18568	0.179158	0.283044	0.138265	0.0963363	0.254715	0.147316	0.15326	0.137093	0.0496604	0.23389	0.271526	0.115951	0.052969	0.0740173	0.212585	0.120683	0.102057	0.159116	0.0805535	0.130617	0.198849	0.0900344	0.164956	0.175982	0.038092	0.212867	0.188296
56.4493	0.125468	0.0689343	0.211329	0.366951	0.196182	0.166832	0.303077	0.140013	0.109359	0.257849	0.147478	0.141816	0.110676	0.0671127	0.209819	0.252902	0.120742	0.0581334	0.0751376	0.19408	0.125196	0.0861433	0.14613	0.0795478	0.15434	0.194306	0.0854697	0.167268	0.174129	0.03335	0.202231	0.191584
60.5008	0.123646	0.0636252	0.221178	0.359944	0.199279	0.144042	0.303835	0.146323	0.104983	0.246245	0.140258	0.130813	0.0903688	0.0779892	0.187277	0.240385	0.116949	0.0691371	0.0793985	0.185649	0.113689	0.079704	0.136202	0.0817792	0.172113	0.182855	0.0787503	0.164555	0.185074	0.0322725	0.18924	0.196478
64.8432	0.108913	0.0623322	0.215532	0.345256	0.191506	0.127466	0.293329	0.149411	0.0931979	0.229633	0.169585	0.130453	0.0795825	0.0852868	0.171662	0.246004	0.100808	0.0753746	0.0820374	0.184832	0.11711	0.0785121	0.12984	0.088864	0.188019	0.173173	0.0763191	0.158238	0.197918	0.0388809	0.172241	0.201339
69.4972	0.0952549	0.0644098	0.203109	0.313253	0.168065	0.113818	0.278112	0.14569	0.0878922	0.219415	0.176212	0.138319	0.0931654	0.0944615	0.167195	0.25708	0.0739869	0.0756723	0.0884409	0.19472	0.122682	0.0791601	0.125445	0.0901144	0.210365	0.168453	0.0866268	0.152689	0.206641	0.0527068	0.161014	0.204631
74.4853	0.0839453	0.0812649	0.208437	0.296801	0.137246	0.106786	0.266323	0.137376	0.0880675	0.216644	0.149852	0.143921	0.121849	0.100716	0.172772	0.262092	0.0557474	0.0690339	0.0960298	0.217163	0.118838	0.0895844	0.133301	0.0939049	0.230667	0.171501	0.100001	0.151951	0.20942	0.0670966	0.158849	0.206204
79.8313	0.0902571	0.103648	0.220218	0.309527	0.119515	0.11293	0.26483	0.138458	0.0873826	0.221946	0.127481	0.152242	0.155688	0.103676	0.187723	0.264721	0.0763483	0.0755551	0.112227	0.245683	0.121696	0.0990202	0.155294	0.0978033	0.250323	0.191435	0.114984	0.154475	0.217696	0.0923452	0.170835	0.203399
85.5611	0.11134	0.125368	0.23196	0.322684	0.132472	0.127305	0.276799	0.153878	0.0980181	0.226091	0.122419	0.153409	0.189161	0.105637	0.200645	0.263725	0.111861	0.0996632	0.130612	0.279901	0.127597	0.116908	0.191764	0.115084	0.271685	0.217441	0.124143	0.160034	0.233217	0.117671	0.190985	0.194832
91.7021	0.130312	0.149195	0.253707	0.336273	0.16053	0.144561	0.308036	0.195766	0.112022	0.234659	0.126974	0.159121	0.209376	0.10736	0.216307	0.250429	0.149238	0.136663	0.174866	0.311518	0.15114	0.134761	0.23794	0.156243	0.29048	0.241562	0.129255	0.161646	0.240822	0.134934	0.212494	0.186944
98.2839	0.14996	0.166836	0.275503	0.332161	0.184502	0.164762	0.340458	0.251493	0.124669	0.241449	0.121084	0.168983	0.21629	0.110471	0.229979	0.222538	0.18434	0.172745	0.229726	0.345146	0.189034	0.16552	0.275084	0.217511	0.30613	0.262628	0.13111	0.161207	0.242176	0.150739	0.232887	0.179034
105.338	0.161595	0.182053	0.300538	0.336528	0.200144	0.186957	0.367415	0.298994	0.137847	0.242757	0.127466	0.172795	0.221897	0.118507	0.24148	0.191632	0.210398	0.202056	0.272508	0.374562	0.216883	0.197197	0.300842	0.27636	0.319903	0.284733	0.126727	0.162806	0.240597	0.158594	0.248041	0.172911

## Sheet: 4b HPC-LEC DAY3-4b HPC-LEC DAY3
	Home	Home	Home	Home	Home	Home	Home	Home	Home	Home	Home	Home	Home	Home	Home	Home	Encoding	Encoding	Encoding	Encoding	Encoding	Encoding	Encoding	Encoding	Encoding	Encoding	Encoding	Encoding	Encoding	Encoding	Encoding	Encoding
3.07137	0.209971	0.204009	0.227255	0.358408	0.368185	0.271337	0.400168	0.367782	0.119391	0.332358	0.281789	0.32474	0.366841	0.231322	0.329396	0.26681	0.158522	0.202012	0.367849	0.278047	0.369887	0.312062	0.33115	0.288636	0.235389	0.183564	0.420336	0.446939	0.40018	0.281752	0.294628	0.154168
3.29181	0.19112	0.188876	0.233526	0.380783	0.360517	0.266958	0.39594	0.352518	0.0801223	0.329626	0.223639	0.332451	0.357669	0.248109	0.336388	0.291921	0.158474	0.198709	0.339816	0.308963	0.338133	0.336501	0.341595	0.275982	0.177976	0.188428	0.381731	0.44039	0.386624	0.301735	0.290112	0.183612
3.52808	0.184367	0.174796	0.213059	0.403797	0.359683	0.292003	0.396605	0.339562	0.0609302	0.333522	0.247006	0.338535	0.35583	0.228425	0.341656	0.313753	0.133862	0.226926	0.359713	0.375717	0.32803	0.313327	0.365319	0.26336	0.110552	0.191119	0.40442	0.42712	0.381153	0.309238	0.306565	0.215962
3.7813	0.202784	0.187699	0.233998	0.446812	0.358447	0.315145	0.386754	0.316006	0.0624194	0.359332	0.290358	0.33439	0.363871	0.200353	0.324161	0.347084	0.122394	0.233272	0.366375	0.402957	0.347974	0.333343	0.365016	0.234455	0.103213	0.199862	0.432156	0.396696	0.390659	0.286709	0.322765	0.242643
4.0527	0.218611	0.172581	0.246501	0.496205	0.358133	0.321029	0.380621	0.304306	0.0724027	0.390942	0.406633	0.311424	0.391588	0.219699	0.288944	0.384077	0.124372	0.230012	0.383574	0.409085	0.347104	0.361837	0.362633	0.223364	0.141082	0.214417	0.428822	0.377045	0.382363	0.246873	0.323343	0.258009
4.34358	0.215231	0.15956	0.268267	0.501223	0.352618	0.318994	0.377795	0.294037	0.0893162	0.390802	0.520766	0.271961	0.413228	0.287689	0.296646	0.402168	0.17677	0.222685	0.336311	0.367322	0.330442	0.400211	0.35747	0.220445	0.165686	0.213912	0.403409	0.363498	0.366867	0.223293	0.322949	0.276513
4.65533	0.231492	0.153349	0.275405	0.471169	0.34912	0.311009	0.374061	0.269203	0.118616	0.40393	0.56775	0.203873	0.404466	0.373693	0.331766	0.445816	0.208933	0.243662	0.325531	0.306805	0.330461	0.412153	0.372589	0.21502	0.200491	0.186525	0.362129	0.343548	0.362834	0.203823	0.317364	0.306295
4.98946	0.246651	0.158393	0.289683	0.453826	0.355837	0.343694	0.385714	0.230578	0.141632	0.437424	0.61361	0.132997	0.411895	0.461552	0.321257	0.52033	0.220422	0.273326	0.315881	0.279178	0.341917	0.450533	0.397794	0.189992	0.219763	0.167133	0.338848	0.306668	0.367067	0.166254	0.306624	0.339326
5.34757	0.26153	0.198825	0.308058	0.479896	0.371304	0.388007	0.395597	0.198628	0.178388	0.465385	0.503742	0.0667006	0.417436	0.520052	0.284409	0.576222	0.229371	0.300847	0.340229	0.324431	0.352764	0.474513	0.419252	0.165015	0.234061	0.17383	0.346275	0.263359	0.361841	0.17621	0.275679	0.379588
5.73138	0.267961	0.265786	0.314715	0.47976	0.387563	0.443386	0.427779	0.192286	0.231486	0.488029	0.371035	0.0273689	0.406098	0.598064	0.233699	0.639179	0.252981	0.32512	0.368898	0.400062	0.410223	0.513646	0.439211	0.150402	0.207224	0.206791	0.37463	0.21711	0.361211	0.23031	0.216672	0.417913
6.14274	0.264616	0.315322	0.321725	0.469822	0.435769	0.538396	0.494843	0.221755	0.284353	0.508487	0.217673	0.0747596	0.393925	0.647704	0.157384	0.692274	0.280462	0.356412	0.406904	0.476053	0.467172	0.588223	0.471319	0.137828	0.230221	0.248622	0.43737	0.178192	0.363364	0.334309	0.155963	0.51307
6.58363	0.26631	0.349168	0.339428	0.481053	0.483359	0.627055	0.546902	0.26116	0.30671	0.515618	0.152963	0.131147	0.390938	0.651502	0.0805148	0.732312	0.319219	0.394655	0.484827	0.537204	0.540159	0.685399	0.53658	0.151249	0.289007	0.286319	0.514591	0.162346	0.38541	0.470777	0.123041	0.618969
7.05616	0.239798	0.344398	0.377741	0.489528	0.545703	0.710903	0.621507	0.314319	0.316604	0.496162	0.160546	0.18546	0.399189	0.627099	0.0983079	0.723726	0.328871	0.462284	0.609355	0.687491	0.627985	0.774576	0.644496	0.186741	0.392523	0.323284	0.573057	0.207616	0.42576	0.594581	0.157755	0.692516
7.5626	0.201286	0.327304	0.389968	0.511904	0.61474	0.773182	0.706367	0.376318	0.312531	0.464232	0.158606	0.225066	0.408431	0.586528	0.169792	0.69158	0.340574	0.553633	0.721858	0.794926	0.712931	0.818297	0.718112	0.221181	0.479467	0.353567	0.553795	0.33074	0.500328	0.66411	0.275679	0.723953
8.1054	0.156214	0.30724	0.343986	0.496228	0.669807	0.790324	0.755339	0.420185	0.283429	0.444058	0.184946	0.232229	0.4083	0.5159	0.216979	0.634137	0.325588	0.593893	0.776508	0.836882	0.749503	0.844127	0.757151	0.260685	0.540726	0.35912	0.499506	0.448068	0.562685	0.682604	0.356094	0.720325
8.68715	0.129818	0.281027	0.270295	0.461496	0.699195	0.794564	0.795621	0.455976	0.26101	0.424457	0.17254	0.21837	0.402137	0.430203	0.226147	0.57406	0.295702	0.584525	0.798347	0.856769	0.756389	0.837557	0.772545	0.286541	0.552345	0.346268	0.422831	0.509986	0.574509	0.64736	0.394762	0.696954
9.31066	0.119606	0.249874	0.245158	0.434804	0.693039	0.783931	0.804195	0.462004	0.224907	0.389616	0.0928117	0.19077	0.390311	0.352643	0.214952	0.517365	0.242767	0.541492	0.762607	0.838534	0.72838	0.811406	0.761062	0.277148	0.510957	0.328159	0.348522	0.528868	0.538789	0.598638	0.387466	0.653908
9.97892	0.118898	0.2199	0.237036	0.363162	0.65838	0.760035	0.78199	0.43923	0.185238	0.362821	0.0274321	0.16526	0.369095	0.278972	0.184389	0.468436	0.18814	0.484435	0.702719	0.78829	0.669962	0.750114	0.713389	0.242209	0.442461	0.306845	0.286944	0.514119	0.498521	0.532439	0.339653	0.568249
10.6951	0.102274	0.195891	0.19344	0.265891	0.59346	0.700719	0.73773	0.396382	0.143782	0.352429	0.0288692	0.154195	0.356028	0.226211	0.141581	0.412351	0.15386	0.403003	0.596756	0.69495	0.57345	0.666106	0.639134	0.201143	0.381414	0.27079	0.229083	0.478381	0.467302	0.444233	0.257711	0.466989
11.4628	0.0989934	0.152558	0.132742	0.19138	0.510451	0.612776	0.663738	0.341847	0.119146	0.334183	0.0285176	0.145217	0.347947	0.187934	0.0864972	0.36106	0.165133	0.314406	0.508587	0.594027	0.469195	0.560209	0.558066	0.167739	0.315912	0.228919	0.162669	0.427597	0.432829	0.351314	0.181872	0.384912
12.2855	0.0986739	0.113325	0.0702439	0.160292	0.418971	0.514462	0.588	0.290335	0.109145	0.316161	0.0350627	0.138648	0.335258	0.161138	0.0599303	0.3271	0.183037	0.227803	0.419316	0.50715	0.360954	0.436542	0.474315	0.149846	0.271823	0.188525	0.123643	0.366882	0.402804	0.275056	0.118474	0.331779
13.1673	0.0926865	0.0819832	0.0473112	0.141986	0.345813	0.421071	0.496969	0.241852	0.0959355	0.290456	0.0565498	0.130744	0.309739	0.143752	0.0453989	0.308921	0.172861	0.15973	0.357833	0.440567	0.284789	0.339613	0.406398	0.126925	0.205017	0.160475	0.116501	0.313986	0.380106	0.244528	0.090391	0.293784
14.1123	0.0922089	0.0627479	0.0481487	0.174412	0.284592	0.341482	0.413112	0.199595	0.0896587	0.258654	0.0604787	0.121191	0.289366	0.140565	0.0749187	0.293691	0.146916	0.110817	0.30203	0.415923	0.242025	0.271484	0.342964	0.107778	0.132839	0.145757	0.109451	0.276484	0.362893	0.242302	0.0822658	0.286019
15.1252	0.0857476	0.0360798	0.051473	0.221312	0.238499	0.278592	0.335491	0.155498	0.0865737	0.23269	0.0560679	0.1151	0.273396	0.132485	0.0985813	0.279175	0.132658	0.08941	0.258412	0.403453	0.190579	0.208045	0.290225	0.0908944	0.075642	0.132047	0.104962	0.244153	0.349936	0.256434	0.0913324	0.281275
16.2108	0.0841589	0.0135521	0.0456329	0.229488	0.195629	0.221031	0.272521	0.103579	0.0809381	0.211039	0.0946866	0.116515	0.265332	0.118719	0.115513	0.28489	0.145107	0.0847682	0.215387	0.367308	0.156162	0.156107	0.25837	0.0932772	0.0486602	0.116712	0.127083	0.219603	0.34685	0.27818	0.121345	0.272163
17.3743	0.0820071	0.00722807	0.075822	0.256478	0.148443	0.183303	0.233308	0.0555476	0.070243	0.189845	0.118429	0.131131	0.261193	0.117843	0.126984	0.284948	0.153622	0.0713695	0.167198	0.3102	0.139041	0.119097	0.230613	0.0979411	0.0546519	0.111977	0.207242	0.212505	0.33647	0.281243	0.135523	0.262701
18.6213	0.0713945	0.00519046	0.102533	0.262571	0.112257	0.16803	0.222293	0.0325915	0.0774058	0.176641	0.0796879	0.141788	0.252022	0.113713	0.130032	0.28413	0.151877	0.0645521	0.139049	0.269063	0.124017	0.110962	0.213029	0.0939508	0.0614581	0.107558	0.27246	0.21313	0.3201	0.266908	0.148995	0.248992
19.9578	0.0747896	0.0195156	0.108795	0.264331	0.0967999	0.158581	0.208766	0.0283947	0.0839693	0.160974	0.06067	0.148734	0.249775	0.107353	0.127355	0.289368	0.128391	0.0612972	0.134228	0.274443	0.111056	0.116104	0.202338	0.0864598	0.0553635	0.0913169	0.292914	0.208247	0.312645	0.246266	0.157921	0.245194
21.3903	0.0831586	0.025209	0.102361	0.239225	0.0882043	0.138731	0.196432	0.0273149	0.0860558	0.156654	0.0437793	0.160718	0.251484	0.0882944	0.134869	0.284804	0.127922	0.0720378	0.121694	0.294325	0.0994369	0.128565	0.194354	0.0800304	0.0676305	0.0767982	0.286721	0.205275	0.315062	0.2381	0.156468	0.245593
22.9255	0.0978713	0.0269646	0.0858677	0.19918	0.0835748	0.106138	0.184293	0.0319085	0.0919217	0.152001	0.140084	0.159848	0.251939	0.0743805	0.133267	0.273531	0.126966	0.0926125	0.123389	0.296273	0.107306	0.125412	0.190401	0.0789504	0.090479	0.0771526	0.288268	0.201669	0.308062	0.238976	0.145964	0.238596
24.571	0.116315	0.0319933	0.0788683	0.18016	0.0722056	0.0940338	0.173426	0.0561749	0.0916795	0.140233	0.198845	0.162108	0.238382	0.067946	0.137949	0.266344	0.130618	0.102537	0.113683	0.278269	0.0958133	0.130671	0.197796	0.0839403	0.107093	0.0761749	0.262087	0.198287	0.30332	0.24981	0.153995	0.234054
26.3345	0.129044	0.0348895	0.0746169	0.202091	0.0543343	0.0879634	0.164371	0.072699	0.0855208	0.134687	0.211919	0.159831	0.234339	0.0666536	0.144203	0.259003	0.129047	0.0962065	0.0875121	0.243031	0.0850252	0.128748	0.195373	0.105035	0.117568	0.0760725	0.239809	0.194319	0.307893	0.260693	0.170281	0.243995
28.2246	0.12777	0.0385898	0.0797916	0.236074	0.0302999	0.0814988	0.161959	0.0872532	0.0757352	0.131759	0.178642	0.158532	0.232104	0.0659834	0.154209	0.263434	0.128186	0.0810503	0.0980143	0.200688	0.0828437	0.114382	0.190082	0.118191	0.120871	0.0724113	0.225124	0.196759	0.316084	0.274807	0.174843	0.248774
30.2504	0.131125	0.0268678	0.0824197	0.247111	0.0209017	0.0810432	0.158992	0.0962952	0.0597326	0.127287	0.118799	0.1481	0.229041	0.0740462	0.149032	0.265851	0.105184	0.0751338	0.0997253	0.207813	0.0791511	0.094058	0.197283	0.121428	0.130071	0.0689593	0.21801	0.183909	0.31637	0.277174	0.158724	0.250505
32.4216	0.125082	0.0164921	0.0769371	0.242966	0.0314366	0.0922456	0.154217	0.0941547	0.0419985	0.126959	0.109429	0.1349	0.233074	0.073489	0.153362	0.271015	0.0814374	0.0752937	0.10768	0.215939	0.0830694	0.0967183	0.20108	0.120355	0.127728	0.0671216	0.212939	0.164508	0.312674	0.271473	0.142604	0.249715
34.7486	0.111812	0.0351104	0.0940745	0.243754	0.0487017	0.0977441	0.159701	0.0872908	0.0269343	0.12802	0.139559	0.130188	0.228	0.0654493	0.176792	0.277321	0.0756213	0.0749173	0.112611	0.223364	0.0899099	0.0927829	0.20477	0.116835	0.121594	0.0613299	0.197211	0.144618	0.302964	0.246015	0.131026	0.25101
37.2426	0.0965346	0.0639056	0.107587	0.247551	0.0706693	0.111564	0.173415	0.0762832	0.022273	0.143191	0.182185	0.130354	0.218097	0.0399391	0.207972	0.289153	0.0758017	0.0777012	0.114659	0.213794	0.0903577	0.0955561	0.20528	0.107144	0.107105	0.0598068	0.18113	0.134294	0.285943	0.203624	0.128463	0.248257
39.9157	0.0823762	0.0815817	0.129115	0.276896	0.0965763	0.123211	0.189722	0.0701042	0.0212904	0.163245	0.234696	0.13483	0.207361	0.0259329	0.242829	0.303434	0.0799778	0.0776458	0.113655	0.225388	0.0907493	0.0980987	0.208545	0.0971567	0.102738	0.0619611	0.168459	0.128908	0.263739	0.15536	0.138982	0.242245
42.7805	0.0869144	0.100242	0.142311	0.287302	0.121828	0.146556	0.213233	0.0881789	0.0179359	0.191147	0.227238	0.148523	0.195973	0.0373042	0.269422	0.305215	0.0905032	0.0858205	0.126969	0.237284	0.0938858	0.09396	0.216967	0.0912057	0.113941	0.0718698	0.160358	0.125675	0.243507	0.113387	0.165517	0.238612
45.8511	0.0935658	0.107996	0.156508	0.308117	0.149591	0.171304	0.235123	0.10959	0.0409615	0.220357	0.200895	0.159146	0.18731	0.0400079	0.27425	0.302195	0.102412	0.0886005	0.150137	0.245223	0.101069	0.0923825	0.220385	0.0882705	0.114015	0.0853893	0.145976	0.128975	0.217967	0.07623	0.192413	0.238644
49.1419	0.101266	0.103414	0.16577	0.32987	0.170529	0.175998	0.259316	0.128878	0.0703501	0.24099	0.167909	0.165627	0.163534	0.0398182	0.259224	0.288219	0.115295	0.0820134	0.139749	0.244626	0.103819	0.0867286	0.22127	0.082393	0.13041	0.100903	0.12382	0.137536	0.211705	0.0567237	0.21078	0.235716
52.669	0.113369	0.0822269	0.190098	0.360554	0.18568	0.179158	0.283044	0.138265	0.0963363	0.254715	0.147316	0.15326	0.137093	0.0496604	0.23389	0.271526	0.12605	0.0815432	0.115196	0.229356	0.100067	0.0798046	0.218558	0.075886	0.14051	0.106946	0.1088	0.141256	0.204829	0.052303	0.216098	0.230714
56.4493	0.125468	0.0689343	0.211329	0.366951	0.196182	0.166832	0.303077	0.140013	0.109359	0.257849	0.147478	0.141816	0.110676	0.0671127	0.209819	0.252902	0.124256	0.0846241	0.100992	0.215798	0.0909548	0.0617108	0.209997	0.0739971	0.129615	0.10474	0.107908	0.14255	0.196177	0.046069	0.208635	0.226223
60.5008	0.123646	0.0636252	0.221178	0.359944	0.199279	0.144042	0.303835	0.146323	0.104983	0.246245	0.140258	0.130813	0.0903688	0.0779892	0.187277	0.240385	0.111404	0.0755028	0.101263	0.214425	0.0912554	0.0565024	0.196763	0.0788395	0.132753	0.0978728	0.114091	0.142208	0.184379	0.047294	0.195418	0.218886
64.8432	0.108913	0.0623322	0.215532	0.345256	0.191506	0.127466	0.293329	0.149411	0.0931979	0.229633	0.169585	0.130453	0.0795825	0.0852868	0.171662	0.246004	0.0996435	0.0812943	0.107264	0.210007	0.0903248	0.0638906	0.18416	0.0856247	0.151873	0.0912032	0.118447	0.140754	0.188431	0.0539352	0.174648	0.208329
69.4972	0.0952549	0.0644098	0.203109	0.313253	0.168065	0.113818	0.278112	0.14569	0.0878922	0.219415	0.176212	0.138319	0.0931654	0.0944615	0.167195	0.25708	0.0922773	0.0820593	0.111513	0.221867	0.0914169	0.0755317	0.179558	0.0948971	0.185002	0.0892782	0.115011	0.142185	0.198624	0.063797	0.166797	0.204288
74.4853	0.0839453	0.0812649	0.208437	0.296801	0.137246	0.106786	0.266323	0.137376	0.0880675	0.216644	0.149852	0.143921	0.121849	0.100716	0.172772	0.262092	0.0941843	0.0865877	0.106246	0.250372	0.0931592	0.089054	0.18985	0.104531	0.21525	0.092981	0.111267	0.144583	0.20342	0.0825715	0.172308	0.205488
79.8313	0.0902571	0.103648	0.220218	0.309527	0.119515	0.11293	0.26483	0.138458	0.0873826	0.221946	0.127481	0.152242	0.155688	0.103676	0.187723	0.264721	0.102838	0.0974311	0.12269	0.287099	0.0982665	0.102893	0.212943	0.115065	0.240843	0.0985531	0.118403	0.14957	0.211933	0.101838	0.181034	0.206363
85.5611	0.11134	0.125368	0.23196	0.322684	0.132472	0.127305	0.276799	0.153878	0.0980181	0.226091	0.122419	0.153409	0.189161	0.105637	0.200645	0.263725	0.119231	0.108625	0.154018	0.317936	0.110338	0.12555	0.245427	0.140042	0.260698	0.108215	0.126379	0.152191	0.225838	0.118329	0.191608	0.208445
91.7021	0.130312	0.149195	0.253707	0.336273	0.16053	0.144561	0.308036	0.195766	0.112022	0.234659	0.126974	0.159121	0.209376	0.10736	0.216307	0.250429	0.146075	0.134679	0.195884	0.327375	0.133393	0.150726	0.282099	0.199344	0.279367	0.120754	0.126766	0.154075	0.233095	0.12526	0.206446	0.209944
98.2839	0.14996	0.166836	0.275503	0.332161	0.184502	0.164762	0.340458	0.251493	0.124669	0.241449	0.121084	0.168983	0.21629	0.110471	0.229979	0.222538	0.192842	0.178208	0.247579	0.343505	0.175396	0.177115	0.321323	0.25755	0.294096	0.12994	0.129746	0.154499	0.232105	0.129006	0.227796	0.206635
105.338	0.161595	0.182053	0.300538	0.336528	0.200144	0.186957	0.367415	0.298994	0.137847	0.242757	0.127466	0.172795	0.221897	0.118507	0.24148	0.191632	0.233883	0.223003	0.286744	0.363732	0.217389	0.199186	0.354423	0.304553	0.302709	0.13909	0.135265	0.149596	0.228164	0.134002	0.242672	0.193374

## Sheet: 4b HPC-LEC DAY4-4b HPC-LEC DAY4
	Home	Home	Home	Home	Home	Home	Home	Home	Home	Home	Home	Home	Home	Home	Home	Home	Encoding	Encoding	Encoding	Encoding	Encoding	Encoding	Encoding	Encoding	Encoding	Encoding	Encoding	Encoding	Encoding	Encoding	Encoding	Encoding
3.07137	0.209971	0.204009	0.227255	0.358408	0.368185	0.271337	0.400168	0.367782	0.119391	0.332358	0.281789	0.32474	0.366841	0.231322	0.329396	0.26681	0.330113	0.13907	0.430145	0.456458	0.197152	0.236332	0.362837	0.319333	0.217203	0.330386	0.529382	0.446939	0.459499	0.309123	0.329367	0.143086
3.29181	0.19112	0.188876	0.233526	0.380783	0.360517	0.266958	0.39594	0.352518	0.0801223	0.329626	0.223639	0.332451	0.357669	0.248109	0.336388	0.291921	0.326129	0.191581	0.441405	0.44546	0.218434	0.245616	0.34727	0.310291	0.209958	0.333869	0.514201	0.44039	0.489051	0.286781	0.318407	0.167484
3.52808	0.184367	0.174796	0.213059	0.403797	0.359683	0.292003	0.396605	0.339562	0.0609302	0.333522	0.247006	0.338535	0.35583	0.228425	0.341656	0.313753	0.276924	0.202952	0.476581	0.461689	0.23025	0.239837	0.346535	0.318014	0.194509	0.338378	0.480497	0.42712	0.502451	0.283906	0.330811	0.195093
3.7813	0.202784	0.187699	0.233998	0.446812	0.358447	0.315145	0.386754	0.316006	0.0624194	0.359332	0.290358	0.33439	0.363871	0.200353	0.324161	0.347084	0.27709	0.202144	0.500131	0.514417	0.242699	0.219471	0.364857	0.324503	0.172244	0.299667	0.450655	0.396696	0.491214	0.280006	0.359079	0.228478
4.0527	0.218611	0.172581	0.246501	0.496205	0.358133	0.321029	0.380621	0.304306	0.0724027	0.390942	0.406633	0.311424	0.391588	0.219699	0.288944	0.384077	0.309738	0.289777	0.499179	0.552716	0.310041	0.249707	0.401597	0.335328	0.14665	0.267933	0.411378	0.377045	0.462112	0.285234	0.364404	0.272503
4.34358	0.215231	0.15956	0.268267	0.501223	0.352618	0.318994	0.377795	0.294037	0.0893162	0.390802	0.520766	0.271961	0.413228	0.287689	0.296646	0.402168	0.32121	0.343035	0.459132	0.565534	0.34603	0.285375	0.42395	0.323823	0.140711	0.251023	0.393852	0.363498	0.445029	0.290529	0.367261	0.294404
4.65533	0.231492	0.153349	0.275405	0.471169	0.34912	0.311009	0.374061	0.269203	0.118616	0.40393	0.56775	0.203873	0.404466	0.373693	0.331766	0.445816	0.287527	0.283011	0.446198	0.544402	0.339892	0.30663	0.412074	0.295799	0.133375	0.25895	0.375447	0.343548	0.42818	0.301223	0.341377	0.310951
4.98946	0.246651	0.158393	0.289683	0.453826	0.355837	0.343694	0.385714	0.230578	0.141632	0.437424	0.61361	0.132997	0.411895	0.461552	0.321257	0.52033	0.252721	0.190339	0.469176	0.552439	0.327991	0.312854	0.409439	0.26152	0.148631	0.319488	0.335353	0.306668	0.426655	0.294737	0.320078	0.332913
5.34757	0.26153	0.198825	0.308058	0.479896	0.371304	0.388007	0.395597	0.198628	0.178388	0.465385	0.503742	0.0667006	0.417436	0.520052	0.284409	0.576222	0.187446	0.162778	0.478212	0.54445	0.300968	0.325733	0.397098	0.243324	0.18642	0.364133	0.281102	0.263359	0.429441	0.310634	0.286828	0.376356
5.73138	0.267961	0.265786	0.314715	0.47976	0.387563	0.443386	0.427779	0.192286	0.231486	0.488029	0.371035	0.0273689	0.406098	0.598064	0.233699	0.639179	0.0735013	0.197999	0.429512	0.531028	0.307788	0.354165	0.421803	0.262161	0.200845	0.407055	0.22059	0.21711	0.415881	0.372508	0.243146	0.426747
6.14274	0.264616	0.315322	0.321725	0.469822	0.435769	0.538396	0.494843	0.221755	0.284353	0.508487	0.217673	0.0747596	0.393925	0.647704	0.157384	0.692274	0.0728187	0.243267	0.439093	0.563367	0.360671	0.424562	0.46387	0.278288	0.237848	0.483267	0.239572	0.178192	0.4184	0.46425	0.146513	0.489837
6.58363	0.26631	0.349168	0.339428	0.481053	0.483359	0.627055	0.546902	0.26116	0.30671	0.515618	0.152963	0.131147	0.390938	0.651502	0.0805148	0.732312	0.101632	0.282536	0.456008	0.581757	0.442549	0.564489	0.512735	0.310828	0.301459	0.597744	0.316938	0.162346	0.4321	0.537779	0.0624785	0.577425
7.05616	0.239798	0.344398	0.377741	0.489528	0.545703	0.710903	0.621507	0.314319	0.316604	0.496162	0.160546	0.18546	0.399189	0.627099	0.0983079	0.723726	0.130394	0.401164	0.522972	0.63315	0.605326	0.718653	0.593318	0.353945	0.418982	0.711441	0.384062	0.207616	0.469241	0.5876	0.191506	0.668878
7.5626	0.201286	0.327304	0.389968	0.511904	0.61474	0.773182	0.706367	0.376318	0.312531	0.464232	0.158606	0.225066	0.408431	0.586528	0.169792	0.69158	0.172618	0.553901	0.632643	0.725861	0.744766	0.846165	0.69003	0.412764	0.520021	0.758908	0.39548	0.33074	0.509508	0.604253	0.32511	0.735034
8.1054	0.156214	0.30724	0.343986	0.496228	0.669807	0.790324	0.755339	0.420185	0.283429	0.444058	0.184946	0.232229	0.4083	0.5159	0.216979	0.634137	0.329133	0.687376	0.73519	0.799509	0.812391	0.886662	0.778173	0.482055	0.578012	0.765774	0.380112	0.448068	0.552225	0.584923	0.408469	0.757075
8.68715	0.129818	0.281027	0.270295	0.461496	0.699195	0.794564	0.795621	0.455976	0.26101	0.424457	0.17254	0.21837	0.402137	0.430203	0.226147	0.57406	0.4469	0.76987	0.791626	0.834378	0.844282	0.904307	0.841152	0.518576	0.566633	0.751038	0.356241	0.509986	0.543164	0.554903	0.425228	0.759
9.31066	0.119606	0.249874	0.245158	0.434804	0.693039	0.783931	0.804195	0.462004	0.224907	0.389616	0.0928117	0.19077	0.390311	0.352643	0.214952	0.517365	0.461002	0.759586	0.765405	0.82099	0.827432	0.897609	0.856133	0.516977	0.506431	0.719721	0.317913	0.528868	0.510836	0.498809	0.390495	0.735699
9.97892	0.118898	0.2199	0.237036	0.363162	0.65838	0.760035	0.78199	0.43923	0.185238	0.362821	0.0274321	0.16526	0.369095	0.278972	0.184389	0.468436	0.407569	0.719567	0.705493	0.785889	0.776747	0.861941	0.832527	0.484688	0.436017	0.666158	0.281126	0.514119	0.471395	0.44548	0.32579	0.680426
10.6951	0.102274	0.195891	0.19344	0.265891	0.59346	0.700719	0.73773	0.396382	0.143782	0.352429	0.0288692	0.154195	0.356028	0.226211	0.141581	0.412351	0.301481	0.63391	0.639818	0.727175	0.690934	0.788457	0.777249	0.439769	0.376656	0.580715	0.210707	0.478381	0.43249	0.387297	0.237366	0.602599
11.4628	0.0989934	0.152558	0.132742	0.19138	0.510451	0.612776	0.663738	0.341847	0.119146	0.334183	0.0285176	0.145217	0.347947	0.187934	0.0864972	0.36106	0.218284	0.526832	0.544629	0.655929	0.588986	0.684317	0.710911	0.39492	0.305175	0.487601	0.151323	0.427597	0.406945	0.31339	0.156911	0.526602
12.2855	0.0986739	0.113325	0.0702439	0.160292	0.418971	0.514462	0.588	0.290335	0.109145	0.316161	0.0350627	0.138648	0.335258	0.161138	0.0599303	0.3271	0.178901	0.436717	0.447648	0.561376	0.465932	0.578375	0.626921	0.328721	0.246682	0.389956	0.14432	0.366882	0.382762	0.246845	0.100945	0.447935
13.1673	0.0926865	0.0819832	0.0473112	0.141986	0.345813	0.421071	0.496969	0.241852	0.0959355	0.290456	0.0565498	0.130744	0.309739	0.143752	0.0453989	0.308921	0.17124	0.327122	0.357719	0.479442	0.359274	0.457387	0.539848	0.259105	0.192241	0.311722	0.154463	0.313986	0.369501	0.207197	0.0584586	0.387428
14.1123	0.0922089	0.0627479	0.0481487	0.174412	0.284592	0.341482	0.413112	0.199595	0.0896587	0.258654	0.0604787	0.121191	0.289366	0.140565	0.0749187	0.293691	0.16816	0.241306	0.306161	0.43036	0.294653	0.34985	0.45109	0.182571	0.143186	0.269894	0.167839	0.276484	0.364114	0.179745	0.0620554	0.352769
15.1252	0.0857476	0.0360798	0.051473	0.221312	0.238499	0.278592	0.335491	0.155498	0.0865737	0.23269	0.0560679	0.1151	0.273396	0.132485	0.0985813	0.279175	0.186731	0.231298	0.267958	0.389917	0.262251	0.285121	0.367977	0.110531	0.0995969	0.243206	0.189702	0.244153	0.366594	0.169881	0.110975	0.325853
16.2108	0.0841589	0.0135521	0.0456329	0.229488	0.195629	0.221031	0.272521	0.103579	0.0809381	0.211039	0.0946866	0.116515	0.265332	0.118719	0.115513	0.28489	0.199015	0.242337	0.238749	0.364901	0.222291	0.225618	0.310073	0.0589163	0.0881546	0.2306	0.229383	0.219603	0.360401	0.171563	0.138637	0.297099
17.3743	0.0820071	0.00722807	0.075822	0.256478	0.148443	0.183303	0.233308	0.0555476	0.070243	0.189845	0.118429	0.131131	0.261193	0.117843	0.126984	0.284948	0.237385	0.237416	0.196494	0.353222	0.183117	0.184668	0.275539	0.0383549	0.0782179	0.22679	0.277048	0.212505	0.353679	0.168372	0.148304	0.282887
18.6213	0.0713945	0.00519046	0.102533	0.262571	0.112257	0.16803	0.222293	0.0325915	0.0774058	0.176641	0.0796879	0.141788	0.252022	0.113713	0.130032	0.28413	0.245666	0.207863	0.166242	0.319854	0.149981	0.169342	0.246902	0.0549065	0.0742359	0.227886	0.300031	0.21313	0.34155	0.166467	0.151253	0.25597
19.9578	0.0747896	0.0195156	0.108795	0.264331	0.0967999	0.158581	0.208766	0.0283947	0.0839693	0.160974	0.06067	0.148734	0.249775	0.107353	0.127355	0.289368	0.247134	0.170894	0.12617	0.2725	0.129683	0.149411	0.224253	0.0765334	0.0888765	0.213679	0.3268	0.208247	0.327671	0.165897	0.147707	0.233514
21.3903	0.0831586	0.025209	0.102361	0.239225	0.0882043	0.138731	0.196432	0.0273149	0.0860558	0.156654	0.0437793	0.160718	0.251484	0.0882944	0.134869	0.284804	0.246416	0.161977	0.0923161	0.275373	0.117706	0.121765	0.200639	0.0941707	0.0924577	0.203736	0.320336	0.205275	0.318935	0.170783	0.134106	0.224421
22.9255	0.0978713	0.0269646	0.0858677	0.19918	0.0835748	0.106138	0.184293	0.0319085	0.0919217	0.152001	0.140084	0.159848	0.251939	0.0743805	0.133267	0.273531	0.226302	0.161308	0.0934738	0.282045	0.124918	0.11962	0.173734	0.115395	0.100166	0.189923	0.293681	0.201669	0.3225	0.180578	0.132668	0.220861
24.571	0.116315	0.0319933	0.0788683	0.18016	0.0722056	0.0940338	0.173426	0.0561749	0.0916795	0.140233	0.198845	0.162108	0.238382	0.067946	0.137949	0.266344	0.23308	0.125894	0.0981032	0.281263	0.123551	0.113796	0.153772	0.138805	0.123227	0.174723	0.235533	0.198287	0.333428	0.189199	0.14691	0.210545
26.3345	0.129044	0.0348895	0.0746169	0.202091	0.0543343	0.0879634	0.164371	0.072699	0.0855208	0.134687	0.211919	0.159831	0.234339	0.0666536	0.144203	0.259003	0.250432	0.105915	0.100346	0.274484	0.123557	0.104663	0.142579	0.157481	0.15022	0.149705	0.200928	0.194319	0.330778	0.205019	0.156997	0.201939
28.2246	0.12777	0.0385898	0.0797916	0.236074	0.0302999	0.0814988	0.161959	0.0872532	0.0757352	0.131759	0.178642	0.158532	0.232104	0.0659834	0.154209	0.263434	0.232717	0.10341	0.0816975	0.26734	0.100998	0.110767	0.140434	0.153438	0.170111	0.117194	0.19411	0.196759	0.328547	0.215969	0.153427	0.207234
30.2504	0.131125	0.0268678	0.0824197	0.247111	0.0209017	0.0810432	0.158992	0.0962952	0.0597326	0.127287	0.118799	0.1481	0.229041	0.0740462	0.149032	0.265851	0.196572	0.0820573	0.0774778	0.250372	0.0964848	0.110188	0.155283	0.143923	0.180256	0.0874114	0.175042	0.183909	0.323944	0.208723	0.140536	0.208996
32.4216	0.125082	0.0164921	0.0769371	0.242966	0.0314366	0.0922456	0.154217	0.0941547	0.0419985	0.126959	0.109429	0.1349	0.233074	0.073489	0.153362	0.271015	0.154394	0.096825	0.0838612	0.228302	0.0848056	0.115432	0.164002	0.129097	0.183038	0.0887666	0.169371	0.164508	0.304431	0.196394	0.130545	0.204627
34.7486	0.111812	0.0351104	0.0940745	0.243754	0.0487017	0.0977441	0.159701	0.0872908	0.0269343	0.12802	0.139559	0.130188	0.228	0.0654493	0.176792	0.277321	0.115113	0.120822	0.0886737	0.223635	0.075646	0.125255	0.172924	0.0986918	0.178146	0.0961338	0.158376	0.144618	0.283424	0.175469	0.122075	0.201886
37.2426	0.0965346	0.0639056	0.107587	0.247551	0.0706693	0.111564	0.173415	0.0762832	0.022273	0.143191	0.182185	0.130354	0.218097	0.0399391	0.207972	0.289153	0.0919463	0.134483	0.0909717	0.210821	0.104826	0.143111	0.19245	0.0846448	0.162444	0.0943322	0.140917	0.134294	0.255491	0.154869	0.108815	0.202377
39.9157	0.0823762	0.0815817	0.129115	0.276896	0.0965763	0.123211	0.189722	0.0701042	0.0212904	0.163245	0.234696	0.13483	0.207361	0.0259329	0.242829	0.303434	0.117121	0.134999	0.0957449	0.208096	0.130318	0.130605	0.205432	0.0848868	0.139423	0.0989455	0.146944	0.128908	0.234584	0.128248	0.120552	0.201608
42.7805	0.0869144	0.100242	0.142311	0.287302	0.121828	0.146556	0.213233	0.0881789	0.0179359	0.191147	0.227238	0.148523	0.195973	0.0373042	0.269422	0.305215	0.112387	0.136001	0.107707	0.205943	0.14103	0.110454	0.210228	0.0816992	0.110789	0.108565	0.154762	0.125675	0.233772	0.0975658	0.146756	0.19418
45.8511	0.0935658	0.107996	0.156508	0.308117	0.149591	0.171304	0.235123	0.10959	0.0409615	0.220357	0.200895	0.159146	0.18731	0.0400079	0.27425	0.302195	0.121497	0.128667	0.112474	0.201878	0.133629	0.0912794	0.204152	0.081608	0.093951	0.138356	0.163361	0.128975	0.240981	0.0648418	0.175639	0.189837
49.1419	0.101266	0.103414	0.16577	0.32987	0.170529	0.175998	0.259316	0.128878	0.0703501	0.24099	0.167909	0.165627	0.163534	0.0398182	0.259224	0.288219	0.129669	0.125368	0.113476	0.215192	0.120092	0.0815064	0.205495	0.0711327	0.112773	0.17073	0.142135	0.137536	0.234583	0.0392969	0.200272	0.193852
52.669	0.113369	0.0822269	0.190098	0.360554	0.18568	0.179158	0.283044	0.138265	0.0963363	0.254715	0.147316	0.15326	0.137093	0.0496604	0.23389	0.271526	0.138985	0.105369	0.117408	0.218993	0.117362	0.0921267	0.198457	0.0759261	0.129862	0.188259	0.122178	0.141256	0.216204	0.0318363	0.203275	0.197654
56.4493	0.125468	0.0689343	0.211329	0.366951	0.196182	0.166832	0.303077	0.140013	0.109359	0.257849	0.147478	0.141816	0.110676	0.0671127	0.209819	0.252902	0.125903	0.115915	0.119154	0.222904	0.114905	0.0880733	0.181911	0.093329	0.147178	0.194679	0.0953594	0.14255	0.201325	0.0344985	0.192882	0.202337
60.5008	0.123646	0.0636252	0.221178	0.359944	0.199279	0.144042	0.303835	0.146323	0.104983	0.246245	0.140258	0.130813	0.0903688	0.0779892	0.187277	0.240385	0.107092	0.134744	0.107183	0.217655	0.106185	0.0806669	0.158064	0.109216	0.162843	0.191938	0.0852333	0.142208	0.192548	0.0476183	0.181162	0.204265
64.8432	0.108913	0.0623322	0.215532	0.345256	0.191506	0.127466	0.293329	0.149411	0.0931979	0.229633	0.169585	0.130453	0.0795825	0.0852868	0.171662	0.246004	0.0921833	0.140276	0.0933393	0.21926	0.107899	0.095604	0.134456	0.111337	0.185799	0.173129	0.0760824	0.140754	0.195651	0.0579819	0.171201	0.203398
69.4972	0.0952549	0.0644098	0.203109	0.313253	0.168065	0.113818	0.278112	0.14569	0.0878922	0.219415	0.176212	0.138319	0.0931654	0.0944615	0.167195	0.25708	0.0707008	0.136602	0.0802359	0.217276	0.101705	0.113935	0.123592	0.108562	0.2054	0.155563	0.0697028	0.142185	0.206767	0.0697863	0.164976	0.197133
74.4853	0.0839453	0.0812649	0.208437	0.296801	0.137246	0.106786	0.266323	0.137376	0.0880675	0.216644	0.149852	0.143921	0.121849	0.100716	0.172772	0.262092	0.0749494	0.133775	0.0741989	0.218413	0.099322	0.130167	0.123748	0.107875	0.219709	0.145715	0.0757872	0.144583	0.21719	0.0768705	0.164421	0.192911
79.8313	0.0902571	0.103648	0.220218	0.309527	0.119515	0.11293	0.26483	0.138458	0.0873826	0.221946	0.127481	0.152242	0.155688	0.103676	0.187723	0.264721	0.0965857	0.149986	0.0873565	0.242129	0.1041	0.137855	0.138111	0.109974	0.24091	0.151037	0.0821578	0.14957	0.225032	0.0925027	0.175365	0.191283
85.5611	0.11134	0.125368	0.23196	0.322684	0.132472	0.127305	0.276799	0.153878	0.0980181	0.226091	0.122419	0.153409	0.189161	0.105637	0.200645	0.263725	0.120116	0.168166	0.0961543	0.266441	0.114069	0.152677	0.170803	0.108536	0.254796	0.171173	0.0887032	0.152191	0.234653	0.103821	0.192156	0.192542
91.7021	0.130312	0.149195	0.253707	0.336273	0.16053	0.144561	0.308036	0.195766	0.112022	0.234659	0.126974	0.159121	0.209376	0.10736	0.216307	0.250429	0.145659	0.167505	0.130403	0.290125	0.119353	0.152517	0.206746	0.123371	0.264325	0.187035	0.0975428	0.154075	0.242957	0.107923	0.206792	0.194472
98.2839	0.14996	0.166836	0.275503	0.332161	0.184502	0.164762	0.340458	0.251493	0.124669	0.241449	0.121084	0.168983	0.21629	0.110471	0.229979	0.222538	0.179624	0.150328	0.177232	0.327608	0.139334	0.15315	0.251603	0.166677	0.270281	0.212846	0.105455	0.154499	0.253667	0.110359	0.219484	0.191934
105.338	0.161595	0.182053	0.300538	0.336528	0.200144	0.186957	0.367415	0.298994	0.137847	0.242757	0.127466	0.172795	0.221897	0.118507	0.24148	0.191632	0.21009	0.141123	0.220064	0.364197	0.175139	0.160104	0.301808	0.225942	0.276356	0.240659	0.111975	0.149596	0.256204	0.111565	0.228232	0.187061

[truncated: 35 more sheets: 4b HPC-LEC RECALL, 4b HPCPLV_ LEC-RSC DAY1, 4b HPCPLV_ LEC-RSC DAY2, 4b HPCPLV_ LEC-RSC DAY3, 4b HPCPLV_ LEC-RSC DAY4, 4b HPCPLV_ LEC-RSC RECALL, 4b HPCPLV_LEC-MO DAY1, 4b HPCPLV_LEC-MO DAY2, 4b HPCPLV_LEC-MO DAY3, 4b HPCPLV_LEC-MO DAY4, 4b HPCPLV_LEC-MO RECALL, 4b HPCPLV_LEC-VIS DAY1, 4b HPCPLV_LEC-VIS DAY2, 4b HPCPLV_LEC-VIS DAY3, 4b HPCPLV_LEC-VIS DAY4, 4b HPCPLV_LEC-VIS RECALL, 4b PLV_ LEC-RSC DAY1, 4b PLV_ LEC-RSC DAY2, 4b PLV_ LEC-RSC DAY3, 4b PLV_ LEC-RSC DAY4 …]
