# Supplementary material for: Acquiring new memories in neocortex of hippocampal-lesioned mice
Source: Nat Commun. 2022 Mar 24;13:1601. doi: 10.1038/s41467-022-29208-5 (PMC8948206; doi:10.1038/s41467-022-29208-5)
Supplement: Supplementary file 6 — Source Data [file 41467_2022_29208_MOESM6_ESM.zip › Source data/Supplementary Figure 5.xlsx]

## Sheet: 5b HPC intact_ HIGH GAMMA
MHome	MDAY1	MDAY2	MDAY3	MDAY4	MRECALL	RHome	RDAY1	RDAY2	RDAY3	RDAY4	RRECALL	Home	DAY1	DAY2	DAY3	DAY4	RECALL	MHome	MDAY1	MDAY2	MDAY3	MDAY4	MRECALL	RHome	RDAY1	RDAY2	RDAY3	RDAY4	RRECALL	RHome	RDAY1	RDAY2	RDAY3	RDAY4	RRECALL
1.27412	1.41712	1.61393	1.42625	1.35942	3.29391	1.03456	1.43702	1.53796	1.36716	1.53207	2.71865	1.35175	1.01534	1.18517	1.29153	1.30714	1.96266	0.948929	2.36093	2.61204	1.73809	1.58606	5.10398	1.14344	0.812522	1.0365	1.04374	0.966783	1.06578	0.981887	0.822542	0.899197	0.785417	0.76617	0.897969
1.29127	1.40418	1.47807	1.19033	1.63535	4.04898	0.821381	1.21696	1.18342	1.20178	1.62722	3.39958	1.10711	1.22114	1.50663	1.26761	1.5531	3.46967	1.20585	4.97299	6.35146	4.74139	4.36305	12.744	1.00555	0.917594	1.40169	0.878971	0.900064	1.29354	1.37631	0.727218	0.874725	1.00199	0.870705	1.71848
0.815883	2.37656	1.12354	1.26964	1.10706	1.72537	0.689705	2.53695	1.33272	1.37356	1.161	1.52337	0.864693	2.38056	1.15832	1.23147	1.13401	1.72542	1.09883	4.2267	3.51332	1.39705	2.66635	5.82338	0.947915	7.72646	9.30563	2.26394	4.01278	13.3415	0.966966	3.90859	3.01029	1.34594	2.62092	5.04815
1.06652	5.46163	1.84821	1.08381	1.75327	7.2361	1.16842	4.37378	1.85645	1.24466	1.52836	5.73286	1.15595	4.41208	1.91038	1.18917	1.52404	6.05825	2.24745	4.85984	3.82506	1.19418	3.10901	7.44728	0.80311	3.39748	3.95535	2.22511	1.89064	5.85234	0.914966	4.84451	5.08199	2.5155	2.17513	8.0063
3.96991	5.94857	2.47463	2.30063	1.64576	3.27425	6.06436	4.99114	2.4417	1.83653	1.67993	3.64658	4.20794	4.3014	2.52319	1.82156	1.59727	4.36082	3.59244	16.6848	10.0848	9.53367	10.3064	18.4129	0.813158	1.99964	2.47804	2.00532	2.75831	3.46141	0.777952	0.994226	0.827776	1.32047	1.06542	1.71337
2.11265	6.20965	2.7195	2.71192	2.14329	5.17612	3.95802	6.37269	2.73771	3.32712	2.1856	3.96769	4.20928	4.74137	2.41201	2.69878	1.75021	3.83391	3.05903	14.1917	7.51486	8.4538	7.45295	13.0626	2.01869	2.97483	2.28036	2.1932	2.50908	4.89612	1.55086	1.04086	1.07235	1.29011	1.29078	1.34195
1.48682	1.92872	1.32789	1.68209	1.62391	2.47177	2.74302	1.69593	2.00445	1.63943	2.04858	2.27621	3.2867	1.99255	2.67369	1.32835	1.78606	3.02554	2.91925	4.48728	5.10682	4.51724	5.52949	7.66187	1.4596	3.84665	3.72749	2.2463	2.4035	4.44707	2.13508	1.07416	1.85878	1.4151	1.09882	0.891622
1.62026	1.4034	1.54841	1.11057	1.28422	1.84565	1.70459	1.44789	1.47881	1.108	1.35369	2.1412	1.82856	1.20095	1.27896	1.12917	1.54799	1.92788	2.92294	14.6792	9.88019	3.78478	7.20794	11.7084	1.43701	1.82359	1.85566	1.03564	1.40957	1.62061	1.02739	1.21215	1.31929	0.97972	0.981124	1.56504
1.1493	1.44286	1.87412	1.09842	1.69062	2.11019	0.962062	1.22628	1.81408	1.15668	1.89255	2.00128	1.13651	0.930571	1.37442	0.960029	1.86167	1.71697	0.774967	12.2569	11.3372	4.9362	6.61677	13.561	0.768176	1.89745	1.87418	1.27665	1.39704	3.32987	0.708431	1.1284	0.870092	1.01872	1.08604	1.15042
0.807614	4.88369	3.31125	1.9587	2.94407	2.93244	0.821191	4.49028	3.31861	2.0848	3.45872	2.71281	0.894131	4.39983	3.41599	1.68068	3.5978	3.02214	0.691213	11.6188	8.33434	3.20349	5.90907	8.79031	0.574001	6.17678	2.67366	3.2806	3.89817	7.48017	0.628272	2.07827	1.731	1.65433	1.24581	1.389
1.17199	1.11041	1.09201	1.15833	1.50955	4.35631	1.24318	1.18936	1.0402	1.12209	1.33869	4.5443	1.24302	1.0615	1.0581	1.1608	1.39016	4.46701	1.52957	7.1498	7.41835	4.98258	5.26803	39.392	1.4374	9.49862	6.43468	6.261	7.00946	34.6199	0.951984	3.34103	4.27923	3.38624	3.32466	25.0258
0.817079	1.13538	1.75139	1.12385	1.36551	3.84115	0.991518	1.07759	1.71242	1.18738	1.32512	3.1889	0.820249	1.09774	1.90704	1.59186	1.87682	4.45638	1.2829	0.897952	3.45821	2.42757	1.36175	4.97852	0.849363	0.907552	2.99256	2.35227	1.77419	3.21997	0.948034	1.47314	2.88992	2.46799	2.30209	4.71421
4.16482	11.5045	3.2045	6.3131	6.3131	3.71624	3.23297	11.7575	2.60012	5.44387	5.44387	3.3454	3.13811	12.6548	2.80595	5.22743	5.22743	3.72284	2.55169	12.7083	15.482	16.7833	16.7833	13.6256	2.61658	26.5163	26.0908	17.1444	17.1444	21.3105	2.50329	27.1422	30.4401	18.6774	18.6774	25.3009
0.866905	1.50524	1.39167	0.864556	1.07031	1.85676	1.06846	1.45654	1.51762	0.817604	1.12292	1.76347	1.29307	1.42571	1.19443	0.802363	1.12523	1.64684	1.38244	3.71568	2.18809	2.05281	2.18955	2.55941	1.5851	4.67696	2.11647	2.27168	2.37819	2.32946	1.72791	1.80554	1.83365	1.53879	2.40408	1.80625
10.3824	1.81626	2.369	2.78353	2.88777	5.08502	5.10202	1.98393	2.07067	2.16972	2.41008	4.86207	1.79617	1.93164	2.33674	2.58169	2.3164	3.6462	1.54471	2.01454	1.50676	1.39775	1.08539	1.83332	9.75724	10.9824	11.5985	17.7359	6.89939	26.6539	9.52327	4.61878	4.02881	5.48986	4.21543	9.9369
1.30783	0.869639	1.65053	1.93268	2.22829	2.83521	0.585662	1.45927	1.77051	2.88342	2.61264	3.21857	1.11837	1.48838	2.59911	3.34318	2.80607	4.69991	1.10353	0.817023	1.20561	1.7706	0.883037	0.792651	2.25957	1.15779	2.01154	1.63466	1.13887	1.83303	1.71463	2.5274	3.40255	3.58026	3.06871	6.01109
2.00433	2.31093	2.20236	1.5954	1.42711	2.9577	1.49414	2.19877	1.94804	1.6486	1.46618	3.06881	1.72209	2.37262	2.14001	1.3961	1.30734	3.19947	1.02912	2.33403	1.90437	1.42923	1.29465	2.18641	1.15917	1.66095	1.22037	1.1165	1.32638	1.5214	0.813816	2.2547	1.88331	1.39977	1.36967	1.40984
1.61809	1.71995	2.60695	1.55901	1.5697	2.47428	1.21368	1.66973	1.74432	1.34822	1.30901	1.78031	1.58841	1.69664	2.6932	1.41377	2.08726	3.0966	1.55015	3.10226	3.25911	2.54756	2.34018	5.33143	1.11975	2.31189	1.76304	1.07261	1.43978	1.95045	2.42905	5.25157	8.13762	4.27844	2.98409	6.36273

## Sheet: 5b HPC intact_ LOW GAMMA
MHome	MDAY1	MDAY2	MDAY3	MDAY4	MRECALL	RHome	RDAY1	RDAY2	RDAY3	RDAY4	RRECALL	Home	DAY1	DAY2	DAY3	DAY4	RECALL	MHome	MDAY1	MDAY2	MDAY3	MDAY4	MRECALL	RHome	RDAY1	RDAY2	RDAY3	RDAY4	RRECALL	RHome	RDAY1	RDAY2	RDAY3	RDAY4	RRECALL
0.85528	0.759544	1.12312	1.29405	0.845068	1.46256	0.605569	0.696118	0.84632	1.08433	0.811616	1.44962	0.528301	0.635969	0.847468	0.848559	0.757678	1.26508	1.01085	0.978429	0.899294	0.879311	1.04883	1.55668	0.651098	0.819245	0.911959	0.649249	0.756484	0.571128	0.573368	0.731905	1.09482	0.676274	0.858551	0.769049
0.785929	0.869233	1.52064	0.919006	0.989876	2.39497	0.899804	0.916959	1.07591	1.05862	0.980044	1.85083	0.777349	0.794455	1.22374	0.886307	0.95245	1.57438	0.646681	1.85397	2.0514	1.08446	1.89572	5.26452	0.52843	0.754465	1.07668	0.621519	0.952549	1.17487	0.875837	1.1738	1.21288	1.04542	0.800566	1.35562
0.523111	0.965707	0.923873	0.679071	0.90579	0.825111	0.76263	0.88043	0.883074	0.755818	0.885954	0.767426	0.590583	0.97633	0.941129	0.661562	0.905273	0.765678	0.532009	1.81507	1.25119	0.853917	0.649961	1.3453	0.645557	1.51511	1.84958	1.15725	1.2475	1.64223	0.583663	1.87539	1.12356	0.906421	0.730685	1.25269
1.04276	0.915728	1.04699	1.03938	0.966941	1.37814	0.980465	0.91037	0.855054	0.991095	1.00034	1.11302	0.936789	0.891016	0.90993	0.959394	0.985315	1.14867	0.432171	2.15504	1.12045	0.874229	0.716746	1.49166	1.1022	1.12357	1.30736	0.751361	0.848234	0.970806	1.01807	1.26884	1.10913	0.723186	0.842801	0.972696
0.721373	0.949746	1.16625	0.802154	0.977175	1.50141	0.695541	1.08174	0.754031	0.76297	0.953451	1.38804	0.713076	0.926374	1.09171	0.819366	0.74713	0.93677	1.23686	6.11654	4.30224	1.99141	1.43793	6.83717	1.34317	1.54003	0.691972	0.918772	0.863425	0.905562	1.04681	1.16061	0.956509	0.756998	0.781558	0.805539
0.602586	1.94479	3.74971	1.46422	1.96287	4.19652	1.9063	2.32237	2.68308	1.92603	1.64306	5.01547	1.73359	1.4568	1.88065	1.35579	1.12692	3.21082	0.60857	3.7903	2.11935	1.49712	1.10189	2.34856	1.60542	3.07136	1.3506	1.12493	1.52058	2.16109	1.33114	1.32899	0.795976	0.96071	0.831529	0.896539
0.810564	1.0454	1.37979	1.10766	1.0139	0.812684	0.587446	0.824767	1.04094	0.918446	0.982354	0.762095	0.650043	0.814356	1.14604	0.885275	0.869257	0.692023	0.741256	3.97618	2.74318	1.42883	1.60056	3.49447	1.22589	4.6799	3.98685	2.37685	2.442	3.33371	1.07824	1.02252	1.0435	0.8704	0.592906	1.00918
1.0743	1.72087	1.25214	0.777306	0.666315	1.00253	1.17588	1.31598	1.1803	0.790163	0.622961	1.19977	1.48801	1.48305	1.15635	0.83709	0.709115	1.1884	0.71463	2.31995	1.93646	1.46406	1.17439	2.43492	1.28073	1.7381	1.22891	0.849998	1.56615	1.28285	0.775169	1.11003	0.756701	1.09717	0.699071	0.639202
0.452549	1.05613	1.4978	0.969389	2.16153	2.16422	0.455332	1.09552	1.93824	1.16854	1.87814	2.31789	0.62612	0.864102	1.06868	0.755339	1.32086	1.1368	1.12588	4.88848	2.12967	1.74695	1.80606	2.34824	0.773715	2.65478	1.6231	1.03118	2.08596	1.82003	0.673524	1.19714	0.927986	0.751392	0.749991	0.860467
1.07351	1.96516	2.15344	1.80517	2.35098	3.92753	1.04545	2.18127	2.34879	1.65548	2.66523	4.2085	1.11575	1.80897	1.97871	1.56554	2.35569	3.43337	0.905029	5.00505	1.57387	1.11452	1.54165	2.3624	1.23514	4.14834	1.83152	2.66326	3.2432	5.86545	0.872028	1.83704	1.07812	0.78573	1.14247	0.720575
0.976716	0.893808	0.637222	0.840117	0.990692	2.6284	0.664496	0.812793	0.643145	0.797536	1.04145	2.66973	0.583072	0.856407	0.623257	0.770104	1.02897	2.23999	0.952231	1.55306	1.57214	1.00892	1.08087	3.46593	0.705718	0.917993	1.11958	0.77695	1.04942	4.91618	1.12532	1.10848	0.902409	0.731464	0.875905	3.86684
0.65539	0.693769	1.04367	1.24375	1.20676	1.42547	0.676057	0.762349	0.935208	1.21806	0.763073	1.75477	0.680664	0.764464	1.46549	1.19659	0.903427	1.96794	0.672808	0.604408	0.870356	2.11643	2.53229	4.38898	0.678067	0.714648	1.00133	0.708455	0.803092	0.88773	0.791808	0.647064	0.912455	0.89684	0.768538	1.5201
1.12598	1.11808	0.891474	1.25766	1.25766	0.787162	1.05065	0.974947	0.834523	1.07652	1.07652	0.64939	1.00658	0.977	0.865274	1.07988	1.07988	0.657925	0.643106	10.6993	10.4512	5.19891	5.19891	9.94714	0.712389	5.13782	2.78429	2.92457	2.92457	2.65871	0.653717	4.92967	2.65034	2.95069	2.95069	2.60954
1.10228	0.921804	1.42293	0.64158	0.465285	0.775107	0.7608	0.982887	1.20526	0.726066	0.485532	0.595833	0.995993	1.06944	1.63745	0.85005	0.531183	0.594545	0.876685	1.76199	1.06813	1.43044	1.83496	1.60369	1.09625	1.39084	1.01746	1.66426	0.872053	0.942899	3.1614	2.45813	3.11874	1.85344	1.69543	3.4478
2.96877	7.85678	5.68924	4.86931	3.47058	6.21912	2.11408	7.94819	5.24128	4.5288	3.0908	6.9234	1.11891	7.94777	5.27074	4.34725	2.10629	5.10219	1.74996	3.34207	2.44917	3.81119	1.77275	4.62022	0.925829	4.10487	1.84745	2.06959	1.79731	2.95748	2.21305	8.50092	6.38648	5.39592	3.42524	7.15636
0.916117	1.18065	1.36586	1.27144	0.966249	1.94167	0.952827	1.21919	1.15022	1.06027	1.37135	2.74118	1.36358	1.60554	1.36451	1.24573	1.43739	3.22325	0.938505	1.03449	0.863704	0.778832	0.827876	0.981122	0.513358	1.32194	1.08172	1.59056	1.12888	2.64229	0.722701	2.17559	1.63262	1.6775	1.81261	2.9578
0.720504	1.41881	1.43253	1.40658	1.48868	1.48652	1.17738	1.5525	1.63391	1.47673	1.69519	1.39014	0.934198	1.559	1.45235	1.30837	1.57536	2.38076	1.19012	1.42857	0.828746	0.889159	0.936314	1.21056	1.01072	1.50248	0.621344	0.89397	1.16736	0.770376	0.724441	1.35088	1.03608	0.947207	0.770652	1.39182
1.0091	0.868727	0.732337	0.737158	0.850061	0.709546	1.12187	0.86116	0.764814	0.997379	0.973252	0.744528	0.664948	0.860933	0.84439	0.679881	0.769342	1.06981	0.658826	1.66773	1.45877	1.6092	1.422	2.23009	2.23684	4.61971	5.32613	3.03871	2.39122	5.16195	1.79161	3.85501	2.30068	2.48725	2.42023	5.9238
