# Supplementary material for: Acquiring new memories in neocortex of hippocampal-lesioned mice
Source: Nat Commun. 2022 Mar 24;13:1601. doi: 10.1038/s41467-022-29208-5 (PMC8948206; doi:10.1038/s41467-022-29208-5)
Supplement: Supplementary file 6 — Source Data [file 41467_2022_29208_MOESM6_ESM.zip › Source data/Supplementary Figure 6.xlsx]

## Sheet: Day1
MO-RSC	RSC-VIS	VIS-MO	EC-MO	EC-RSC	EC-VIS	HPC-MO	HPC-RSC	HPC-VIS	HPC-EC
-7.33333	26.3333	-10	-7.66667	-14.3333	-32.3333	-15	-13	-8.66667	3
-11	11.3333	0	-10	-25	-10.3333	0.666667	-2.33333	0.666667	-12.6667
-2.33333	14.6667	-4.33333	18.3333	6.33333	-0.666667	-4.66667	-3	1	-19.6667
0	17	0		-38.3333	-10.3333	1	-23	-6	-2.33333
-9	9	-2.66667	-13	-15.6667	-12.6667	-13.6667	-5	-7.33333	-7.33333
-5	23.6667	-11.6667	-7.66667		-18.3333	-15	-5	5.66667	-9.66667
-2.33333	0	2.66667	-10	-28.3333	-28.3333	0.666667	-0.333333	-0.333333	8.33333
-13.3333	13.3333	2.66667	-0.666667	-12	-29.6667	-0.666667	2.33333	-0.333333	-2.66667
-15	21.6667	-5.33333	-27	-49.6667	-18.6667	-4.33333	-14.3333	-1	1
-3	3.66667	-1	-2.66667	-6.66667	-6.66667	-3	-4	-2.33333	1.66667
-7	19	-6.66667
-1	0	0
0.666667	3.66667	-8.33333	-20.6667	-26	-8.66667
-5	24.6667	-19
-5.33333	0.666667	3.66667
-2	-30	24	-22	0	11	10	-22	-34	-50
1	0	-1	12	12	12.6667	-10.6667	-12	-12.3333	-43.6667
-4.5	12.75	-7.75	-0.25	0	-50	-3.25	-5.5	-7.5	8.5
-1	-10.25	3.75	8.5	12.5	-3.75	-8.25	-17	-6.75	-19.5
-23.25	10	2	-10.5	4	-6.5	0.25	6.25	-10.5	0
-4	14.25	-8.5	-34.5	0	-11.75
0	8.25	-9
-4.75	3.5	7
		-0.5
-0.5	1.5	-14	-2.75		-11	-0.25	5	-0.75	-20.75
-4.75	8	-1.5				-6.5	2.75	-7.75

## Sheet: Day2
MO-RSC	RSC-VIS	VIS-MO	EC-MO	EC-RSC	EC-VIS	HPC-MO	HPC-RSC	HPC-VIS	HPC-EC
-4.66667	25.6667	-21	-10.5	0	-53.6667	-14	-2	14.6667	-10
-11.6667	11.6667	0	-7.33333	-13.6667	-6.66667	-0.66667	-6.66667	-0.33333	-9
-0.66667	15	-9.66667	24	14.6667	-2	-3	1.33333	8.33333	-22.6667
0	10	0		-24	-5.33333	7.33333	-11.3333	-5.33333	-6.66667
-6.33333	8	-1.66667	-20.3333	-13	-26.6667	-35.6667	-6.66667	-24	5
-5.66667	32.6667	-16.3333	-10.5		-27.3333	-14	-13.6667	5	-14.6667
-4.66667	0	4.66667	-7.33333	-30	-30.6667	-0.66667	-5	-5	5.33333
-25.3333	15.3333	8.66667	-6	-8	-17.5	-3.33333	-11.3333	-12	1.66667
-9	14.3333	-6.33333	-28	-41	-12	-2	-3.66667	0.666667	11.3333
-5.33333	3	2.33333	-1.66667	-5.66667	-10.6667	2.33333	-1	-2.33333	6
-15.6667	14	0
-0.33333	0	0
1.33333	8	-6.66667	-13.6667	-16.6667	-14
-1	21.6667	-26.3333
0.666667	2	4.33333
-4.66667	7	-3.33333	0	18	-9.5	1.66667	19.3333	9.33333	-19.3333
1	0	-0.66667	17.6667	15.6667	16.3333	-9.66667	-13.3333	-12.6667	-36
-4.33333	14.6667	-6.33333	-7.66667	0	-28	6	0.333333	-4.66667	13
1.33333	-10.3333	-1.33333	3.33333	11.6667	-1	-1.66667	-24.6667	-4	-21.3333
-13.6667	11.3333	0	-0.33333	-16.3333	2	-13.3333	13.6667	-13.6667	-29.6667
-4.66667	12	-8	0	0	-33
1.33333	12.3333	-18
-6	-2.66667	3.66667
		-4
5.33333	4.33333	-3.33333	-3.33333	24	-1.33333	-1.66667	8	-0.33333	-11
-5.66667	5.66667	-0.33333				-5.66667	2.66667	-8.66667

## Sheet: Day3
MO-RSC	RSC-VIS	VIS-MO	EC-MO	EC-RSC	EC-VIS	HPC-MO	HPC-RSC	HPC-VIS	HPC-EC
-8.66667	28.3333	-18	0	0	-22.3333	-13.6667	-11.6667	-0.66667	0
-12.3333	12.3333	0	-20.6667	-35.3333	-20	3	-3.33333	3.33333	3
0	10	-5	12.6667	13.6667	-9	-7	-2	-2.66667	-14.3333
32.5	8.33333	-18.6667		-27	-8.66667	-20	-12	-7	-5.66667
-9	6.5	5.5	-7.5	-26.5	-25	-24	-17	-31	-12.5
-11	31.3333	-11.6667	0		-32.6667	-13.6667	-15	1.66667	-6
-5.33333	0	5.33333	-20.6667	-22	-22.6667	3	0.333333	0.333333	9.33333
-23.3333	22.6667	6	-20.6667	-18	-36.6667	-4.66667	-11.3333	-14.3333	0
-13	16.6667	-6.33333	-23.6667	-24.6667	-1.33333	-2.33333	-3.66667	2.33333	20
-6.5	3	5	1.5	-5	-8.5	0	-3	-2	8.5
-17	18	0.333333
-5.66667	0	0
-1.66667	3.66667	-2	-19.3333	-20.6667	-9.33333
-4.66667	28	-26.6667
-3	14	-1.66667
-6.33333	11.6667	0.666667	0	0	0	11.6667	24.3333	8	-22
0.333333	0	0	6.66667	12.6667	13	-5.33333	-9.33333	-9.33333	-18.3333
-5	10.3333	-6.33333	0	0	-23.3333	-2.33333	-11.6667	-9	6.66667
7.33333	-16.6667	4.66667	2.66667	12.3333	-6.66667	2	-6	-15	-15.6667
-19.6667	10	7.66667	-4.33333	-34.3333	-5	17.3333	7.66667	-7	0
-5	14.3333	-10.6667	-16	0	-28.6667
-5.33333	12.6667	-8
-5	-3.66667	6.66667
		-1
12.3333	4.33333	-3	21.3333	27.6667	2.66667	-1.66667	7.66667	2.66667	-14.3333
-3	8.33333	-5				-5.66667	8.33333	-5.33333

## Sheet: Day4
MO-RSC	RSC-VIS	VIS-MO	EC-MO	EC-RSC	EC-VIS	HPC-MO	HPC-RSC	HPC-VIS	HPC-EC
-10.6667	12.6667	-10.3333	0	0	0	-4.66667	-11.6667	1	0
-1.33333	1.33333	0	-0.66667	1.33333	-1.33333	-8	-3.66667	-7.66667	-17.3333
-2.33333	15.6667	-14.3333	2.66667	6.66667	3	-2	-2.33333	12.6667	-2
0	14	0		-25.3333	-6.66667	-41.6667	-23	-6.33333	-4.33333
-5.66667	7.33333	-4.33333	-22.6667	-12.6667	-24	-7	0.666667	1	-17.6667
-5.66667	14.6667	-4.66667	0	-39	-12.6667	-4.66667	-3.66667	0.666667	-7
1	0	-1	-0.66667	-13	-13	-8	1.33333	1.33333	2.33333
-29.6667	29.6667	4.66667	-9.66667	-15.3333	-22.6667	2	2	-5.33333	-2.33333
-8.66667	15.3333	-7.33333	2.33333	-8	11	-6.33333	-7.66667	-2.33333	-15.6667
-4	9	-1.33333	-7.66667	-13.6667	-12.6667	-2	-5.66667	-0.66667	7.66667
-4.33333	1.33333	4.33333
-4	0	0
-7	16.3333	-7.33333	-38.3333	-47	-24.6667
-1.66667	36.6667	-26.6667
-2	3.66667	-1.33333
-17.6667	14	17.3333	-10	0	-20.6667	27.5	20.6667	1.66667	0
0.333333	0	0	6.66667	12.6667	13	-5.33333	-9.33333	-9.33333	-18.3333
-3	9.33333	-4.33333	0	0	-14.3333	5.66667	-2.33333	-2.66667	13.3333
12.3333	-8	4.33333	-5.66667	-1.66667	-15.3333	-4.66667	-5.66667	9.33333	-0.66667
-32	15	2.33333	-11	-21.6667	-3.33333	5.66667	22	-11.3333	0
-6.33333	18	-7.33333	-6.33333	0	-16.3333
-0.33333	8.66667	-7
-7.66667	-7.66667	16
		-4
-10.6667	23.6667	-10	16.5	31.3333	0	10.3333	9	8.66667	-18.3333
-6	6	-4				-8.33333	8.33333	-3.33333

## Sheet: Home
MO-RSC	RSC-VIS	VIS-MO	EC-MO	EC-RSC	EC-VIS	HPC-MO	HPC-RSC	HPC-VIS	HPC-EC
-6.44444	13.7778	-7.66667	-7.28571	-5.22222	-5.22222	-17.5556	-12.7778	-10.6667	0.444444
-6.44444	6.77778	0	-1.11111	-6.88889	-0.888889	-3.33333	-6.44444	-3.11111	-6.44444
-9.625	17.25	-6.25	18.875	-4	5.5	-4.75	-12	0.625	-18.875
7.16667	14	-7.75	0	-13.625	2	-9.125	-20.25	-10	-13.75
-7.44444	7.66667	-6.66667	-2.33333	-17.6667	-7.11111	-9.11111	-0.555556	4.66667	-19
-7.88889	20.7778	-11.3333	-7.28571	-24.8889	-2.66667	-17.5556	-14.4444	1.33333	-6.22222
-2.33333	0	2.22222	-1.11111	-7.22222	-7.33333	-3.33333	-6.77778	-7.22222	-1.88889
-18.125	11.25	13.375	0.75	-30.375	-28.5	-0.375	-7	-9.25	-7.25
-12.125	12.625	-3.375	-11.375	-6.75	4	-7.125	-13.375	-5.25	6.125
-3.33333	4.77778	-0.777778	-5.66667	-11.8889	-10.3333	-2.33333	-7.22222	-3.33333	1.77778
-15	7.25	1
-5.5	0	0
-2.5	11	-13.5	-30.75	-23.25	-10.5
-21	0.5	5.5
-4.75	5.75	1.5
-3	21.75	-5.5	-4.25	0	15.5	-5.5	-5	1.25	0
-3.91667	0.833333	2.91667	0.25	-3.83333	-2.66667	-3.91667	-8.16667	-8.5	-35.6667
-9	22.4444	-10.5556	0	0	-16	-6.55556	-8.44444	-5.33333	7.55556
7.33333	-2.66667	6	3.33333	15	-6.66667	-3.5	0.333333	-5.83333	-13.1667
-32.6667	19.7778	8.77778	-0.66667	-23.7778	-1.33333	2	17.3333	-6.44444	-3.44444
-5	16.1111	-11.8889	-7.88889	-7.88889
-1	13.8333	-13.3333
-5	-2.11111	6.66667
		-1.27273
-10.25	28.2222	-5.83333	15.5833	37.8333	-6.8	2.33333	3.33333	13.5	-18.8333
-7	12.8333	-6.16667				-4.66667	10.6667	-2.16667

## Sheet: Recall
MO-RSC	RSC-VIS	VIS-MO	EC-MO	EC-RSC	EC-VIS	HPC-MO	HPC-RSC	HPC-VIS	HPC-EC
-5.5	11	-2	-20.5	0	12.5	-15	-11.5	-14.5	5.5
-7.5	7.5	0	2.5	-2	3	-5	-8.5	-4.5	-18.5
-4	9.5	-7.5	18.5		0.5	-8.5	-9	0.5	-23.5
	3.5	0		-8.5	-0.5	-22	-15	-8.5	-14.5
-5	6	7	2	-7	-13.5	-3.5	12	-10	-5.5
1	13.5	-14	-20.5		-2.5	-15	-5	4	-21
-3.5	0	3.5	2.5	-6.5	-7	-5	-3	-3	-2.5
-26	12.5	9.5	-7.5	-40.5	-53	-10.5	-7	-11.5	2
-6	1	1.5	5.5	-8	4	-3.5	-5	-8	-18.5
-2	2.5	0.5	-1	-5.5	-8	-5.5	-6	-6	0
-21	8	2
-1.5	0	0	-26	-36	0
-7.5	15	-11.5	-40	-41	-17
-3	18.5	-25.5
-7	8	-0.5		-22
-12.5	9	4.5	0	0	0	31	15	-9.5	0
-0.5	0	1	9.5	17	18	-2	-6.5	-6.5	-15
-5	15.5	-10	0	0	-67	3	-3.5	-6.5	17.5
1.5	-13.5	5.5	6	19	-15.5	-2.5	-13.5	-4.5	-18.5
-13.5	20.5	4	-4.5	-24	3	-4	3.5	-14	-17.5
-4	12.5	-6	0	0	-29.5
-6.5	15.5	-11
-8.5	0	4.5
		-1
-5.5	17	-12.5				6	16.5	10	-20
-6	10.5	-8.5				-4	10.5	-0.5
