# Supplementary material for: Acquiring new memories in neocortex of hippocampal-lesioned mice
Source: Nat Commun. 2022 Mar 24;13:1601. doi: 10.1038/s41467-022-29208-5 (PMC8948206; doi:10.1038/s41467-022-29208-5)
Supplement: Supplementary file 6 — Source Data [file 41467_2022_29208_MOESM6_ESM.zip › Source data/Supplementary Figure 7.xlsx]

## Sheet: HPC
1.8408	0.502843	0.399413	0.299288	100.468
2.55687	0.70262	0.272545	0.798221	101.141
0.887495	0.403282	0.870809	0.416759	103.122
0.617013	0.323657	0.306444	0.645343	103.001
0.170825	0.389736	0.672411	0.305114	101.674
0.217605	0.536219	0.391593	0.498538	100.802
0.292341	0.644851	0.720476	0.320346	97.9458
3.94742	2.53108	3.90231	4.19757	88.5417
0.186669	0.362723	10.0559	0.413259	101.597
1.61847	1.67803	1.86182	1.63998	101.705

## Sheet: LEC
1.87579	0.270943	0.808371	98.6797	0.742222
0.683609	0.285403	0.304508	98.5533	0.37053
0.66306	0.248063	0.634183	103.949	0.489572
0.654016	0.480198	0.471085	101.671	0.451958
0.217951	0.419287	0.636506	102.004	0.401252
0.341271	0.350241	0.633199	101.281	0.605283
3.23941	3.28703	3.49729	95.2661	3.17916
0.248611	0.35061	0.523948	97.951	0.683888
0.170007	0.409877	0.119584	100.322	0.348542
0.170007	0.409877	0.119584	100.322	0.348542

## Sheet: MO
99.1823	0.760214	1.07944	0.703334	0.318783
99.1823	0.760214	1.07944	0.703334	0.318783
99.1823	0.760214	1.07944	0.703334	0.318783
99.1823	0.760214	1.07944	0.703334	0.318783
99.7361	0.610229	1.07944	0.47085	0.624813
100.992	0.305809	0.26452	0.472861	0.443484
98.7374	0.759745	2.28522	0.397678	0.237294
96.6881	0.470137	0.367046	0.393594	0.487414
104.621	0.354356	7.61958	0.356393	0.387939
102.496	2.08956	3.43069	0.442949	0.433633

## Sheet: RSC
3.23658	100.496	0.720763	0.465978	0.513769
0.859971	103.179	0.384679	0.423307	0.869349
0.481439	98.7009	0.505831	0.353735	0.655342
1.13176	106.278	0.505831	0.860266	0.485905
0.891963	100.141	0.952289	1.24094	1.40355
2.92592	94.6449	0.744784	0.487067	0.711228
0.168173	94.6449	0.744784	0.487067	0.711228
0.30409	101.038	0.28785	0.523017	0.684519
0.105826	100.234	6.92975	0.298544	0.605944
1.97509	100.643	3.92218	0.930779	0.673768

## Sheet: VIS
2.47007	0.572042	103.299	0.981242	0.922775
1.1488	0.489551	97.6287	0.461915	0.472391
1.02011	0.372098	105.707	0.925646	0.630131
1.02011	0.372098	100.653	0.787548	0.65488
0.463632	0.6415	101.583	0.399967	0.54308
0.463632	0.6415	101.583	0.399967	0.54308
0.149698	0.311957	100.182	0.732017	0.381633
0.293055	0.749036	102.682	0.807528	0.522365
0.124811	0.311957	100.182	0.639189	0.482273
11.645	14.6327	86.501	1.03845	1.05021
