# Supplementary material for: Acquiring new memories in neocortex of hippocampal-lesioned mice
Source: Nat Commun. 2022 Mar 24;13:1601. doi: 10.1038/s41467-022-29208-5 (PMC8948206; doi:10.1038/s41467-022-29208-5)
Supplement: Supplementary file 6 — Source Data [file 41467_2022_29208_MOESM6_ESM.zip › Source data/Supplementary Figure 9.xlsx]

## Sheet: 9b 10Hz
-40	-5.94316	-7.94009	-4.34133	-9.34247	0.544099	-0.641407	-0.119351	0.401865
-39	-5.45207	-7.35092	-4.11864	-8.81234	0.591925	0.279089	-0.457764	-0.0543878
-38	-5.2956	-7.12238	-4.10888	-7.90468	0.766873	1.4706	-0.915527	-0.929124
-37	-5.14141	-7.62295	-4.4322	-6.32375	1.16708	3.11801	-1.23732	-1.55609
-36	-4.46641	-7.88532	-4.408	-4.19538	1.29669	3.89089	-1.70113	-1.64523
-35	-4.36535	-7.61973	-4.40704	-1.84049	1.2911	4.25134	-2.08638	-2.19062
-34	-4.3169	-7.20385	-4.24043	-0.174611	1.48468	5.359	-2.52601	-3.47628
-33	-4.19389	-6.98038	-3.95643	0.602486	1.85673	6.6443	-3.25873	-5.1472
-32	-3.39977	-6.57601	-3.31583	0.791255	2.09296	7.37639	-3.61981	-6.30294
-31	-2.19927	-6.14103	-3.09781	0.432595	2.25466	7.79068	-3.34938	-6.35581
-30	-1.39123	-6.35161	-2.94151	1.11216	2.27495	7.79875	-3.01852	-5.88596
-29	-0.77097	-6.59948	-2.32827	3.13985	2.25238	7.57929	-3.09557	-5.049
-28	-0.226339	-6.78268	-1.88563	5.20057	2.27805	7.28654	-3.34938	-4.44016
-27	0.123543	-7.29614	-1.69345	7.24399	2.40414	6.94182	-3.1983	-4.29965
-26	0.261139	-7.64297	-1.57674	8.17682	2.61822	6.95879	-2.85083	-4.70907
-25	0.537404	-7.62272	-1.19843	7.93772	2.55507	7.30828	-2.05314	-4.99914
-24	0.475298	-7.45655	-0.706716	6.92938	2.34969	7.77784	-1.74796	-5.35266
-23	0.292862	-7.3813	-0.576397	5.95565	2.01615	7.43561	-1.97156	-5.37835
-22	0.1558	-7.21766	-0.503678	5.88329	1.58675	7.159	-2.25709	-5.43575
-21	0.392713	-6.86576	-0.00384906	5.67879	1.39399	7.19378	-2.26011	-5.51734
-20	0.526696	-6.7309	0.241529	5.16911	1.35756	7.51221	-1.98817	-5.68956
-19	0.127826	-6.65058	0.441405	4.33853	1.51387	8.37349	-1.32646	-5.70769
-18	-0.298751	-5.93413	-0.00549866	3.11625	1.53768	9.06521	-0.50913	-5.72733
-17	-0.595762	-4.82528	-0.00398653	2.54366	1.37557	9.02028	0.651142	-4.8813
-16	-0.737508	-4.56843	0.254451	2.68051	1.34037	8.80641	1.59084	-3.32823
-15	-0.881128	-5.41814	0.127981	2.16297	1.45424	8.64699	1.97911	-1.28567
-14	-0.9344	-6.25771	-0.574335	1.76499	1.74327	8.8472	1.59386	0.734235
-13	-0.553867	-6.73481	-1.00007	1.28835	2.11035	9.05445	1.07416	2.01839
-12	-0.281083	-6.94355	-1.03265	1.45666	2.40186	9.06873	0.595244	2.59248
-11	-0.0365408	-6.78176	-1.22826	2.30298	2.27722	8.73436	0.392801	3.05176
-10	0.483195	-6.00685	-0.822737	1.13418	1.80704	8.0706	0.285536	3.06384
-9	0.729879	-4.95577	-0.0632346	0.380683	1.13851	6.60269	-0.33237	2.31752
-8	0.637791	-3.99905	0.0721699	0.489225	0.532712	4.9178	-0.729702	1.15725
-7	0.62628	-2.77006	0.570486	0.560013	0.425466	4.159	-0.610352	0.220573
-6	0.719706	-1.40229	1.08117	0.806985	0.551759	3.68654	-0.472871	-0.772004
-5	0.830533	-0.721053	0.948657	0.924966	0.773084	3.20124	-0.37316	-1.94285
-4	0.663757	-0.423472	0.564025	1.08385	0.834782	2.75818	0.170717	-1.69811
-3	0.474896	-0.138779	0.496667	0.545856	0.568116	2.28675	0.945743	-0.308197
-2	0.176948	0.0660524	-0.0874287	0.0471921	0.228157	1.12857	1.49415	1.11797
-1	0	0	0	0	0	0	1.77667	2.13774
0	0.0160619	-0.502873	0.349165	-1.14677	-0.378882	-0.350517	2.25709	3.37204
1	-0.0766955	-1.25292	-0.0688708	-3.423	-1.66542	0.375155	2.61363	4.74986
2	-0.494438	-1.69159	-1.23376	-6.24981	-3.6296	3.31076	3.06687	5.72431
3	-1.5758	-1.87202	-3.11719	-8.40806	-6.86625	4.16397	2.98679	5.38439
4	-2.40487	-1.55327	-4.84034	-9.57843	-10.5998	4.89564893041893*	2.4973	4.01261
5	-2.17424	-1.46489	-6.08235	-9.73416	-12.16	-0.636024423337856*	1.95796	2.83874
6	-1.65692	-1.54659	-6.39976	-10.1526	-12.2528	-3.42277205944708*	1.69055	2.21479
7	-1.40997	-1.51207	-6.61448	-9.86473	-12.1785	35.818816848817*	1.71624	1.17689
8	-1.74285	-1.12887	-6.15988	-8.08873	-12.8424	41.9649825490799*	1.77062	0.429059
9	-2.35213	-0.59194	-4.32291	-5.65834	-14.7108	2.05486406303002*	1.964	0.472871
10	-2.08376	0.0273876	-3.17809	-6.17745	-17.3936	-27.0551	2.51392	1.67545
11	-1.30155	0.808509	-4.81037	-8.30582	-18.9298	-33.0095	2.70579	3.76786
12	-1.1681	1.36593	-8.10915	-10.5616	-18.319	-36.013	2.43536	5.52187
13	-1.64179	0.864895	-10.9239	-12.1441	-15.6544	-38.284	1.97911	5.8633
14	-1.75945	-0.2962	-11.8547	-12.5673	-11.7917	-35.7911	1.66789	5.14569
15	-0.98098	-1.39907	-11.083	-11.8169	-7.84306	-29.7575	1.55307	3.1983
16	0.565512	-2.28122	-9.08283	-11.0445	-4.64865	-22.3283	1.65883	1.4307
17	2.23126	-2.91827	-6.70548	-9.95439	-2.75072	-15.3602	1.53797	0.447188
18	3.28198	-2.94612	-4.59606	-8.35301	-1.8706	-9.75941	1.58178	0.318773
19	3.98991	-3.03887	-2.49021	-6.98601	-1.50228	-4.97826	1.8371	0.749343
20	4.30137	-2.71804	-1.61125	-6.89792	-1.17474	-0.73913	1.91264	1.58933
21	3.81416	-2.12679	-1.1374	-6.35049	-0.601656	2.81553	2.00781	2.57586
22	3.02111	-1.97214	0.357963	-4.61696	-0.0708074	5.36583	1.98969	3.31916
23	2.77402	-2.13692	1.37645	-2.79849	0.310352	6.33354	2.15587	3.80714
24	2.39362	-2.73623	1.99065	-2.53736	0.471221	5.88116	1.99271	3.89779
25	1.50379	-3.49019	3.05753	-2.99985	0.732298	5.12857	1.33703	3.44154
26	0.964115	-4.34749	4.02516	-2.9322	0.934575	4.26604	0.625459	2.52148
27	0.869082	-5.47429	4.81009	-2.90861	1.00766	3.41739	0.160142	1.70717
28	0.545569	-6.24391	4.6817	-2.9558	1.21636	2.77246	-0.453231	1.00013
29	0.494037	-6.29385	4.36539	-2.28095	1.20911	2.00517	-1.19653	0.707041
30	0.380667	-5.99627	4.63345	-2.33916	0.909316	1.22339	-1.69811	0.0649632
31	0.435277	-5.85933	4.73504	-2.8913	0.567701	0.582608	-2.04105	-1.7117
32	0.393918	-5.03356	4.94495	-2.19443	0.355279	-0.279089	-1.84616	-3.35391
33	0.0135188	-4.01516	5.02138	-0.593048	0.163975	-1.35942	-1.62408	-4.17275
34	-0.460039	-3.23127	5.15087	0.608778	-0.143478	-2.11035	-1.81141	-4.30268
35	-0.415869	-2.74382	4.91677	2.07803	-0.455072	-2.54306	-1.61501	-3.77844
36	-0.37451	-2.59215	4.38903	3.4466	-0.940993	-3.15321	-0.974447	-2.51392
37	-0.858508	-2.69825	3.80796	4.38415	-1.56936	-4.03706	-0.753875	-0.995598
38	-1.25617	-3.13346	3.72273	4.77427	-1.89834	-4.56459	-0.986534	-0.342945
39	-1.94777	-4.02943	3.86006	3.98302	-1.83789	-4.53395	-1.59689	-0.649632
40	-3.29483	-4.60986	3.29576	2.5704	-1.42484	-3.8588	-2.21026	-1.21013
41	-4.43469	-4.73437	2.51261	1.74454	-1.07867	-3.42049	-2.7496	-1.83861
42	-5.50561	-4.67016	2.13788	0.720467	-0.614285	-2.96045	-3.11974	-3.33578
43	-6.69339	-4.92792	1.32367	0.0802266	-0.428364	-2.76501	-3.00492	-4.70303
44	-7.65616	-5.43148	0.768576	-2.21331	-0.362733	-2.72629	-2.5532	-5.78928
45	-8.30895	-6.63746	0.0962266	-5.79834	-0.198344	-2.49296	-2.51846	-6.84682
46	-8.97605	-7.67934	-0.488831	-8.91617	-0.0708074	-2.33582	-2.61968	-7.89227
47	-9.54625	-8.42525	-1.13286	-11.5007	0.120704	-2.03292	-2.24803	-7.7004
48	-9.92999	-8.89429	-1.60781	-14.0129	0.195031	-1.93561	-2.04861	-7.22904
49	-10.184	-8.88554	-1.67778	-16.3867	0.161698	-2.21573	-2.14983	-7.33479
50	-10.2625	-9.28577	-1.84659	-18.449	0.0869565	-2.85776	-2.52903	-7.38465
51	-10.0638	-9.86597	-2.49144	-21.2648	-0.175362	-3.82339	-3.4642	-7.43148
52	-9.72373	-10.1408	-2.91677	-23.6606	-0.259213	-4.3824	-4.03527	-7.10667
53	-9.34065	-10.0878	-2.52237	-25.6993	-0.152588	-4.53933	-3.70743	-6.32258
54	-9.10468	-9.99117	-2.63523	-26.8146	-0.249482	-4.37764	-2.92636	-5.54755
55	-9.04311	-9.90694	-2.78933	-26.791	-0.209731	-3.74037	-1.88544	-5.16986
56	-8.89039	-9.53824	-2.98962	-25.2179	0.0919254	-2.82691	-0.947254	-4.54893
57	-8.07324	-9.09267	-3.08049	-22.8662	0.237474	-2.16956	-0.37165	-3.55484
58	-7.55805	-8.35896	-3.4045	-20.7284	0.364596	-1.73975	-0.264385	-2.04256
59	-7.10123	-7.5424	-3.78542	-19.5234	0.433126	-1.19876	-0.424527	-1.23732
60	-6.85709	-6.87405	-3.98873	-17.8308	0.376604	-0.293582	-0.70553	-0.655675
61	-6.44055	-6.3454	-3.90281	-16.9797	0.415528	0.815941	-1.1784	-0.697976
62	-6.09428	-6.12285	-3.85827	-16.6966	0.442443	2.02753	-1.71019	-1.64825
63	-5.94785	-6.4179	-3.78322	-15.5372	0.607039	3.53023	-1.93832	-2.66047
64	-5.49932	-6.46738	-3.95766	-13.5567	0.652173	4.18406	-2.37644	-3.1001
65	-5.31956	-6.17095	-4.14915	-11.5794	0.680124	4.53478	-2.93241	-3.98239
66	-5.48379	-5.95277	-3.98557	-9.62562	0.945755	5.58944	-3.54427	-5.37532
67	-5.65552	-6.02964	-3.77359	-8.62672	1.38261	6.85258	-4.07757	-6.94502
68	-5.04397	-5.97233	-3.30758	-8.07143	1.72339	7.84554	-4.20297	-7.75328
69	-3.77454	-5.84322	-2.72734	-7.92985	1.99275	8.42939	-3.79959	-7.44961
70	-2.855	-6.08418	-2.29171	-7.76625	2.12339	8.50351	-3.53218	-6.77883
71	-2.21788	-6.20363	-1.82391	-6.77522	2.15155	8.31656	-3.69686	-5.95697
72	-1.77511	-6.27866	-1.5799	-5.21001	2.18219	8.06066	-3.96577	-5.1472
73	-1.60498	-6.59005	-1.5032	-3.1603	2.32008	7.76956	-3.68628	-4.46131
74	-1.43981	-6.69753	-1.31817	-1.72881	2.53975	7.85175	-3.19981	-4.43865
75	-1.01658	-6.67704	-0.714964	-1.87825	2.46811	8.10207	-2.44896	-4.6139
76	-0.709668	-6.23562	-0.189979	-2.82838	2.36397	8.55548	-2.11659	-5.0067
77	-0.755176	-5.99811	-0.0382157	-3.8556	2.07805	8.16645	-2.20422	-5.0218
78	-0.685575	-6.05818	0.127569	-3.8729	1.64451	7.76542	-2.32357	-4.86015
79	-0.399673	-5.74817	0.502578	-3.48593	1.4031	7.71718	-2.34774	-4.97346
80	-0.26636	-5.59098	0.820263	-3.79739	1.23437	7.97225	-2.13472	-5.32396
81	-0.439828	-5.63678	0.869751	-4.43606	1.23623	8.69316	-1.45789	-5.19403
82	-0.76923	-5.10122	0.715926	-5.2399	1.27909	9.39668	-0.454742	-4.9659
83	-0.975358	-4.3445	0.616263	-5.30911	1.16749	9.4677	0.865672	-3.94009
84	-1.12821	-3.8697	0.724311	-5.07158	1.04617	9.22298	1.98515	-2.43234
85	-1.27103	-4.47223	0.481133	-5.98396	1.16501	9.0766	2.41421	-0.539345
86	-1.45039	-5.13206	-0.0140216	-6.68555	1.43188	9.28695	1.93379	1.49264
87	-1.14481	-5.91595	-0.267372	-7.19208	1.79482	9.61925	1.32041	2.71637
88	-0.807645	-6.64045	-0.383119	-6.86488	2.07122	9.56459	0.756896	3.26176
89	-0.383477	-6.68464	-0.637295	-5.43181	2.02422	9.11863	0.560496	3.8298
90	0.120196	-5.94632	-0.19699	-5.7071	1.5795	8.44968	0.418484	3.73312
91	0.472755	-4.9316	0.332257	-6.05003	0.881159	7.12981	-0.318773	2.68917
92	0.506083	-4.12494	0.539694	-6.34577	0.304555	5.3147	-1.13006	1.09682
93	0.458165	-3.17074	0.936835	-6.88219	0.156315	4.50828	-1.19804	0.0181293
94	0.7355	-1.85315	1.3491	-6.73904	0.178261	4.0559	-1.0802	-0.723659
95	0.839501	-1.04119	1.64589	-6.74061	0.356314	3.43768	-0.96085	-1.6271
96	0.721714	-0.918749	1.38016	-6.0516	0.54824	2.98157	-0.54841	-1.46394
97	0.733627	-0.858221	1.16874	-5.55609	0.422981	2.72609	0.284025	-0.211508
98	0.366345	-0.550283	0.522648	-5.38777	0.240165	1.73354	1.00164	1.21013
99	0.0718769	-0.449939	0.453915	-4.53044	0.0755693	0.509109	1.25394	2.15889
100	0.318159	-0.891132	0.769675	-4.89854	-0.341822	-0.150932	1.74343	3.38715
101	0.139069	-1.67985	0.347378	-7.07253	-1.59814	0.17619	2.12566	4.63202
102	-0.230756	-2.07846	-0.368548	-9.80967	-3.38716	3.04493	2.62119	5.66388
103	-0.931054	-2.24578	-1.93415	-12.0529	-6.38053	4.25486	2.7632	6.11258
104	-1.8506	-2.05798	-3.87889	-13.6432	-10.0747	4.77867	2.59702	5.36777
105	-1.94576	-1.88859	-5.31418	-14.0931	-11.7658	0.791097	1.99573	4.25282
106	-1.53605	-1.91598	-5.64438	-14.6594	-11.8791	-4.55921	1.5153	3.47931
107	-1.1408	-1.95096	-5.97031	-14.8734	-11.7805	32.2377	1.36725	2.36436
108	-1.2974	-1.94705	-5.78281	-13.3396	-12.2462	43.5497	1.37178	1.34005
109	-2.24063	-1.71138	-3.92316	-11.3025	-14.0242	6.22857	1.54401	1.19804
110	-2.07265	-1.10609	-2.54904	-12.1064	-16.8008	-24.6731	1.86882	1.98969
111	-1.14026	-0.450399	-3.67132	-14.0051	-18.6041	-31.8582	1.99875	3.66664
112	-0.910173	-0.115994	-6.65201	-15.6379	-18.1917	-34.7283	1.92472	5.67597
113	-1.22686	-0.606669	-9.70995	-17.6184	-15.6321	-37.0047	1.58329	6.06121
114	-1.24239	-1.77835	-10.9022	-18.0384	-11.8836	-34.8265	1.19804	5.24691
115	-0.658403	-2.88283	-10.3548	-17.1071	-8.00931	-29.3112	0.88078	3.09557
116	0.59014	-3.56982	-8.6505	-16.8366	-4.75072	-22.0849	0.605819	1.02732
117	2.39483	-3.91918	-6.30628	-15.4208	-2.70062	-14.9913	0.415462	0.442656
118	3.55623	-4.33644	-4.28882	-13.3444	-1.747	-9.31014	0.583158	0.483447
119	4.14758	-4.75554	-1.97196	-12.0607	-1.31221	-4.57143	0.929124	0.855096
120	4.52102	-4.55669	-0.899994	-11.9443	-0.963975	-0.476397	0.923081	1.29171
121	3.95805	-3.98938	-0.599904	-11.1248	-0.386956	2.8824	1.21013	2.16342
122	3.08161	-3.57557	0.737508	-9.28112	0.209524	5.54844	1.3748	2.95054
123	2.84349	-3.32126	1.82556	-7.56018	0.593167	6.80931	1.67847	3.44154
124	2.53256	-3.4582	2.62327	-7.00646	0.790476	6.49648	1.74645	3.79506
125	1.61101	-3.79974	3.48643	-8.04626	1.08489	5.80662	1.34308	3.62434
126	1.00226	-4.19858	4.58712	-8.38447	1.20704	5.0178	0.616395	2.85234
127	0.973484	-4.94357	5.27239	-8.16738	1.15983	4.14596	-0.092157	1.59084
128	0.907095	-5.81721	5.28586	-8.24604	1.30414	3.44306	-0.536324	0.682869
129	0.766821	-6.22918	5.04145	-7.2959	1.19172	2.61656	-1.13912	0.247766
130	0.684638	-6.0851	5.57056	-6.98601	0.831676	1.69503	-1.87638	-0.716106
131	0.471282	-5.64414	5.64658	-7.4422	0.459006	0.94472	-2.18004	-2.34623
132	0.390571	-4.8934	5.70239	-6.94039	0.230021	0.0204969	-1.87336	-3.79506
133	0.133983	-4.16912	5.89072	-5.84711	0.0354037	-1.17909	-1.54401	-4.38577
134	-0.102528	-3.56545	5.70404	-4.46909	-0.224223	-1.95155	-1.79177	-4.31476
135	-0.117787	-3.05176	5.73662	-2.16926	-0.423188	-2.06563	-1.81293	-3.90988
136	-0.28724	-2.56937	5.49413	-0.29731	-0.812215	-2.47329	-1.26452	-2.67407
137	-0.954745	-2.50263	4.52224	1.15935	-1.447	-3.47867	-0.95934	-0.82186
138	-1.34719	-3.18801	4.45529	2.4477	-1.87785	-4.07495	-1.19955	0.259853
139	-2.01215	-4.14335	4.95787	2.7922	-1.90207	-4.05652	-1.80386	0.158631
140	-3.39936	-4.48811	4.30339	1.93645	-1.63602	-3.48074	-2.33414	-0.258342
141	-4.74481	-4.22022	3.41192	1.52431	-1.36915	-2.9853	-2.86895	-0.80373
142	-5.97529	-3.9758	3.06729	0.994181	-0.866045	-2.5	-3.28442	-2.41421
143	-7.34055	-3.91481	2.40635	0.320906	-0.5412	-2.2735	-3.47326	-4.01261
144	-8.41308	-4.25221	1.79985	-1.36543	-0.443478	-2.41946	-3.1137	-5.19252
145	-9.20185	-5.4446	1.16709	-4.23156	-0.324845	-2.34472	-2.93543	-6.23495
146	-9.83041	-6.69016	0.5144	-7.6231	-0.193789	-2.02671	-2.78737	-7.04624
147	-10.3799	-7.59855	0.0105849	-10.0975	0.0161491	-1.69172	-2.2163	-6.93293
148	-10.7957	-8.11754	-0.657503	-11.9962	0.0356107	-1.82567	-1.93681	-6.55373
149	-11.153	-8.40131	-0.793182	-13.7974	0.00227743	-2.2236	-2.01688	-6.55675
150	-11.293	-8.86828	-0.806241	-15.9903	-0.0472049	-2.86252	-2.57435	-6.58243
151	-11.0334	-9.58197	-1.49825	-19.2434	-0.233954	-3.61511	-3.81923	-7.04775
152	-10.5319	-9.66045	-1.97416	-21.6156	-0.328778	-3.9559	-4.55951	-7.14293
153	-10.2348	-9.05378	-1.62238	-23.5048	-0.296066	-4.13954	-4.32383	-6.53711
154	-10.0098	-8.49958	-1.77937	-24.8278	-0.390269	-4.10766	-3.93858	-5.93582
155	-9.90791	-8.08325	-1.96921	-25.3343	-0.348033	-3.78737	-3.20435	-5.51885
156	-9.85356	-7.4027	-2.11671	-24.2332	0.00331263	-2.96294	-2.32659	-4.94475
157	-9.26851	-6.61306	-2.24373	-21.5668	0.20766	-2.25197	-1.68602	-4.14707
158	-8.87192	-5.80087	-2.42271	-19.2481	0.258592	-1.77888	-1.42617	-2.64385
159	-8.30707	-5.14702	-2.47797	-17.7804	0.293168	-1.1942	-1.34912	-1.66336
160	-7.86069	-4.62873	-2.83552	-15.7181	0.280124	-0.434989	-1.46696	-1.16178
161	-7.20362	-4.28995	-3.19912	-14.7003	0.355486	0.53002	-2.12414	-1.52286
162	-7.08409	-4.07937	-3.03155	-14.628	0.402898	1.72484	-2.75716	-2.78435
163	-7.16534	-4.0911	-2.6751	-13.4419	0.590269	3.24762	-2.88255	-3.83736
164	-6.7741	-3.88121	-2.9312	-11.7461	0.621946	4.15051	-3.18319	-4.25886
165	-6.43707	-3.36821	-3.20833	-10.5427	0.572463	4.67909	-3.53672	-5.01274
166	-6.41123	-2.79261	-3.07911	-9.50292	0.759834	5.55714	-3.96124	-5.95093
167	-6.57011	-2.87523	-2.8934	-8.80605	1.1472	6.56625	-4.60483	-7.38012
168	-6.22371	-2.74957	-2.36827	-8.79189	1.54451	7.54099	-4.87979	-8.24428
169	-5.08439	-2.23197	-1.68644	-9.68068	1.82339	8.01594	-4.46735	-7.79709
170	-3.88604	-2.30585	-1.32765	-9.99215	1.9648	8.07826	-4.17728	-6.92689
171	-2.89676	-2.88375	-1.05066	-9.27011	2.06459	8.03664	-4.38879	-5.93582
172	-2.43177	-3.06994	-0.887347	-7.53186	2.16128	7.9501	-4.63051	-4.91303
173	-2.55504	-2.95579	-0.710977	-6.11295	2.34306	7.63333	-4.34498	-4.38577
174	-2.26446	-2.76591	-0.167847	-4.75382	2.6501	7.86169	-3.84491	-4.61541
175	-1.83935	-2.50263	0.511101	-4.17965	2.54534	8.14244	-2.97924	-5.05202
176	-1.62185	-2.09618	1.10248	-4.76326	2.43002	8.41117	-2.46558	-5.55662
177	-1.57125	-2.14843	1.35776	-5.44912	2.19917	8.0942	-2.61212	-5.611
178	-1.54756	-2.39584	1.29631	-5.86126	1.7412	7.76356	-2.96413	-5.44935
179	-1.43647	-2.36592	1.4867	-5.05113	1.46356	7.87101	-3.26024	-5.65331
180	-1.2622	-2.29733	1.75724	-5.00237	1.28178	8.11304	-2.99284	-5.7092
181	-1.30034	-2.10585	1.73125	-5.08417	1.27019	8.65486	-2.40364	-5.4841
182	-1.66963	-1.46765	1.68094	-5.05113	1.27019	9.22318	-1.51077	-5.33755
183	-1.7743	-0.750972	1.70417	-4.89068	1.1031	9.20952	-0.072517	-4.5157
184	-1.88058	-0.0837737	2.0598	-4.07897	1.02712	9.05507	1.31437	-2.85536
185	-1.83039	-0.624851	1.91903	-4.3637	1.07308	8.83498	1.73739	-0.731213
186	-1.85916	-1.7024	1.34731	-4.86394	1.31532	8.90952	1.36272	1.35969
187	-1.51865	-2.762	1.09946	-5.56238	1.67598	9.15776	0.947254	2.55925
188	-1.11804	-3.52103	0.964053	-6.01857	1.97888	9.34244	0.589201	3.28895
189	-0.833344	-3.39974	0.856004	-4.40932	2.06025	9.1149	0.388268	3.96124
190	-0.463787	-2.74543	0.950169	-4.65314	1.7766	8.71966	-0.0634524	3.55484
191	0.0421624	-1.83036	1.21575	-4.81832	1.31242	7.80041	-0.894377	2.26162
192	0.130503	-1.07364	1.72988	-4.9772	0.828778	6.10041	-1.81595	0.261363
193	-0.0994498	-0.799533	2.15396	-5.79047	0.565838	5.06252	-1.97609	-1.1225
194	0.0823172	-0.213807	2.53461	-5.94778	0.584679	4.55445	-1.94738	-1.9081
195	0.428451	0.520364	2.99787	-5.66935	0.841614	4.33374	-1.73739	-2.38551
196	0.483998	0.831063	2.70191	-5.29181	1.04037	3.8441	-1.16632	-2.00479
197	0.467936	1.10471	2.45172	-4.96304	0.980538	3.41366	-0.200933	-0.654164
198	0.0702707	1.39078	1.89085	-4.81517	0.797722	2.56439	0.640567	0.486468
199	-0.164768	1.22393	1.98777	-4.07425	0.655693	1.49089	0.995598	1.10437
200	-0.0801756	0.934399	2.31315	-4.25988	0.236646	0.768322	1.49113	2.23443
201	-0.245747	0.383196	1.73387	-6.06262	-0.933333	0.966252	1.87638	3.23003
202	-0.666568	-0.222553	1.25315	-8.67234	-2.79689	3.36646	2.29486	4.2362
203	-1.42469	-0.65431	-0.145577	-10.5286	-5.73726	4.78116	2.35529	4.85713
204	-2.49923	-0.881696	-2.27796	-12.0953	-9.3766	5.07784	2.36587	4.66526
205	-2.86624	-0.671571	-3.78789	-12.69	-11.2845	2.40911	2.17249	4.18635
206	-2.53001	-0.335555	-4.20675	-13.4891	-11.4393	-5.0029	1.75401	3.75276
207	-2.10959	-0.214958	-4.17912	-14.7586	-11.2567	28.1091	1.42768	2.73752
208	-2.1899	-0.0347523	-4.20895	-14.3637	-11.5619	44.6646	1.3612	1.75401
209	-3.08482	0.352816	-2.79552	-12.2983	-13.1037	10.6747	1.81141	1.81595
210	-2.97011	0.759257	-1.0897	-11.6266	-15.7524	-22.2739	2.49579	2.73299
211	-2.0337	1.00736	-1.86034	-12.4886	-17.818	-31.1433	2.89313	4.50361
212	-1.76748	1.1199	-4.40965	-13.9752	-17.6466	-33.3176	2.79039	6.66703
213	-2.20382	0.834746	-7.54581	-16.2199	-15.37	-35.643	2.35378	7.32271
214	-2.4216	-0.121518	-9.39639	-16.7721	-11.7944	-34.1323	1.72983	6.57034
215	-1.92555	-1.17168	-8.86618	-16.0139	-8.04761	-29.2078	1.03337	4.38728
216	-0.584117	-2.02599	-7.32064	-15.5482	-4.92215	-22.2263	0.565028	2.26314
217	1.33033	-2.62506	-5.27239	-13.9594	-2.82484	-15.2727	0.37316	1.5153
218	2.71486	-2.92518	-3.1528	-11.6187	-1.82319	-9.70579	0.86114	1.3189
219	3.44166	-3.16223	-0.986048	-10.1746	-1.2795	-4.95217	1.32495	1.49869
220	3.75513	-3.17351	0.155475	-10.0802	-0.725879	-0.543271	1.3325	1.97609
221	3.32414	-2.8055	0.753867	-9.28112	-0.0724637	3.09689	1.66185	2.84025
222	2.74042	-2.43197	1.98749	-7.24085	0.54265	5.83416	1.84012	3.6047
223	2.46135	-2.33048	3.28944	-5.88958	0.946376	7.12919	2.05465	3.92196
224	2.09126	-2.53876	4.01292	-5.69294	1.22733	7.12608	2.19364	4.29059
225	1.41947	-2.7788	4.66575	-6.06262	1.55549	6.80455	1.83408	3.91592
226	0.861988	-3.37327	5.97608	-6.05632	1.56563	5.99047	0.88229	2.86895
227	0.50702	-4.21492	6.64692	-6.27813	1.4147	5.04368	-0.107265	1.71473
228	0.383745	-4.92102	6.71181	-6.92466	1.53685	4.46728	-0.673804	0.915527
229	0.310931	-5.44552	6.5342	-5.86126	1.42153	3.46708	-1.37631	0.456253
230	0.232228	-5.35876	6.87347	-5.34844	1.05362	2.39441	-2.05314	-0.394311
231	0.187389	-4.96152	7.02152	-5.9698	0.5706	1.57578	-2.21177	-1.94436
232	-0.0683969	-4.59145	7.03114	-5.21316	0.214079	0.5853	-1.76458	-3.35089
233	-0.308522	-4.13506	7.36106	-3.93582	0.0614906	-0.389441	-1.18444	-3.90232
234	-0.518933	-3.5208	7.18524	-2.15353	-0.154451	-0.873084	-1.13912	-3.73463
235	-0.782749	-2.91827	7.16709	0.171465	-0.239958	-0.874327	-1.14819	-3.22247
236	-0.925566	-2.68997	6.84199	2.23848	-0.412629	-1.17453	-0.617905	-1.97609
237	-1.03505	-2.78801	5.91257	2.90704	-0.877846	-1.85693	-0.380714	-0.271939
238	-1.36191	-3.41539	6.04908	4.04437	-1.34306	-2.48944	-0.629992	0.779558
239	-1.95379	-4.17925	6.42821	5.13293	-1.38882	-2.46294	-1.04545	0.924592
240	-3.18574	-4.33253	5.66335	4.52258	-1.07267	-1.74575	-1.48207	0.623949
241	-4.77132	-4.03955	4.96928	3.55514	-0.844099	-1.48592	-2.13774	-0.281003
242	-6.07929	-3.98294	4.51083	2.47129	-0.419254	-1.09524	-2.80097	-2.00479
243	-7.14004	-4.12678	3.99904	1.17666	-0.0900621	-0.679917	-3.18773	-3.72254
244	-8.17349	-4.50307	3.4599	-0.13843	-0.010352	-0.919875	-2.91579	-4.94929
245	-9.10762	-5.6133	2.77133	-1.47239	0.118633	-0.949482	-2.76169	-5.88445
246	-9.64864	-6.93366	1.95271	-4.25201	0.334989	-0.4853	-2.81155	-6.86646
247	-10.2041	-7.82939	1.57262	-6.47791	0.53561	-0.10911	-2.62572	-7.0553
248	-10.76	-8.26736	1.03265	-7.87007	0.430849	-0.207246	-2.45954	-6.96466
249	-11.117	-8.50672	0.660664	-9.57214	0.281573	-0.725258	-2.42328	-7.11271
250	-11.1534	-8.73917	0.431508	-12.2936	0.195652	-1.44638	-2.63176	-6.732
251	-10.9262	-9.23467	-0.0603478	-15.3752	0.0120083	-2.33416	-3.52161	-6.79092
252	-10.5893	-9.3242	-0.440168	-17.2629	-0.147412	-2.77391	-4.03678	-6.60509
253	-10.3777	-8.87311	-0.439343	-18.8863	-0.0730848	-2.89606	-3.78599	-5.81043
254	-9.95756	-8.24343	-0.494192	-20.2313	0.0554865	-2.6118	-3.52916	-5.48712
255	-9.81876	-7.73733	-0.449653	-21.161	0.23706	-2.08861	-2.93996	-5.38288
256	-9.85276	-7.0676	-0.746031	-20.6937	0.541615	-1.1795	-2.20724	-5.08979
257	-9.19677	-6.20754	-0.777923	-18.2099	0.813457	-0.284679	-1.52739	-4.45829
258	-8.58267	-5.61008	-1.19651	-15.2305	0.868529	0.0432712	-1.18747	-2.92787
259	-7.94528	-4.91964	-1.5076	-13.0706	0.949068	0.643892	-1.02884	-1.68149
260	-7.5954	-4.40457	-1.9501	-11.216	1.08468	1.60828	-1.04243	-0.962361
261	-7.18207	-4.11366	-2.09705	-10.5789	1.3648	2.86418	-1.46998	-1.01977
262	-6.96778	-4.02229	-1.818	-10.3272	1.53975	4.24182	-1.87185	-1.8794
263	-6.99241	-4.11021	-1.59337	-9.1773	1.71532	5.64244	-1.94587	-2.51241
264	-6.79859	-4.09064	-2.17293	-7.64513	1.90725	6.76169	-2.23292	-2.92787
265	-6.42542	-3.73898	-2.26009	-6.58488	1.96542	7.29151	-2.55169	-3.65758
266	-6.46384	-3.21332	-2.17005	-5.08259	2.11946	7.79627	-3.12579	-4.58519
267	-6.62285	-2.9696	-2.02021	-3.77065	2.3764	8.66376	-3.92347	-6.2697
268	-6.40762	-2.59607	-1.53055	-3.78796	2.66563	9.65817	-4.30419	-7.43602
269	-5.31086	-2.34313	-0.712214	-4.22212	2.88199	10.0905	-3.78448	-7.04473
270	-4.05924	-2.21471	-0.347241	-4.63112	2.96459	10.2219	-3.29952	-6.02647

## Sheet: 9b 25Hz
-40	-0.698026	-0.53435	0.71462	-0.194982	-0.0999184	1.52588	1.68904
-39	-1.97495	-1.37037	0.573222	-1.28494	-0.510838	2.61212	1.56516
-38	-3.67839	-2.71836	-0.597127	-2.79771	0.648134	3.366	0.643589
-37	-5.39448	-4.78901	-0.786336	-5.06226	0.608976	3.16507	-0.855096
-36	-6.7321	-6.70536	-1.23749	-8.01499	-0.140614	2.14681	-2.73752
-35	-7.11035	-7.51045	-1.22274	-9.48068	-2.7643	1.08776	-4.59426
-34	-7.36136	-7.64784	-1.91345	-10.0032	-9.24378	-0.0287047	-5.40403
-33	-7.46448	-7.94116	-2.27203	-10.2223	15.5441	-0.9397	-5.65784
-32	-7.88009	-7.78374	-1.27869	-10.7155	31.1321	-1.98213	-5.57021
-31	-8.63297	-6.51132	-1.47705	-12.3494	4.03727	-3.10917	-4.84958
-30	-8.77654	-6.44531	-3.38847	-15.2149	-27.9943	-3.59564	-3.43852
-29	-9.19421	-9.18355	-6.84814	-17.3835	-41.2365	-3.8011	-1.80839
-28	-10.662	-13.0813	-11.9502	-17.1234	-43.2168	-3.54125	-0.88078
-27	-12.0065	-16.0252	-16.4942	-15.053	-41.7804	-3.31614	-1.27207
-26	-12.1163	-16.8669	-18.3197	-12.0265	-37.2061	-2.97018	-2.08638
-25	-10.6437	-16.2903	-17.1794	-8.54792	-30.4565	-2.42932	-3.13183
-24	-8.33501	-14.5471	-13.8957	-5.35223	-23.1308	-1.67847	-3.66362
-23	-5.74749	-12.4438	-9.5698	-3.11664	-16.6851	-0.741789	-3.24211
-22	-3.21088	-10.7384	-6.31612	-1.90241	-11.2489	0.376182	-2.39004
-21	-1.47424	-9.70908	-3.46018	-1.45047	-6.77082	1.38991	-1.17387
-20	-0.565882	-8.87731	-1.15712	-1.44869	-3.59439	2.21479	-0.237191
-19	-0.185361	-8.03566	0.728861	-1.41358	-1.42402	3.00795	0.299133
-18	-0.0745552	-7.07389	1.41602	-1.16892	-0.207523	3.5624	0.525748
-17	-0.114072	-5.87439	2.94545	-0.862211	0.29571	3.65456	1.09984
-16	-0.232149	-4.52614	4.32688	-0.676451	0.369496	3.41736	1.41861
-15	-0.216605	-3.5851	5.6076	-0.452343	0.368525	2.65896	1.04394
-14	-0.420038	-2.51209	5.40161	-0.195791	0.291988	1.8371	0.494022
-13	-0.489061	-1.52226	2.89968	0.106876	0.126941	0.992577	0.190357
-12	-0.430471	-0.806733	1.24512	0.472731	0.328557	0.119351	0.0377693
-11	-0.653082	-0.34796	0.783285	0.738587	0.478314	-0.708552	-0.492511
-10	-0.896138	0.23146	-0.77006	0.784218	0.173623	-0.933657	-0.88078
-9	-0.765416	0.865728	-1.37431	0.79336	0.126132	-0.912506	-1.00164
-8	-0.42067	1.20949	-1.38753	0.799509	0.411324	-0.738767	-0.631502
-7	0.120447	1.46061	-1.96635	0.790852	0.511161	-0.86265	0.0105754
-6	0.473044	1.19413	-1.44958	0.812615	0.484786	-0.852075	1.01071
-5	0.617148	0.744391	-1.15509	0.723134	0.224837	-0.317262	1.94587
-4	0.758039	0.541259	-1.2324	0.493119	-0.0507278	0.243234	2.39306
-3	0.711726	0.509796	-0.656128	0.287781	0.0870544	0.300643	2.54414
-2	0.410765	0.367731	0.0701904	0.148866	0.165775	0.270428	2.17098
-1	0	0	0	0	0	0.782579	2.24954
0	-0.64128	-0.591271	0.393168	-0.231066	-0.175808	1.78724	2.63781
1	-1.9259	-1.45386	0.313314	-1.29619	-0.629688	2.97169	2.75565
2	-3.66311	-2.71379	-0.508626	-2.8376	0.413347	3.78297	2.04105
3	-5.35575	-4.67112	-0.775146	-5.01412	0.57629	3.69081	0.466828
4	-6.71508	-6.6021	-1.13678	-7.98894	-0.296761602763786*	2.66651	-1.58933
5	-7.18006	-7.50705	-0.858053	-9.58917	-2.55095238144552*	1.55912	-3.46269
6	-7.40473	-7.78092	-1.77104	-10.1437	-9.76772854462156*	0.507619	-4.22563
7	-7.51058	-8.16029	-2.18353	-10.3994	13.592215383293*	-0.327837	-4.4885
8	-7.9803	-8.04889	-0.953674	-10.8419	31.7952387659067*	-1.39444	-4.33591
9	-8.81221	-6.75814	-0.822449	-12.3908	6.14752825092789*	-2.46105	-3.43398
10	-8.94842	-6.44685	-2.5233	-15.2161	-26.7742	-2.89615	-1.97609
11	-9.25933	-9.13577	-5.97839	-17.5229	-41.2022	-2.95356	-0.163163
12	-10.6936	-12.9603	-11.3653	-17.4234	-43.6312	-2.61061	0.894377
13	-12.1159	-15.9226	-16.3137	-15.392	-42.2659	-2.455	0.432081
14	-12.3662	-17.1445	-18.4097	-12.3257	-37.7195	-2.15285	-0.409419
15	-11.0684	-16.7435	-17.6468	-8.80253	-31.0404	-1.53797	-1.30833
16	-8.79182	-14.9601	-14.8921	-5.56808	-23.7085	-0.700998	-1.75401
17	-6.28782	-12.6264	-10.5784	-3.31778	-17.1055	0.238702	-1.21164
18	-3.72407	-10.8017	-6.79118	-2.03041	-11.5646	1.32192	-0.200933
19	-1.83675	-9.95914	-4.15141	-1.48745	-7.02107	2.27824	0.827903
20	-0.740915	-9.13093	-1.61336	-1.43276	-3.69277	3.0442	1.42919
21	-0.388477	-8.15939	0.506083	-1.37831	-1.48316	3.73009	1.72983
22	-0.265606	-7.28324	1.1261	-1.15743	-0.219335	4.20297	1.79177
23	-0.212706	-6.19504	2.49227	-0.845059	0.44134	4.24376	2.20422
24	-0.33974	-4.71189	3.99933	-0.69417	0.50744	3.97484	2.50033
25	-0.319981	-3.77659	5.00234	-0.511161	0.312215	3.35844	2.33565
26	-0.575471	-2.74855	4.43929	-0.273946	0.150403	2.69371	2.09544
27	-0.739282	-1.6908	2.06807	-0.00687697	0.0176374	1.87185	2.05465
28	-0.588064	-1.03527	0.818888	0.347489	0.21084	1.02732	2.06069
29	-0.734171	-0.48556	0.139872	0.609785	0.394334	0.21604	1.63465
30	-1.01105	0.0983769	-1.34125	0.679769	0.194821	-0.15712	1.30682
31	-0.927646	0.645057	-2.02179	0.685351	0.196924	-0.267407	1.07265
32	-0.613671	0.995993	-1.83512	0.632034	0.457036	-0.143523	1.22826
33	-0.0571678	1.19434	-2.10927	0.593604	0.506307	-0.23568	1.93379
34	0.330361	0.960225	-1.45518	0.586727	0.406793	-0.122372	2.95054
35	0.550602	0.561615	-1.2502	0.513346	0.263752	0.551431	3.85851
36	0.624156	0.289072	-1.06812	0.285435	0.089077	1.0666	4.38426
37	0.691493	0.298267	-0.424194	0.0763749	0.21173	1.05452	4.47037
38	0.464034	0.157424	0.333659	-0.0723296	0.302344	0.942721	3.91592
39	0.00421514	-0.245172	0.246684	-0.170306	0.0906951	1.24034	3.78599
40	-0.664569	-0.829056	0.601196	-0.330337	-0.135274	2.00479	3.92649
41	-1.87268	-1.54788	0.601196	-1.35031	-0.577423	3.1001	4.04887
42	-3.5483	-2.74015	-0.563049	-2.93016	0.462456	3.84642	3.43852
43	-5.35891	-4.55941	-0.794983	-5.03257	0.842146	3.65153	1.9081
44	-6.84965	-6.58621	-0.962321	-7.96952	-0.145387295574297*	2.73299	-0.178271
45	-7.38924	-7.64582	-0.490316	-9.64936	-1.97741284982271*	1.72077	-2.11357
46	-7.73324	-8.07111	-1.51672	-10.2788	-9.87411935913474*	0.717616	-3.06989
47	-7.83578	-8.44298	-2.90782	-10.5615	11.2453068301382*	-0.134459	-3.44758
48	-8.12531	-8.19446	-1.41296	-10.9058	31.8064037335134*	-1.18444	-3.39319
49	-8.90279	-6.89478	-1.1673	-12.3441	8.21838702528499*	-2.1453	-2.5109
50	-9.1136	-6.53242	-3.24504	-15.0819	-25.0841	-2.56076	-0.92157
51	-9.4047	-9.18105	-6.23678	-17.4652	-40.4766	-2.56076	1.0802
52	-10.7167	-12.9355	-11.5774	-17.5262	-43.2605	-2.11508	2.4399
53	-12.1462	-15.929	-16.8742	-15.6275	-42.1706	-1.85372	2.23141
54	-12.6565	-17.3113	-18.8004	-12.6387	-37.832	-1.54401	1.51228
55	-11.5633	-17.0979	-17.865	-9.12332	-31.3017	-1.14365	0.524238
56	-9.33847	-15.4923	-15.6047	-5.83321	-24.0773	-0.432081	-0.126905
57	-6.8801	-13.1441	-11.6074	-3.46672	-17.3766	0.418484	-0.0679847
58	-4.32678	-11.3171	-7.24386	-2.17393	-11.8836	1.41408	0.722149
59	-2.33777	-10.3772	-4.72107	-1.63089	-7.30059	2.37795	1.85221
60	-1.09388	-9.58285	-2.24965	-1.53162	-3.84043	3.06838	2.45651
61	-0.718048	-8.77388	-0.0096639	-1.50549	-1.56196	3.69232	2.8191
62	-0.554606	-7.88934	0.767008	-1.28988	-0.165533	4.20599	2.96715
63	-0.58269	-6.80443	1.89412	-0.900641	0.537375	4.28757	3.29952
64	-0.765785	-5.30475	3.34524	-0.731063	0.604365	4.00959	3.54427
65	-0.732643	-4.25412	4.79787	-0.588426	0.369172	3.36147	3.36902
66	-0.960313	-3.27625	4.64122	-0.371761	0.213914	2.55018	2.92183
67	-1.13203	-2.32321	1.9104	-0.13131	0.108494	1.68753	2.6363
68	-0.97886	-1.62346	0.665283	0.162377	0.245953	0.756896	2.34472
69	-1.00784	-0.987171	-0.034078	0.358493	0.329609	-0.179782	1.87487
70	-1.23129	-0.419975	-1.08999	0.37257	0.149918	-0.562007	1.38084
71	-1.18145	0.258512	-1.40025	0.3627	0.136649	-0.557475	1.21013
72	-0.985499	0.683164	-1.38397	0.365208	0.395143	-0.385247	1.54854
73	-0.445013	0.679497	-1.93532	0.388832	0.462294	-0.407908	2.50637
74	0.123662	0.677105	-1.54673	0.42524	0.456793	-0.347477	3.75276
75	0.385843	0.321811	-1.60421	0.426049	0.40469	0.181293	4.79519
76	0.367507	-0.106137	-1.12661	0.23673	0.317878	0.694955	5.41914
77	0.372987	-0.0440065	-0.369263	0.0134303	0.466016	0.788623	5.63971
78	0.0673368	-0.146582	0.0386556	-0.140371	0.580093	0.722149	4.93871
79	-0.35992	-0.626083	0.00762939	-0.294011	0.32249	0.889844	4.50059
80	-0.99003	-1.09134	0.187174	-0.490611	-0.0261325	1.51681	4.75138
81	-2.13518	-1.79401	0.228373	-1.43842	-0.491582	2.56529	4.77404
82	-3.76306	-3.08726	-0.71462	-3.01131	0.44401	3.29499	4.09872
83	-5.485	-4.84045	-1.14441	-5.01542	0.988342	3.06233	2.77075
84	-7.04281	-6.85854	-1.20036	-7.87082	0.103154592018491*	1.92321	0.726681
85	-7.67381	-8.02285	-0.757853	-9.53254	-1.31010377141603*	0.776536	-1.24941
86	-8.10923	-8.55932	-1.7573	-10.1304	-9.40324898615622*	-0.21453	-2.2586
87	-8.20344	-8.84329	-3.14128	-10.4504	9.39621020223025*	-0.980491	-2.62572
88	-8.49956	-8.63049	-1.77714	-10.8171	31.6193500733199*	-2.0063	-2.58191
89	-9.29358	-7.51693	-1.39465	-12.2032	10.4022708702694*	-3.04723	-1.80537
90	-9.53411	-6.95713	-2.90527	-14.8688	-23.0642	-3.59261	-0.364096
91	-9.65687	-9.2562	-5.57658	-17.3316	-39.4794	-3.6047	1.39595
92	-10.8816	-12.8576	-11.1226	-17.5534	-42.6588	-3.1273	2.68162
93	-12.4757	-15.8844	-15.9653	-15.7827	-41.8234	-2.78133	2.45198
94	-13.1474	-17.5738	-18.0059	-12.78	-37.7105	-2.43234	1.57573
95	-12.2463	-17.4117	-17.602	-9.26296	-31.1795	-2.05012	0.530281
96	-10.1683	-15.9	-15.715	-5.99001	-23.9871	-1.35818	-0.142012
97	-7.69009	-13.7313	-11.559	-3.63646	-17.3326	-0.506108	-0.163163
98	-5.14167	-11.8543	-7.08618	-2.36608	-11.8553	0.48949	0.584668
99	-3.12405	-10.7623	-4.74192	-1.75144	-7.28029	1.53494	1.72228
100	-1.86351	-9.96849	-2.40835	-1.59028	-3.78662	2.34472	2.35831
101	-1.44152	-9.16776	-0.234477	-1.51018	-1.3991	3.17262	3.03665
102	-1.28851	-8.35577	0.822449	-1.29894	0.114158	3.89628	3.32068
103	-1.33636	-7.26251	2.05943	-0.952744	0.898618	4.02923	3.50952
104	-1.49042	-5.68503	3.37524	-0.802745	0.902906	3.59564	3.49139
105	-1.3852	-4.57211	5.11729	-0.663749	0.614801	2.81457	3.05931
106	-1.56866	-3.66243	4.59696	-0.402182	0.493605	1.96249	2.35982
107	-1.70207	-2.74233	1.76137	-0.164643	0.406389	1.05452	1.86127
108	-1.57035	-1.99167	0.832621	0.107038	0.485433	0.167696	1.51077
109	-1.57135	-1.38259	-0.188192	0.309059	0.525401	-0.654164	1.06358
110	-1.77858	-0.81917	-1.08999	0.367392	0.393282	-1.10135	0.581647
111	-1.84723	-0.0833892	-1.47909	0.357279	0.377748	-1.14819	0.41093
112	-1.62673	0.299383	-1.28377	0.334302	0.546841	-1.01222	0.776536
113	-1.15374	0.316656	-1.63879	0.367069	0.742551	-1.1784	1.51228
114	-0.656876	0.307142	-1.35193	0.338671	0.706144	-1.15574	2.56529
115	-0.363134	0.0180703	-1.26546	0.268364	0.646193	-0.487979	3.70743
116	-0.356232	-0.389362	-0.669861	0.0595465	0.592229	0.184314	4.52627
117	-0.384947	-0.284395	0.257874	-0.178397	0.621193	0.386757	4.81483
118	-0.694127	-0.31825	-0.0345866	-0.308574	0.654526	0.344456	4.2498
119	-1.16959	-0.759325	-0.0661214	-0.409382	0.366583	0.305176	3.59866
120	-1.7947	-1.26189	0.362651	-0.544737	0.0774266	0.716106	3.60772
121	-2.84501	-1.9711	0.333659	-1.3813	-0.234788	1.59084	3.42492
122	-4.31835	-3.12244	-0.541178	-2.93954	0.535352	2.28731	2.5668
123	-5.94561	-4.79592	-1.16781	-4.8922	1.11245	2.05314	0.895887
124	-7.49509	-6.97791	-0.986735	-7.73684	0.260192	0.910995	-1.34761
125	-8.23037	-8.08578	-1.179	-9.47574	-0.731872	-0.258342	-3.23154
126	-8.66958	-8.63889	-1.80511	-10.0969	-9.01595	-1.2343	-4.0534
127	-8.76427	-8.90564	-2.75726	-10.4353	7.32309	-2.00328	-4.20448
128	-9.00658	-8.85143	-1.9577	-10.743	31.08	-3.02759	-4.12894
129	-9.80577	-7.78326	-2.13114	-12.0659	12.2763	-4.02469	-3.3101
130	-10.087	-7.11556	-3.40474	-14.6093	-21.0575	-4.54289	-1.78875
131	-10.12	-9.08677	-5.23326	-17.1321	-38.5623	-4.52929	-0.00302154
132	-11.2947	-12.5976	-10.5754	-17.497	-42.2284	-4.12441	1.19653
133	-12.967	-15.8434	-15.6423	-15.8271	-41.4385	-3.76937	0.923081
134	-13.8672	-17.6042	-17.7821	-12.862	-37.5769	-3.54125	-0.107265
135	-13.1049	-17.5733	-17.5425	-9.38909	-31.2269	-3.18924	-1.2056
136	-11.0851	-16.1731	-16.011	-6.14648	-24.1853	-2.47313	-1.77213
137	-8.68766	-14.0996	-11.7645	-3.75725	-17.5282	-1.58178	-1.62257
138	-6.12986	-12.1104	-7.33083	-2.46366	-12.0185	-0.549921	-0.827903
139	-3.96428	-11.0226	-5.10559	-1.8478	-7.44906	0.466828	0.0936678
140	-2.68409	-10.3377	-2.82542	-1.69991	-3.91324	1.15272	0.342945
141	-2.23876	-9.49659	-0.909932	-1.62855	-1.44441	1.88393	0.915527
142	-2.0328	-8.55736	0.141907	-1.39376	0.186811	2.53507	1.32646
143	-2.00777	-7.51672	1.62659	-0.97297	1.00266	2.66802	1.4171
144	-2.09092	-6.04245	3.37931	-0.787858	0.948294	2.2722	1.31135
145	-1.96952	-4.89849	4.95046	-0.688021	0.62184	1.54854	0.933657
146	-2.29019	-3.99524	4.50999	-0.423945	0.586727	0.708552	0.202443
147	-2.42328	-3.12521	2.03094	-0.150484	0.620627	-0.202443	-0.385247
148	-2.19998	-2.28834	1.02946	0.157604	0.658167	-1.12401	-0.752364
149	-2.24656	-1.68708	-0.0208537	0.390774	0.675966	-1.96853	-1.24336
150	-2.48166	-1.13917	-1.10118	0.493605	0.644817	-2.47615	-1.87033
151	-2.49652	-0.37379	-1.67643	0.50655	0.668604	-2.58342	-2.00933
152	-2.31016	0.0366721	-1.53961	0.494171	0.805819	-2.49579	-1.56818
153	-1.88949	0.106455	-1.4801	0.505336	0.96755	-2.64536	-0.963872
154	-1.36597	0.113684	-1.33209	0.421437	0.891579	-2.62723	0.0423016
155	-1.00131	-0.118733	-1.3677	0.338752	0.891579	-1.96853	1.24941
156	-0.925328	-0.490715	-0.448608	0.221115	0.993358	-1.28869	2.06371
157	-1.01195	-0.500016	0.372823	-0.0129449	0.963504	-1.14214	2.27673
158	-1.28124	-0.525102	-0.0635783	-0.159627	0.961158	-1.23732	1.62861
159	-1.72731	-1.06865	-0.174459	-0.244658	0.695545	-1.22372	0.90042
160	-2.30584	-1.5161	0.260925	-0.35291	0.447489	-0.756896	0.759918
161	-3.29176	-2.13485	0.101217	-1.11164	0.171439	0.238702	0.640567
162	-4.718	-3.19542	-0.65155	-2.67595	0.752017	0.992577	-0.0513662
163	-6.35642	-4.78938	-1.22732	-4.56655	1.43866	0.811284	-1.53041
164	-7.94337	-6.88745	-0.908407	-7.36135	0.515288	-0.338413	-3.71801
165	-8.65267	-8.14631	-1.11898	-9.19945	-0.18851	-1.59386	-5.65482
166	-9.06396	-8.76538	-1.87937	-9.92145	-8.55034	-2.61363	-6.2833
167	-9.16723	-8.94566	-3.34676	-10.3239	4.94106	-3.31312	-6.31351
168	-9.28173	-8.95836	-2.42971	-10.6149	30.1801	-4.2785	-6.35733
169	-10.0482	-8.04065	-1.87174	-11.8763	14.0029	-5.20159	-5.71827
170	-10.3908	-7.26953	-3.2725	-14.3899	-19.3221	-5.6669	-4.14102
171	-10.3733	-8.93689	-5.71696	-16.9666	-37.8453	-5.62611	-2.25105
172	-11.3215	-12.3632	-10.7966	-17.4476	-42.0041	-5.21971	-1.00315
173	-12.9955	-15.7464	-15.3865	-15.8492	-41.4033	-4.83296	-1.16329
174	-14.0651	-17.6177	-17.9123	-12.8976	-37.6122	-4.59728	-2.19364
175	-13.4727	-17.7551	-18.0751	-9.42048	-31.2924	-4.25131	-3.19377
176	-11.5798	-16.3629	-17.0832	-6.16686	-24.2378	-3.6334	-3.86606
177	-9.17382	-14.4453	-12.853	-3.75547	-17.5899	-2.93996	-4.01261
178	-6.66218	-12.5521	-8.14463	-2.44432	-12.1738	-1.9353	-3.37808
179	-4.49302	-11.3861	-6.04299	-1.80055	-7.4993	-0.805241	-2.61061
180	-3.12363	-10.5359	-3.21757	-1.57928	-3.80928	-0.120862	-2.38098
181	-2.6519	-9.71343	-0.637817	-1.4923	-1.31787	0.519705	-1.87789
182	-2.48145	-8.8417	-0.080363	-1.2775	0.36537	1.00315	-1.59084
183	-2.36	-7.96997	1.19527	-0.93543	1.13413	0.936678	-1.71321
184	-2.45727	-6.43059	3.14992	-0.755011	1.18761	0.563518	-2.00933
185	-2.45416	-5.30125	4.40063	-0.645222	0.866741	0.0105754	-2.38098
186	-2.67572	-4.42234	4.47693	-0.399269	0.757276	-0.812795	-3.06233
187	-2.79074	-3.44457	2.45565	-0.0897243	0.867631	-1.86278	-3.68477
188	-2.66829	-2.55647	1.14085	0.264723	0.906385	-2.89917	-4.06851
189	-2.79095	-2.0564	-0.245667	0.546436	0.905819	-3.71348	-4.4598
190	-2.93484	-1.54108	-1.23342	0.630254	0.939394	-4.08059	-4.88432
191	-2.95239	-0.78558	-1.98466	0.610028	0.99619	-4.08513	-4.84504
192	-2.81524	-0.403712	-1.59149	0.637212	1.17394	-4.09117	-4.35706
193	-2.38998	-0.252719	-1.56453	0.642957	1.31617	-4.36915	-3.86606
194	-1.82389	-0.206214	-0.7665	0.53608	1.19036	-4.46282	-3.1273
195	-1.42835	-0.45973	-0.667318	0.455337	1.15177	-3.90837	-2.01235
196	-1.29705	-0.773835	-0.62561	0.358331	1.26771	-3.15298	-1.18596
197	-1.304	-0.765969	-0.271098	0.0953068	1.23187	-2.83723	-0.894377
198	-1.6125	-0.749971	-0.538127	-0.0744331	1.15598	-2.85536	-1.20408
199	-2.09861	-1.32163	-0.557963	-0.0995947	0.930818	-2.77378	-1.77213
200	-2.63399	-1.76802	-0.580343	-0.148381	0.736402	-2.22839	-2.01688
201	-3.45889	-2.31874	-0.49235	-0.838748	0.46812	-1.33099	-2.27673
202	-4.8139	-3.34258	-0.83313	-2.41414	0.923213	-0.518195	-2.82061
203	-6.48198	-4.86012	-1.19578	-4.28443	1.64416	-0.468339	-4.02167
204	-8.12209	-6.91354	-1.32192	-7.0692	0.695545	-1.46847	-6.1579
205	-8.92471	-8.28668	-1.76748	-9.03553	0.161892	-2.70428	-8.16572
206	-9.22103	-9.01603	-2.093	-9.80818	-7.86904	-3.7316	-8.81535
207	-9.30839	-9.11079	-3.39864	-10.2058	3.23727	-4.4749	-8.83801
208	-9.47041	-9.1676	-2.97038	-10.4669	29.4099	-5.48712	-8.91506
209	-10.1955	-8.52515	-2.56297	-11.637	15.9191	-6.39358	-8.18838
210	-10.5951	-7.66548	-3.78621	-14.0847	-17.189	-6.83171	-6.51142
211	-10.6128	-8.90782	-6.13708	-16.772	-36.7243	-6.71689	-4.66677
212	-11.4663	-12.1399	-10.6461	-17.3595	-41.391	-6.25761	-3.42945
213	-13.1041	-15.5584	-15.2415	-15.8399	-41.0025	-5.78172	-3.46269
214	-14.2188	-17.7126	-18.2332	-12.9497	-37.3475	-5.58079	-4.46433
215	-13.8317	-18.0076	-17.9952	-9.55268	-31.2418	-5.24389	-5.39043
216	-12.0186	-16.6974	-16.7501	-6.28038	-24.2874	-4.59123	-6.05517
217	-9.5428	-14.8294	-13.4323	-3.82044	-17.6317	-3.90383	-6.18056
218	-7.06762	-12.9568	-9.18884	-2.44027	-12.2137	-2.97924	-5.49921
219	-4.94425	-11.6499	-6.46006	-1.73429	-7.57721	-1.83105	-4.60785
220	-3.55868	-10.8208	-3.55835	-1.4953	-3.89204	-1.11646	-4.29059
221	-2.98511	-10.0594	-1.14288	-1.41439	-1.28551	-0.471361	-3.75276
222	-2.72709	-9.23016	-0.872803	-1.18211	0.502424	0.15712	-3.27686
223	-2.63767	-8.21657	0.0757853	-0.839557	1.34748	0.191868	-3.36902
224	-2.71154	-6.78806	1.68813	-0.684866	1.42839	-0.111797	-3.77542
225	-2.72603	-5.67769	2.86713	-0.591743	1.18697	-0.539345	-4.12743
226	-2.92283	-4.76684	3.47951	-0.315046	1.23826	-1.41257	-4.77857
227	-3.00623	-3.74683	2.23083	0.0225727	1.27815	-2.3991	-5.39194
228	-2.92162	-2.95003	0.410461	0.408897	1.32135	-3.28895	-5.57777
229	-3.04712	-2.51321	-1.10321	0.775237	1.422	-4.04887	-5.85424
230	-3.24618	-2.00251	-1.68508	0.923618	1.4525	-4.4039	-6.12164
231	-3.35472	-1.25844	-2.56907	0.904201	1.50169	-4.39634	-6.0869
232	-3.24339	-0.767723	-2.27102	0.931789	1.59044	-4.40088	-5.76661
233	-2.75475	-0.630867	-1.91752	0.915204	1.60274	-4.59728	-5.35115
234	-2.16537	-0.542907	-1.41958	0.830577	1.49797	-4.65015	-4.55195
235	-1.73532	-0.718295	-1.40889	0.796596	1.58405	-4.13649	-3.48082
236	-1.57493	-1.18052	-1.50045	0.715043	1.65549	-3.34032	-2.55774
237	-1.5811	-1.33667	-1.41246	0.478475	1.6529	-2.94751	-2.16645
238	-1.86277	-1.1919	-1.54978	0.304933	1.71447	-2.9309	-2.34018
239	-2.39678	-1.71222	-1.19222	0.225241	1.49352	-2.79946	-2.76169
240	-3.01003	-2.18029	-0.888062	0.166989	1.27022	-2.13321	-2.87651
241	-3.7657	-2.62944	-0.624084	-0.499996	0.916498	-1.1784	-3.17413
242	-5.02866	-3.71345	-1.09507	-2.05185	1.26973	-0.261363	-3.76484
243	-6.61291	-5.05565	-1.84835	-3.86834	2.11495	-0.131437	-4.79066
244	-8.19991	-6.91418	-2.32493	-6.58676	1.22637	-1.07265	-6.87854
245	-9.08446	-8.47838	-2.66622	-8.62008	0.779121	-2.24803	-9.07822
246	-9.35122	-9.28315	-2.37223	-9.41344	-7.02794	-3.4083	-10.0194
247	-9.47747	-9.40098	-3.35439	-9.87291	1.59295	-4.35253	-10.1207
248	-9.64028	-9.54251	-3.35846	-10.1063	28.6387	-5.44482	-10.2158
249	-10.201	-8.97616	-2.79541	-11.1792	17.872	-6.34826	-9.60548
250	-10.6248	-8.01041	-3.58429	-13.5376	-15.051	-6.82566	-8.00407
251	-10.6185	-9.00205	-5.89854	-16.2852	-35.6152	-6.78185	-6.14128
252	-11.3468	-12.1033	-10.3266	-17.0521	-40.7927	-6.33315	-4.83598
253	-12.8904	-15.5156	-14.9277	-15.6718	-40.6307	-5.77266	-4.91454
254	-14.0823	-17.7725	-17.834	-12.8941	-37.2878	-5.53244	-5.87388
255	-13.8758	-18.2831	-18.1691	-9.54629	-31.2878	-5.23331	-6.6761
256	-12.2111	-17.0986	-17.4184	-6.21945	-24.3018	-4.61843	-7.3922
257	-9.82817	-15.3904	-13.8245	-3.64536	-17.586	-3.96124	-7.53119
258	-7.4835	-13.4549	-9.28396	-2.21341	-12.1276	-3.14089	-6.96617
259	-5.24479	-12.108	-6.71539	-1.51447	-7.47001	-2.05918	-6.22438
260	-3.67702	-11.2188	-3.99221	-1.2953	-3.87238	-1.29624	-5.80287
261	-3.04991	-10.4679	-1.71356	-1.25703	-1.28389	-0.664739	-5.23331
262	-2.69842	-9.71434	-0.8962	-1.07426	0.516339	0.0120862	-4.83447
263	-2.56754	-8.87083	0.204976	-0.74158	1.35865	0.197911	-4.87828
264	-2.63177	-7.46379	1.3326	-0.599996	1.41132	0.0302154	-5.15324
265	-2.67529	-6.29267	2.14233	-0.503071	1.21415	-0.305176	-5.31489
266	-2.84011	-5.40016	3.09448	-0.242959	1.23915	-1.21164	-5.77417
267	-2.89443	-4.30488	2.20083	0.0472488	1.28171	-2.32508	-6.4525
268	-2.79985	-3.41673	-0.461324	0.448055	1.37232	-3.26478	-6.66099
269	-2.86176	-3.02093	-1.77002	0.837696	1.47814	-4.0821	-6.82718
270	-3.05318	-2.52437	-1.49333	0.979038	1.4567	-4.44922	-6.99789

## Sheet: 9b 30Hz-
-40	3.59323	-3.30501	-1.37924	-6.3204	-0.316591	-0.168555	-1.33099	0.285536
-39	2.83956	-2.90214	-0.768711	-5.0384	0.0297662	0.0657457	-1.53494	0.773515
-38	1.98373	-2.56411	-0.234942	-4.35261	0.309511	0.453646	-1.49415	0.980491
-37	1.23225	-2.46548	0.227306	-2.66686	0.301202	0.624729	-0.986534	1.3038
-36	0.554791	-2.2849	0.311791	-0.649356	0.083591	0.114152	-0.549921	1.85372
-35	0.284486	-1.89408	0.133542	0.312462	-0.254169	-0.537164	-0.604308	1.99875
-34	0.111639	-1.54901	0.14655	0.154731	-0.437317	-0.883232	-0.642078	2.56076
-33	-0.189097	-1.52044	0.000532748	-0.30689	-0.601176	-1.10836	-0.184314	3.85247
-32	-0.592032	-1.44944	-0.3133	-1.4903	-1.28638	-1.23797	0.518195	4.80727
-31	-1.16428	-1.58557	-1.24454	-2.77659	-2.44906	0.222957	1.39293	5.85122
-30	-2.00347	-2.08162	-3.08732	-4.88838	-4.83325	0.873551	1.74494	6.06272
-29	-2.62912	-2.80279	-4.93174	-6.59557	-8.19488	0.679204	1.92925	5.27108
-28	-2.41447	-3.24858	-6.14978	-7.91614	-9.54787	-0.557683	1.5425	4.02469
-27	-2.10291	-3.71868	-7.08186	-9.27057	-9.736	-6.88437	0.80373	2.61968
-26	-1.83416	-4.2032	-7.67499	-8.03358	-9.64165	10.5671	0.308197	1.36876
-25	-2.14632	-4.54783	-7.59139	-5.42416	-9.59895	29.0787	-0.303665	0.767472
-24	-2.80964	-4.72435	-5.81268	-2.84988	-10.3442	11.827	-0.997109	0.639056
-23	-2.98952	-4.58619	-4.78314	-1.17013	-11.98	-16.1365	-1.58631	-0.525748
-22	-3.82435	-3.98056	-6.78255	-0.988821	-13.7442	-30.5389	-1.32192	-0.56805
-21	-6.23653	-3.45876	-10.9056	-2.49541	-14.3131	-34.2316	-0.741789	0.522727
-20	-8.95389	-3.49175	-14.84	-5.31272	-13.5784	-35.1815	-0.35201	0.991066
-19	-10.3461	-4.10566	-16.6716	-6.91918	-11.6586	-34.1341	-0.519705	0.203954
-18	-9.57511	-5.05157	-16.4066	-6.01908	-8.89944	-30.2328	-1.04999	-1.04999
-17	-6.93051	-5.83156	-14.9127	-5.46488	-5.99363	-24.5103	-1.58933	-1.82954
-16	-3.65715	-6.09017	-12.902	-5.73533	-3.62707	-18.3626	-1.19955	-1.33099
-15	-0.567248	-5.99531	-11.0273	-5.62432	-2.01991	-12.7951	-0.859629	-0.50913
-14	1.46036	-5.66033	-9.44274	-5.16827	-1.11154	-8.07213	-0.297622	0.00604308
-13	2.59468	-5.22606	-8.10008	-5.8022	-0.604283	-4.3278	0.894377	0.64661
-12	3.2978	-4.88564	-6.98282	-6.83131	-0.40206	-1.88546	1.98364	1.63012
-11	3.55853	-4.21132	-6.01446	-7.7747	-0.281189	-0.268474	2.2299	2.48975
-10	3.76534	-3.57639	-5.00006	-7.76827	-0.127518	0.703985	1.47753	2.41119
-9	3.96552	-3.15974	-3.73421	-7.14206	-0.0348958	1.02549	0.25532	1.49113
-8	3.8581	-2.73302	-2.4997	-6.58057	0.105916	0.995506	-1.10437	0.581647
-7	3.45905	-2.20455	-1.54235	-5.5296	0.344912	0.985897	-2.05314	0.0785601
-6	2.74826	-1.63865	-0.922675	-4.67322	0.641418	1.11233	-2.25407	0.395822
-5	1.90937	-1.17407	-0.465666	-4.39247	0.881137	1.36505	-2.14681	0.536324
-4	1.15337	-1.02279	-0.00634858	-3.12891	0.869578	1.58064	-1.42466	0.94121
-3	0.502247	-0.824874	0.129946	-1.0634	0.628775	1.18321	-0.873226	1.61199
-2	0.268063	-0.398368	0.0156273	0.0540058	0.233795	0.523004	-0.97898	1.74796
-1	0	0	0	0	0	0	-1.08171	2.29637
0	-0.346469	0.0546822	-0.181667	0.186449	-0.142545	-0.212193	-0.629992	3.61679
1	-0.728155	0.0711448	-0.451193	-0.668215	-0.781507	-0.339494	0.0347477	4.53987
2	-1.25277	-0.0580907	-1.29733	-2.11008	-1.94622	0.967185	0.88229	5.45237
3	-2.07873	-0.645888	-3.10508	-4.43448	-4.2609	1.79312	1.09833	5.58532
4	-2.78732	-1.49716	-5.12028	-6.27625	-7.70778	1.49329503377279*	1.15574	4.74231
5	-2.63891	-2.0273	-6.34387	-7.54924	-9.25259	0.607100400057706*	0.673804	3.09708
6	-2.27619	-2.55708	-7.29705	-8.86981	-9.51651	-6.18761236017401*	-0.145034	1.55609
7	-1.94455	-2.99367	-7.92875	-8.17331	-9.46529	9.59042346838749*	-0.596755	0.33237
8	-2.21119	-3.32684	-7.89972	-5.73148	-9.40446	29.6008948123816*	-1.02884	-0.0936678
9	-2.95891	-3.51779	-6.23204	-2.627	-10.1134	13.9250177325624*	-1.78573	-0.205465
10	-3.09878	-3.38913	-5.02048	-0.800658	-11.708	-14.4708	-2.55169	-1.43825
11	-3.80677	-2.91875	-6.83258	-0.527628	-13.5155	-29.5984	-2.39457	-1.60595
12	-6.22416	-2.4211	-10.8325	-1.96778	-14.1362	-33.4053	-1.79329	-0.483447
13	-9.06738	-2.38361	-14.8758	-4.84938	-13.468	-34.5601	-1.25243	0.0483447
14	-10.6405	-2.97503	-16.972	-6.63114	-11.6152	-33.6985	-1.33099	-0.696466
15	-10.0335	-3.98701	-16.8572	-6.11852	-8.84071	-29.9096	-1.85976	-1.91868
16	-7.45763	-4.78774	-15.3724	-5.45459	-5.86091	-24.2669	-2.25709	-2.62421
17	-4.14224	-5.1914	-13.3801	-5.75291	-3.41798	-18.1483	-1.81293	-2.15889
18	-0.998287	-5.08936	-11.4942	-5.70019	-1.77839	-12.3813	-1.43825	-1.45034
19	1.1351	-4.65175	-9.8094	-5.34915	-0.910903	-7.62405	-0.791644	-0.728192
20	2.30684	-4.11632	-8.46399	-5.87763	-0.396064	-3.80827	0.383736	0.205465
21	3.06115	-3.69047	-7.36267	-7.38165	-0.123616	-1.19946	1.402	1.21768
22	3.40685	-2.94885	-6.42343	-8.17974	0.0215299	0.504725	1.4866	1.98213
23	3.6272	-2.31717	-5.35758	-8.22046	0.190952	1.60593	0.590712	1.75854
24	3.82237	-1.87529	-4.05337	-7.30879	0.302719	2.07294	-0.533302	0.826392
25	3.80569	-1.29787	-2.73939	-6.59471	0.393896	2.00055	-1.78724	0.0135969
26	3.39879	-0.782811	-1.73907	-5.68604	0.56563	1.91768	-2.65594	-0.409419
27	2.67981	-0.35703	-1.11637	-4.7598	0.819726	1.83748	-2.78888	-0.107265
28	1.88752	0.0739007	-0.641606	-4.19317	1.04095	1.8653	-2.5109	0.247766
29	1.137	0.347602	-0.184597	-3.02218	1.06833	2.11773	-1.80084	0.746321
30	0.449962	0.58932	0.0793794	-1.26785	0.827168	1.76646	-1.31135	1.35969
31	0.197373	0.994722	-0.0147838	-0.348895	0.405817	1.03221	-1.44581	1.60142
32	-0.122157	1.35458	-0.144242	-0.058292	0.136188	0.44028	-1.59689	2.17702
33	-0.545523	1.42587	-0.404888	0.208737	-0.00830853	0.190301	-1.04243	3.43247
34	-0.918157	1.46452	-0.57044	-0.522914	-0.589616	0.0712366	-0.367117	4.24225
35	-1.37652	1.30352	-1.3221	-1.97078	-1.71893	1.31137	0.379204	5.11396
36	-2.14033	0.710505	-3.08266	-4.17345	-3.92733	2.18572	0.589201	5.2182
37	-2.88921	-0.195811	-5.14026	-5.85235	-7.38686	1.7786	0.779558	4.56404
38	-2.78124	-0.865414	-6.38414	-7.57196	-9.04524	1.18061	0.558985	3.05629
39	-2.39852	-1.59637	-7.35161	-9.26586	-9.33351	-5.65355474298651*	-0.166185	1.75098
40	-2.04291	-2.24864	-7.97528	-8.56892	-9.31993	7.99843759247751*	-0.515173	0.856607
41	-2.25352	-2.70532	-8.02958	-6.44555	-9.24016	28.9839686769428*	-0.982001	0.616395
42	-2.93413	-2.98489	-6.46445	-3.04404	-9.89105	15.5101400433165*	-1.84616	0.424527
43	-3.08857	-2.92129	-5.09884	-0.506197	-11.4276	-12.6931161591501*	-2.65745	-1.10286
44	-3.75431	-2.48224	-6.66445	-0.44662	-13.2783	-28.8221	-2.65594	-1.50171
45	-6.05645	-1.99053	-10.5739	-1.59617	-13.9934	-33.1086	-2.2858	-1.192
46	-8.97829	-1.96007	-14.6951	-4.08773	-13.386	-34.3081	-1.7117	-1.08776
47	-10.6738	-2.70009	-16.9468	-6.15538	-11.5705	-33.5633	-1.72228	-1.56818
48	-10.2259	-3.901	-16.9336	-6.03922	-8.89005	-30.0263	-2.37795	-2.57435
49	-7.83082	-4.88535	-15.5548	-5.35772	-5.92687	-24.4594	-2.85083	-3.15298
50	-4.59061	-5.52906	-13.612	-5.59775	-3.43966	-18.319	-2.51392	-2.55018
51	-1.39885	-5.49331	-11.6645	-5.8142	-1.74739	-12.4238	-2.04861	-1.66034
52	0.896389	-5.10415	-10	-5.37272	-0.86806	-7.61921	-1.21013	-0.652653
53	2.21171	-4.71173	-8.68197	-5.65347	-0.38436	-3.85949	-0.202443	-0.0287047
54	3.0271	-4.36021	-7.59414	-7.55224	-0.176791	-1.2668	0.775026	0.735746
55	3.31387	-3.66842	-6.67218	-8.30575	-0.0806288	0.463038	1.0802	1.69962
56	3.49801	-3.04451	-5.57938	-8.10645	0.129685	1.68836	0.0438124	1.2056
57	3.72517	-2.60458	-4.26793	-7.19135	0.26609	2.23897	-1.20408	0.0876247
58	3.69267	-1.93027	-2.94476	-6.61014	0.370633	2.18095	-2.17098	-0.50913
59	3.28874	-1.35219	-1.89871	-5.58832	0.58492	2.06687	-2.95054	-0.782579
60	2.55856	-0.819	-1.2833	-4.68779	0.881137	2.00459	-3.16809	-0.2946
61	1.7664	-0.328528	-0.946427	-4.24203	1.08856	2.09389	-2.89917	0.240213
62	1.02303	-0.05577	-0.356808	-2.60128	1.08639	2.28116	-2.25256	0.620927
63	0.314314	0.119808	-0.00896792	-0.826375	0.851877	1.90496	-1.84616	0.850564
64	0.0952597	0.505701	-0.112188	-0.240883	0.441436	1.18971	-2.00933	1.18747
65	-0.231037	0.884052	-0.226285	0.0364325	0.179681	0.661359	-2.28278	1.78875
66	-0.675482	1.05361	-0.420826	0.239597	0.0747767	0.491431	-1.88846	2.81155
67	-1.04531	1.24725	-0.548286	-0.0557203	-0.46181	0.396425	-1.2766	3.56844
68	-1.43394	1.23122	-1.25342	-1.44658	-1.54784	1.55442	-0.657185	4.37973
69	-2.14817	0.76381	-2.92727	-3.82113	-3.65619	2.48107	-0.454742	4.32685
70	-2.90839	-0.0434411	-4.94674	-5.32129	-7.09331	1.99246	-0.0120862	3.80261
71	-2.85456	-0.70115	-6.28372	-6.90074	-8.81643	1.78409	0.0800709	2.63478
72	-2.47011	-1.38489	-7.31228	-8.94439	-9.0909	-4.97623	-0.492511	1.46998
73	-2.13007	-1.94165	-8.01253	-8.71208	-9.08541	6.78900516394413*	-0.80373	0.604308
74	-2.2936	-2.33465	-8.18816	-6.55399	-8.97617	28.6392732100053*	-1.47149	0.152588
75	-2.93732	-2.74535	-6.71942	-3.20006	-9.56904	17.1409231243712*	-2.45954	-0.247766
76	-3.01917	-2.7629	-5.1503	-0.30089	-11.0258	-10.7066559069084*	-3.23154	-1.65127
77	-3.5734	-2.24327	-6.42365	0.05272	-12.9058	-27.4665	-3.18471	-2.05616
78	-5.77274	-1.69645	-10.2359	-1.09083	-13.7097	-32.1489	-2.82967	-1.89904
79	-8.73669	-1.64373	-14.3828	-3.59739	-13.1543	-33.4803	-2.27975	-1.35516
80	-10.5271	-2.43249	-16.7666	-5.90892	-11.4429	-32.9066	-2.27371	-1.37027
81	-10.2467	-3.57037	-16.9189	-6.0988	-8.83688	-29.5119	-3.01852	-2.53658
82	-8.08199	-4.39357	-15.6659	-5.10569	-5.89154	-24.034	-3.5352	-3.44456
83	-4.88906	-4.99334	-13.7075	-5.08855	-3.39833	-17.8998	-3.2814	-3.21341
84	-1.65528	-5.03511	-11.6847	-5.23899	-1.65571	-12.0037	-2.92183	-2.36436
85	0.705741	-4.69628	-10.0186	-4.95096	-0.727032	-7.24641	-2.11206	-1.23279
86	2.15347	-4.15918	-8.76468	-5.07269	-0.220284	-3.45606	-1.11797	-0.696466
87	3.04818	-3.79475	-7.7236	-6.78587	0.00260093	-0.843568	-0.0906463	-0.11784
88	3.39853	-3.24474	-6.83231	-7.83127	0.0919718	0.955408	0.487979	0.945743
89	3.59207	-2.64491	-5.72504	-7.86942	0.351631	2.3662	-0.382225	0.761429
90	3.71974	-2.23334	-4.40312	-7.22692	0.579863	3.02199	-1.62559	-0.213019
91	3.74845	-1.47025	-3.11418	-6.40355	0.702829	2.92807	-2.67709	-0.944232
92	3.30473	-0.78165	-2.05543	-5.18927	0.925787	2.85705	-3.71196	-1.25092
93	2.60499	-0.202991	-1.37738	-4.17345	1.19845	2.84737	-4.00052	-0.710062
94	1.85894	0.263983	-1.03402	-3.63811	1.40942	2.92019	-3.46873	-0.164674
95	1.10643	0.567128	-0.439695	-2.16452	1.46851	3.09973	-2.63176	0.367117
96	0.408151	0.834519	-0.0437741	-0.573062	1.26412	2.71667	-1.91415	0.953297
97	0.143622	1.26313	-0.14877	0.278601	0.828613	2.02215	-2.08486	1.1648
98	-0.228451	1.68507	-0.2828	0.351466	0.537164	1.4373	-2.66047	1.65732
99	-0.728801	1.91148	-0.423712	0.451334	0.393318	1.17381	-2.53507	2.71788
100	-1.10307	2.00743	-0.526755	0.598779	-0.148109	1.01024	-2.07882	3.03363
101	-1.52334	1.78304	-1.16463	-0.986678	-1.26918	2.05596	-1.29322	3.80261
102	-2.21541	1.22571	-2.77815	-3.62739	-3.2573	3.00834	-0.827903	3.89477
103	-3.02788	0.433324	-4.75806	-4.83524	-6.69776	2.3956	-0.347477	3.48535
104	-2.9746	-0.264636	-6.14036	-6.31568	-8.56436	2.28521	-0.252299	2.7073
105	-2.53585	-0.886228	-7.25625	-8.71765	-8.84179	-4.3627	-0.82337	1.84767
106	-2.22369	-1.31709	-8.02065	-8.68251	-8.83818	5.4108	-1.08473	0.983512
107	-2.3736	-1.7288	-8.24476	-6.626	-8.73465	27.996	-1.64523	0.483447
108	-3.03465	-2.07212	-6.80248	-3.38351	-9.27398	18.7971	-2.50788	0.209997
109	-3.14297	-2.05733	-5.18306	-0.298747	-10.6575	-8.69195	-3.34938	-1.37329
110	-3.63297	-1.56366	-6.24749	0.116155	-12.5056	-26.1477	-3.21794	-1.74645
111	-5.65778	-0.976519	-9.91511	-0.684502	-13.3734	-31.2062	-2.80852	-1.59084
112	-8.49311	-0.880064	-14.0574	-3.06504	-12.9217	-32.5675	-2.28278	-0.892866
113	-10.3442	-1.61893	-16.5873	-5.50217	-11.2861	-32.1434	-2.26767	-0.699487
114	-10.2434	-2.73476	-16.8368	-5.87463	-8.77106	-28.996	-2.92939	-1.73437
115	-8.2894	-3.53113	-15.6442	-5.12498	-5.8362	-23.7107	-3.5065	-2.50637
116	-5.11014	-4.09333	-13.7802	-5.1267	-3.3164	-17.6951	-3.29197	-2.49126
117	-1.83873	-4.20799	-11.8018	-5.09798	-1.55499	-11.8836	-2.53205	-1.64976
118	0.586731	-3.97403	-10.0534	-4.54978	-0.581019	-7.10184	-1.55307	-0.723659
119	2.12653	-3.53483	-8.7451	-4.78337	-0.063795	-3.31344	-0.534813	-0.135969
120	2.9915	-3.11594	-7.80169	-6.50727	0.124267	-0.686501	0.386757	0.376182
121	3.35357	-2.52677	-6.95072	-7.93543	0.216889	1.18147	0.86265	1.21164
122	3.53586	-1.83845	-5.87217	-7.70869	0.425613	2.67881	-0.0226616	0.948764
123	3.57547	-1.31897	-4.58074	-7.16649	0.628052	3.36683	-1.44883	-0.0423016
124	3.55577	-0.591931	-3.28444	-6.40698	0.781001	3.34075	-2.61968	-0.68589
125	3.11676	0.128365	-2.23062	-5.26814	1.03705	3.3302	-3.65758	-1.11042
126	2.44128	0.708837	-1.5713	-4.33247	1.39049	3.43402	-3.97786	-0.753875
127	1.732	1.245	-1.20237	-3.35393	1.68627	3.60879	-3.42945	-0.122372
128	0.957252	1.6174	-0.558009	-1.98321	1.78474	3.77763	-2.57889	0.465318
129	0.224184	1.86072	-0.114674	-0.655356	1.59401	3.38027	-1.85221	1.05754
130	-0.0633628	2.18163	-0.210968	0.48691	1.15785	2.6515	-1.93379	1.16178
131	-0.417548	2.53424	-0.385266	1.11998	0.800147	2.06463	-2.44443	1.55005
132	-0.906131	2.78002	-0.494967	0.868379	0.582175	1.77542	-2.26918	2.54565
133	-1.24648	2.86081	-0.587221	0.959246	0.0482617	1.54864	-1.86882	2.74054
134	-1.51523	2.73462	-1.2045	-0.511341	-1.03893	2.42934	-1.17387	3.71196
135	-2.20791	2.34386	-2.69486	-3.50095	-2.8754	3.4411	-0.84301	4.06095
136	-3.04572	1.66599	-4.65764	-5.32257	-6.27453	2.72346	-0.704019	3.72556
137	-3.07245	1.06964	-6.02343	-6.63243	-8.33389	2.63958	-0.602798	3.08046
138	-2.6218	0.587144	-7.18189	-8.38848	-8.64592	-3.65496	-0.995598	2.29033
139	-2.3236	0.105085	-7.94008	-8.52778	-8.64506	4.33048	-1.26452	1.26149
140	-2.46162	-0.398295	-8.26607	-6.68815	-8.48387	27.2946	-1.7389	0.571072
141	-3.07512	-0.848444	-6.99241	-3.47952	-8.91021	20.2163	-2.27975	0.348988
142	-3.26784	-0.944464	-5.298	-0.504054	-10.2228	-6.74089	-2.91881	-0.971426
143	-3.7103	-0.590988	-6.00061	0.196307	-12.1383	-24.9498	-2.99435	-1.42919
144	-5.51476	-0.0806453	-9.46533	-0.1363	-13.1484	-30.6339	-2.92636	-1.70868
145	-8.28802	0.0338681	-13.7144	-2.74915	-12.7891	-32.0372	-2.55018	-1.01071
146	-10.2239	-0.731029	-16.3507	-5.31014	-11.2367	-31.7258	-2.52752	-0.858118
147	-10.2847	-1.89147	-16.7133	-5.52102	-8.76123	-28.7888	-3.21643	-2.09242
148	-8.54578	-2.69756	-15.6703	-4.83738	-5.87254	-23.7302	-3.71801	-2.9309
149	-5.43153	-3.21385	-13.8319	-4.91453	-3.36047	-17.8084	-3.42341	-2.89464
150	-2.14912	-3.33423	-11.8381	-4.8048	-1.59141	-11.9716	-2.77529	-2.12717
151	0.321728	-3.17461	-10.1181	-4.62864	-0.57495	-7.14071	-1.91113	-1.45638
152	1.92705	-2.73454	-8.81969	-4.71865	-0.0222524	-3.23411	-0.785601	-0.824881
153	2.81055	-2.32051	-7.85963	-6.58614	0.209519	-0.517802	0.409419	-0.0423016
154	3.17297	-1.84019	-6.99205	-8.07087	0.284874	1.29967	1.15876	1.05603
155	3.37232	-1.20482	-5.98094	-7.73183	0.501329	2.86753	0.350499	0.924592
156	3.36094	-0.537901	-4.73764	-7.19606	0.733534	3.67425	-1.0666	0.0891355
157	3.39232	0.255135	-3.34126	-6.51285	0.917261	3.7241	-2.30393	-0.639056
158	3.05128	0.958968	-2.31008	-5.13313	1.19997	3.7673	-3.39319	-1.46243
159	2.38929	1.53146	-1.65889	-4.11987	1.56222	3.91664	-3.82225	-1.52135
160	1.6361	2.01019	-1.26705	-3.50824	1.87773	4.09668	-3.29499	-0.574093
161	0.787466	2.37142	-0.680985	-1.76933	1.94788	4.07631	-2.6227	0.182803
162	0.054742	2.6325	-0.222245	-0.0715792	1.732	3.55822	-1.93077	0.772004
163	-0.321555	3.05473	-0.25785	0.934815	1.30133	2.89917	-1.76005	0.968404
164	-0.549058	3.41836	-0.448529	1.10455	0.902017	2.29323	-1.93832	1.66185
165	-1.016	3.7239	-0.468063	0.872237	0.67458	1.85475	-1.57725	3.33427
166	-1.39226	3.95351	-0.571505	1.38572	0.211615	1.5633	-1.36272	3.76786
167	-1.65179	3.95945	-1.15207	-0.47748	-0.794367	2.27487	-1.03639	4.14253
168	-2.28662	3.6294	-2.53708	-3.27078	-2.45434	3.31619	-0.649632	4.49757
169	-3.00831	3.03762	-4.53786	-4.97625	-5.74126	2.73994	-0.315751	4.10779
170	-3.14495	2.51241	-5.95967	-6.14809	-7.90885	2.79506	-0.145034	3.30557
171	-2.72744	2.08612	-7.06601	-7.62082	-8.26164	-3.19568	-0.577115	2.34472
172	-2.44227	1.50884	-7.89102	-7.90928	-8.24451	3.01419	-0.868693	1.402
173	-2.49313	0.817694	-8.26123	-6.7413	-8.0545	26.515	-1.21315	0.918549
174	-3.02409	0.297996	-7.10668	-3.87942	-8.44508	21.5612	-1.87789	0.43057
175	-3.24754	0.236642	-5.36073	-0.472337	-9.78282	-5.19586	-2.64083	-1.00164
176	-3.65569	0.504468	-5.82609	0.564918	-11.6938	-24.2193	-2.59248	-1.04394
177	-5.33273	0.96419	-9.09973	0.169304	-12.7876	-30.3445	-2.42328	-1.02884
178	-8.09091	1.13527	-13.275	-2.16366	-12.488	-31.6144	-2.20573	-0.657185
179	-10.2174	0.504468	-16.0704	-4.68779	-10.9811	-31.3591	-2.26616	-0.694955
180	-10.4757	-0.574308	-16.6367	-5.47473	-8.56255	-28.6582	-2.9732	-1.93983
181	-8.81083	-1.48208	-15.6948	-5.00068	-5.70832	-23.7232	-3.43398	-2.86291
182	-5.77131	-2.1854	-13.9539	-4.28146	-3.18621	-17.8364	-3.1424	-2.74507
183	-2.57645	-2.38034	-11.9935	-4.47991	-1.40479	-12.0419	-2.52752	-1.73134
184	-0.0205175	-2.31058	-10.2444	-5.06455	-0.340361	-7.19468	-1.65127	-0.950275
185	1.69407	-1.9022	-8.90528	-4.53992	0.241886	-3.22631	-0.419994	-0.209997
186	2.55624	-1.41398	-7.97919	-5.71862	0.468456	-0.429226	0.732724	0.421505
187	2.93374	-0.850547	-7.11032	-6.92303	0.554143	1.44915	1.48962	1.36423
188	3.20029	-0.230115	-6.00793	-7.07262	0.77999	3.01014	0.820349	1.43221
189	3.23245	0.405982	-4.83748	-6.90803	1.00418	3.85422	-0.623949	0.465318
190	3.38034	1.18575	-3.56049	-6.26853	1.18776	3.96093	-2.02745	-0.616395
191	3.11633	1.78145	-2.47683	-5.22228	1.47834	4.14538	-3.12579	-1.4866
192	2.4896	2.29861	-1.78111	-4.27846	1.86003	4.38401	-3.49895	-1.55912
193	1.78248	2.88539	-1.39407	-3.29564	2.15444	4.53169	-3.07895	-0.805241
194	0.918889	3.33655	-0.77981	-1.52416	2.22199	4.53154	-2.49126	0.0966894
195	0.197718	3.70091	-0.349261	0.225024	2.02475	4.11164	-1.76307	0.885312
196	-0.242373	4.09333	-0.37097	1.20013	1.57212	3.45801	-1.49264	1.07718
197	-0.485523	4.29277	-0.525867	1.14441	1.159	2.79781	-1.50322	1.77516
198	-0.934105	4.59635	-0.501493	1.23828	0.919212	2.31468	-1.03639	3.43096
199	-1.34687	4.88615	-0.595346	1.7449	0.423518	1.96218	-0.90042	3.72254
200	-1.59006	4.92386	-1.04374	0.202308	-0.575456	2.5682	-0.800709	3.86757
201	-2.2299	4.62862	-2.37783	-2.32697	-2.1056	3.70336	-0.521216	4.26642
202	-2.9193	3.97809	-4.44165	-4.14559	-5.30922	3.06642	-0.243234	3.90081
203	-3.10779	3.42431	-5.89792	-5.51031	-7.60382	3.11295	0.0151077	3.17111
204	-2.68805	3.07337	-6.97065	-7.44123	-8.0092	-2.53721	-0.27496	2.3991
205	-2.37153	2.53119	-7.76667	-7.78884	-8.0191	1.90287	-0.551431	1.66789
206	-2.38701	1.86761	-8.24339	-6.3144	-7.82006	25.417	-0.910995	1.41106
207	-2.96542	1.34363	-7.29891	-3.63811	-8.16136	22.7493	-1.65429	0.853586
208	-3.21823	1.23927	-5.4521	-0.186877	-9.41746	-3.27977	-2.53658	-0.918549
209	-3.49262	1.53538	-5.645	1.01239	-11.2967	-23.0861	-2.67709	-1.17387
210	-5.03777	2.08024	-8.7229	0.787371	-12.4518	-29.8309	-2.665	-1.40653
211	-7.82345	2.30107	-12.8851	-1.78348	-12.2134	-31.1908	-2.52752	-1.21013
212	-9.98692	1.63387	-15.81	-4.53049	-10.7834	-31.018	-2.60759	-1.20408
213	-10.3627	0.470745	-16.5939	-5.35258	-8.47231	-28.4088	-3.18622	-2.46407
214	-8.88523	-0.582648	-15.7031	-4.72508	-5.705	-23.6408	-3.42643	-3.01399
215	-5.97877	-1.31404	-13.983	-4.11773	-3.18534	-17.8749	-3.0155	-2.76622
216	-2.80477	-1.56236	-11.97	-4.35776	-1.36195	-12.1239	-2.21932	-1.85674
217	-0.163019	-1.60819	-10.3574	-4.37147	-0.248606	-7.21989	-1.20711	-1.0092
218	1.54454	-1.30265	-9.0541	-4.05001	0.361024	-3.117	-0.0966894	-0.184314
219	2.40304	-0.856494	-8.01115	-5.39244	0.637011	-0.216383	0.814306	0.475893
220	2.82443	-0.358625	-7.14446	-6.40869	0.734257	1.65137	1.45185	1.37631
221	3.10952	0.271018	-6.0973	-6.96889	0.90115	3.11671	0.86265	1.41861
222	3.11568	0.801957	-4.94847	-7.02076	1.08278	3.88153	-0.531791	0.574093
223	3.29189	1.43102	-3.61625	-6.15538	1.21427	4.02342	-1.95343	-0.397333
224	3.00676	2.10853	-2.54059	-5.0174	1.4701	4.29262	-3.156	-1.23128
225	2.40623	2.75159	-1.95252	-3.99986	1.82947	4.58154	-3.72405	-1.53645
226	1.74317	3.37702	-1.56441	-2.94546	2.12799	4.74258	-3.32974	-1.24488
227	0.904967	3.80295	-0.901632	-1.51816	2.19071	4.67886	-2.82061	-0.799198
228	0.199399	4.15628	-0.531727	0.147444	1.99585	4.20917	-2.23594	-0.2946
229	-0.180433	4.60287	-0.466998	1.0754	1.56822	3.5002	-1.84163	-0.0906463
230	-0.379702	4.94293	-0.499407	1.02997	1.15525	2.88783	-1.64372	0.629992
231	-0.79169	5.41324	-0.475566	1.39558	0.942765	2.5294	-1.19653	2.61061
232	-1.16389	5.76498	-0.63761	1.85249	0.517657	2.30739	-0.947254	3.41283
233	-1.41627	5.85179	-0.986738	-0.0120013	-0.463977	2.8197	-0.761429	3.86304
234	-1.98114	5.67614	-2.20189	-2.603	-1.95388	3.94019	-0.444167	4.42354
235	-2.64464	5.08385	-4.26731	-4.51849	-5.06813	3.27139	-0.0619416	4.09117
236	-2.98327	4.5247	-5.80873	-5.7902	-7.43331	3.3599	0.205465	3.16204
237	-2.61167	4.14417	-6.83445	-7.5261	-7.89534	-1.82181	-0.102732	2.17098
238	-2.32697	3.57835	-7.63037	-8.03187	-7.98392	0.917406	-0.497044	1.26754
239	-2.31662	2.90019	-8.23131	-6.46055	-7.85741	24.2104	-0.988044	1.01826
240	-2.82792	2.45062	-7.44142	-3.7444	-8.20673	23.6316	-1.80084	0.549921
241	-3.10723	2.34249	-5.53654	-0.454335	-9.44325	-1.81733	-2.64989	-1.21164
242	-3.3362	2.51096	-5.45196	1.07626	-11.28	-22.2468	-2.71335	-1.65883
243	-4.78234	2.9933	-8.36605	0.87738	-12.4579	-29.4165	-2.88406	-2.20875
244	-7.52224	3.18157	-12.4788	-1.54902	-12.2474	-30.8484	-2.88557	-2.18609
245	-9.75399	2.49319	-15.4812	-4.55535	-10.8834	-30.8044	-2.94903	-2.49126
246	-10.2215	1.32702	-16.4555	-5.82791	-8.7056	-28.5703	-3.366	-4.02772
247	-8.8479	0.260864	-15.7171	-5.32857	-5.99991	-23.976	-3.48384	-4.629
248	-5.98377	-0.48525	-13.9855	-4.63593	-3.48662	-18.244	-3.1273	-4.49908
249	-2.81421	-0.760111	-11.9937	-4.62778	-1.60253	-12.4639	-2.5668	-3.4506
250	-0.147286	-0.770844	-10.4134	-4.33204	-0.407913	-7.60461	-1.68451	-2.3009
251	1.56959	-0.534493	-9.13192	-3.75469	0.209953	-3.60431	-0.546899	-1.29171
252	2.42951	-0.0154473	-8.04085	-5.18413	0.483267	-0.67039	0.409419	-0.643589
253	2.89378	0.497724	-7.1346	-6.57457	0.603199	1.28977	1.16027	0.158631
254	3.21004	1.00669	-6.07532	-7.15449	0.78223	2.71999	0.575604	0.0151077
255	3.25991	1.38388	-4.97924	-7.40566	0.967979	3.46718	-0.775026	-0.891355
256	3.42228	1.87043	-3.75481	-6.75716	1.10092	3.68371	-1.9912	-1.64674
257	3.13478	2.4417	-2.64123	-5.55274	1.34468	3.9701	-3.18319	-2.38853
258	2.51093	3.05393	-1.94795	-4.28918	1.7065	4.32896	-3.92347	-2.80248
259	1.84105	3.66755	-1.65179	-3.3175	1.99202	4.5452	-3.67873	-2.57738
260	1.01484	4.09616	-0.999346	-2.21338	2.0767	4.52555	-3.156	-2.22386
261	0.234787	4.38828	-0.589086	-0.186877	1.88445	4.08447	-2.32054	-1.47904
262	-0.222632	4.86011	-0.533636	1.15684	1.47169	3.33569	-1.6694	-0.989555
263	-0.400953	5.30388	-0.575412	1.17227	1.08444	2.75373	-1.45034	-0.194889
264	-0.761215	5.81277	-0.501982	1.09855	0.849565	2.35167	-1.15272	1.77213
265	-1.21838	6.13209	-0.606178	1.21042	0.453501	2.22553	-1.21013	2.36134
266	-1.42071	6.24472	-0.977814	-0.652785	-0.503352	2.64269	-1.11797	2.8614
267	-1.89808	6.11207	-2.11643	-2.88117	-1.90345	3.73132	-0.719127	3.57297
268	-2.59305	5.52761	-4.0967	-4.58921	-4.91821	3.08384	-0.23568	3.366
269	-3.0312	4.96991	-5.6545	-6.02508	-7.35073	3.31778	-0.104243	2.41119
270	-2.64162	4.66227	-6.69149	-7.52095	-7.88103	-1.3889	-0.471361	1.43976

## Sheet: 9d 10Hz
	Mo	Mo	Mo	Mo	Mo	Mo	Mo	Mo	RSC	RSC	RSC	RSC	RSC	RSC	RSC	RSC	Vis	Vis	Vis	Vis	Vis	Mo-contralateral	Mo-contralateral	Mo-contralateral	Mo-contralateral	Mo-contralateral	Mo-contralateral	RSC-contralateral	RSC-contralateral	RSC-contralateral	RSC-contralateral	RSC-contralateral	RSC-contralateral	Vis-contralateral	Vis-contralateral	Vis-contralateral
-40	17.4492	-7.23216	-5.97203	10.1968	1.09387	41.4295	-12.4265	1.38433	-3.08857	-7.30427	-6.35922	-0.113621	1.24441	-27.6247	20.1169	0.819758	18.7765	-8.46504	-0.25978	21.9478	1.82182	-12.5467	-2.19829	9.7529	-6.74201	17.1474	16.6156	-9.71404	-2.2954	6.82644	-1.96142	39.7526	0.17382	0.437528	-5.26354	20.7514
-39	15.7174	-6.52267	-5.32557	9.62839	1.26952	39.9933	-12.1619	1.41887	-3.08228	-6.60422	-5.64382	-0.390982	0.549613	-26.432	18.6242	0.913319	17.5407	-9.48904	-1.07258	22.497	1.41887	-11.6085	-1.68399	10.0603	-8.34493	16.8194	16.5307	-9.66698	-1.76338	6.47915	-2.50215	38.8028	1.54468	0.204871	-4.22654	20.6522
-38	13.9347	-5.7333	-4.59565	8.75721	2.10971	38.5036	-11.8337	1.46063	-3.09608	-5.79569	-4.93122	-1.07546	1.06071	-25.5424	17.4104	1.04904	16.3278	-10.4403	-2.33041	22.4176	1.3488	-10.0549	-1.49354	9.90168	-7.3094	16.4011	16.5373	-9.24409	-1.56606	5.95027	-1.17033	38.107	2.84225	0.0340805	-1.8992	20.6926
-37	12.6913	-5.12923	-4.11726	8.19868	1.56624	37.0456	-11.394	1.56041	-3.04243	-5.20626	-4.50338	-1.41842	0.823678	-24.9483	16.3259	1.19922	15.4259	-11.3529	-3.27992	22.0003	1.73007	-8.25615	-1.32972	9.76353	-5.97463	16.0168	16.7157	-8.40118	-1.3974	5.66622	-0.34073	37.4459	3.59944	-0.191509	-1.63106	20.6269
-36	11.9109	-4.31442	-4.94855	7.77004	0.186411	35.8871	-10.8513	2.11194	-2.54253	-4.42809	-5.30659	-1.66312	0.167402	-24.9416	15.2502	1.54455	14.8133	-11.5017	-3.76366	21.2872	2.23421	-5.75206	-1.72417	9.47121	-5.31095	15.7155	16.9983	-6.52581	-1.75776	5.36341	0.0133329	36.9796	4.31416	-1.13434	-1.49032	19.9275
-35	11.1441	-3.66692	-4.6611	6.90149	0.116459	34.6455	-10.2885	1.70898	-1.75827	-3.78345	-5.04082	-2.1302	0.0192587	-25.1627	14.0821	1.21829	14.0862	-11.615	-4.35866	20.2532	2.2577	-3.89772	-0.671542	8.68085	-5.99537	15.3253	16.9075	-5.03118	-0.650822	4.75004	-0.971822	36.3831	4.77282	-0.828002	-1.37329	18.9434
-34	10.4848	-3.44517	-3.64894	6.16426	-0.188333	33.3489	-9.68287	1.1416	-1.01217	-3.55531	-4.34943	-2.29905	0.690349	-25.2003	12.9733	0.787434	13.1549	-11.8741	-4.79884	18.8696	2.08001	-3.29327	0.525537	8.43314	-7.14645	14.946	16.6896	-4.56703	0.567751	4.50285	-2.31993	35.7526	5.14578	-0.275355	-0.405913	17.7519
-33	9.65712	-2.97276	-2.46561	5.40696	-0.537325	32.0937	-9.05602	1.00929	-0.415499	-3.13164	-3.77916	-2.49297	1.55847	-25.003	11.9354	0.604529	11.968	-11.6807	-5.28495	17.5532	2.29384	-3.03476	1.00063	8.29682	-7.20719	14.401	16.5115	-4.57567	1.02852	4.36155	-3.06509	34.807	5.3682	0.298205	-0.0148144	16.4265
-32	9.04531	-3.01	-1.25062	4.43122	-0.661855	30.6945	-8.25497	1.55559	0.250438	-3.18037	-3.31811	-2.91281	3.27694	-24.5461	11.1043	0.893041	11.1071	-11.7387	-5.963	16.1663	2.76626	-3.39486	1.10161	7.63294	-5.4502	13.7741	16.2601	-4.9789	1.11701	3.9644	-2.23697	33.5176	5.70753	0.485938	0.508132	14.8092
-31	8.53826	-2.92108	-0.311856	3.66526	-0.410873	29.284	-7.52068	1.49998	0.745501	-3.0776	-2.98137	-3.12772	4.60875	-24.3159	9.8407	0.778198	10.4949	-11.7124	-6.37642	14.9574	2.85339	-3.49704	1.27182	6.83497	-3.79544	13.2737	15.5633	-4.86336	1.29806	3.53524	-1.24885	32.2559	5.68195	0.604736	0.955526	12.7374
-30	7.91919	-2.12022	-0.208066	2.96648	-0.144516	27.9968	-6.87899	1.05667	1.0164	-2.27408	-3.21151	-3.30786	4.87244	-24.0204	8.27031	0.367215	9.86747	-10.9864	-6.89401	13.8846	2.46309	-2.81005	1.11507	5.80385	-3.6473	12.807	14.5088	-4.12302	1.12243	3.17312	-0.788124	31.1744	5.27113	0.295784	0.651832	10.7726
-29	7.04653	-1.53737	0.493587	2.76128	-0.061112	26.8194	-6.16158	0.680422	1.28077	-1.68289	-2.8069	-3.10489	3.73322	-23.556	6.96596	0.048788	9.02654	-10.4761	-6.98296	13.377	1.90494	-2.23281	1.64206	5.04563	-5.39391	12.2954	13.4962	-3.71369	1.59423	2.97277	-1.57921	30.1909	4.71884	0.260348	-1.16441	9.27243
-28	5.99101	-1.72583	1.17955	2.7147	-0.696831	25.9096	-5.38227	0.346937	1.65727	-1.85896	-2.25232	-2.70683	3.72137	-22.7906	5.98469	-0.0459771	8.19676	-10.6776	-6.68028	13.1127	1.81459	-2.15667	2.14979	4.43331	-5.17317	11.7006	12.4892	-3.88289	2.06168	2.84118	-0.712571	29.1865	4.28269	0.358136	0.585167	7.74259
-27	5.02499	-1.69782	1.49354	2.70224	-0.945122	25.2149	-4.53274	0.633441	2.14749	-1.84186	-1.67837	-2.28685	3.91099	-21.5113	5.3581	0.2596	7.35631	-10.1715	-6.04539	12.6218	1.89651	-1.97175	1.88798	3.85931	-4.57467	11.047	11.3118	-3.8879	1.8053	2.78647	0.411839	28.1795	3.84348	-0.0789081	1.96142	6.14956
-26	4.39913	-1.32338	1.67324	2.08506	-0.696062	24.301	-3.81112	0.782214	2.73629	-1.47341	-1.10191	-2.4317	2.64288	-20.3177	4.80441	0.366211	6.73118	-9.5084	-5.91039	11.9291	1.68068	-1.74656	1.81479	2.7004	-6.92423	10.3311	10.2946	-3.5728	1.7443	2.32437	-1.29626	27.1284	3.10254	-0.569203	-1.36144	4.40663
-25	3.79011	-1.36818	1.95043	1.23343	-1.45208	22.9442	-3.20396	0.559957	2.98297	-1.4966	-0.473158	-2.78621	1.23848	-19.6401	4.11859	0.207198	6.1677	-9.5815	-6.07714	11.1551	1.21187	-1.75923	2.29056	1.57246	-9.29601	9.63108	9.584	-3.66938	2.21543	1.82371	-3.08287	25.8828	2.46213	-0.611417	-6.44573	3.08923
-24	3.11546	-0.128024	1.9179	1.15563	-1.65694	21.4759	-2.61267	-0.115445	3.03662	-0.222544	-0.288329	-2.45951	0.456282	-19.0437	3.53472	-0.209206	5.6977	-8.50837	-5.27773	10.3543	0.610954	-0.0632753	2.56688	1.44401	-10.3863	8.90261	8.94833	-2.67289	2.49872	1.91817	-3.26805	24.3924	2.19865	-0.623132	-9.42341	2.63671
-23	2.40483	0.283855	2.0519	1.35742	-1.72805	19.8599	-1.78245	-0.510768	3.01797	0.225394	-0.181634	-2.19803	2.08586	-18.312	3.19526	-0.362597	5.20882	-8.35912	-4.96219	9.47942	0.0479849	0.730909	2.64328	1.69106	-8.36567	8.18643	8.51499	-2.75994	2.59399	2.21797	-0.92886	22.6095	2.15606	-0.557101	-7.28274	2.6646
-22	1.57008	0.488222	2.42853	1.20352	-1.20225	18.4655	-1.06888	-0.0967728	3.02003	0.452065	0.037082	-2.10435	1.84291	-17.5678	2.89623	0.0455756	4.44346	-8.42908	-5.04314	8.52515	-0.0429655	0.973399	2.46377	1.5411	-8.26493	7.67228	8.15699	-2.9087	2.40074	2.16824	-0.186661	21.09	2.52326	-0.889676	-5.47539	2.82575
-21	0.893002	1.28811	2.81455	0.997004	-0.835198	17.1473	-0.752451	0.0353361	3.28669	1.20616	0.548096	-1.90597	0.748125	-16.14	2.36518	0.236511	3.80416	-7.60689	-4.86497	7.44728	-0.419617	1.68299	2.02392	1.32645	-8.68566	7.14237	7.6959	-2.02501	1.9757	2.13505	-0.108145	19.8204	2.98013	-1.2268	-3.05028	3.1308
-20	0.330244	0.964261	3.48929	0.67018	-0.560001	15.7636	-0.602549	-0.515386	3.42754	0.856084	1.2361	-1.63937	-0.00444431	-14.9431	1.50017	-0.00943636	3.45624	-7.70092	-4.53382	6.09871	-1.06269	1.61814	2.34468	1.24353	-9.15675	6.4902	7.09796	-1.71315	2.30218	2.23398	-0.820715	18.3394	3.31383	-0.942443	-1.61921	3.32713
-19	-0.0710866	0.46474	3.49016	-0.0421158	-0.600358	14.2745	-0.307862	-0.603324	3.52563	0.400973	1.27483	-1.83276	-0.478504	-13.9943	0.918085	0.0491895	3.37607	-7.91797	-4.78297	4.69335	-1.17653	1.43824	2.62807	1.09068	-9.66785	5.7469	6.94563	-1.79519	2.57783	2.05226	-2.15401	16.7153	3.57795	-0.795084	-0.5985	3.43713
-18	-0.596667	0.0874457	3.35171	-0.69209	-0.902459	12.8	0.000639513	-0.599711	3.5226	0.0359608	1.24849	-1.91332	0.34073	-12.9871	0.566353	0.108016	3.35548	-8.06692	-4.8979	3.34197	-1.05406	1.13827	2.94109	1.03938	-8.74047	5.05157	6.88436	-1.97745	2.89423	1.65551	-2.12586	15.3479	4.13688	-0.335868	0.745162	3.3843
-17	-1.09427	0.35784	3.59598	-1.10892	-1.25491	11.5933	0.228818	-0.539278	3.64806	0.270689	1.39459	-2.00031	1.7318	-12.0185	0.0423358	0.180094	3.29687	-7.49154	-5.00575	1.78937	-0.948454	1.50279	3.35093	1.00107	-6.9583	4.57537	6.34666	-1.61205	3.31782	1.12702	-1.45625	14.2988	4.52852	0.250279	2.38067	3.32099
-16	-1.45964	0.382894	2.92618	-0.967877	-2.40374	10.4658	0.56047	-1.04302	3.58703	0.260962	0.844558	-1.94717	1.59106	-11.2165	-0.241097	-0.122271	3.20507	-7.23363	-4.76539	0.046097	-1.04342	1.83076	2.32851	1.13896	-7.08126	4.25963	5.88698	-1.20488	2.36473	0.827097	-2.06957	13.0964	4.78292	-0.409547	2.31252	3.67541
-15	-1.91074	0.0824348	2.5146	-0.420109	-1.25068	9.26631	0.744394	-1.17814	3.23583	-0.0574784	0.879995	-1.7623	2.04883	-10.4878	-0.234574	-0.181499	2.76523	-7.23147	-4.12683	-1.42647	-0.582846	1.51792	1.80908	1.42695	-5.7939	4.07484	5.50634	-1.2155	1.88537	0.745227	-1.56736	11.8113	4.70055	-0.514984	3.35842	4.05119
-14	-2.20877	0.0392032	2.12093	0.169251	-0.418944	8.06404	0.673535	-0.82016	3.02378	-0.118592	0.965583	-1.54425	1.37477	-9.78861	-0.338814	-0.0279075	2.20816	-6.61994	-3.63128	-2.40894	0.110225	0.93115	1.77325	1.83683	-5.88723	3.80975	5.27458	-1.53521	1.84713	0.740635	-2.26956	10.3451	5.15819	-0.511595	3.94062	3.92559
-13	-2.4873	-0.142664	1.583	0.159673	-0.339767	6.72496	0.652432	-0.929983	2.8276	-0.309106	0.659342	-1.75483	1.58217	-8.97369	-0.515576	-0.258195	1.58074	-5.73575	-3.9169	-3.08877	0.189731	0.3601	1.78477	1.61365	-4.85763	3.38593	5.07454	-1.72789	1.83909	0.414073	-2.09771	8.60438	5.62017	-0.123929	5.83834	3.53446
-12	-2.6365	-0.0204368	1.09106	0.19759	-0.4716	5.50038	0.673408	-0.462783	2.63614	-0.198178	0.309533	-1.71428	1.17922	-8.16853	-0.65985	-0.00281083	1.11595	-4.79379	-3.91664	-3.64888	0.970941	0.0965833	1.37252	1.52824	-3.69915	3.01795	4.50038	-1.46889	1.41589	0.343487	-2.15253	7.03949	5.51465	0.293654	5.76575	3.19539
-11	-2.48331	-0.068974	1.03626	0.721086	-0.509267	4.62373	0.630304	0.0859311	2.62609	-0.234335	0.489521	-1.05618	2.56437	-7.18807	-0.890714	0.204187	0.954643	-3.70701	-2.97763	-3.85331	1.23054	-0.309695	0.988529	1.85664	-0.254807	2.82982	3.86778	-1.30992	1.00373	0.721611	0.198512	5.92327	5.17814	0.958903	8.01605	2.42414
-10	-2.22996	-0.00304586	1.10839	0.737093	-0.329006	3.94978	0.745545	-0.0413593	2.46987	-0.144629	1.05717	-0.760053	2.68881	-6.30781	-0.891993	0.0184712	0.703115	-2.7174	-2.2446	-3.66398	1.28856	-0.340842	0.949995	1.37382	0.357026	2.52959	3.26599	-0.70723	0.931793	0.561544	1.06367	5.02271	4.96748	1.39527	7.94938	1.20241
-9	-2.09966	-0.254477	-0.0852014	0.646038	-0.800606	3.23428	0.632095	-0.380667	2.32648	-0.381814	0.507239	-0.586342	2.69621	-5.51013	-0.955689	-0.238921	0.434997	-2.48926	-1.91279	-3.46249	1.43995	-0.461497	0.17321	0.756773	-0.317027	2.16215	2.64452	-0.431235	0.141066	0.349916	1.74365	3.96154	4.82423	0.884448	8.15382	0.168192
-8	-2.14568	-0.874752	-1.13347	0.455927	-0.667236	2.44261	0.615084	-0.918338	2.11637	-0.975266	-0.353876	-0.565874	1.49625	-4.75641	-0.851064	-0.648097	0.223069	-2.64008	-1.92631	-3.28932	1.20826	-1.1982	-0.138162	0.364085	-3.15398	1.85631	2.22922	-1.1025	-0.193543	0.23144	0.402951	2.83771	4.54323	0.67067	6.26203	-0.367081
-7	-2.15209	-0.744959	-0.97207	0.724104	-0.108387	1.85831	0.700907	-1.32229	1.81035	-0.857066	-0.431332	-0.344536	1.04886	-3.90836	-0.793508	-0.978169	0.0733875	-1.88018	-1.63412	-2.63488	0.938014	-1.52332	0.299851	0.413286	-4.89763	1.60872	1.8363	-1.52205	0.262285	0.381667	-0.217771	1.99981	3.82557	0.918335	4.59986	-0.876389
-6	-1.71456	-0.0262337	-0.73796	0.643939	0.331696	1.53309	0.62877	-1.02154	1.51353	-0.154651	-0.525925	-0.486891	1.71254	-3.2952	-0.755137	-0.733225	0.11432	-0.359019	-1.6147	-1.74928	1.03037	-0.804599	0.223557	0.305963	-5.17169	1.33775	1.49352	-0.905112	0.212616	0.224224	0.302213	1.50477	2.71844	0.987852	3.46656	-1.19755
-5	-1.29881	0.106016	-0.00464735	1.00632	0.633797	1.00852	0.557656	-0.35818	1.19019	0.0310481	0.00135548	-0.178828	0.511095	-2.72801	-0.702953	-0.183507	-0.133817	0.324532	-0.930353	-0.99289	1.43975	-0.431333	0.434624	0.782095	-7.27681	1.1221	1.26521	-0.325711	0.422037	0.421946	-1.45033	1.11876	1.98927	1.08293	-1.29181	-1.58599
-4	-0.851586	-0.349488	0.393863	1.145	-0.275196	0.461104	0.422974	-0.116449	0.798907	-0.384466	0.216102	0.147209	-0.118515	-1.92579	-0.600759	0.0517996	-0.253465	0.0525657	-0.380617	-0.527778	1.58711	-0.583332	0.493974	1.25022	-6.69757	0.974986	1.03256	-0.186682	0.470641	0.69537	-1.76439	0.656181	1.80816	0.822774	-4.46801	-1.74434
-3	-0.730726	-0.662917	0.353779	0.638822	-0.996626	0.207503	0.0991246	-0.11163	0.349983	-0.693376	0.101177	0.0514312	-0.453319	-0.955612	-0.170494	0.0885411	-0.466967	-0.282479	-0.288644	-0.194944	1.32129	-0.557393	0.398607	0.903063	-4.0695	0.642152	0.607282	-0.00825331	0.388053	0.564168	-0.982192	0.283263	1.28888	0.531056	-4.65171	-1.59661
-2	-0.431242	-0.798016	0.258025	0.0796396	-0.559617	0.107426	-0.0494983	0.0391508	0.134786	-0.823267	0.129545	-0.104568	0.801457	-0.168488	0.10795	0.153391	-0.450498	-0.503255	-0.201526	0.025654	0.967327	-0.646411	0.284844	0.29796	0.229623	0.275112	0.224725	-0.247501	0.289007	0.225799	1.01626	0.117447	0.639641	0.332963	-0.817753	-0.98306
-1	0	0	0	0	0	0	0	0	0	0	0	0	0	0	0	0	0	0	0	0	0	0	0	0	0	0	0	0	0	0	0	0	0	0	0	0
0	0.180683	1.35678	-0.299851	0.331679	0.266356	0.10903	-0.199272	0.175275	-0.473144	1.33812	-0.0727116	0.37222	-0.0162958	0.220197	-0.366825	0.0879388	0.486465	1.11783	0.63633	0.104219	-0.610552	1.11999	0.149586	-0.0275524	-0.659239	-0.130675	-0.0095927	0.619686	0.127705	-0.0398854	-0.602944	-0.0986076	-0.306711	0.0232367	1.25774	1.00966
1	0.251043	1.33654	-0.835651	0.840349	0.919755	0.132546	-0.695151	0.421022	-1.34156	1.29655	-0.338869	0.889943	0.496281	0.509473	-0.639258	0.257994	0.777714	1.02705	1.36398	0.375992	-0.615973	1.0687	0.0545095	0.226586	-1.78661	-0.125999	0.102962	0.253691	0.0371788	0.264372	-1.63254	-0.0570534	-0.509948	-0.0721307	1.39699	1.65353
2	1.23039	1.05367	-1.51484	0.971026	0.680304	-0.0947328	-1.10406	0.325655	-1.82778	1.01329	-1.00528	0.822899	1.48736	0.743565	-0.619944	0.304373	1.22845	0.264892	1.1816	0.110633	-0.34533	1.0017	-0.354167	0.294024	-2.6251	-0.109564	0.230097	-0.126158	-0.354457	0.332597	-2.21178	-0.0422222	-0.53911	-0.204096	0.456282	2.12536
3	2.35712	1.23908	-0.88987	0.514837	0.657243	-0.567461	-1.28376	0.676808	-2.01828	1.17953	-0.858694	0.221994	-0.293324	0.726997	-0.329733	0.502335	0.913348	0.621258	0.456845	-0.735682	-0.173268	1.2319	-0.0760035	-0.154162	-6.60128	-0.138425	0.772788	0.273636	-0.0323378	-0.0638954	-4.39838	-0.0627989	-0.0686837	0.174082	-2.80732	2.97962
4	1.3963	0.948344	0.540448	0.16269	0.0857106	-0.864219	-1.46103	0.852685	-3.00913	0.862765	0.0721307	-0.216746	0.208882	0.191737	-0.0319757	0.55815	-0.664484	1.43578	-0.180796	-1.64212	0.216434	0.491858	0.999761	-0.408169	-7.01756	-0.203094	1.30474	0.308025	1.0685	-0.268702	-3.2399	-0.191603	0.217307	1.20502	-0.591093	4.00514
5	0.285073	-0.0764413	0.374596	0.0439527	-0.147976	-0.981934	-1.53611	0.134117	-4.37939	-0.159466	0.276711	-0.662045	2.72288	-0.597525	0.496134	0.100788	-1.29252	1.76798	-0.902932	-2.36485	0.161422	-0.978901	0.437819	-0.127004	-4.23246	-0.347665	1.87275	-0.401464	0.483324	-0.344668	0.266658	-0.450816	0.412102	0.703202	4.52282	4.9428
6	1.06242	-0.455799	0.546644	-0.235639	-0.0503502	-1.04406	-1.65519	-0.302967	-4.53089	-0.530963	1.09164	-1.32304	3.44434	-1.39814	0.764474	-0.256388	0.318013	2.3853	-1.81164	-2.75153	0.0548112	-1.74312	0.261413	0.0684874	-2.90658	-0.465246	2.05015	-0.772863	0.306822	-0.486628	1.64884	-0.488762	0.577353	0.639978	6.81609	5.10958
7	3.2041	-0.473091	0.14949	0.426275	0.390118	-0.511076	-2.16757	0.151785	-3.8503	-0.555035	1.43196	-1.32343	4.49468	-1.43168	0.134554	-0.0307184	2.53962	2.32448	-1.85047	-2.94233	0.601116	-1.88912	-0.0231399	1.01786	-0.0370359	-0.214986	1.31663	-0.859326	0.0247859	-0.15941	3.63692	0.215253	-0.239434	0.549646	9.71081	4.28257
8	5.10334	-0.891946	-0.85153	1.29733	-0.213316	0.803157	-2.65385	0.823975	-3.7711	-1.01074	0.669799	-1.36424	3.49915	-0.689585	-0.482321	0.213824	3.93023	1.47626	-2.3291	-3.29788	0.860515	-2.07384	-0.730214	1.57075	1.63847	0.569465	0.42323	-1.12451	-0.679481	0.011677	4.83096	1.69677	-1.32315	-0.236143	10.5612	3.12402
9	5.85356	-1.10417	-0.724502	1.0714	-0.579988	1.23406	-3.01914	1.42308	-4.56722	-1.26462	0.496201	-2.03455	3.3836	-0.306245	-0.780462	0.364605	4.04927	1.17109	-3.50677	-2.74845	1.1936	-2.26858	-0.341386	0.807155	4.99096	0.871568	0.0179064	-1.35502	-0.296172	-0.441363	6.13611	2.07944	-1.87556	-0.0478289	12.9196	2.30711
10	5.65411	-1.4908	-0.457086	1.0075	-0.131064	0.508003	-3.59624	1.49576	-5.51375	-1.67611	0.441498	-2.2181	2.43252	-0.648031	-0.815763	0.23872	3.69638	0.487731	-3.5742	-2.16389	1.4014	-3.30014	0.0307887	0.383897	5.31984	0.521097	-0.121763	-1.99573	0.0675802	-0.686449	5.21021	1.16138	-2.10617	0.0852014	13.564	2.1535
11	4.8018	-1.74823	0.0922692	1.79681	1.14153	-0.608347	-4.25583	1.12694	-6.37817	-1.91565	0.94225	-2.23371	-0.167402	-1.21162	-0.653838	-0.276867	3.17346	-0.296333	-3.78872	-1.60017	0.69829	-4.28062	0.724986	1.20207	0.420728	-0.0912588	-0.0720092	-2.42726	0.765941	-0.411318	1.5318	0.0761603	-2.21809	0.530088	9.85896	1.98147
12	3.27858	-2.64774	-0.606091	3.14885	2.57132	-1.25958	-4.68738	0.537471	-7.50393	-2.79247	0.793244	-3.37451	-1.60884	-1.80473	-0.48667	-0.836222	1.38358	-1.51782	-6.34847	-0.636139	-0.1817	-5.0357	0.278744	2.99468	-3.84433	-0.570935	0.153739	-2.89897	0.300044	-0.170038	-0.995525	-0.398572	-2.4611	-0.11357	6.80868	1.67143
13	0.755794	-4.98057	-3.6288	5.20504	6.35834	-1.07399	-4.85391	-0.776391	-8.79996	-5.08639	-0.990175	-5.21738	-1.43107	-2.23551	-0.386394	-1.82543	-2.69645	-3.94646	-10.8378	0.32121	-1.45721	-5.53561	-1.99042	5.78955	-4.38653	-0.696399	0.355058	-3.48525	-2.02334	0.21727	-0.813308	-0.0803024	-3.30347	-2.19229	5.66353	1.29028
14	-2.33799	-8.74438	-6.57764	6.04028	10.9913	-0.597792	-4.9726	-3.04051	-10.3565	-8.7991	-2.95746	-7.84745	-2.98954	-2.61671	-0.407114	-3.53843	-8.49818	-7.37305	-16.6881	0.753987	-3.85224	-5.58886	-3.25072	7.2825	-6.14351	-0.661125	0.145425	-3.57515	-3.29807	-0.158361	-0.882936	0.556638	-4.5431	-2.82665	3.33916	0.541924
15	-5.41832	-12.8417	-9.05507	6.08003	14.1434	-0.634669	-5.20602	-4.81776	-12.4672	-12.8785	-5.79389	-9.45756	-5.65612	-3.09839	-0.808217	-4.84446	-14.223	-10.7771	-19.7788	0.56666	-6.06416	-5.43441	-3.74373	7.93838	-9.80118	-0.853931	-0.534633	-3.14205	-3.81828	-0.533074	-2.474	0.756125	-5.59382	-2.46639	-1.89772	-0.270514
16	-8.51126	-16.1317	-11.0517	4.95904	16.6013	-0.932764	-6.08663	-6.10131	-15.2267	-16.1735	-10.0773	-10.0157	-7.84865	-3.69511	-1.63767	-5.74875	-18.8078	-12.5542	-19.7204	-0.158601	-7.71854	-4.72629	-3.96883	7.12217	-13.61	-1.31717	-1.50887	-2.19518	-4.07301	-1.14867	-4.15691	0.471125	-6.48313	-2.43037	-6.65165	-0.810263
17	-11.5752	-18.6071	-12.6482	2.47368	18.0473	-1.62489	-7.56685	-6.78313	-18.9484	-18.6493	-15.5279	-10.4908	-8.73603	-4.23371	-2.36262	-6.10753	-22.2313	-12.8183	-19.0429	-1.54512	-8.55315	-4.09069	-4.11261	4.91653	-16.6321	-2.11499	-2.14186	-1.1928	-4.20072	-2.16116	-4.59838	-0.203094	-6.99615	-2.64579	-7.70643	-0.997897
18	-14.2504	-20.2203	-12.6796	-1.04607	18.1902	-2.85655	-10.0856	-6.99796	-23.4357	-20.283	-19.7254	-11.3827	-8.1316	-5.26214	-3.08783	-6.16636	-24.1273	-12.1948	-19.1239	-4.11065	-9.33577	-4.08804	-3.09068	1.82056	-18.195	-3.15972	-2.57276	-0.87318	-3.16688	-3.27782	-3.83396	-1.16178	-7.0702	-1.80027	-5.48576	-0.732371
19	-15.9921	-20.1207	-11.8616	-4.45221	16.1958	-4.02821	-13.8866	-7.04615	-27.8404	-20.1592	-22.7403	-12.3575	-8.18938	-7.18072	-4.14072	-5.83568	-24.2125	-10.5024	-19.7972	-7.31273	-8.99345	-3.30407	-1.67692	-0.922612	-19.7224	-4.01245	-3.20742	-0.0613103	-1.75021	-3.81535	-3.97617	-1.99941	-7.08773	-0.109987	-4.31542	-0.0832646
20	-16.7709	-19.8547	-10.945	-8.0495	12.1217	-4.83551	-18.034	-6.3583	-31.5419	-19.8965	-24.9715	-13.9784	-7.38051	-10.4636	-5.60917	-4.81836	-22.9883	-9.83411	-21.415	-11.042	-7.69786	-3.17929	-0.415163	-3.91953	-18.4439	-4.4833	-4.03418	-0.0798802	-0.454375	-4.47727	-3.11102	-2.62179	-6.85469	1.39023	-1.63254	0.866924
21	-17.3289	-18.965	-10.1466	-12.2047	6.41715	-5.79794	-21.4837	-5.49357	-33.7998	-19.0314	-26.2135	-16.3806	-6.05315	-15.9838	-7.02071	-3.73941	-21.2467	-10.1289	-24.2476	-14.6209	-6.05513	-2.99231	0.611513	-7.4116	-14.9729	-4.65126	-4.54477	-0.348604	0.595829	-5.50497	-1.35996	-3.10013	-6.55399	2.5269	1.47403	1.69433
22	-17.8401	-16.9834	-9.1178	-15.7087	0.273659	-7.16615	-23.777	-4.83081	-34.1652	-17.0695	-26.7239	-18.5125	-6.03833	-23.889	-8.02871	-3.03931	-19.4686	-10.5703	-26.6689	-17.5946	-4.83844	-1.68171	0.739122	-10.2399	-13.6885	-4.45591	-4.72575	0.33023	0.72731	-6.12936	-1.35403	-3.40891	-6.58187	2.71492	1.41773	2.04261
23	-17.9613	-15.6714	-6.51035	-18.4626	-5.95516	-8.61921	-24.6265	-4.46199	-33.451	-15.7591	-25.351	-20.0059	-5.83686	-32.9593	-8.55861	-2.59379	-17.4484	-12.4408	-27.9528	-20.2385	-4.16987	-0.879272	1.5131	-12.2835	-13.9759	-3.87416	-4.704	0.579402	1.50574	-6.42955	-2.56288	-3.50525	-6.95522	3.15913	-1.49477	2.36415
24	-17.7179	-14.185	-3.2911	-20.865	-10.7369	-10.3263	-24.4849	-4.30238	-32.4844	-14.2532	-22.8604	-21.2218	-3.7347	-41.0937	-8.58662	-2.26814	-15.0677	-15.0296	-28.9349	-22.2009	-3.38926	-0.0620963	2.71124	-13.7771	-12.3537	-3.50845	-4.60616	0.561716	2.70776	-6.46406	-2.62955	-3.8799	-7.37615	4.15434	-3.57174	2.79941
25	-17.0611	-10.808	-0.393475	-23.4945	-14.2426	-12.2725	-23.663	-3.10336	-30.7283	-10.9217	-20.1386	-22.6646	-1.99401	-46.2846	-7.84274	-1.21046	-12.2756	-16.5666	-30.8825	-22.976	-1.62024	1.34283	3.70626	-15.6541	-10.936	-3.70674	-3.91382	0.358724	3.68786	-6.85845	-3.14657	-4.65447	-7.44918	4.96695	-4.88726	3.38264
26	-16.1826	-5.91064	2.27652	-25.1075	-17.6068	-13.7638	-22.6576	-1.99288	-28.4105	-6.07247	-16.9405	-23.072	0.265177	-48.1284	-6.62165	-0.262612	-9.41237	-17.0316	-31.8442	-21.6298	0.493501	3.21397	4.84534	-16.8323	-7.79235	-4.11319	-2.67189	-0.109553	4.81359	-6.86514	-2.04586	-5.19266	-7.74617	5.61496	-2.43252	3.44531
27	-15.2697	-0.282479	4.39465	-25.2564	-19.5543	-14.1052	-21.4735	-1.38955	-26.1086	-0.469751	-13.3933	-22.2696	2.18956	-47.579	-5.31282	0.30096	-6.96576	-16.7984	-31.3234	-18.4488	2.22658	6.09369	5.9151	-16.6923	-4.77615	-4.33913	-1.39312	0.304783	5.91501	-6.35214	-0.579241	-5.09219	-8.21058	5.79582	0.349619	3.22941
28	-13.7474	4.37091	6.51481	-24.4627	-20.958	-13.599	-20.0179	-0.637858	-23.5992	4.14591	-9.47381	-21.0283	2.50955	-46.2395	-3.88683	0.732623	-4.04067	-16.739	-30.112	-14.6426	3.31457	8.94255	6.96337	-15.8736	-4.35542	-4.51096	-0.0860785	1.00808	6.9989	-5.82497	-0.0474059	-4.36319	-8.47956	5.93931	1.07552	2.96056
29	-11.8555	7.40626	8.08096	-23.308	-22.0388	-12.5363	-18.5335	-0.138935	-20.7323	7.1396	-6.01473	-19.6937	1.55995	-44.0331	-2.38602	0.945844	-1.00199	-17.116	-28.5095	-11.1719	3.75788	10.6499	7.1788	-14.8166	-6.28721	-4.68373	1.1313	1.10132	7.2242	-5.55089	-1.15256	-3.40089	-8.96061	5.61516	-0.235548	2.47901
30	-9.90114	10.2159	8.50242	-21.7909	-23.7806	-11.2486	-16.8078	0.358983	-17.3661	9.95575	-3.65853	-18.0009	1.09774	-41.2054	-0.545505	1.36185	1.60738	-16.2683	-26.4455	-7.62298	4.48789	12.4344	6.35476	-13.3524	-7.52273	-4.88589	2.25569	1.7776	6.37306	-5.44685	-1.95698	-2.24579	-9.70807	5.02068	-0.80442	1.85612
31	-7.43103	11.9922	8.85378	-19.9894	-24.8345	-9.47475	-14.6699	0.897056	-13.4896	11.7072	-1.77238	-16.0802	1.84291	-37.8017	2.04708	1.65618	4.50485	-14.9325	-24.2459	-3.91304	4.6983	13.1644	6.16132	-11.9222	-6.73757	-4.78728	3.5956	1.9578	6.16538	-5.47991	-1.71106	-0.617834	-10.5067	5.00045	0.92886	1.34541
32	-4.4856	12.4823	8.37926	-16.6224	-25.0636	-6.9179	-12.3233	1.32049	-9.65131	12.1672	-1.20018	-13.3442	4.62208	-32.7503	5.15627	1.85675	7.46554	-13.8718	-20.8157	0.429705	5.09142	12.0646	5.66967	-9.62589	-2.98065	-4.61251	5.26895	0.971434	5.67712	-4.78192	0.527391	1.52508	-11.4372	4.58529	4.98059	1.14729
33	-1.61344	12.8436	7.64827	-12.8339	-25.5179	-3.57847	-9.68569	1.45159	-6.27475	12.5499	-1.22506	-10.538	3.5673	-25.398	8.82708	1.90072	9.9715	-12.2858	-17.0816	5.24584	5.60279	9.94759	5.42413	-7.37526	-4.34653	-4.53982	7.40224	-0.291617	5.38802	-4.10833	-1.08441	4.13096	-12.2743	4.18794	2.95546	1.2679
34	1.49258	12.552	7.00655	-9.38015	-25.0509	0.464177	-6.83026	1.5566	-3.28125	12.2935	-1.33747	-8.35324	1.76439	-16.0774	13.0237	1.77444	12.2894	-10.9969	-14.195	10.5926	5.30624	6.72821	5.1543	-5.35238	-7.26052	-4.18668	9.93203	-1.75196	5.08488	-3.72771	-2.76288	7.29763	-13.0847	3.83193	-0.620722	1.64278
35	4.33071	10.7728	6.66517	-6.42863	-24.5686	5.02137	-4.03277	2.13262	-1.13993	10.5558	-0.836232	-6.60523	1.59551	-4.99251	17.4271	1.92582	14.2239	-11.1577	-12.016	16.5212	4.79628	2.11049	4.51664	-3.59362	-7.23089	-3.7217	12.5763	-3.56327	4.4265	-3.36992	-2.42807	10.6906	-13.5801	3.2666	-2.04586	2.43373
36	6.77938	9.46497	5.74393	-4.27049	-22.322	10.6995	-1.3779	2.21855	0.567845	9.25785	-0.757808	-5.51179	1.51847	8.69136	21.7923	1.88747	16.0367	-10.6983	-10.3821	24.1329	4.14457	-1.57854	3.03414	-2.49231	-5.99982	-3.43443	15.1262	-4.32011	2.93035	-3.2193	-1.39551	14.6927	-14.0947	1.69735	-2.69029	3.52397
37	9.1279	9.68997	4.35834	-2.49048	-19.6047	18.131	1.15228	2.57271	2.44104	9.48442	-1.09561	-4.96626	1.1807	25.5701	26.1643	2.1035	17.8716	-8.82337	-9.29618	34.6642	3.82614	-3.59255	1.65591	-1.79209	-5.47835	-2.9939	17.7615	-3.73894	1.5435	-3.29894	-1.32144	19.9817	-14.7199	-0.197028	-3.12583	4.83523
38	11.3843	8.58815	3.77849	-0.795609	-17.4688	27.145	3.29605	3.08107	4.3381	8.40658	-0.568429	-4.45352	1.54662	43.2215	30.1978	2.37636	19.527	-8.00738	-8.19527	47.8245	3.64605	-6.8303	1.87762	-1.24156	-5.89315	-2.10002	20.0782	-4.0286	1.79736	-3.29881	-1.89031	26.2533	-15.4825	-0.360653	-4.18209	6.24753
39	13.5953	6.4309	3.12457	0.894797	-15.6501	36.3611	4.92374	2.82007	6.24884	6.23115	-0.312728	-3.68546	0.21629	55.3356	33.8583	2.17498	21.1396	-7.57948	-6.85976	61.142	3.011	-10.476	2.14407	-0.402265	-8.86639	-0.869297	22.1822	-4.73661	2.07659	-3.03877	-4.51097	32.63	-16.2653	0.17292	-8.72862	7.59678
40	15.5299	5.11047	2.26432	2.56605	-14.2679	45.1361	6.00081	2.28862	7.96606	4.9171	-0.652855	-2.97842	1.41625	57.7152	36.7113	1.95594	22.7045	-5.7613	-5.43229	72.1021	2.59741	-12.1691	1.91229	0.651024	-7.39829	0.81398	24.0763	-4.26008	1.84984	-2.64766	-4.46653	38.6504	-16.6932	0.515662	-8.59233	9.42592
41	17.2486	3.90548	1.20173	3.64755	-11.7754	52.6527	6.73139	2.27697	9.23387	3.74268	-1.14848	-2.96753	3.15546	50.6488	39.0158	2.02661	24.0798	-3.84781	-4.97347	79.4908	2.45225	-13.048	1.16339	1.51394	-4.52134	2.94994	25.6777	-3.35674	1.11836	-2.43091	-3.77618	43.8499	-16.9815	0.097207	-6.65165	11.2048
42	18.6844	1.92292	0.397542	3.96309	-10.4056	58.2926	7.11459	2.43739	10.0862	1.77672	-1.36971	-3.8618	2.49622	38.3181	40.8373	2.04428	24.9149	-2.68291	-5.71371	82.8976	2.17418	-13.879	0.185991	2.13124	-4.97466	5.20669	27.0671	-2.86242	0.121025	-2.55778	-5.13021	47.6184	-17.5522	-0.186475	-8.31678	12.6941
43	20.2099	-0.795068	-0.44266	4.31274	-9.80714	62.2033	7.21218	2.21112	11.2457	-0.898333	-1.80975	-4.18101	2.07549	27.8144	42.2351	1.81158	25.6494	-2.09487	-5.23181	83.4014	1.78608	-15.1349	-0.971683	2.94522	-4.53468	6.83172	27.9666	-2.94967	-1.01603	-2.30587	-4.61023	49.8781	-18.2472	-1.18275	-7.79828	14.1129
44	21.7897	-2.62976	-1.06221	4.45523	-8.03181	64.7045	6.69903	1.44537	12.1979	-2.71946	-2.17583	-4.65557	2.80584	19.0091	43.0121	1.32892	26.5345	-0.945495	-5.0047	81.8068	1.31206	-15.4293	-1.90464	3.72377	-1.11552	7.35067	28.0878	-2.38943	-1.90154	-1.88222	-2.11549	51.4364	-18.4938	-2.04667	-3.88581	15.0778
45	23.0956	-3.89595	-1.82796	4.79648	-6.81149	65.6461	5.6359	1.23154	12.3857	-3.98251	-2.52554	-4.90105	3.6147	7.25795	43.2092	1.37389	27.1083	0.720789	-4.74256	77.9052	1.62988	-15.2541	-2.53145	4.26262	1.85476	7.36858	27.8697	-1.65155	-2.52932	-1.33682	-0.687386	52.5047	-18.9749	-2.189	-0.435542	15.6463
46	24.2668	-6.68665	-2.99948	5.8154	-6.02972	65.1911	4.37171	1.43232	12.0122	-6.79709	-3.11614	-4.37493	4.13765	-5.35367	43.0418	1.55539	27.7342	0.487633	-3.66316	71.7192	2.30187	-16.4839	-3.14974	5.20688	2.38215	7.45329	27.2723	-2.30002	-3.14722	-0.286151	-1.21626	53.0005	-19.5085	-2.21562	1.98661	15.9914
47	25.5043	-8.31914	-4.30877	6.48308	-5.92364	63.6874	2.73047	1.28977	11.4164	-8.49855	-3.93427	-3.96269	4.99985	-16.8015	42.4815	1.31728	28.3572	0.694457	-2.48588	63.9083	2.60042	-16.5205	-3.63432	5.61059	1.60588	7.65331	26.3251	-2.45614	-3.62028	0.559708	-1.72884	52.6534	-19.1108	-2.24864	3.13324	16.0957
48	26.294	-9.70736	-5.03075	6.96459	-6.54283	61.2686	0.756161	1.51644	10.3507	-9.90927	-4.35485	-3.65988	5.84278	-26.2776	41.3309	1.25082	28.4506	0.494707	-1.63583	55.055	2.99916	-16.3476	-3.4798	6.0694	0.2474	7.65799	24.9313	-2.75631	-3.46218	1.3931	-1.77032	51.0807	-18.5937	-1.82573	3.52285	16.1381
49	26.9206	-10.5612	-5.48745	7.24235	-5.61231	58.2437	-1.15675	1.96236	8.94855	-10.754	-4.69837	-3.42542	5.99093	-34.3002	39.6789	1.3249	28.3913	0.376115	-0.662701	46.3426	3.56694	-15.9637	-3.43255	6.74076	-0.903676	7.62124	23.4204	-3.15935	-3.41396	2.29538	-1.277	48.7421	-18.2861	-1.44319	4.62949	16.1177
50	27.3734	-10.7276	-6.42476	7.93746	-5.01042	55.2277	-2.85504	1.921	7.48407	-10.9341	-5.49007	-2.9771	4.97318	-40.5852	37.8121	1.12734	28.4496	0.385056	0.377993	38.1052	3.74342	-15.2785	-4.41546	7.75666	-1.83105	7.85413	21.8412	-3.60552	-4.37577	3.33896	-0.765902	46.1858	-17.7127	-1.63606	6.31981	15.8281
51	27.1249	-10.9639	-6.75482	8.84839	-5.52084	52.6325	-4.40471	1.60077	5.94923	-11.1737	-5.79137	-2.74671	4.46949	-44.6652	36.0703	0.80992	27.9689	-0.223724	0.763595	30.6786	3.66311	-14.8462	-4.87303	8.73359	-1.70513	8.54866	20.3282	-4.20378	-4.83421	4.22129	0.308139	44.0069	-17.2624	-1.6653	7.82494	15.4674
52	26.4407	-11.5012	-6.73894	9.46845	-4.79787	50.732	-5.89874	1.46264	4.34294	-11.6825	-5.84907	-2.64451	3.87395	-46.238	34.3504	0.526428	27.0159	-1.26246	0.586735	24.8979	3.30212	-14.9829	-5.13706	9.09007	-1.8592	9.67958	19.2829	-5.44384	-5.1205	4.74033	0.241474	42.4905	-16.4465	-1.7537	7.75087	15.1281
53	25.4603	-11.5854	-6.26946	10.1116	-4.78672	49.4814	-7.30056	1.04422	2.66012	-11.7595	-5.64401	-1.97406	3.46804	-45.399	32.5849	0.0208804	25.8368	-2.21532	1.00776	21.1018	2.49521	-14.9561	-5.06164	9.27152	-1.46218	11.2286	18.5376	-6.79611	-5.07103	5.32168	-0.54665	41.602	-14.7779	-1.01448	5.48279	15.2801
54	24.3654	-11.2563	-6.00379	11.3528	-5.44012	48.4194	-8.752	1.00547	1.1828	-11.4321	-5.61787	-0.65273	4.95244	-42.7245	30.6818	0.0285098	24.4015	-3.03014	2.34077	18.7479	2.40868	-14.6524	-4.92377	10.1094	1.28144	12.7499	17.8996	-7.90166	-4.95678	6.35359	0.164439	41.2336	-12.8409	-0.358427	3.57619	15.8771
55	23.132	-10.8231	-5.62523	11.7998	-4.38661	47.5183	-10.0745	1.58169	-0.165182	-10.988	-5.41803	-0.128053	4.83096	-39.3327	28.7172	0.506552	22.8734	-3.45755	2.74671	17.9395	2.68414	-14.0494	-4.36347	10.2096	2.15549	14.0687	17.2658	-8.58707	-4.4356	6.88574	0.900713	40.9693	-10.8991	0.322797	1.08145	16.3484
56	21.9222	-10.1637	-5.1237	11.9841	-1.60621	46.8822	-11.1898	1.96477	-1.27253	-10.2972	-5.20125	0.301896	2.65473	-36.0138	26.8904	0.818754	21.4391	-3.93722	2.99573	18.376	2.84155	-13.4199	-3.36846	10.1981	0.325916	15.3643	16.8294	-9.01477	-3.45095	7.33891	0.785161	40.7992	-8.50706	1.19204	-3.07398	16.8523
57	20.8453	-9.53276	-5.37892	11.6949	-0.809062	45.9665	-12.0154	2.08303	-2.02857	-9.63347	-5.73976	0.337845	0.0266658	-33.3825	25.1683	1.06209	20.2703	-4.89224	2.39942	19.2692	3.31718	-13.2441	-2.86257	9.86429	-3.04139	16.4708	16.6514	-9.23771	-2.91195	7.49334	-0.829604	40.8377	-5.94952	1.12272	-7.43236	17.708
58	19.68	-8.98205	-6.57135	10.7079	-0.978945	44.7438	-12.485	2.21212	-2.72212	-9.10241	-6.9076	-0.249153	-0.33036	-31.4049	23.5794	1.20324	19.0441	-6.03297	0.950165	20.0598	3.39086	-13.1377	-3.16717	9.0717	-5.11095	17.1977	16.7	-9.31916	-3.22981	7.14277	-1.82365	40.7643	-3.19718	0.354941	-8.42048	18.9201
59	18.1999	-8.33682	-7.52047	10.2923	-0.272506	43.1977	-12.6383	1.88145	-3.29529	-8.46681	-7.79902	-0.496468	1.37477	-29.7737	21.8609	1.0131	17.6825	-7.18244	0.07859	20.8423	2.86705	-12.8705	-3.35345	9.03955	-4.72874	17.5388	16.7182	-9.35099	-3.42984	6.90477	-1.07404	40.3483	-1.06978	-0.00503463	-5.69464	19.9545
60	16.6372	-8.01553	-6.84932	10.1994	0.714511	41.6306	-12.5581	1.44015	-3.39932	-8.12931	-7.25015	-0.295729	2.12734	-28.3677	20.1456	0.77097	16.5189	-8.66263	-0.221994	21.7521	2.24083	-12.858	-2.02915	9.53956	-5.1391	17.565	16.6524	-9.60419	-2.11735	6.83917	-1.05775	39.7419	0.390615	0.694488	-3.54063	20.4021
61	14.8965	-7.117	-6.30461	9.71682	0.598821	40.2287	-12.2168	1.65739	-3.30462	-7.22538	-6.76141	-0.499223	0.885899	-26.9625	18.6661	1.04222	15.277	-9.4236	-0.920119	22.3625	2.04287	-11.8139	-1.20773	9.88069	-7.12126	17.363	16.5362	-9.29666	-1.2968	6.52717	-2.21178	38.97	1.59699	0.749094	-3.24583	20.3616
62	13.0576	-6.40181	-5.62261	8.89694	1.42326	38.8312	-11.8619	1.82363	-3.2058	-6.49191	-6.08125	-1.2169	0.65035	-25.8666	17.3977	1.26347	14.0378	-10.4937	-2.09831	22.2446	1.95835	-10.4469	-1.08942	9.66119	-6.68572	17.1341	16.4859	-9.06036	-1.17278	5.91104	-1.65476	38.3376	3.00929	0.506464	-1.87105	20.4781
63	11.4824	-6.04977	-5.02059	8.34917	1.28143	37.447	-11.5739	2.01757	-3.07113	-6.15697	-5.50372	-1.53782	0.530354	-25.0364	16.1935	1.4799	13.0041	-11.679	-3.00872	21.8716	2.43779	-8.86906	-0.964712	9.5557	-4.78948	16.8181	16.5958	-8.64494	-1.03452	5.63539	-0.434061	37.713	3.91996	0.220555	-0.758495	20.4646
64	10.4192	-5.41269	-5.39247	7.83145	-0.171421	36.1294	-11.0435	2.50465	-2.73314	-5.54485	-5.93921	-1.82331	0.235548	-24.8427	15.1496	1.75958	12.1987	-12.0075	-3.56817	21.2636	2.90017	-6.39641	-1.21751	9.20277	-2.91102	16.3813	16.8682	-7.1338	-1.25808	5.30213	0.66072	37.0742	4.56306	-0.773009	0.357026	19.8124
65	9.61231	-4.64445	-5.11247	6.85832	0.0987786	34.7524	-10.4778	2.24766	-1.97928	-4.79065	-5.79979	-2.46607	-0.0844418	-24.8891	14.0766	1.48773	11.3714	-12.14	-4.50574	20.262	2.86042	-4.27315	-0.545192	8.40873	-3.06213	15.8892	16.9234	-5.4234	-0.542675	4.63484	-0.0474059	36.3597	5.14821	-0.861696	0.795531	18.8966
66	8.88631	-4.26254	-4.04048	6.12333	-0.506576	33.4439	-9.87294	1.76058	-1.12055	-4.42259	-5.03627	-2.51842	1.1333	-24.967	12.9917	1.17814	10.3921	-12.3042	-4.95012	18.8164	2.89214	-3.41196	0.769814	8.04426	-3.30508	15.5438	16.834	-4.67029	0.798279	4.38516	-0.604426	35.67	5.73631	-0.243405	2.91991	17.7106
67	8.01389	-3.50844	-2.74029	5.38007	-1.03429	32.2531	-9.21117	1.37128	-0.475081	-3.70731	-4.24467	-2.61223	2.69029	-25.0141	11.9198	0.892037	9.18494	-11.9058	-5.2364	17.4676	3.04955	-2.73214	1.44523	7.63464	-3.25175	14.9846	16.629	-4.25193	1.49131	4.1675	-0.999969	34.7113	6.14329	0.335868	4.3332	16.3277
68	7.2059	-3.22645	-1.43555	4.5018	-1.33793	30.9224	-8.55784	1.66863	0.184559	-3.41451	-3.59976	-2.92922	3.28879	-24.6331	10.7851	1.00949	8.15873	-11.7481	-5.83862	16.2239	3.36155	-2.7172	1.69105	6.93232	-3.89321	14.3837	16.217	-4.42181	1.71894	3.75041	-1.69032	33.4762	6.19445	0.608802	3.511	14.4958
69	6.32198	-3.40233	-0.0578982	3.81995	-1.01315	29.5152	-7.73351	1.52528	0.553434	-3.57987	-2.8465	-3.18506	3.90358	-24.4016	9.50841	0.777194	7.31162	-11.8545	-6.46799	14.8855	3.27301	-3.24532	2.16605	6.31633	-4.02951	13.8158	15.5539	-4.80922	2.18687	3.37845	-1.73921	32.1926	6.1754	0.977879	2.93028	12.5187
70	5.57781	-3.11641	0.0932374	2.91951	-0.829432	28.3052	-6.97274	1.36446	0.834268	-3.30299	-3.08768	-3.44221	4.54949	-24.1622	7.98727	0.531849	6.70902	-11.5792	-7.0916	13.8059	2.97205	-3.20297	1.63867	5.33244	-3.75544	13.2361	14.5109	-4.61193	1.64748	2.97212	-0.95997	31.1139	5.84707	0.415066	2.70214	10.5769
71	4.56141	-2.08956	0.660214	2.67783	-0.256363	27.1367	-6.28271	1.00206	1.07247	-2.262	-2.88988	-3.18742	4.14209	-23.7234	6.57995	0.165638	5.88517	-10.8599	-7.04135	13.1779	2.3101	-2.30218	1.79039	4.74216	-3.98654	12.7072	13.3497	-4.02142	1.75554	2.87765	-0.291843	30.2278	5.24427	0.0938183	2.63251	8.82784
72	3.41131	-1.83459	1.47127	2.74894	-0.98202	26.2454	-5.58628	0.797071	1.34168	-1.98011	-2.30605	-2.6596	4.08136	-23.0734	5.51964	0.0875373	5.0136	-10.7276	-6.61691	12.6705	2.21634	-1.78664	2.41536	4.54772	-3.18064	12.2191	12.4278	-3.88947	2.34904	3.01095	1.21181	29.3529	4.82628	0.379533	5.35391	7.26653
73	2.41852	-1.96537	1.46779	2.49034	-1.71959	25.5264	-4.72959	1.09381	1.74326	-2.12493	-2.11261	-2.34707	3.97173	-21.9179	4.90954	0.425038	4.09807	-10.4265	-6.22671	12.109	2.47092	-1.72818	2.10912	3.91061	-2.89176	11.6174	11.3792	-3.91845	2.03631	2.82976	2.06216	28.2914	4.64402	0.120153	6.52869	5.83044
74	1.73248	-1.72081	1.78652	1.50777	-1.31218	24.7362	-3.85089	1.34217	2.27598	-1.87664	-1.38278	-2.77846	2.92435	-20.6024	4.42108	0.660746	3.38394	-9.89178	-6.40357	11.4752	2.44643	-1.46958	2.36163	2.3825	-5.00429	10.8687	10.4241	-3.59225	2.2955	2.11603	0.490355	27.2519	4.02714	0.115022	3.36286	4.14993
75	1.09367	-1.70657	1.98539	0.912378	-1.79685	23.4693	-3.06212	1.17914	2.63238	-1.85709	-0.699038	-2.9817	2.13327	-19.8068	3.90436	0.520003	2.86405	-9.78518	-6.2889	10.814	1.8176	-1.48117	2.94313	1.42079	-6.61165	10.1085	9.80438	-3.55462	2.87593	1.68529	-0.848863	26.0586	3.40362	0.0976911	-1.33626	2.73469
76	0.354948	-0.467196	2.02295	0.870525	-2.40758	21.8738	-2.49794	0.44652	2.72503	-0.585592	-0.412839	-2.72493	1.1733	-19.1416	3.244	0.0718769	2.41464	-8.56683	-5.50628	9.99504	1.12694	-0.0040284	3.23349	1.20903	-8.23086	9.3426	9.11805	-2.64057	3.17036	1.67519	-1.67699	24.5327	3.05905	0.0230431	-5.6976	1.96522
77	-0.369844	-0.060819	1.89699	1.23789	-2.57132	20.2906	-1.80483	-0.102595	2.65939	-0.131169	-0.460475	-2.33474	2.37622	-18.3676	2.74236	-0.163028	1.90529	-8.29791	-4.88557	9.11225	0.653317	0.874163	3.0596	1.4692	-6.85905	8.60278	8.52714	-2.62082	3.02397	1.98561	-0.260733	22.7009	2.99254	-0.271289	-5.22206	1.90102
78	-1.16923	-0.248975	2.27788	1.02574	-1.81337	18.8443	-1.04279	0.223461	2.53381	-0.278254	-0.159365	-2.38512	2.29326	-17.4371	2.34778	0.16624	1.2092	-8.6528	-5.12462	8.18496	0.432265	0.862569	2.94129	1.08557	-6.40128	7.99871	8.22248	-3.14402	2.87884	1.90361	0.478504	21.1157	3.26689	-0.716079	-3.81025	2.21003
79	-1.72388	0.618507	2.59225	1.22333	-1.71959	17.4193	-0.603189	0.816144	2.75239	0.54236	0.251634	-1.91883	1.07552	-16.2385	1.8606	0.670182	0.612531	-7.92966	-4.6477	7.09507	0.403354	1.7272	2.59419	1.17491	-7.26941	7.37192	7.79017	-2.40319	2.53697	2.16523	0.691831	19.6281	3.68091	-1.09629	-1.45625	2.32565
80	-2.30178	0.383287	3.1571	1.05185	-1.39366	15.9223	-0.365418	0.1817	2.88282	0.267053	0.802055	-1.63819	-0.0548131	-15.1602	1.09817	0.363601	0.197274	-8.07468	-4.34174	5.82733	-0.359184	1.75029	2.79267	1.29956	-8.61455	6.61259	7.24351	-2.13358	2.75927	2.32319	-0.0770347	17.9074	4.20864	-0.967713	-0.0385173	2.53094
81	-2.83026	0.251431	3.43236	0.186832	-0.976639	14.4314	-0.114345	-0.136526	2.94519	0.155437	1.15099	-1.86097	-0.282954	-14.1002	0.359023	0.223059	0.0770206	-8.06377	-4.68824	4.28342	-0.802893	1.83312	3.09997	1.14224	-9.21749	5.86622	6.91455	-2.00202	3.05718	2.05725	-0.940712	16.2713	4.57431	-0.829164	1.25478	2.7022
82	-3.32315	0.147086	3.12805	-0.597231	-1.17689	12.9833	0.243399	-0.0943636	2.97655	0.0862667	1.01399	-1.9246	0.967378	-13.1195	-0.22626	0.309593	0.0376626	-7.88652	-4.8033	2.88608	-0.701101	1.79195	3.34667	1.13634	-7.73458	5.17155	6.68854	-1.90111	3.28945	1.72334	0.0251844	14.9598	5.19246	-0.404029	3.95988	2.74364
83	-3.77703	0.00776204	3.27648	-0.833001	-1.51934	11.645	0.477461	0.0554135	3.01095	-0.0815505	1.18198	-1.7972	1.55106	-12.2028	-0.801182	0.429455	0.0558278	-7.68874	-4.71986	1.38264	-0.582444	1.78733	3.7993	1.25613	-6.82794	4.61919	6.22592	-1.68328	3.75167	1.457	-0.0325916	13.8866	5.61339	0.308371	4.82059	2.72433
84	-4.02529	-0.00520744	2.72741	-0.853731	-2.62051	10.3037	0.745161	-0.561564	3.04243	-0.132642	0.806702	-1.74905	0.808864	-11.4029	-1.13974	0.0606336	0.0719343	-7.46678	-4.5346	-0.308917	-0.713348	2.03876	3.02755	0.95948	-7.72421	4.23625	5.80921	-1.26688	3.03995	0.951214	-1.46958	12.6764	5.92215	-0.0914946	3.54952	3.01838
85	-4.24873	-0.210852	2.42988	-0.237738	-1.42787	9.07257	0.993932	-0.648699	2.89505	-0.360493	0.898293	-1.51473	1.06515	-10.6586	-1.12746	0.0764947	-0.0348772	-7.37561	-3.88673	-1.84615	-0.0419617	1.76974	2.48362	1.15759	-6.72127	4.00924	5.50301	-1.29842	2.53222	0.8187	-1.43699	11.3768	6.02793	-0.211261	4.01173	3.47166
86	-4.4833	-0.407654	2.28988	0.276574	-0.396652	7.82394	1.0089	-0.271044	2.73326	-0.572229	1.14412	-1.36358	0.968859	-9.9746	-1.12657	0.23872	-0.292218	-7.04488	-3.32741	-3.01181	0.681024	0.981947	2.48749	1.49544	-5.985	3.64167	5.22687	-1.62905	2.54646	0.810435	-1.93624	9.83644	6.17348	-0.0602219	4.77467	3.35578
87	-4.78811	-0.416595	1.41889	0.203494	-0.33554	6.34362	0.987409	-0.300357	2.44056	-0.591978	0.56717	-1.58728	1.62217	-9.36892	-1.33901	0.0618383	-0.749134	-5.96655	-3.5254	-3.84369	0.845658	0.367763	1.99952	1.42498	-4.2058	3.10427	4.85889	-1.7778	2.05481	0.574271	-1.48144	8.00632	6.45729	-0.0436657	6.94053	2.91222
88	-5.04594	-0.417578	0.836522	0.18119	-0.695678	5.10608	1.04036	0.0142549	2.03317	-0.614085	0.112698	-1.64737	2.31697	-8.49923	-1.45796	0.176681	-1.35113	-4.96004	-3.76523	-4.28395	1.39497	-0.119869	1.61428	1.60814	-1.62958	2.7554	4.36532	-1.84501	1.64932	0.530187	-0.644425	6.38878	6.57126	0.348648	8.13901	2.5601
89	-4.97437	-0.559456	0.9803	0.544619	-0.764477	4.14366	1.0222	0.558954	1.95458	-0.732776	0.388731	-1.12479	2.65029	-7.40145	-1.65839	0.398134	-1.68513	-4.01622	-3.01043	-4.46513	1.57467	-0.717939	1.60924	2.05895	0.774791	2.54349	3.88018	-1.91929	1.60217	0.847434	0.459245	5.05197	6.33157	1.28151	8.6427	2.13597
90	-4.78787	-0.24249	0.928114	0.64289	-0.287111	3.34143	1.09242	0.561965	1.79206	-0.390558	0.900908	-0.765039	2.27252	-6.62181	-1.77606	0.349346	-1.96233	-2.67466	-2.18897	-4.52419	1.8174	-0.500111	1.68186	1.73777	0.896269	2.22094	3.23402	-1.12923	1.65717	0.732501	0.745162	3.90034	6.04059	1.76347	7.54792	1.04612
91	-4.69862	-0.458157	-0.284456	0.484004	-0.777545	2.49899	1.06837	0.0273052	1.57989	-0.597677	0.572882	-0.673066	2.22808	-5.89174	-1.86457	0.00341315	-2.24389	-2.32851	-1.98548	-4.37093	1.97401	-0.554838	0.992886	0.933108	-0.0548131	1.75837	2.49436	-0.664096	0.963356	0.375238	0.838493	2.74431	5.85513	1.37542	7.25311	-0.119717
92	-4.73761	-1.56017	-1.1811	0.462487	-0.870558	1.67192	0.995722	-0.721982	1.49015	-1.68505	0.115796	-0.530581	2.15845	-5.07214	-1.83898	-0.58666	-2.31655	-3.22832	-1.76598	-4.10918	1.54756	-1.63347	0.62623	0.445431	-1.67106	1.5065	1.84998	-1.44551	0.574335	0.313704	0.614796	1.70639	5.67606	0.992402	7.16274	-0.898516
93	-4.92072	-1.62177	-1.2087	0.540552	-0.552314	1.13131	1.02565	-1.31527	1.26951	-1.7443	-0.0747448	-0.563906	2.85917	-4.27714	-1.61733	-1.04161	-2.46066	-2.8468	-1.83512	-3.52368	1.22231	-1.99307	0.631846	0.157442	-2.00883	1.34056	1.4586	-1.82084	0.589245	0.308587	1.4607	0.989683	5.04295	0.817739	7.51829	-1.39721
94	-4.61772	-0.786127	-1.37736	0.405808	-0.424709	0.786856	0.97027	-1.09422	1.06533	-0.920931	-0.546257	-0.778159	1.91846	-3.65142	-1.45336	-0.811326	-2.43656	-1.12844	-2.02366	-2.79014	1.30222	-1.27071	0.195769	-0.067569	-4.1095	1.00639	1.24526	-1.18307	0.165368	0.133826	0.592574	0.526575	3.88773	0.475675	4.66356	-1.70635
95	-4.0816	-0.298003	-0.810672	0.752443	0.216006	0.279655	0.903888	-0.288512	0.711108	-0.400187	-0.239822	-0.349916	0.265177	-2.83049	-1.33889	-0.13753	-2.67005	-0.0014738	-1.19879	-2.08385	1.79512	-0.695341	0.4871	0.572303	-6.7909	0.703748	1.19717	-0.479183	0.450599	0.424701	-1.08293	0.059993	3.0648	0.563491	-0.00444431	-1.90115
96	-3.60822	-0.630199	-0.106114	1.00645	-0.305944	-0.380401	0.763963	-0.140341	0.287616	-0.698387	0.216779	0.079246	-0.417765	-2.04711	-1.20075	0.0246951	-2.90995	-0.0292796	-0.377993	-1.51038	1.79271	-1.04522	0.844558	1.19997	-6.6235	0.537665	0.947375	-0.641007	0.808638	0.706523	-1.41181	-0.429838	2.87947	0.543836	-3.02509	-1.91982
97	-3.59853	-1.04227	-0.0736798	0.613238	-1.23377	-0.707356	0.497925	0.07268	-0.306508	-1.09268	0.101758	0.00144322	-0.620722	-1.22378	-0.847483	0.169654	-3.26635	-0.257425	-0.212022	-1.21215	1.5582	-1.22444	0.747932	1.02167	-4.52875	0.298629	0.596026	-0.667437	0.718886	0.590015	-0.797012	-0.783516	2.28652	0.108922	-2.95398	-1.90485
98	-3.45999	-1.61627	-0.252215	-0.157836	-0.900538	-0.920471	0.288421	0.432466	-0.656733	-1.64703	0.0362106	-0.310817	0.672572	-0.279789	-0.51775	0.31923	-3.50056	-0.707131	-0.305438	-0.973382	1.15003	-1.67277	0.697199	0.278673	-0.517021	0.0481013	0.292386	-1.23348	0.682095	0.191948	1.03701	-0.999705	1.50004	-0.134967	0.795531	-1.47088
99	-3.14537	-0.933508	-0.61374	-0.109554	-0.636488	-1.2191	0.187122	0.44391	-0.751193	-0.945888	-0.150361	-0.055236	0.479985	-0.206969	-0.651792	0.230488	-3.25872	-0.259586	0.231178	-1.07359	0.327662	-1.05819	0.34371	0.233146	0.736274	-0.261751	0.022383	-0.944414	0.343129	0.0876429	1.2607	-1.2493	1.0841	-0.262285	3.24138	-0.469531
100	-2.98975	0.312348	-0.844752	0.277099	-0.237914	-1.16031	-0.104113	0.444513	-1.091	0.272359	-0.172533	0.400953	0.0844418	-0.074557	-1.162	0.233901	-2.72721	0.606028	0.974962	-1.14481	-0.193546	0.169684	0.61374	0.317902	0.54665	-0.435316	-0.0761021	-0.0713321	0.611997	0.112178	0.654795	-1.44945	0.743115	-0.186572	4.57764	0.554074
101	-3.07949	1.0744	-1.1934	0.575452	0.623804	-0.961357	-0.457508	0.680622	-1.95058	1.0186	-0.344969	0.754674	-0.693312	0.208973	-1.42138	0.421223	-2.61204	1.02813	1.41213	-0.843776	-0.188727	0.993541	0.71453	0.275787	-1.78217	-0.489965	-0.000127903	0.408833	0.703879	0.219763	-1.65773	-1.43716	0.460705	-0.049959	3.2162	1.29489
102	-2.47362	0.98853	-1.87956	1.00921	0.594593	-1.27495	-0.810136	0.803496	-2.64534	0.929283	-1.07964	0.947934	0.589611	0.471793	-1.51334	0.540683	-2.36899	0.428975	1.58216	-0.912855	0.0365408	1.06183	0.0603187	0.468653	-2.63399	-0.583762	0.0159878	0.0142468	0.0578014	0.369596	-2.06364	-1.47457	0.273712	-0.172242	2.37919	1.77235
103	-1.21102	0.804894	-1.53643	0.741422	0.650709	-1.82611	-1.02105	1.26628	-2.98394	0.733463	-1.12931	0.51628	0.786642	0.608481	-1.22953	0.797874	-2.48561	0.299182	1.026	-1.73539	0.191136	0.823464	0.0753257	0.0859373	-4.60875	-0.719648	0.55254	-0.123603	0.102435	0.0388358	-2.7051	-1.56262	0.703848	0.0965293	0.684423	2.67035
104	-1.88906	0.846848	-0.293557	0.308587	-0.10954	-2.18086	-1.25984	1.28274	-4.1252	0.738769	-0.469092	-0.0122018	0.228141	0.0971378	-0.919492	0.74487	-3.93786	1.11911	0.31541	-2.67376	0.450536	0.241409	1.0047	-0.237082	-6.6472	-0.797412	1.16801	-0.040284	1.05901	-0.283396	-3.10065	-1.61139	1.00519	1.00741	0.410358	3.77313
105	-3.22808	-0.243178	0.106018	0.466292	-0.476213	-2.31421	-1.46551	0.406767	-5.79422	-0.367076	-0.0279809	-0.291924	2.59251	-0.584029	-0.540005	0.188125	-4.8885	1.18317	-0.22488	-3.34651	0.439694	-1.32986	0.954449	0.422077	-3.9658	-0.912989	1.65967	-0.646902	1.00876	-0.21832	-0.111108	-1.69918	1.06415	0.935279	5.07095	4.64837
106	-2.85896	-0.710963	0.528733	0.135007	-0.166425	-2.37754	-1.48226	-0.0471818	-6.47711	-0.808529	0.981849	-0.977979	4.12284	-1.37236	-0.0574283	-0.165839	-3.4566	1.47361	-1.31805	-3.77688	0.417408	-2.24411	1.18372	0.684218	-1.74365	-1.06918	2.11909	-1.04424	1.22913	-0.320264	1.94661	-1.66123	1.48175	1.14751	8.66047	4.93551
107	-0.745259	-0.962689	-0.0255604	0.657322	0.214853	-2.04484	-1.87979	0.364002	-5.91096	-1.06782	1.35935	-1.01905	4.72578	-1.58828	-0.239945	0.0572205	-0.960214	1.31198	-1.44965	-4.0858	0.819959	-2.74108	0.809413	1.55868	0.437024	-0.947595	1.69612	-1.48923	0.85792	-0.0373926	3.54359	-1.13613	0.851064	0.838362	11.0782	4.28781
108	1.36881	-1.14564	-1.32324	1.53506	-0.386274	-0.8709	-2.40662	1.07153	-5.69964	-1.27219	0.578595	-1.06615	3.54508	-1.03458	-0.716255	0.405763	0.717284	0.842132	-1.84181	-4.58258	1.24158	-2.70021	-0.383697	2.20695	1.92883	-0.229951	0.777776	-1.51871	-0.324637	0.219763	4.88133	0.217391	-0.264759	-0.228979	11.61	3.1143
109	2.33532	-1.45071	-1.32411	1.38077	-0.814827	-0.35488	-2.71857	1.68951	-6.35868	-1.60949	0.469576	-1.82318	3.73914	-0.52564	-0.890458	0.599911	1.07308	0.463266	-3.2832	-4.20165	1.59896	-2.87028	-0.248149	1.57469	5.70649	0.14083	0.372325	-1.66275	-0.196157	-0.223699	6.80127	0.807567	-0.940724	-0.183377	14.4618	2.1998
110	2.33726	-1.71659	-0.974006	1.28814	-0.117227	-1.03217	-3.18785	1.97501	-7.44956	-1.93157	0.538027	-2.09372	2.25919	-0.809437	-0.803868	0.62039	0.882709	-0.020928	-3.42253	-3.41158	1.97822	-3.71399	0.201288	0.998578	5.90945	-0.136287	0.260154	-2.21876	0.268772	-0.638166	5.75538	0.160338	-1.17862	-0.0915915	14.681	2.01101
111	1.77063	-2.15735	-0.285134	1.85546	1.23531	-1.86767	-3.71071	1.5321	-8.40384	-2.37233	1.01089	-2.05003	-0.31999	-1.31076	-0.566865	0.0989814	0.556461	-0.788485	-3.3202	-2.79295	1.40501	-4.74653	1.03752	1.49216	1.97327	-0.608347	0.394452	-2.7962	1.09222	-0.425882	2.85325	-0.684508	-1.36152	0.481485	11.8974	1.94898
112	0.498212	-3.00745	-0.563104	2.97763	2.40489	-2.55979	-4.10632	0.550521	-9.36926	-3.18607	1.05572	-2.99731	-1.43996	-1.8384	-0.360813	-0.749688	-0.914316	-2.05959	-5.55352	-1.87354	0.257793	-5.44217	1.01777	3.0263	-1.62958	-1.05435	0.722522	-3.24433	1.04207	-0.0977455	0.906639	-1.19518	-1.85766	0.361719	9.89747	1.71454
113	-1.73696	-4.44863	-3.43197	4.90617	5.98783	-2.55204	-4.37619	-0.714151	-10.5466	-4.59188	-0.70872	-4.66423	-0.936267	-2.48096	-0.292641	-1.72866	-4.56274	-3.67164	-9.65397	-0.993959	-1.05848	-5.3167	-1.26166	5.53554	-2.74362	-1.20427	0.840576	-3.29867	-1.29448	0.304651	0.831086	-1.00999	-2.5931	-1.6836	8.89602	1.32123
114	-4.52968	-7.37207	-6.06537	6.05864	10.6154	-2.0729	-4.51586	-2.85761	-12.0095	-7.46669	-2.33839	-7.22083	-2.62955	-2.89182	-0.31528	-3.33184	-10.018	-6.29934	-15.3925	-0.540872	-3.31176	-4.9621	-2.53687	7.27476	-5.57612	-1.0943	0.643095	-3.0944	-2.60261	0.0400166	-0.512577	-0.390288	-3.85371	-2.35253	4.6606	0.727383
115	-7.52779	-11.7776	-8.4786	6.24062	13.6326	-1.94276	-4.66231	-4.54491	-13.9467	-11.8478	-4.88552	-9.10594	-6.53017	-3.26113	-0.64335	-4.50355	-15.6955	-10.1998	-19.0524	-0.628924	-5.3203	-5.26993	-3.14838	7.98495	-10.5049	-1.15684	0.0661257	-3.06571	-3.218	-0.362773	-3.17324	0.0569198	-5.04052	-2.11842	-2.13179	0.141844
116	-10.4922	-15.5681	-10.7368	5.35632	16.2201	-2.01451	-5.42793	-5.86841	-16.4194	-15.6329	-9.23128	-9.72626	-9.13898	-3.77956	-1.34221	-5.38595	-20.3619	-12.7504	-19.3397	-1.3304	-6.91625	-5.27435	-3.66511	7.35151	-14.2499	-1.57612	-0.708965	-2.55568	-3.76832	-0.905162	-4.62504	-0.0313994	-5.78849	-2.2834	-6.93312	-0.313873
117	-13.3705	-18.3001	-12.3096	3.10778	18.0603	-2.50461	-6.7397	-6.69399	-19.7343	-18.3645	-14.4589	-10.1241	-9.13157	-4.25549	-1.94821	-5.87885	-23.807	-13.4222	-18.6929	-2.61364	-7.7872	-4.81993	-3.73463	5.42835	-15.5743	-2.32676	-1.34119	-1.54504	-3.82041	-1.81898	-3.82803	-0.662595	-6.27554	-2.60978	-6.46202	-0.418753
118	-15.9342	-19.8545	-12.6446	-0.364217	18.3144	-3.51607	-9.03684	-7.08369	-23.9684	-19.9401	-18.8105	-11.0345	-7.57606	-5.20442	-2.69222	-6.12179	-25.7545	-12.8598	-18.892	-4.90432	-8.69109	-4.65467	-2.73787	2.51632	-15.7077	-3.24416	-1.88746	-0.986761	-2.80758	-2.93906	-1.99846	-1.61219	-6.42877	-1.99294	-2.62362	-0.232527
119	-17.7873	-19.817	-11.9487	-3.79528	16.5079	-4.58846	-12.6094	-7.03992	-28.4025	-19.8799	-21.804	-11.948	-9.0812	-7.0638	-3.69715	-5.80978	-26.1975	-11.0665	-19.4241	-7.95341	-8.50718	-3.69935	-1.26127	-0.214515	-19.7179	-4.06416	-2.57481	0.013952	-1.32788	-3.57578	-4.02802	-2.36618	-6.4862	-0.323862	-3.20286	0.335872
120	-18.7802	-19.7319	-11.0882	-7.39572	12.8262	-5.50145	-16.6066	-6.35388	-32.3954	-19.7834	-24.1483	-13.5223	-10.3789	-9.88	-4.93615	-4.8541	-25.4224	-10.2067	-20.8984	-11.4079	-7.41798	-3.52072	-0.243695	-3.18178	-21.8527	-4.59634	-3.20179	-0.0283953	-0.264027	-4.26459	-5.80278	-2.99778	-6.23948	1.06027	-3.57619	1.24398
121	-19.3007	-19.28	-10.0924	-11.3007	7.6759	-6.31129	-20.1413	-5.28496	-34.9888	-19.3817	-25.5796	-15.6612	-7.59828	-14.5708	-6.29831	-3.64183	-23.9596	-10.4636	-23.3546	-14.9683	-5.7114	-3.85577	0.884835	-6.53137	-16.5476	-4.847	-3.73463	-0.747808	0.893937	-5.22381	-2.65473	-3.51834	-6.00593	2.40529	1.15996	2.07867
122	-19.5814	-17.2743	-9.40391	-14.948	1.5132	-7.41494	-22.576	-4.66718	-35.4674	-17.4	-26.3856	-17.9358	-5.52724	-21.8688	-7.37986	-2.94374	-22.2311	-10.5936	-26.0931	-18.0711	-4.5421	-2.73008	0.851433	-9.66106	-11.9907	-4.73143	-3.92891	-0.259586	0.859081	-6.04592	-0.324434	-3.79198	-6.01539	2.57715	3.73174	2.56202
123	-19.5174	-15.5288	-6.96986	-17.5641	-5.08729	-8.74681	-23.6093	-4.41541	-34.8371	-15.6551	-25.0561	-19.3724	-6.21462	-30.7799	-7.91116	-2.5966	-20.1314	-11.8944	-27.5106	-20.5395	-4.00423	-1.60261	1.86601	-11.6995	-12.6752	-4.28449	-3.83708	0.188549	1.86746	-6.26293	-1.83846	-3.84182	-6.12193	3.35519	0.511095	2.88996
124	-19.0413	-14.0679	-3.75467	-19.7281	-10.1215	-10.406	-23.5312	-4.29896	-33.8693	-14.1664	-22.5817	-20.4339	-5.54205	-38.8766	-7.95977	-2.32375	-17.6277	-14.0848	-28.311	-22.4638	-3.30895	-0.655941	2.9713	-12.9643	-12.8692	-3.9916	-3.64497	0.169488	2.97895	-6.0778	-2.82214	-4.054	-6.54286	4.3442	-3.02954	3.30552
125	-18.2163	-11.3169	-0.911267	-22.7604	-13.3885	-12.2481	-22.8526	-2.98711	-32.2451	-11.4402	-19.9496	-22.2504	-3.41323	-44.394	-7.46568	-1.20484	-14.7338	-15.6611	-30.5872	-23.4347	-1.53271	0.635996	3.7203	-15.0541	-11.4159	-4.07124	-3.21483	0.0911794	3.71952	-6.59474	-2.73917	-4.64712	-6.66168	4.88969	-3.75544	3.7258
126	-17.3325	-6.8524	1.76657	-24.7665	-16.3423	-13.6598	-21.9802	-2.04287	-30.1939	-7.02376	-16.8916	-23.0145	-1.34663	-46.7522	-6.37109	-0.377053	-11.8827	-16.3043	-31.9468	-22.5097	0.401748	2.46617	4.83092	-16.2983	-8.7064	-4.40193	-2.22755	-0.114957	4.82908	-6.73473	-2.01327	-5.11183	-6.96366	5.5469	-1.97179	3.86816
127	-16.3574	-1.68456	4.15802	-25.0318	-18.6726	-14.1879	-20.826	-1.60177	-28.0483	-1.88952	-13.3156	-22.1933	0.197031	-46.4586	-5.00509	0.102796	-9.39845	-16.2916	-31.3522	-19.5831	2.06435	4.94894	6.15115	-16.1599	-6.37758	-4.69909	-0.84953	0.0767361	6.16316	-6.16951	-1.197	-5.07869	-7.24236	6.04242	-0.0607389	3.76852
128	-14.7744	3.43544	6.36067	-24.1152	-20.4879	-13.8987	-19.493	-0.965118	-25.4851	3.20661	-9.42666	-20.9787	0.696275	-45.1193	-3.60532	0.484868	-6.50049	-15.9275	-30.1249	-15.7978	3.19832	8.16281	7.19361	-15.2531	-6.06796	-4.94909	0.547679	1.08718	7.24095	-5.57438	-1.01923	-4.55866	-7.53193	6.20585	-0.146662	3.58217
129	-12.92	7.05933	8.23384	-22.826	-21.2405	-12.8175	-18.0819	-0.505548	-22.732	6.78402	-5.75806	-19.7307	1.10811	-43.2724	-2.12702	0.682228	-3.49632	-16.2469	-28.6637	-12.2001	3.68761	10.4165	7.80764	-14.1689	-5.93167	-5.12853	1.7286	1.60419	7.86622	-5.27747	-0.765902	-3.65396	-8.1882	5.94221	-0.0874047	3.07337
130	-10.976	9.87891	9.09592	-21.2344	-22.9155	-11.479	-16.4196	-0.0196758	-19.5524	9.58936	-3.05166	-18.0313	1.88883	-40.8662	-0.390998	1.11188	-0.738598	-16.0777	-26.6613	-8.67653	4.54812	12.0182	7.25393	-12.7995	-5.33613	-5.30236	2.87014	2.00585	7.28869	-5.11307	-0.265177	-2.5511	-8.92786	5.39373	1.01626	2.3607
131	-8.60257	11.7669	9.31009	-19.6547	-24.1231	-9.75453	-14.3163	0.425439	-15.917	11.4547	-1.21625	-16.3522	2.69325	-37.7648	2.11461	1.36205	2.06672	-14.9948	-24.7614	-5.12038	4.86314	12.758	6.72558	-11.6227	-4.63097	-5.18785	4.19073	2.04004	6.74117	-5.2696	0.0829604	-0.999036	-9.4891	5.15943	3.07102	1.71211
132	-5.65132	12.4949	8.63342	-16.5527	-24.7976	-7.44461	-12.0075	0.681626	-12.169	12.1452	-0.690809	-13.7099	2.67251	-33.2698	5.05702	1.43955	5.04896	-13.9323	-21.3576	-0.964297	5.088	11.9313	6.00205	-9.53746	-5.21021	-5.10341	5.8009	1.31689	6.00563	-4.68286	-0.672572	0.966568	-10.2244	4.56699	3.43989	1.36677
133	-2.71061	12.4991	7.81829	-13.0659	-25.3438	-4.211	-9.51391	0.959698	-8.72016	12.1692	-0.665152	-11.0679	2.97324	-26.4336	8.47803	1.62807	7.74747	-12.7814	-17.8212	3.75925	5.69073	9.80159	5.82497	-7.54674	-5.41465	-5.11784	7.74361	0.00903933	5.80579	-4.09009	-0.885899	3.50498	-11.2095	4.08531	2.91547	1.26905
134	0.312926	12.4121	6.73739	-9.90654	-24.725	-0.306779	-6.73689	1.31989	-5.61887	12.1271	-1.04972	-8.86505	1.38662	-17.7226	12.3627	1.70095	10.1685	-11.5058	-14.7753	8.86279	5.62889	7.04312	5.41677	-5.75806	-8.63529	-4.83658	10.1056	-1.3336	5.35026	-3.75723	-2.70955	6.6007	-12.0901	3.58262	-1.00886	1.57512
135	2.96735	11.2213	6.0584	-6.76832	-24.3176	4.01138	-4.03648	1.92301	-3.50431	10.9582	-0.884932	-6.788	1.94068	-7.16949	16.5464	1.8162	11.9762	-11.3234	-12.0983	14.4248	5.088	3.08683	4.73894	-3.628	-8.08123	-4.33553	12.6541	-2.88473	4.63728	-3.15619	-1.81476	9.86851	-12.5559	2.97808	-1.65921	2.24277
136	5.27433	9.64674	5.46305	-4.3748	-22.3232	9.29637	-1.56719	2.13121	-1.94513	9.38371	-0.526602	-5.55798	1.09774	6.11755	20.8465	1.81178	13.5729	-11.2272	-10.355	21.5069	4.42686	-0.893813	3.72475	-2.41818	-7.83383	-4.10491	15.1081	-3.98605	3.62387	-2.9569	-1.44144	13.5536	-13.2264	1.97735	-2.7288	3.04153
137	7.61898	9.50093	4.29754	-2.82347	-19.6612	16.2801	0.830472	2.42795	0.0219194	9.25146	-0.719951	-5.21908	0.325916	22.4245	25.189	1.93947	15.3956	-9.52205	-9.57263	31.4493	4.05161	-3.35477	2.69198	-2.00083	-7.70347	-3.79866	17.6941	-3.74258	2.59419	-3.24043	-1.68143	18.4524	-13.9295	0.401124	-3.3199	4.32273
138	9.94486	8.46671	3.45898	-1.14618	-17.2989	24.8981	3.06327	2.9082	1.97844	8.2594	-0.530378	-4.67407	0.152588	39.9802	29.155	2.1531	17.1603	-8.48705	-8.41752	44.1917	3.76852	-6.67476	2.6305	-1.30703	-8.07975	-3.04107	20.0267	-4.03744	2.54345	-3.16459	-2.65177	24.4302	-14.5897	0.0852982	-4.61615	5.8055
139	12.1317	6.56452	2.53658	0.511425	-15.3826	34.188	4.86823	2.80561	3.81361	6.36477	-0.460862	-3.9825	0.368878	53.3328	32.8344	2.09226	18.9161	-7.81431	-7.07572	57.6174	3.31276	-9.97618	2.56969	-0.616912	-8.36419	-1.90828	22.0458	-4.44499	2.49185	-3.02775	-3.51693	30.8929	-15.379	0.399865	-6.44869	7.28444
140	13.9745	5.37123	2.33694	2.01224	-14.1645	43.1214	6.11503	2.11475	5.4859	5.17109	-0.213681	-3.24777	0.0770347	57.8395	35.9684	1.74312	20.5061	-6.15048	-5.46574	69.0034	2.57793	-11.4715	2.83207	0.20192	-8.30197	-0.301835	23.9416	-3.65838	2.76527	-2.73661	-5.02059	37.0827	-15.9944	1.16097	-8.34197	9.07265
141	15.7632	3.77579	1.79368	3.23964	-11.8427	50.7991	6.95125	2.06114	6.93887	3.58518	-0.335868	-3.09125	0.842937	52.2039	38.4543	1.82322	21.9757	-4.68915	-4.69664	76.9441	2.41069	-12.692	2.23876	1.1736	-6.4798	1.7585	25.5429	-2.97119	2.18571	-2.41923	-4.98503	42.4185	-16.2635	0.949124	-7.87235	10.8351
142	17.3446	1.36111	0.733216	3.6137	-10.1323	56.7298	7.32307	2.11896	7.89243	1.17197	-0.858888	-3.93357	1.04589	40.9882	40.1419	1.76741	22.9506	-3.71281	-5.42769	81.1272	2.08584	-13.9647	0.69139	1.91332	-5.83093	3.99534	26.8112	-2.8581	0.62197	-2.48864	-5.20873	46.4232	-16.8875	0.048313	-8.34493	12.1611
143	18.9131	-0.623321	0.0762939	4.06411	-9.09916	60.9133	7.45391	1.92723	9.02921	-0.773354	-1.12776	-4.19505	0.677016	29.5876	41.4701	1.60559	23.7466	-2.44838	-5.07463	82.3368	1.85254	-14.4529	-0.539576	2.96805	-5.7376	5.73768	27.7348	-2.41095	-0.588761	-2.17638	-5.33169	48.9027	-17.686	-1.00441	-8.42641	13.4945
144	20.6174	-2.28558	-0.111924	4.1944	-7.70857	63.6532	7.10947	1.27612	10.1622	-2.4139	-1.12563	-4.54772	1.79994	20.0948	42.3913	1.24018	24.6496	-1.15379	-4.75095	81.3621	1.52267	-14.6253	-0.849206	3.64951	-2.60881	6.462	28.0175	-1.86476	-0.855886	-1.85349	-3.12139	50.533	-17.9164	-1.43845	-4.94355	14.507
145	22.0994	-3.64943	-1.14451	4.21539	-6.75115	65.0114	6.13089	0.997644	10.5835	-3.77323	-1.79194	-4.98279	2.22512	9.45858	42.664	1.21087	25.3232	0.39272	-4.81328	78.1579	1.75215	-14.6564	-1.57129	3.84002	-0.67109	6.61299	27.6847	-1.34991	-1.56984	-1.59975	-2.05623	51.7416	-18.4651	-1.83861	-2.01327	15.0506
146	23.3671	-6.38403	-2.71057	5.20229	-5.82063	65.0095	4.79123	1.07073	10.4812	-6.51775	-2.81339	-4.50167	3.26064	-2.88461	42.3733	1.27511	25.9844	0.251235	-3.7815	72.5276	2.18401	-15.8945	-2.55556	4.75082	0.645906	6.66283	26.9337	-2.00644	-2.56892	-0.650762	-1.51699	52.6093	-19.1442	-2.1371	2.30511	15.3378
147	24.7691	-8.4056	-4.32087	5.88808	-5.62308	63.9172	3.21918	1.15987	10.029	-8.61232	-3.88489	-4.16055	5.18058	-14.3998	41.8046	1.20585	26.6564	0.184815	-2.70368	65.2901	2.62531	-16.3007	-3.24995	5.25503	1.61773	6.85296	25.9653	-2.37204	-3.2515	0.117951	-0.834048	52.6916	-18.991	-2.36773	5.93611	15.3712
148	25.6223	-9.80453	-5.1299	6.59736	-6.02319	61.861	1.38813	1.22291	9.02969	-10.0509	-4.24274	-3.78334	6.17759	-24.4749	40.8466	1.04402	26.7855	0.135492	-1.67624	56.96	2.81545	-16.2403	-2.91292	5.86932	0.831086	6.90908	24.5898	-2.78824	-2.91389	0.933108	-0.878491	51.5719	-18.4153	-1.72329	6.57017	15.3071
149	26.2524	-10.0777	-5.58253	7.25967	-4.99043	59.0893	-0.582213	1.62687	7.95915	-10.3077	-4.43299	-3.36008	5.06355	-33.0162	39.2377	1.1155	26.8281	0.520941	-0.505915	48.4493	3.3228	-15.2288	-2.50666	6.77802	-1.90365	6.83987	22.9922	-2.74815	-2.50928	1.98548	-2.02809	49.5804	-18.2586	-1.10926	5.60279	15.3271
150	26.7776	-10.5994	-6.65887	7.86464	-4.68295	56.1561	-2.41263	1.65277	6.74087	-10.8191	-5.20232	-3.07209	3.82507	-39.659	37.2618	1.00005	26.9973	0.246322	0.3591	40.2764	3.65488	-14.6437	-3.574	7.68043	-2.97324	6.98644	21.3237	-3.32048	-3.5528	2.97159	-1.35996	47.2415	-17.7859	-1.40253	7.59532	15.0632
151	26.7909	-10.8397	-7.14355	8.48326	-5.48202	53.5656	-3.99606	1.38112	5.11097	-11.0633	-5.77869	-2.98484	4.15395	-44.2649	35.46	0.745673	26.7476	-0.166147	0.72804	32.7463	3.72957	-14.1616	-4.29347	8.33041	-1.08737	7.69647	19.8107	-3.90146	-4.27566	3.72089	1.42662	45.1698	-17.1827	-1.68979	11.2648	14.6781
152	26.2653	-11.1177	-7.10144	9.06068	-4.92817	51.6819	-5.40581	1.13658	3.37946	-11.3429	-6.03177	-2.85102	3.2399	-46.4301	33.7655	0.382674	25.8972	-0.619489	0.710983	26.8195	3.37159	-14.0319	-4.60668	8.60685	-1.24885	8.79144	18.6784	-4.92369	-4.60417	4.28676	1.62662	43.6321	-16.4881	-1.80588	11.1804	14.4047
153	25.3493	-11.4981	-6.37906	9.8534	-4.53267	50.5026	-6.80455	0.822168	1.62506	-11.6967	-5.69193	-2.21351	1.59699	-45.6999	32.1465	-0.112433	24.6392	-1.71207	1.10748	22.5835	2.49702	-14.2239	-4.07456	9.00518	-3.03842	10.2901	17.8992	-6.45182	-4.10022	4.98305	-0.539243	42.6932	-14.9352	-0.916592	6.99386	14.4402
154	24.2937	-11.1651	-5.88325	11.0273	-5.28792	49.4653	-8.27658	0.709333	0.102936	-11.3526	-5.62039	-1.03859	3.74063	-43.083	30.3105	-0.139939	23.224	-2.53583	2.2446	19.8828	2.54721	-13.9517	-3.91452	9.89328	-0.274066	11.8277	17.2359	-7.44399	-3.97087	5.9874	0.552576	42.263	-13.0989	-0.270224	5.45613	14.7783
155	22.9855	-10.5429	-5.43265	11.6553	-4.19559	48.6865	-9.5519	1.47749	-1.24056	-10.7254	-5.33738	-0.339157	4.40579	-39.6415	28.4395	0.439493	21.7514	-2.8582	2.94601	18.6893	2.93671	-13.2376	-3.58252	10.2812	1.59995	13.1644	16.7175	-7.97309	-3.67741	6.62504	1.62958	42.0394	-11.296	0.365107	3.13027	15.1684
156	21.7738	-9.85504	-4.90828	12.0959	-1.45554	48.2206	-10.7281	2.1543	-2.36826	-10.0189	-5.01391	0.231703	2.22956	-36.2893	26.691	0.801689	20.3552	-3.28452	3.3547	18.5776	2.89636	-12.5559	-2.68123	10.4639	-0.124441	14.4415	16.3907	-8.43399	-2.78357	7.14473	1.07404	41.8616	-9.00243	1.24936	-1.82365	15.7554
157	20.6984	-9.35129	-4.89085	11.9735	-0.782541	47.4956	-11.64	2.28641	-3.07913	-9.48973	-5.25518	0.322888	-0.182217	-33.5856	24.9376	0.990215	19.0869	-4.14994	2.90862	19.0712	3.36296	-12.4474	-1.95101	10.2551	-3.03842	15.7004	16.0465	-8.68258	-2.02624	7.33025	-0.404432	41.9682	-6.51165	1.54282	-6.32721	16.5647
158	19.6551	-8.8839	-6.20053	10.9815	-0.751409	46.3012	-12.2771	2.48457	-3.60216	-9.05201	-6.5941	-0.342568	-0.114071	-31.5755	23.3044	1.20605	17.8694	-5.20341	1.39664	19.6959	3.62155	-12.4107	-2.19703	9.4325	-4.53616	16.6055	15.9759	-8.6643	-2.28001	6.94583	-0.97034	41.9705	-3.71212	0.676867	-6.76275	17.7767
159	18.4059	-8.24436	-7.37592	10.5059	-0.12184	44.7787	-12.609	2.26151	-4.10776	-8.41759	-7.85508	-0.563644	0.397025	-30.0632	21.5891	1.08398	16.5124	-6.21425	0.458682	20.3062	3.07685	-12.1669	-2.53038	9.31009	-6.03093	17.0294	16.0469	-8.65398	-2.61491	6.73945	-1.57921	41.5651	-1.44607	0.109406	-5.79093	18.7115
160	16.956	-8.09443	-6.55547	10.2174	0.682994	43.0598	-12.5072	1.70738	-4.28893	-8.23709	-7.22159	-0.459207	1.54958	-28.7962	20.0059	0.800484	15.3408	-7.57113	0.0244036	21.0052	2.51489	-12.4244	-1.10491	9.65305	-5.82945	17.0846	16.0157	-9.01664	-1.20134	6.61363	-1.117	40.784	0.252096	0.967035	-3.31397	19.2308
161	15.3922	-7.3814	-5.78866	9.90286	0.317859	41.5762	-12.1148	1.56965	-4.25635	-7.50589	-6.4238	-0.520216	1.15996	-27.6531	18.5371	0.930385	14.2587	-8.58177	-0.593558	21.5837	2.47955	-11.825	-0.246987	10.3554	-6.49165	16.9441	15.8393	-9.11695	-0.344581	6.50998	-1.45033	39.9716	1.35526	1.03849	-1.79254	19.3877
162	13.7401	-6.49309	-5.24937	9.11329	1.02507	40.2167	-11.7491	1.58671	-4.09589	-6.59901	-5.75981	-1.13306	-0.506651	-26.7189	17.1526	1.10968	13.1731	-9.55605	-1.6643	21.5415	2.36873	-10.3022	-0.26335	10.2467	-7.89902	16.654	15.6275	-8.85216	-0.357071	5.96838	-2.38659	39.2291	2.62392	0.564072	-2.56733	19.4138
163	12.0236	-6.11491	-5.07965	8.417	0.46276	38.7261	-11.5095	1.80556	-3.949	-6.22339	-5.50314	-1.50462	0.152588	-25.9838	15.9656	1.33334	12.1453	-10.6812	-2.61577	21.1823	2.70562	-8.64209	-0.521471	10.0028	-5.0754	16.2534	15.6628	-8.3719	-0.604833	5.61335	-0.291843	38.417	3.52487	-0.053154	-0.632573	19.2827
164	10.7017	-5.82241	-5.40593	7.89088	-0.365135	37.2134	-11.1303	2.28701	-3.68161	-5.9636	-5.83223	-1.82804	0.481467	-25.6035	14.8496	1.62125	11.3247	-11.3845	-3.27126	20.6004	3.12745	-6.56236	-0.658374	9.70396	-2.17327	15.7411	15.925	-7.1565	-0.725277	5.29177	1.34959	37.6008	4.17935	-0.747739	1.81624	18.8381
165	9.90804	-5.26158	-4.94836	6.99556	0.32055	35.7225	-10.7081	2.15791	-2.9556	-5.4291	-5.50565	-2.44613	0.0518503	-25.6023	13.7479	1.43935	10.628	-11.6235	-4.30146	19.6262	3.17604	-4.48007	0.201869	9.00269	-2.27993	15.2032	16.0334	-5.61539	0.180569	4.68024	0.565908	36.8394	4.93768	-0.627295	2.59103	17.9899
166	9.35461	-4.31854	-3.7475	6.25519	-0.439699	34.1622	-10.1623	1.88687	-2.17232	-4.50719	-4.6092	-2.63244	0.727385	-25.7907	12.683	1.26186	9.95951	-11.346	-4.94631	18.205	3.34167	-2.97541	1.55841	8.54951	-3.0088	14.7879	16.0011	-4.47978	1.57719	4.4341	-0.564427	36.0404	5.49483	-0.130997	4.39542	16.9834
167	8.53439	-3.45027	-2.94884	5.58251	-0.838657	32.7106	-9.55561	1.46585	-1.68186	-3.67665	-4.09092	-2.77256	2.0266	-25.9474	11.6454	0.919944	8.92034	-11.0536	-5.28521	16.7808	3.38825	-2.18123	1.93359	8.1378	-3.1199	14.2624	15.8204	-3.94321	1.98945	4.23979	-0.924416	35.0348	5.67632	0.101273	6.09018	15.687
168	7.68813	-3.20621	-1.57719	4.74544	-0.938204	31.4079	-8.83935	1.70015	-1.0646	-3.42227	-3.31414	-3.01935	3.36582	-25.7898	10.641	0.995636	7.9422	-11.2318	-5.80214	15.4429	3.69002	-2.28371	2.3411	7.39074	-2.73917	13.6946	15.6103	-4.20879	2.39309	3.76851	-0.477022	33.7583	5.62567	0.635912	6.63091	13.7902
169	6.80724	-3.54086	-0.185022	4.06726	-0.725657	29.9191	-8.00901	1.63169	-0.466362	-3.74779	-2.62294	-3.21838	4.49319	-25.7024	9.53514	0.832407	7.12464	-11.7602	-6.31055	14.035	3.72656	-2.86115	2.69391	6.75362	-2.04438	13.1168	14.9388	-4.71352	2.72586	3.38409	-0.194068	32.4529	5.62478	0.873798	6.41758	11.7965
170	5.9502	-2.8975	0.320861	3.28779	-0.589597	28.543	-7.27702	1.09984	0.0194973	-3.10108	-2.62827	-3.46124	4.41764	-25.7427	8.13077	0.378458	6.3806	-11.3998	-6.89558	12.9571	3.34569	-2.34207	2.61558	5.89307	-2.79547	12.5908	13.8708	-4.32748	2.61529	2.96136	-0.263696	31.36	5.49009	0.629038	4.30653	9.86411
171	4.89299	-1.87429	0.577433	3.22337	-0.102622	27.4124	-6.66271	0.659541	0.269935	-2.08592	-2.70214	-3.13546	4.42801	-25.2127	6.60822	-0.0246951	5.55396	-10.8445	-6.72266	12.3622	2.55765	-1.36504	2.58373	5.51258	-2.80288	12.0857	12.7284	-3.61564	2.54646	2.91491	1.12737	30.3854	4.99306	0.15162	4.5406	8.08741
172	3.82402	-1.62855	1.08806	3.29802	-0.646865	26.52	-6.02908	0.679618	0.700693	-1.8115	-2.41178	-2.61984	4.50801	-24.5528	5.43842	0.0122472	4.77745	-10.8187	-6.32157	12.0462	2.45586	-0.960233	2.98708	5.30555	-2.08734	11.6414	11.7315	-3.4658	2.91824	3.07879	2.27549	29.5366	4.33398	0.299076	6.91831	6.52764
173	2.83365	-2.10911	0.934601	3.02696	-0.891697	25.7445	-5.21728	1.14682	1.165	-2.29668	-2.3837	-2.30194	4.02654	-23.5469	4.86542	0.471617	3.91448	-10.8507	-5.94096	11.5953	2.90198	-1.37437	2.7672	4.73442	-3.02805	11.1078	10.852	-3.85813	2.69294	2.99875	2.07105	28.4968	4.1507	0.0977879	6.83238	5.17597
174	1.97093	-1.72121	0.904684	2.13702	-0.687606	25.0501	-4.33194	1.26688	1.58122	-1.91093	-2.06768	-2.65553	3.05028	-22.1679	4.57943	0.606537	3.0876	-10.0126	-6.0471	11.0503	2.69398	-1.19673	2.84408	3.35142	-5.52576	10.4408	10.0395	-3.66427	2.7643	2.33435	0.797012	27.5865	3.55621	-0.00358233	3.9184	3.70496
175	1.19576	-1.39687	1.30649	1.66023	-1.37521	23.8515	-3.54367	1.07193	1.83202	-1.57049	-1.30494	-2.86086	3.15398	-21.3169	4.21823	0.473625	2.45848	-9.6094	-5.93991	10.4793	2.11535	-1.13257	3.53779	2.46647	-5.79093	9.7997	9.44075	-3.57565	3.4553	1.98666	0.811827	26.4872	3.02848	0.02953	1.26515	2.50037
176	0.527155	-0.629708	1.81305	1.33052	-2.1812	22.3265	-3.00993	0.434273	1.98049	-0.777284	-0.523698	-2.80798	1.62365	-20.5733	3.4457	0.106611	2.11153	-8.83497	-5.37272	9.88254	1.62185	-0.139422	4.02228	1.76795	-7.71976	9.00175	8.57984	-3.03967	3.95973	1.76178	-0.518503	24.8848	2.70194	-0.0425039	-3.4236	1.5223
177	-0.157916	-0.146103	1.9393	1.4074	-2.37914	20.7395	-2.33972	-0.179291	2.00157	-0.25261	-0.294235	-2.43852	0.982192	-19.8813	2.88114	-0.178488	1.75621	-8.22245	-4.76512	9.03115	1.19239	0.816193	3.84103	1.7131	-8.74788	8.1847	8.03088	-2.88974	3.80782	1.93772	-1.01478	22.9853	2.765	-0.265092	-5.13169	1.2679
178	-0.855098	-0.437818	2.09789	1.27909	-1.34908	19.2068	-1.54775	0.105808	2.04964	-0.49962	-0.196544	-2.39234	1.65476	-19.05	2.56867	0.083321	1.28404	-8.59709	-4.85644	8.02636	0.794662	0.715188	3.55822	1.48153	-7.42347	7.53413	7.88443	-3.42099	3.507	1.91909	0.401469	21.3302	2.98985	-0.481775	-2.28437	1.59392
179	-1.41992	0.320503	2.27207	1.67361	-1.10809	17.7805	-1.05072	0.631834	2.28095	0.227064	0.0791017	-1.77333	1.01923	-18.0333	2.20607	0.496513	0.813439	-8.01524	-4.10938	6.8869	0.548513	1.35787	3.22032	1.85087	-7.29459	6.87461	7.59729	-2.82607	3.16562	2.26573	0.900713	19.6749	3.47486	-0.704267	0.656276	1.71901
180	-2.00871	0.458353	2.63543	1.54622	-0.611505	16.2656	-0.748359	0.110024	2.35882	0.315885	0.47887	-1.61851	-0.0607389	-16.8274	1.5961	0.293732	0.384861	-7.67724	-4.01517	5.72231	-0.107414	1.4176	2.98021	1.88983	-7.96124	6.08281	7.24543	-2.52158	2.9409	2.24578	0.159995	17.8548	3.98315	-1.07557	2.08142	1.98582
181	-2.60065	0.0321289	3.20783	0.785113	-0.184873	14.7318	-0.430776	-0.364806	2.35833	-0.104149	0.931115	-1.80258	0.463689	-15.7248	0.948143	0.066456	0.151377	-7.79525	-4.41652	4.21167	-0.574012	1.31611	3.24191	1.53533	-6.91386	5.39309	6.97428	-2.5769	3.18363	1.85939	0.56739	16.1214	4.24931	-1.04894	4.65912	2.09338
182	-3.06605	0.00982536	3.59405	-0.00931534	-0.487359	13.2429	0.0135577	-0.138333	2.42942	-0.0802732	1.3	-1.94848	1.32589	-14.865	0.465182	0.270643	-0.0490461	-7.57811	-4.66029	2.78439	-0.341717	1.49208	3.9424	1.5285	-6.19092	4.72742	6.94115	-2.47344	3.86659	1.53874	1.04738	14.6745	4.76054	-0.383503	6.08722	2.17933
183	-3.56559	0.122129	3.60198	-0.343749	-0.85134	11.9216	0.264631	0.200774	2.5682	-0.00265285	1.35664	-1.95307	1.17478	-14.0581	-0.0404172	0.459169	-0.186739	-7.14589	-4.5817	1.28965	-0.249762	1.78085	4.18203	1.85546	-7.09608	4.1498	6.61704	-2.13201	4.12549	1.44073	0.192587	13.5826	5.12186	0.227333	5.37465	2.10298
184	-3.96704	-0.205252	2.80138	-0.436115	-1.9725	10.6963	0.332163	-0.183909	2.58213	-0.356071	0.76749	-1.89889	1.10515	-13.3305	-0.492042	0.23089	-0.268361	-7.19895	-4.37349	-0.288608	-0.297747	1.75481	3.34861	1.6929	-7.58051	3.82352	6.05926	-1.92577	3.3305	1.0113	-0.551094	12.6238	5.50263	-0.152588	4.53616	2.24687
185	-4.2859	-0.299772	2.57482	0.2565	-0.684147	9.51577	0.559318	-0.370226	2.40629	-0.47201	0.890548	-1.49032	1.7081	-12.7704	-0.484751	0.239724	-0.401815	-7.17664	-3.60346	-1.76612	0.37886	1.68289	3.14606	1.9675	-6.13314	3.58875	5.79258	-1.74184	3.16601	1.03256	-0.542206	11.5109	5.38342	-0.180569	5.0754	2.62367
186	-4.49141	-0.466901	2.52932	0.864621	0.323625	8.21529	0.630304	-0.119059	2.26811	-0.661542	1.21538	-1.19381	2.40881	-12.1828	-0.399184	0.385284	-0.679622	-6.8471	-2.88749	-2.84572	1.18015	1.20685	3.40583	2.28318	-4.19098	3.16867	5.63066	-1.80207	3.44649	1.06116	-0.565908	10.0027	5.50979	0.223557	6.85757	2.56752
187	-4.76934	-0.594631	1.3305	0.886138	0.644559	6.73458	0.588736	-0.126889	2.11867	-0.799981	0.398607	-1.32711	2.42955	-11.7036	-0.493449	0.214828	-1.1501	-6.05242	-2.93892	-3.64915	1.42268	0.497163	2.72247	2.17152	-3.27545	2.62072	5.29159	-1.91192	2.77195	0.744571	-0.884417	8.27555	5.87547	-0.0838459	8.33604	2.26401
188	-5.06362	-0.669009	0.351552	0.533205	0.637641	5.53739	0.691953	0.199368	1.83735	-0.888606	-0.269062	-1.6992	2.40733	-10.8106	-0.501506	0.30096	-1.70898	-5.25942	-3.3921	-4.07925	1.80234	-0.20535	2.07872	1.91424	-2.42659	2.16656	4.9451	-2.01931	2.10254	0.408957	-1.06219	6.63811	6.13396	-0.121606	8.04272	2.03352
189	-4.99362	-0.71283	0.565524	0.966827	0.398958	4.60195	0.680954	0.588869	1.86036	-0.90639	0.25086	-1.23723	2.89176	-9.59099	-0.593468	0.468204	-1.93775	-4.28455	-2.63126	-4.14272	2.03886	-0.866302	2.13497	2.30233	-0.0770347	1.95572	4.53978	-1.96733	2.1129	0.763727	0.198512	5.36356	6.01437	0.838846	8.58936	1.73219
190	-4.65102	-0.395569	0.851239	1.27345	0.821745	3.84743	0.733778	0.749086	1.86254	-0.569282	1.08428	-0.811353	3.47249	-8.83059	-0.684791	0.553934	-2.08173	-2.88512	-1.84417	-4.1021	2.44863	-0.879763	2.45903	2.14213	2.02216	1.66764	3.99389	-1.44944	2.42427	0.840217	2.30067	4.41463	5.79885	1.62212	9.616	0.700139
191	-4.65926	-0.557982	-0.460184	1.37959	0.348223	3.05403	0.75194	0.429655	1.60447	-0.734839	0.720048	-0.536354	2.95695	-8.15009	-0.781485	0.309392	-2.57183	-2.20678	-1.52706	-3.9431	2.61407	-1.00838	1.57777	1.75666	1.31255	1.24034	3.3577	-1.16607	1.54437	0.653386	2.514	3.41265	5.46707	1.11236	9.07676	-0.35979
192	-4.76498	-1.50947	-1.21267	1.18252	0.216775	2.38422	0.713185	-0.522413	1.4204	-1.66255	0.479645	-0.459076	1.98364	-7.20704	-0.844541	-0.428451	-2.84019	-2.84808	-1.49898	-3.60011	2.1011	-1.67424	1.40621	1.13463	-1.26218	1.04567	2.61932	-1.47626	1.35402	0.386127	1.47255	2.44167	5.08349	0.829551	7.64569	-1.17901
193	-4.8816	-1.61244	-1.18962	0.990575	0.373975	1.89025	0.686709	-1.12554	1.20012	-1.76238	0.36259	-0.526514	3.02213	-6.33547	-0.734929	-0.87457	-3.02318	-2.71013	-1.57613	-3.01982	1.76761	-1.79922	1.50526	0.597625	-1.3644	0.922876	2.1292	-1.55722	1.45636	0.181715	2.60733	1.68622	4.47007	0.855015	8.71084	-1.76851
194	-4.776	-1.13522	-1.68476	0.980079	0.0791766	1.56142	0.59948	-0.87718	0.853402	-1.29606	-0.428524	-0.630294	2.6577	-5.61409	-0.511739	-0.644483	-3.04001	-1.46172	-1.61956	-2.26597	1.7389	-1.45661	0.809122	0.577157	-2.8088	0.640548	1.88324	-1.34283	0.773202	0.168595	2.49474	1.19558	3.3971	0.270127	6.97608	-2.07612
195	-4.44128	-0.745843	-1.14712	1.05014	0.74795	1.14628	0.536808	-0.137329	0.398182	-0.895778	-0.307112	-0.527301	-0.122959	-4.9106	-0.365034	-0.0158611	-3.40017	-0.664588	-1.2043	-1.57465	2.08724	-1.02822	0.930438	0.89729	-7.00571	0.334972	1.73769	-0.924763	0.896647	0.326955	-0.282954	0.801821	2.55524	0.262381	1.07404	-2.17102
196	-4.07482	-0.854315	-0.328122	1.39074	0.399342	0.507201	0.427195	0.0624406	-0.0311231	-0.971139	0.117055	-0.0447399	-0.917009	-4.10371	-0.290211	0.200171	-3.74688	-0.670974	-0.252695	-1.01868	2.12519	-1.29046	1.17704	1.43286	-7.78643	0.220999	1.34285	-1.06674	1.1509	0.66034	-0.979229	0.371048	2.21463	0.379049	-2.33622	-2.34689
197	-3.94076	-1.2435	-0.147263	1.22241	-0.620345	0.187862	0.182773	0.0367416	-0.497969	-1.33497	0.115893	0.0822636	-0.358507	-3.37404	0.115368	0.121066	-4.03837	-0.715778	0.164134	-0.70602	1.6082	-1.54209	1.18469	1.33708	-4.93763	0.0211111	1.04433	-1.24704	1.17336	0.672672	0.308139	-0.00614627	1.73628	0.176309	-1.41625	-2.41608
198	-3.80828	-1.5751	-0.232464	0.391244	-0.629569	0.0183052	-0.100659	0.435478	-0.871204	-1.6543	0.15404	-0.362249	0.617759	-2.45397	0.410312	0.311199	-4.18636	-0.993639	-0.0137762	-0.426765	1.24319	-1.66137	1.21828	0.496468	-0.8459	-0.282461	0.816403	-1.58689	1.22157	0.228816	1.64884	-0.196013	0.94034	0.153169	1.99253	-1.97865
199	-3.44728	-0.886051	-0.71482	0.226455	-0.772164	-0.200422	-0.364395	0.635247	-1.03978	-0.942449	-0.196447	-0.191686	0.188142	-2.07624	0.241992	0.37906	-3.89123	-0.633441	0.593164	-0.458031	0.65914	-0.85628	0.839427	0.183683	0.367396	-0.556505	0.446636	-1.05583	0.855209	0.0202051	1.34366	-0.205499	0.388952	-0.250763	3.76581	-0.992653
200	-3.1708	-0.201125	-1.21325	0.290612	-0.0499658	-0.149916	-0.582852	0.375447	-1.34592	-0.254084	-0.455924	0.155474	-0.00148144	-1.8857	-0.120612	0.197762	-3.41942	-0.358036	1.09121	-0.431442	-0.0152588	-0.242392	0.832456	0.0278148	0.570353	-0.727264	0.281514	-0.564565	0.839137	-0.102862	0.87701	-0.17263	-0.215772	-0.326863	4.65171	-0.0147088
201	-3.30837	0.668812	-1.28383	0.705473	0.842116	0.0479676	-0.766265	0.58907	-2.15573	0.585199	-0.270708	0.695895	-0.657758	-1.63745	-0.223446	0.41279	-3.3045	0.194149	1.65564	-0.071083	0.128495	0.496377	1.15738	0.269095	-1.51995	-0.827208	0.363116	-0.14237	1.14063	0.230653	-1.05182	-0.0845781	-0.560981	0.181053	3.26657	0.818193
202	-3.10722	0.920931	-2.20817	1.16625	0.835198	-0.251997	-1.118	0.909906	-2.93029	0.817667	-1.03297	1.04568	0.859233	-1.37636	-0.340733	0.702908	-3.20653	0.073199	2.11156	-0.0146976	0.512575	0.925844	0.478483	0.59054	-2.34363	-0.910984	0.404172	-0.103952	0.47674	0.502372	-1.54217	-0.075225	-0.637211	-0.277292	2.16882	1.44172
203	-1.93108	0.827983	-2.08366	0.908311	0.779851	-0.841104	-1.42202	1.41465	-3.26199	0.718136	-1.28654	0.600774	1.63995	-1.22899	-0.314257	1.03439	-3.32811	-0.132446	1.59397	-0.827743	0.70853	0.988628	0.568816	0.153375	-3.90062	-1.0462	0.759358	-0.000982536	0.595829	0.117295	-1.88883	-0.12346	-0.310036	-0.00600282	0.601463	2.13354
204	-2.27986	0.940779	-0.510143	0.306094	0.216006	-1.20921	-1.70891	1.37028	-4.12702	0.784948	-0.616935	-0.0120706	1.12885	-1.64774	-0.277293	0.991821	-4.70467	0.59188	0.709278	-1.65428	0.963512	0.545111	1.68534	-0.40607	-6.12129	-1.20935	1.2679	0.124782	1.75002	-0.299403	-2.38363	-0.142567	-0.231504	1.08303	-0.125922	3.07401
205	-3.82959	-0.189335	0.32241	0.187225	0.138751	-1.41939	-1.86341	0.435076	-5.71769	-0.347228	-0.189863	-0.416566	2.83695	-2.23738	0.0736719	0.393717	-6.03461	0.614085	-0.0258468	-2.2013	0.921149	-1.11655	1.8694	-0.123067	-4.37468	-1.35899	1.79358	-0.483604	1.95324	-0.376025	-0.180735	-0.300499	-0.394963	1.28402	3.39397	3.91804
206	-3.93786	-0.746629	0.264608	0.0278148	0.337077	-1.48152	-1.8363	-0.0479849	-6.72295	-0.861881	0.283488	-0.998841	4.51986	-2.90946	0.831495	-0.0375447	-5.05538	0.963377	-1.0365	-2.64904	0.696885	-2.08406	1.49151	0.274475	-2.08586	-1.44624	2.43092	-0.906979	1.54582	-0.424045	1.71254	-0.359824	0.0598585	0.747351	6.73313	4.21849
207	-2.186	-1.03137	-0.169531	0.643414	0.340536	-1.27909	-2.05348	0.244341	-6.4116	-1.16411	0.888902	-1.08701	5.25169	-3.41786	1.00519	0.0636452	-2.87059	0.925647	-1.34574	-2.87686	1.01431	-2.82607	1.1844	1.20509	-0.294806	-1.38331	2.2548	-1.61077	1.23668	-0.105224	2.97769	-0.104754	-0.245189	0.386408	8.76121	3.69242
208	-0.0663636	-1.19771	-1.0869	1.73882	-0.147591	-0.315999	-2.55345	0.990416	-5.97127	-1.36268	0.684903	-1.04174	4.52134	-3.16266	0.512122	0.434273	-1.22155	0.593354	-1.58479	-3.34143	1.52287	-2.90349	0.390474	2.11917	1.12589	-0.73929	1.44671	-1.76012	0.453116	0.317902	4.2132	1.00518	-1.39734	-0.332673	9.58785	2.5977
209	1.03518	-1.54189	-1.07576	1.80062	-0.547702	0.284065	-3.00469	1.68068	-6.38217	-1.74017	0.716853	-1.68621	4.77319	-2.45463	0.160774	0.692669	-0.651889	0.261846	-2.98694	-3.13326	1.96858	-2.99988	0.679771	1.80678	4.66652	-0.280591	0.857843	-1.76493	0.724018	-0.014957	6.11981	1.78977	-2.21476	-0.14765	12.327	1.75316
210	1.12297	-1.93147	-1.14412	1.45451	-0.194482	-0.202426	-3.38712	1.84712	-7.39652	-2.17199	0.513241	-2.17848	2.85028	-2.46906	0.217051	0.570799	-0.822158	-0.0905898	-3.55465	-2.38983	2.1027	-3.80094	0.774558	1.09855	4.58801	-0.360225	0.572109	-2.19754	0.843881	-0.615206	4.93022	1.42981	-2.53746	-0.237983	12.0485	1.56067
211	0.650678	-2.2845	-0.668153	1.75037	1.3314	-0.894149	-3.84629	1.45119	-8.29606	-2.51598	0.896938	-2.14095	0.0755532	-3.01207	0.501251	0.087738	-1.18304	-0.683747	-3.35155	-1.92565	1.53411	-4.78859	1.30465	1.29628	1.57921	-0.743031	0.639513	-2.82116	1.39101	-0.616387	2.74066	0.780042	-3.01262	0.242243	10.2989	1.49595
212	-0.448076	-2.95901	-0.765941	2.74894	2.73505	-1.48299	-4.30827	0.465192	-9.18204	-3.15905	0.999373	-2.80444	-1.23255	-3.52662	0.779183	-0.722785	-2.33605	-1.97755	-4.84975	-1.08308	0.447123	-5.55526	1.37	2.64267	-1.48144	-1.26186	0.961572	-3.34003	1.42741	-0.250989	1.36144	0.338045	-3.41807	0.420972	9.15231	1.28414
213	-2.43814	-4.2982	-3.06812	4.38083	5.83831	-1.63117	-4.67663	-0.585456	-10.2252	-4.47309	-0.276904	-4.4282	-0.798494	-3.99935	0.944561	-1.54033	-5.47003	-3.76803	-8.63847	-0.0627989	-0.65151	-5.74676	-0.313599	4.88216	-2.514	-1.46455	1.12247	-3.59225	-0.323378	0.121624	1.58958	0.466582	-4.04403	-1.02997	8.96269	0.890203
214	-4.98587	-6.94968	-5.80057	5.91852	10.0143	-1.11448	-4.73931	-2.48538	-11.4712	-7.08595	-1.9271	-6.61822	-2.29919	-4.31548	1.09766	-3.01502	-10.4366	-6.43325	-13.9199	0.605809	-2.84797	-5.52903	-1.7474	7.02573	-4.87541	-1.23059	1.15253	-3.46039	-1.79281	0.144585	0.531835	1.0907	-5.24913	-2.06207	6.01019	0.429497
215	-7.6874	-11.1089	-8.35128	6.23878	12.9285	-0.856603	-4.79469	-4.14537	-13.1591	-11.2054	-4.42611	-8.70761	-5.94796	-4.64819	0.995978	-4.17147	-15.8035	-10.2859	-18.1193	0.611688	-4.83362	-5.61264	-2.50037	7.84995	-9.20416	-1.11301	0.784555	-3.20965	-2.56679	-0.262929	-2.08142	1.58961	-6.4706	-2.0612	-0.0829604	-0.0923457
216	-10.6604	-14.8487	-10.5664	5.27812	15.6343	-1.03939	-5.42576	-5.58994	-15.5035	-14.9248	-8.31091	-9.81181	-8.39826	-5.12759	0.301722	-5.13679	-20.5569	-12.9301	-19.4042	-0.0919269	-6.50065	-5.2322	-3.18043	7.23933	-12.3211	-1.43155	-0.0268596	-2.32694	-3.25856	-0.938619	-3.27249	1.49301	-7.41068	-2.21456	-4.34801	-0.46774
217	-13.6028	-17.6633	-11.8746	3.3669	17.686	-1.57091	-6.63431	-6.38038	-18.6564	-17.7424	-12.9594	-10.1413	-8.8501	-5.67595	-0.400591	-5.66583	-24.2174	-13.7674	-18.6378	-1.22498	-7.40212	-4.58471	-3.17946	5.77761	-13.9596	-2.05446	-0.72508	-1.22856	-3.24617	-1.67571	-2.90658	0.927686	-7.99034	-2.47491	-4.09765	-0.577608
218	-16.2509	-19.5969	-12.248	0.220419	18.0061	-2.53748	-8.7566	-6.88312	-22.5619	-19.6921	-17.3088	-10.9055	-7.67828	-6.58667	-1.04919	-6.04469	-26.4649	-13.5812	-18.4799	-3.30549	-8.51962	-4.52065	-2.2649	3.14937	-14.5018	-2.87165	-1.23771	-0.766771	-2.33055	-2.76639	-1.5318	0.0793671	-8.1208	-2.18348	-0.428135	-0.359407
219	-18.3127	-19.6358	-11.6083	-3.0801	16.4015	-3.64193	-12.0802	-6.85401	-26.878	-19.7173	-20.4756	-11.7138	-8.23382	-8.11482	-2.05476	-5.79292	-27.2518	-11.7441	-18.7635	-6.26853	-8.54532	-3.56779	-0.673575	0.503028	-17.8498	-3.72304	-1.83566	0.0991379	-0.734184	-3.46465	-2.93472	-0.733678	-8.27121	-0.75258	-0.497762	0.0942643
220	-19.5162	-19.7102	-10.7964	-6.78931	12.9039	-4.67397	-16.0226	-5.97623	-30.9132	-19.7787	-23.0227	-13.2279	-9.53304	-10.7283	-3.31191	-4.70513	-26.7089	-10.7247	-20.1609	-9.66889	-7.38606	-3.6121	0.501526	-2.55791	-20.7386	-4.40781	-2.49027	-0.175972	0.478386	-4.28112	-4.87837	-1.55314	-8.04354	0.670573	-1.98512	0.884703
221	-20.1908	-19.3049	-9.87164	-10.7628	7.61287	-5.63573	-19.5639	-5.08559	-33.8565	-19.4297	-24.6887	-15.2835	-7.40866	-14.9785	-4.69096	-3.54185	-25.4026	-10.5555	-22.5271	-13.236	-5.68069	-4.01877	1.3334	-6.08095	-16.5491	-4.85502	-3.01748	-0.772765	1.34676	-5.29479	-2.354	-2.34988	-7.69245	1.96128	1.47699	1.74971
222	-20.5254	-17.3595	-9.24919	-14.1681	1.51858	-6.67098	-22.096	-4.4648	-34.7707	-17.5171	-25.5772	-17.3755	-4.5169	-21.6299	-5.90949	-2.74698	-23.8168	-10.4178	-25.0013	-16.406	-4.15501	-2.94555	1.17597	-9.14898	-10.8723	-4.83044	-3.08642	-0.160645	1.19388	-5.98858	0.847381	-2.7379	-7.4951	2.43782	4.49468	2.275
223	-20.6419	-15.8114	-6.98186	-16.5311	-4.92086	-8.01447	-23.3646	-3.97632	-34.2072	-15.9716	-24.4803	-18.7593	-5.06651	-30.2065	-6.59594	-2.23943	-22.0425	-11.4928	-26.3774	-18.9452	-3.32923	-2.00939	2.0793	-11.0814	-10.9448	-4.37935	-2.95276	0.212424	2.10651	-6.10588	-0.52591	-2.81085	-7.71662	3.3152	1.14515	2.57455
224	-20.4423	-14.5215	-3.51794	-18.9911	-10.3441	-9.70523	-23.4252	-3.79562	-33.1162	-14.6422	-21.8719	-20.081	-4.89763	-38.4332	-6.76963	-1.9465	-19.89	-13.4475	-27.5672	-20.9742	-2.68655	-1.14731	3.5801	-12.6442	-11.3552	-4.00283	-2.82384	0.0152293	3.60866	-6.18053	-1.6918	-3.0412	-8.23437	4.6609	-2.18956	3.06314
225	-19.8207	-12.0131	-0.802055	-21.901	-13.6845	-11.5355	-22.8405	-2.83753	-31.5237	-12.1257	-19.4206	-21.9031	-3.10065	-44.429	-6.32504	-1.1161	-17.3105	-15.1479	-29.7117	-22.2667	-1.299	0.205743	4.24525	-14.6319	-10.2175	-4.05828	-2.40866	-0.0844981	4.26007	-6.63528	-1.84883	-3.70153	-8.31598	5.18053	-2.72436	3.61018
226	-18.981	-7.58272	1.67943	-23.9335	-16.6109	-13.141	-22.025	-2.12238	-29.5278	-7.75644	-16.6527	-22.6775	-0.524428	-47.2638	-5.29798	-0.473223	-14.6782	-15.8859	-31.1132	-21.7518	0.375045	2.15126	5.05302	-15.9749	-7.12719	-4.36746	-1.55325	-0.183833	5.06774	-6.77278	-0.985155	-4.43841	-8.58918	5.63772	-0.0592574	3.67081
227	-18.1039	-2.67437	4.1192	-24.551	-18.7433	-13.9865	-20.9732	-1.59655	-27.4745	-2.89819	-13.2047	-22.0974	0.844418	-47.4746	-3.99926	0.0238921	-12.3319	-16.1838	-30.867	-19.1577	2.03203	4.30881	6.24061	-16.1721	-5.21021	-4.70938	-0.276398	-0.315198	6.26792	-6.35752	-0.626647	-4.6888	-8.8336	6.20227	2.00735	3.34299
228	-16.7102	2.2055	6.44025	-23.9108	-20.2219	-13.9181	-19.6218	-1.00206	-25.1286	1.96419	-9.43905	-20.9728	0.884417	-46.4197	-2.57174	0.446721	-9.68546	-16.0008	-29.8071	-15.4627	3.39709	7.23746	7.34174	-15.5327	-5.47094	-4.91582	1.14844	0.402742	7.39945	-5.79782	-0.943675	-4.34582	-9.28855	6.42215	1.01775	3.22596
229	-14.954	5.90111	8.33841	-22.7397	-20.3634	-13.0896	-18.2103	-0.62561	-22.5664	5.6203	-5.78004	-19.8158	2.11401	-44.5769	-1.14626	0.638661	-6.85834	-16.2802	-28.4016	-12.0035	3.99118	9.76219	8.12753	-14.4281	-4.67837	-5.10835	2.31798	1.25784	8.20286	-5.41143	-0.0888861	-3.63392	-9.90056	6.12753	1.25181	2.93818
230	-13.0934	8.9514	9.16263	-21.1944	-22.1787	-11.9451	-16.6123	-0.0734831	-19.5469	8.62863	-3.09842	-18.2865	3.36879	-42.4629	0.46224	1.05567	-4.13174	-16.2193	-26.4991	-8.68535	4.61418	11.766	7.68139	-12.9692	-3.90506	-5.26802	3.55109	2.00958	7.74645	-5.1872	0.728866	-2.65305	-10.4132	5.53305	2.49178	2.23267
231	-10.8064	11.0118	9.49937	-19.8961	-23.3652	-10.3642	-14.542	0.358381	-15.9585	10.6767	-1.13366	-16.852	3.54508	-39.7549	2.88267	1.31928	-1.31662	-15.4755	-24.8786	-5.2246	4.97758	12.699	7.11518	-12.0681	-4.70208	-5.18652	4.89918	2.16099	7.14617	-5.44409	0.456282	-1.21576	-10.9098	5.27958	3.07546	1.71185
232	-7.8963	12.1416	8.92087	-16.8651	-24.4048	-8.16105	-12.2506	0.715758	-12.1611	11.7806	-0.354167	-14.0928	3.53471	-35.4375	5.7404	1.44115	1.82984	-14.34	-21.5292	-1.18356	5.22232	12.3253	6.44848	-9.9783	-5.62353	-4.97608	6.43235	1.63072	6.47172	-4.83886	-0.0888861	0.75225	-11.804	4.53223	3.26805	1.421
233	-4.93549	12.2942	8.09258	-13.5054	-25.4011	-5.08297	-9.7568	1.28696	-8.66057	11.9427	-0.254539	-11.4606	3.64878	-28.9038	9.08339	1.81881	4.71896	-13.2273	-18.0816	3.41038	6.00714	10.2818	6.09228	-8.15945	-6.31536	-4.81039	8.34718	0.229324	6.09742	-4.33741	-0.805901	3.32433	-12.7608	3.80715	2.60585	1.30857
234	-2.11807	12.1542	7.19584	-10.4906	-25.0863	-1.31931	-6.95266	1.63851	-5.58375	11.8566	-0.470447	-9.25512	2.70362	-20.7377	12.8687	1.88928	7.02655	-11.9415	-15.0912	8.43402	6.09408	7.59933	5.92963	-6.62334	-8.20715	-4.52406	10.625	-1.14465	5.87473	-4.05978	-2.07401	6.34456	-13.5205	3.38656	-0.207401	1.50081
235	0.42107	10.8416	6.39088	-7.29798	-24.1712	2.68004	-4.23358	1.94469	-3.26235	10.5801	-0.518276	-7.11443	2.66214	-10.6176	16.9632	1.79893	8.79754	-11.6011	-12.1744	13.8247	5.36868	3.73266	5.2271	-4.44014	-7.92124	-4.1156	13.2272	-2.73086	5.13474	-3.4228	-1.65476	9.41489	-13.7602	2.941	-1.53773	2.14301
236	2.55355	9.06301	5.98123	-4.84096	-22.4892	7.52758	-1.75649	2.05371	-1.6838	8.78908	-0.0324346	-5.87326	0.582204	1.66176	21.1207	1.72464	10.2626	-11.6151	-10.5294	20.4265	4.5929	-0.462578	4.45332	-2.85456	-8.84269	-3.8787	15.6899	-4.01887	4.35718	-3.11421	-2.45622	12.8552	-14.3819	2.48894	-4.30061	2.99881
237	4.67367	8.95631	5.005	-3.308	-19.8622	14.0068	0.620328	2.48517	0.121223	8.68926	-0.0697102	-5.38309	0.570353	16.708	25.2705	1.95594	11.9806	-9.96587	-9.71275	29.5168	4.3614	-3.07514	3.56771	-2.06761	-7.70791	-3.59089	18.2121	-3.81381	3.49374	-3.25394	-2.03846	17.3731	-15.305	1.27909	-4.26654	4.16707
238	6.83945	8.23916	3.93785	-1.80652	-16.9069	22.2341	2.77753	2.92346	2.04819	8.0118	-0.0779399	-4.94343	1.73032	33.8791	29.2387	2.15169	13.7392	-8.86916	-8.71129	41.4295	4.16605	-6.18114	3.09107	-1.57088	-6.38351	-2.91079	20.5651	-3.95913	3.02755	-3.31587	-1.73476	23.1258	-15.7012	0.44508	-3.84136	5.59932
239	8.98476	6.62505	2.93141	-0.268702	-15.155	31.2418	4.58557	2.7763	3.80804	6.41547	-0.068742	-4.35905	0.874047	48.2838	33.0194	2.05853	15.3706	-8.04137	-7.34141	54.5563	3.70206	-9.31513	2.85279	-1.09855	-7.95679	-1.95371	22.6101	-4.33623	2.79344	-3.32584	-3.29619	29.4358	-16.1076	0.51266	-6.63091	7.10371
240	10.7495	5.50191	2.95649	1.42748	-14.1438	39.9516	5.9155	2.08965	5.37061	5.27416	0.417971	-3.50519	-0.145181	54.4605	36.1907	1.7132	16.6725	-6.49152	-5.55089	66.0803	2.8821	-11.0904	3.35664	-0.194573	-8.90936	-0.579887	24.5464	-3.68913	3.3094	-2.91833	-5.10947	35.5538	-16.738	1.41095	-9.30934	8.79318
241	12.4666	4.07261	2.78725	2.41018	-11.9338	47.5615	6.68995	2.0513	6.61323	3.85714	0.655566	-3.43526	1.01478	50.697	38.5853	1.85434	17.9311	-4.92722	-4.97977	74.1549	2.73052	-12.2589	3.25953	0.431786	-6.65313	1.44477	26.0513	-2.99703	3.21548	-2.75472	-4.57616	40.9935	-17.4345	1.72233	-8.52122	10.5133
242	13.9356	1.5413	1.37687	2.94247	-10.321	53.7051	7.18711	2.27235	7.46676	1.34391	-0.0956579	-3.94118	1.91105	40.1827	40.3899	1.91417	18.9116	-4.15328	-5.38479	78.6771	2.52694	-13.5643	1.50748	1.42302	-5.47391	3.69618	27.3118	-2.89563	1.44668	-2.63952	-4.53616	45.2523	-18.2893	0.654211	-8.86195	11.8584
243	15.4246	-0.855003	0.203515	3.46386	-9.17103	58.0505	7.41375	2.14506	8.49527	-1.03697	-0.679287	-4.24517	1.237	28.9468	41.7554	1.75637	19.7507	-3.45558	-5.20518	80.2711	2.36893	-14.3463	-0.172533	2.6365	-6.34203	5.61836	28.2873	-2.68164	-0.200126	-2.28908	-5.08873	48.0117	-18.9614	-0.551292	-10.2115	13.2361
244	17.1468	-2.43944	-0.130126	3.49181	-7.85155	61.0325	7.22202	1.42288	9.67419	-2.59606	-0.686452	-4.75988	2.50215	20.4452	42.7714	1.32049	20.7145	-2.22859	-5.16004	79.8248	2.00492	-14.3387	-0.729053	3.12943	-3.61322	6.4926	28.6603	-1.89885	-0.699038	-2.10474	-2.92435	49.6115	-19.3445	-0.985625	-7.13459	14.1501
245	18.5984	-3.95274	-0.759067	3.546	-6.38371	62.6587	6.32568	0.9344	10.3941	-4.08804	-1.14276	-5.24467	2.58362	11.2267	43.0152	1.15244	21.4439	-0.911106	-5.33152	77.2647	2.08523	-14.4082	-1.16067	3.34211	-2.21178	6.56342	28.4573	-1.35718	-1.11672	-1.85192	-2.16734	50.6597	-19.7689	-1.33485	-3.9421	14.7667
246	19.7718	-6.18968	-2.14582	4.55218	-5.46664	62.8192	4.96633	1.23656	10.6721	-6.33844	-2.03157	-4.7011	2.87399	-0.861948	42.6585	1.44416	22.0201	-0.501388	-4.10872	72.3535	2.82328	-15.3373	-1.97638	4.25173	-1.07552	6.47871	27.8049	-1.70224	-1.96776	-0.929172	-1.92439	51.5332	-20.1352	-1.62163	0.131848	15.1282
247	21.0086	-7.96188	-3.91558	5.51783	-5.97053	61.9908	3.4865	1.62345	10.1579	-8.18708	-3.31821	-4.03092	4.6206	-12.2776	42.1178	1.59274	22.3005	-0.357152	-2.52826	65.804	3.38625	-15.8705	-2.74881	5.03593	0.157032	6.61726	26.7859	-2.194	-2.72828	-0.0173187	-1.18959	51.8771	-20.1781	-1.9361	3.51248	15.0874
248	22.0062	-9.31611	-5.11944	6.20598	-6.44905	60.197	1.71556	1.49376	9.20456	-9.59987	-3.99972	-3.75067	6.19536	-21.858	41.1847	1.22853	22.2996	-0.20083	-1.4221	58.0115	3.25253	-15.8641	-2.79683	5.60797	0.231104	6.66577	25.412	-2.67181	-2.75772	0.763595	-0.663683	50.9443	-19.8216	-1.63151	4.59097	14.8773
249	22.9233	-9.9583	-5.34639	6.6505	-5.2245	57.549	-0.222679	1.71762	8.39633	-10.2161	-4.03332	-3.65712	4.2132	-29.9895	39.5535	1.19942	22.5404	-0.060426	-0.744309	49.8833	3.61011	-15.1244	-2.21843	6.18985	-3.31693	6.53736	23.7413	-2.7678	-2.1828	1.56668	-2.7214	48.9958	-19.5379	-0.910493	2.39696	14.7386
250	23.6459	-10.6409	-5.86611	7.2926	-4.70601	54.5062	-2.02214	1.81539	7.48783	-10.8968	-4.43144	-3.34722	3.7584	-37.2381	37.5194	1.23395	22.8302	-0.53617	0.180403	42.043	4.15079	-14.5315	-2.71483	7.0815	-3.50508	6.57598	22.0344	-3.16337	-2.6759	2.58678	-1.49625	46.6638	-19.249	-0.82655	4.98948	14.5153
251	23.6898	-10.6846	-6.92464	8.19015	-5.26102	51.8634	-3.68846	1.44135	6.1792	-10.9514	-5.5804	-3.00557	4.22357	-42.7044	35.6258	0.937813	22.6379	-0.570264	0.933108	34.7409	4.257	-13.8435	-3.99168	7.99742	-1.58514	7.11124	20.5064	-3.58144	-3.94608	3.55492	1.08441	44.5494	-18.9662	-1.60692	8.30937	14.1235
252	23.3142	-11.0398	-7.14142	9.1331	-5.11727	49.8676	-5.03144	1.20143	4.61978	-11.2948	-6.07544	-2.73687	2.28586	-45.5336	33.942	0.604328	22.0839	-0.77925	1.01104	28.7392	3.98736	-13.7548	-4.45516	8.65382	-3.01917	8.08876	19.3518	-4.61389	-4.41798	4.31628	0.0429616	42.9248	-18.0101	-1.93117	6.34795	13.9129
253	22.5895	-11.484	-6.3841	9.8656	-4.74176	48.7367	-6.35037	0.957288	2.94688	-11.7061	-5.66579	-2.24014	1.76143	-45.3714	32.4079	0.171059	21.1834	-1.61244	1.19433	24.1913	3.2435	-13.8043	-3.96554	8.96044	-3.34212	9.52886	18.5455	-5.79883	-3.95499	4.88334	-0.5985	41.9391	-16.5729	-1.06008	4.04136	13.9301
254	21.6638	-10.998	-5.81809	10.8601	-5.37786	47.8689	-7.69552	0.814337	1.39775	-11.2209	-5.48629	-1.2291	3.19842	-43.2958	30.6315	0.0670584	19.9553	-2.04829	2.10081	21.2133	3.09834	-13.1461	-3.72921	9.58417	-1.37477	11.0913	17.9146	-6.4027	-3.7446	5.72054	-0.0696275	41.4728	-14.9297	-0.132062	2.09179	14.2269
255	20.464	-10.3435	-5.27619	11.5341	-4.06184	47.0992	-8.89781	1.77504	-0.0892518	-10.5581	-5.09001	-0.471671	3.44138	-40.2207	28.8908	0.776191	18.6112	-2.36428	2.81428	19.7135	3.56654	-12.3465	-3.19069	10.0531	-0.253326	12.5483	17.4528	-6.95272	-3.24879	6.41919	0.684423	41.2673	-13.1159	0.782013	-0.765902	14.6368
256	19.4148	-10.1261	-4.45458	11.9827	-1.46899	46.4915	-10.1268	2.6223	-1.32848	-10.337	-4.52797	0.0721611	2.19104	-37.0076	27.1385	1.28616	17.4002	-3.207	3.2849	19.2412	3.7105	-12.1287	-2.23353	10.2415	-0.962933	13.8274	16.9499	-8.04314	-2.29957	6.88089	1.00738	41.0709	-10.7896	1.72814	-4.25024	15.0815
257	18.3934	-9.45878	-4.74523	12.0865	-0.928595	45.9145	-11.1335	2.7261	-2.22827	-9.65214	-5.00306	0.392031	0.389618	-34.1948	25.3242	1.43051	16.2091	-3.90067	3.27952	19.5439	4.08614	-11.918	-1.99652	10.2853	-3.08139	15.0928	16.4547	-8.51879	-2.03534	7.31254	0.398506	41.0958	-8.43569	1.55096	-6.77905	15.8016
258	17.4811	-8.62529	-5.81209	11.2504	-0.718739	44.7995	-11.8859	2.81986	-2.89251	-8.79891	-6.14341	-0.11677	-0.256288	-31.9637	23.6312	1.57246	15.0748	-4.59532	1.94809	20.1476	4.16344	-11.5773	-2.10157	9.65542	-5.31095	16.0454	16.3034	-8.48646	-2.14514	7.12151	-0.531835	41.0976	-5.90015	0.998599	-7.21756	17.0105
259	16.2245	-8.07851	-6.90141	10.3979	-0.423172	43.4242	-12.2146	2.26693	-3.4876	-8.25065	-7.16766	-0.623341	-0.496281	-30.4876	21.9842	1.26166	13.7742	-5.69183	0.559052	20.5829	3.50631	-11.4373	-2.30508	9.23727	-8.03531	16.594	16.4038	-8.61979	-2.36453	6.70849	-2.21475	40.7828	-3.49289	0.892678	-7.05608	18.0734
260	14.7206	-8.0848	-6.67892	9.96754	0.451998	41.8553	-12.139	1.69172	-3.73719	-8.22864	-7.00074	-0.601692	0.580723	-29.2259	20.4608	0.944238	12.6423	-7.15817	-0.0320133	20.9112	3.0379	-11.9033	-1.54166	9.36966	-8.08716	16.8194	16.352	-9.22788	-1.61098	6.51011	-2.31252	40.2021	-1.61336	1.21393	-5.25465	18.7191
261	13.139	-7.64197	-5.71624	9.93553	0.32324	40.5538	-11.8625	1.817	-3.77631	-7.77078	-6.10226	-0.425094	0.502207	-27.9862	18.8894	1.24199	11.5824	-8.29958	-0.327611	21.2974	3.25514	-11.6534	-0.372078	10.2445	-7.92716	16.7557	16.1984	-9.46575	-0.453504	6.55879	-2.02216	39.5817	-0.503169	1.58901	-3.631	18.9989
262	11.5492	-6.85928	-5.05399	9.07773	1.125	39.3344	-11.5361	1.85756	-3.64758	-6.9876	-5.44195	-1.04161	-0.537761	-26.9322	17.6082	1.44216	10.6391	-9.16215	-1.40596	21.1634	3.10637	-10.2185	-0.00648692	10.1159	-7.83235	16.4762	16.1762	-8.91848	-0.0968197	5.94594	-1.80439	38.8983	0.834181	1.25149	-3.33323	19.1521
263	9.78185	-6.35357	-4.78619	8.47657	0.808293	37.9363	-11.2233	2.13402	-3.68161	-6.47973	-5.18218	-1.39533	-0.0844418	-26.2126	16.5298	1.64935	9.58954	-10.2713	-2.36098	20.6686	3.18909	-8.49648	-0.20642	10.0924	-5.06503	16.1292	16.1833	-8.28032	-0.279809	5.57136	0.00888861	38.0748	1.71236	0.551388	-1.23848	19.2809
264	8.53366	-5.59152	-4.77883	8.21744	-0.115306	36.4228	-10.7947	2.50485	-3.61113	-5.75226	-5.18286	-1.54687	-0.220734	-25.6889	15.5774	1.88185	8.64992	-10.6441	-2.77558	20.0271	3.60148	-6.2225	-0.0885901	10.0562	-2.98806	15.7242	16.3861	-6.96491	-0.146004	5.45289	1.08293	37.3306	2.49909	0.08433	0.641462	19.1189
265	7.75607	-5.04925	-4.8803	7.35951	0.300179	35.0889	-10.4141	2.36511	-3.05745	-5.24969	-5.35771	-2.15853	-0.530354	-25.4613	14.5204	1.69071	7.78513	-11.0304	-3.74516	19.0544	3.68821	-4.20349	0.379824	9.24869	-3.07694	15.3009	16.4383	-5.553	0.363752	4.90879	0.509614	36.6763	3.37689	-0.220749	1.14515	18.1145
266	7.1198	-4.53264	-4.25513	6.27198	-0.312863	33.8245	-9.95761	1.92522	-2.4586	-4.74044	-5.02978	-2.5671	-0.453319	-25.6051	13.4321	1.35863	7.04338	-11.1565	-4.61254	17.8024	3.74101	-2.84317	1.2483	8.32975	-4.89466	14.9085	16.4001	-4.50925	1.27483	4.39776	-1.60884	36.0109	3.80856	-0.172436	1.24144	17.1029
267	6.39719	-4.02103	-3.13812	5.44108	-0.628416	32.628	-9.37488	1.46304	-2.09021	-4.26008	-4.28786	-2.76364	0.162958	-25.7409	12.4316	0.98901	6.10679	-11.1183	-4.92427	16.6217	3.84782	-2.20943	2.16198	7.72819	-5.89908	14.4889	16.3446	-4.07812	2.22308	4.12289	-2.87843	35.2407	3.92009	0.373627	1.5718	15.8638
268	5.55529	-3.45941	-1.98722	4.54956	-0.171421	31.4105	-8.63778	1.60779	-1.61695	-3.69571	-3.62358	-3.05871	2.64584	-25.4184	11.5334	1.02595	4.99725	-10.9866	-5.44108	15.5036	4.2315	-1.85238	2.52293	6.90083	-3.82359	13.9587	16.1721	-3.99686	2.58489	3.66618	-1.21626	34.1364	4.05758	0.86886	3.3273	14.1142
269	4.65829	-3.30614	-0.937602	4.08825	-0.0595746	30.0598	-7.91168	1.60498	-1.03772	-3.54204	-3.09736	-3.08036	4.53764	-25.1292	10.5018	0.96552	4.04394	-11.0245	-5.64221	14.2695	4.36883	-1.95937	2.42795	6.45842	-1.97772	13.3885	15.6045	-4.08882	2.47491	3.3669	-0.171847	32.828	4.16758	0.996469	3.58359	12.1707
270	3.75148	-2.83079	-0.365979	3.76143	-0.80714	28.8748	-7.22279	1.21508	-0.49361	-3.06404	-2.89869	-3.05163	3.67692	-25.0284	9.23445	0.614568	3.35027	-10.72	-5.94345	13.2396	4.03214	-1.6032	2.08879	6.16715	-3.18509	12.8905	14.8228	-3.8874	2.09557	3.18532	-0.813308	31.7244	4.04134	0.577336	1.10663	10.3122

## Sheet: 9d 25Hz
	Mo	Mo	Mo	Mo	Mo	Mo	Mo	Mo	RSC	RSC	RSC	RSC	RSC	RSC	RSC	RSC	Vis	Vis	Vis	Vis	Mo-contralateral	Mo-contralateral	Mo-contralateral	Mo-contralateral	Mo-contralateral	Mo-contralateral	RSC-contralateral	RSC-contralateral	RSC-contralateral	RSC-contralateral	RSC-contralateral	RSC-contralateral	Vis-contralateral	Vis-contralateral	Vis-contralateral
-40	3.00855	0.0828643	-1.52227	2.58873	0.33522	2.33566	-1.32465	-0.193196	-0.229054	0.0987493	-0.577109	0.871651	0.302444	-1.60294	0.812666	-0.157895	1.61336	1.32157	-2.52487	0.202041	-3.2319	-0.432659	1.66406	0.155319	1.71092	-0.199371	-0.328404	-0.432236	0.081714	0.13529	1.69581	-0.0670767	-0.0517071	4.17759	0.407572
-39	4.70432	-0.740252	-3.44622	4.84477	2.08616	2.62777	-2.90852	-0.00630656	-1.4501	-0.708598	-1.45083	1.26721	1.80593	-5.51483	0.781632	-0.0577588	2.10929	2.16411	-5.13214	0.795934	-5.98591	-1.0738	3.47783	0.617089	2.60595	-0.896422	-0.394301	-1.05126	0.314984	0.620366	2.14137	-0.248788	-0.428897	5.69346	0.559695
-38	6.84236	-1.63707	-5.65205	6.1508	3.71582	1.83899	-4.48593	0.0136898	-2.90059	-1.59328	-2.70282	0.988156	3.14954	-9.71639	0.452032	-0.0291486	2.84801	2.24556	-7.34624	1.1721	-7.94651	-1.88626	4.79021	0.797536	2.87501	-1.72577	0.199315	-1.83159	0.303317	1.06538	1.6777	-0.202883	-1.20811	6.98955	0.320564
-37	9.27464	-2.1983	-7.53362	6.71743	4.11641	0.0917053	-6.11395	0.183813	-4.09005	-2.14945	-4.10759	0.220106	3.50788	-13.1193	-0.375402	-0.0962134	3.50238	1.7641	-8.7618	0.925987	-8.81095	-2.80888	5.63145	0.726522	2.5619	-2.77152	1.61918	-2.73729	0.0675702	1.39223	0.153402	-0.353457	-1.8423	7.85391	-0.324023
-36	9.80349	-3.87225	-8.73605	6.77695	4.07417	-2.69135	-7.74728	-0.0654497	-6.19659	-3.80476	-5.30069	-0.525489	3.53083	-15.8556	-1.30456	-0.456764	2.539	1.01768	-9.58562	0.0163048	-10.0158	-3.59025	6.01922	0.885301	1.61321	-3.80902	2.44917	-3.4954	-0.256189	1.63276	-2.4706	-0.254778	-2.16817	9.30768	-0.88785
-35	9.21371	-6.06738	-10.2964	6.56737	4.9216	-6.12045	-9.2696	-0.504524	-8.96172	-5.98107	-6.33188	-1.15127	3.99678	-18.2408	-2.03796	-0.7704	0.914624	0.467055	-9.61731	-0.817622	-11.236	-5.0858	6.06305	1.03625	0.0944519	-4.57759	2.94292	-4.9858	-0.576696	1.67574	-5.83755	0.387795	-3.09782	10.095	-1.14005
-34	9.55576	-8.31453	-11.923	5.96316	6.28578	-9.59554	-10.5018	-0.748404	-10.83	-8.20589	-7.18695	-1.87973	4.64555	-20.5072	-2.68302	-0.933216	1.31275	-0.0406763	-8.59156	-1.64916	-12.2953	-6.58201	5.46348	1.23873	-1.79418	-5.1742	3.35732	-6.47786	-0.976181	1.7391	-9.59579	0.991073	-4.01849	9.99432	-1.15368
-33	11.1712	-9.98322	-13.1998	5.76252	7.22844	-12.1629	-11.4322	-0.646807	-11.5815	-9.87636	-7.65239	-2.31009	5.1106	-22.15	-3.63097	-0.688645	3.47372	-0.428134	-6.32172	-1.75545	-12.4234	-7.91353	5.11701	1.52679	-3.45647	-6.05389	4.4967	-7.80586	-0.907784	2.0898	-12.7812	1.44822	-4.56881	9.93879	-1.38728
-32	12.3497	-11.6766	-14.3157	5.6392	8.11119	-13.8981	-11.9688	-0.108673	-12.5525	-11.5728	-7.89073	-2.79686	5.16049	-22.9732	-4.43662	-0.29064	4.86414	-1.49382	-3.55265	-2.16984	-12.2117	-9.07673	4.86877	1.92301	-4.91943	-7.03619	5.4917	-8.99063	-0.667804	2.69014	-15.3108	2.01762	-4.74984	9.78365	-1.63442
-31	12.7797	-13.2995	-15.4944	5.06343	9.1702	-15.9961	-11.9293	0.588663	-14.0014	-13.1767	-8.26758	-3.48542	4.77465	-23.2324	-4.53839	-0.00646037	5.4658	-3.02982	-0.0585938	-3.02545	-11.5335	-10.2111	4.39867	2.81905	-6.64759	-7.27816	6.16191	-10.1637	-0.523114	3.88535	-18.299	3.22216	-5.13129	10.4541	-1.14067
-30	12.6002	-14.9021	-16.4793	4.43238	8.81787	-18.7817	-11.9523	0.489912	-15.4869	-14.7655	-8.56872	-3.69824	3.38443	-23.1859	-4.76255	-0.302561	6.39182	-3.41191	3.54401	-4.23593	-10.9911	-11.0879	3.54318	2.96727	-8.3817	-7.37952	6.37943	-11.0622	-0.38116	4.30105	-21.7949	4.63965	-5.43977	10.9687	-0.70051
-29	12.2317	-16.5435	-17.7666	5.03359	7.32786	-21.5505	-12.1828	-0.498449	-16.77	-16.3899	-9.00426	-2.82422	1.82614	-22.9784	-5.42206	-1.08519	7.69863	-2.0795	6.8514	-5.75873	-10.9822	-11.8336	3.41242	2.47855	-9.74035	-7.55096	6.18889	-11.831	0.530702	4.40957	-25.0364	5.91184	-5.56667	10.7292	-0.307086
-28	11.4817	-18.4409	-20.2314	6.22085	6.31911	-23.2705	-12.0534	-2.13292	-18.1689	-18.2913	-10.3605	-2.64221	1.13876	-22.0591	-6.12923	-2.28367	8.05734	-2.76873	10.2101	-7.60286	-11.4849	-13.068	4.23499	2.94524	-10.1762	-7.4135	5.4794	-13.1089	1.69844	5.18289	-27.0765	7.37426	-5.97837	10.8337	0.535116
-27	9.82557	-19.7379	-23.7284	7.12693	3.88498	-24.6045	-11.8701	-4.12649	-19.7593	-19.5902	-12.7423	-4.22827	-0.226151	-20.8936	-7.21666	-3.83623	5.83668	-7.55377	12.4029	-9.74409	-11.2723	-14.471	5.47004	2.81359	-9.93342	-7.42501	5.11792	-14.5651	2.50944	5.20529	-28.2639	8.89962	-6.3333	10.0553	1.41176
-26	7.9316	-20.7782	-27.2131	7.49332	-1.20086	-26.1449	-11.6195	-6.35639	-20.8842	-20.6479	-15.5434	-6.34959	-2.89717	-20.172	-8.43664	-5.71912	1.95666	-13.6833	12.9142	-12.4491	-10.5395	-15.3512	6.52747	0.635661	-9.41671	-7.50856	5.08135	-15.4782	3.08082	3.76298	-29.2024	10.0988	-6.17968	7.43456	2.04922
-25	5.43593	-22.9368	-30.341	6.5826	-7.08605	-27.634	-11.3986	-8.88601	-22.0711	-22.8194	-19.0519	-8.21435	-5.6829	-19.4268	-10.051	-7.8755	-2.8462	-18.4613	11.6249	-15.3259	-10.6911	-15.9759	6.2082	-2.25932	-8.47036	-7.93973	4.16049	-16.1038	3.05625	2.07032	-29.6736	11.2158	-6.02187	4.51828	2.26734
-24	1.92194	-25.2033	-33.4126	3.86828	-12.9496	-29.5504	-11.2654	-10.8737	-23.6897	-25.096	-23.9586	-9.60705	-8.48665	-18.862	-12.0582	-9.73448	-7.87777	-20.8728	8.73474	-17.8489	-11.0014	-16.5279	4.02329	-5.7215	-7.79363	-8.5315	3.10239	-16.6583	2.37585	-0.0857624	-30.3218	12.3943	-6.17342	1.41499	2.28045
-23	-2.12577	-27.1521	-35.3028	0.357002	-18.4611	-31.6153	-11.6406	-12.2816	-25.7707	-27.0497	-29.3439	-10.0285	-10.9353	-18.3854	-14.4261	-11.0869	-12.1301	-21.2422	4.7672	-19.3789	-11.2507	-16.1675	1.20052	-9.99178	-7.51022	-9.34442	2.3299	-16.3145	1.86425	-2.62331	-31.2589	13.6362	-5.73446	-1.81612	2.10669
-22	-6.26441	-28.8999	-35.9104	-3.80164	-20.5844	-33.6248	-12.5121	-12.9491	-28.1353	-28.7892	-34.3079	-10.4019	-11.0694	-17.8743	-16.9333	-11.7141	-15.3047	-21.9429	0.335897	-19.6588	-11.4758	-15.3545	-2.10361	-11.8691	-7.38546	-10.2216	1.72075	-15.5001	1.25013	-3.41465	-32.2919	14.5511	-4.78554	-2.55139	1.38057
-21	-9.8788	-29.2466	-35.3721	-8.14869	-20.2916	-35.7308	-13.8262	-13.0324	-30.4456	-29.1361	-38.0319	-11.0697	-9.84665	-18.2727	-19.3185	-11.7164	-17.1948	-23.586	-4.79243	-19.0306	-10.4122	-14.4057	-5.60373	-11.6542	-7.37081	-11.1461	2.22033	-14.5122	0.566423	-3.2251	-33.5615	15.2352	-3.69485	-1.65316	0.365075
-20	-12.6226	-29.3695	-33.723	-12.4825	-21.1647	-37.8685	-15.2286	-12.6146	-31.9683	-29.2381	-40.219	-12.0058	-9.53347	-20.3006	-21.3746	-11.2242	-17.7768	-25.8467	-10.4714	-17.5532	-9.56789	-13.2596	-9.09075	-12.7174	-7.44181	-11.8718	2.49273	-13.3313	-0.278643	-4.27665	-34.7638	16.1332	-2.514	-2.01806	-0.521536
-19	-14.7796	-28.879	-31.4141	-16.7585	-21.6424	-39.4962	-16.6333	-11.8347	-32.4156	-28.7165	-40.863	-13.2576	-8.99376	-23.7747	-23.5985	-10.3331	-17.489	-28.5081	-15.9261	-15.4326	-8.68251	-12.1622	-12.4935	-14.1155	-7.34334	-12.8052	2.72011	-12.1989	-1.1727	-5.21166	-35.5046	16.9372	-1.7086	-2.14315	-1.37938
-18	-16.606	-27.8936	-28.3443	-20.9508	-21.8559	-40.5655	-17.748	-10.9036	-32.3391	-27.6974	-39.8437	-14.9733	-8.18385	-29.1283	-25.8201	-9.28117	-16.7687	-31.3223	-20.2971	-13.4	-7.62433	-10.7294	-15.7876	-15.336	-7.33988	-13.8956	2.96754	-10.7318	-2.05359	-6.01211	-35.9119	17.4998	-1.01142	-1.673	-2.33039
-17	-17.7521	-27.1086	-24.8285	-24.5882	-21.2423	-41.2109	-18.3435	-9.30155	-31.3338	-26.9029	-37.8074	-16.692	-6.92108	-35.6249	-27.6253	-7.83813	-15.6346	-33.5204	-23.5727	-11.2727	-7.11227	-9.25151	-18.4213	-15.5749	-7.34919	-14.8984	2.69127	-9.22234	-2.55456	-6.27905	-36.0706	17.813	-0.393658	-0.55609	-3.48221
-16	-18.6696	-26.412	-21.3516	-27.8292	-19.4875	-41.243	-18.2853	-7.80236	-29.5019	-26.2259	-35.1591	-18.6314	-5.14101	-41.7706	-28.9048	-6.54859	-14.478	-35.3702	-25.328	-9.365	-6.69597	-8.19902	-20.7184	-14.5124	-7.36547	-15.7715	2.2681	-8.14251	-3.06162	-5.79142	-35.8789	17.9283	-0.183988	1.54773	-4.67167
-15	-19.4742	-25.0002	-17.7423	-30.7077	-17.8821	-40.679	-17.4422	-6.77993	-27.5205	-24.8189	-31.7432	-20.419	-3.41575	-47.1291	-29.5077	-5.58253	-13.3941	-36.7074	-25.9161	-7.90758	-5.39333	-7.32107	-22.7747	-13.2921	-7.50458	-16.299	2.64818	-7.22073	-3.6521	-4.77902	-35.5844	17.5725	-0.162645	3.87114	-5.77376
-14	-19.9957	-23.6632	-13.8457	-32.2685	-16.5534	-40.0627	-16.2453	-5.94262	-25.8572	-23.4703	-27.5862	-21.1285	-2.37076	-51.2725	-29.6056	-4.68285	-12.3823	-36.6895	-25.3853	-6.64011	-3.7064	-5.96621	-23.62	-12.4776	-7.86942	-16.5686	3.06092	-5.82091	-3.74795	-3.84948	-35.4637	16.8515	0.145755	5.43326	-6.93648
-13	-20.331	-22.1591	-10.3556	-32.8877	-15.2836	-39.4341	-14.946	-5.07609	-24.378	-21.9687	-23.2201	-21.3294	-1.82559	-54.0564	-29.0383	-3.80762	-11.5326	-35.8935	-23.3752	-5.64806	-1.80029	-4.59004	-23.8848	-11.8806	-8.40683	-16.1336	3.23024	-4.43871	-3.94633	-3.33235	-35.2341	15.7076	0.478723	6.01156	-7.85298
-12	-20.1088	-19.7244	-7.39673	-32.7957	-14.5405	-38.5759	-13.4704	-4.42828	-22.6208	-19.5677	-18.9433	-21.0087	-1.96653	-55.2462	-27.6264	-3.18212	-10.4614	-34.5171	-20.5588	-5.133	0.510366	-3.33528	-23.611	-11.5087	-9.07491	-14.9751	3.51949	-3.19982	-4.12777	-3.25442	-34.6451	14.4042	0.583941	5.52048	-8.11422
-11	-19.4329	-16.9005	-4.78481	-31.2765	-13.9181	-37.5629	-11.9175	-3.70487	-20.7151	-16.7672	-14.5954	-19.5191	-2.42047	-54.99	-25.6891	-2.51839	-9.59049	-31.6718	-17.6161	-4.67516	2.60628	-2.12122	-22.0994	-11.1205	-10.0741	-13.4127	3.69859	-2.02495	-3.73169	-3.15172	-34.0092	13.0788	0.693881	4.31216	-8.14318
-10	-18.6478	-13.8054	-1.91109	-28.9742	-12.035	-35.8913	-10.3407	-2.70128	-18.5097	-13.692	-9.96685	-17.4002	-2.21562	-52.5407	-23.6072	-1.71931	-9.13862	-27.8583	-14.4099	-4.23739	4.51796	-0.717067	-20.1804	-9.39526	-10.8854	-11.8199	3.74633	-0.671732	-3.34367	-2.08306	-32.6794	11.8167	1.1812	4.45254	-8.12898
-9	-17.5316	-10.3851	0.639257	-27.0003	-10.1793	-33.1458	-8.55256	-1.54441	-15.7986	-10.3082	-5.83293	-15.8311	-2.13568	-46.9204	-21.1384	-0.87092	-8.38175	-24.8518	-10.5729	-3.60858	6.76013	0.613768	-18.8373	-7.67728	-11.1502	-10.1081	4.17151	0.629276	-3.5788	-1.52588	-30.3118	10.2743	1.86775	3.79157	-7.61204
-8	-15.9643	-7.66476	2.23826	-24.1119	-9.33463	-29.6459	-6.29963	-0.933678	-12.758	-7.59496	-3.04942	-13.9018	-2.42866	-38.014	-17.8492	-0.463686	-7.39079	-21.5212	-5.9225	-3.11959	8.21018	1.26324	-16.7129	-6.85662	-11.2873	-7.89755	4.17023	1.25326	-3.44009	-1.4565	-27.2265	8.40793	2.16794	2.33634	-6.54667
-7	-13.9655	-4.89476	3.20611	-20.8502	-8.69004	-25.6314	-4.0575	-0.634193	-9.42168	-4.84783	-1.45041	-11.8231	-2.60219	-27.31	-14.3261	-0.284718	-6.28618	-18.0539	-0.988057	-2.86087	9.45836	1.66833	-14.3497	-6.06036	-11.1839	-5.68009	4.39425	1.64273	-3.18881	-1.24073	-23.5668	6.22683	2.04138	1.33869	-5.41628
-6	-11.6796	-2.9985	3.81485	-17.1484	-7.6598	-20.9323	-2.24875	-0.606198	-6.37285	-2.9549	-0.542138	-9.4877	-2.3449	-17.459	-11.2051	-0.252724	-5.04233	-14.2815	3.0394	-2.68913	9.7342	2.07328	-11.9358	-4.98915	-10.026	-4.02104	4.22794	2.0388	-2.73094	-0.861084	-18.8667	4.16206	1.95474	0.204118	-4.33716
-5	-9.31518	-1.99497	3.98325	-12.9496	-5.87919	-17.0077	-0.699374	-0.288717	-4.09375	-1.9644	0.231703	-6.73054	-1.46761	-12.0498	-8.0964	-0.00976747	-3.92369	-10.133	4.43588	-2.34604	8.96357	2.16003	-9.15109	-3.59037	-8.66165	-2.5706	3.50384	2.11504	-1.92655	-0.0992368	-14.8359	2.87614	1.91957	-0.324477	-3.1871
-4	-6.87734	-1.242	3.45275	-9.16704	-3.91721	-13.002	0.551537	0.410926	-2.43947	-1.23821	0.689659	-4.39795	-0.771133	-9.3366	-5.13614	0.410388	-2.81655	-6.60892	3.6323	-1.82267	7.5834	1.6582	-6.62942	-2.41264	-6.78574	-1.34494	2.65112	1.60031	-1.35254	0.277499	-10.8763	1.96464	1.48642	-0.575755	-2.07267
-3	-4.26945	-0.538811	2.53461	-5.90266	-2.13678	-8.18924	1.01493	0.677724	-0.99337	-0.556281	0.803706	-2.57417	-0.218139	-5.83206	-2.84072	0.511523	-1.53547	-3.73407	2.66301	-1.26646	5.49065	1.06485	-4.37074	-1.42646	-4.22958	-0.469072	1.59931	1.02029	-0.871651	0.632384	-6.49836	1.13741	0.929308	-0.369088	-1.27626
-2	-2.23305	-0.306374	1.34373	-3.02347	-0.796989	-3.56781	0.76516	0.270182	-0.356813	-0.304287	0.490431	-1.23975	-0.0142027	-1.86193	-1.14449	0.230958	-0.832865	-1.68167	1.63651	-0.612736	2.78894	0.519989	-2.23993	-0.629653	-1.87683	-0.0812253	0.627589	0.516803	-0.444136	0.369452	-2.74048	0.353302	0.38671	-0.424442	-0.519315
-1	0	0	0	0	0	0	0	0	0	0	0	0	0	0	0	0	0	0	0	0	0	0	0	0	0	0	0	0	0	0	0	0	0	0	0
0	2.70622	0.189923	-1.47375	2.56818	0.573934	2.33505	-1.19767	0.0841387	0.250914	0.204996	-0.54256	0.862049	0.437188	-1.03668	0.582313	-0.0519137	1.31447	1.39993	-2.06202	0.382623	-2.80537	-0.486899	1.63826	0.303719	1.72902	-0.175618	-0.28388	-0.478608	0.118003	-0.014931	1.9666	-0.185739	-0.148173	1.11819	0.33275
1	4.54227	-0.602119	-3.24116	4.80791	2.25003	2.67944	-2.80338	0.336016	-0.834027	-0.577306	-1.30166	1.18849	1.8855	-5.00931	0.598682	0.120132	1.89706	2.15259	-4.7256	1.08604	-5.696	-0.920594	3.37722	0.901143	2.63733	-0.830636	-0.433144	-0.889693	0.270229	0.429905	2.44965	-0.386814	-0.33838	2.69177	0.46933
2	6.521	-1.52244	-5.41662	6.27076	4.06543	1.92103	-4.41834	0.192581	-2.45436	-1.48449	-2.54367	0.984388	3.37241	-9.45216	0.314522	0.0658343	2.53879	2.33414	-7.08466	1.42551	-7.75504	-1.73309	4.83656	1.3722	2.88483	-1.68508	0.0984401	-1.66664	0.343529	1.1089	1.93873	-0.290562	-1.12585	4.23368	0.203451
3	9.09589	-2.11463	-7.31109	6.94791	4.83383	0.332692	-6.02301	0.418617	-3.64408	-2.06446	-3.88963	0.300272	3.92213	-12.8386	-0.418468	0.0519137	3.26962	1.94333	-8.57086	1.20194	-8.74551	-2.68762	5.79788	1.56685	2.66978	-2.63603	1.41685	-2.61092	0.173649	1.69176	0.548859	-0.293867	-1.85436	5.60933	-0.351391
4	9.81481	-3.6824	-8.62001	6.99365	4.74352	-2.30164	-7.67122	0.160586	-5.63258	-3.60854	-5.15382	-0.436393	3.87242	-15.504	-1.29692	-0.311098	2.5063	1.24507	-9.34036	0.282257	-9.91439	-3.5828	6.21661	1.49074	1.82388	-3.56839	2.34273	-3.48991	-0.151814	1.84143	-1.94077	-0.132914	-2.30532	7.06675	-0.856403
5	8.99705	-6.07418	-10.1429	6.78815	5.02994	-5.84717	-9.27058	-0.320865	-8.5599	-5.97543	-6.1976	-1.10647	4.03156	-17.9309	-2.07757	-0.66911	0.689744	0.662797	-9.55297	-0.561899	-11.3156	-5.01759	6.30901	1.0683	0.254771	-4.47348	2.82678	-4.91164	-0.49462	1.59635	-5.4277	0.337707	-3.16108	7.61046	-1.20908
6	9.18858	-8.26328	-11.8015	6.194	5.98953	-9.37012	-10.462	-0.532827	-10.5326	-8.14498	-7.10038	-1.89372	4.4693	-20.192	-2.63386	-0.807778	0.847323	0.0213706	-8.70473	-1.37568	-12.3019	-6.62235	5.77016	0.856896	-1.58875	-5.07186	3.38167	-6.51249	-0.902468	1.44048	-9.15675	0.889192	-4.11573	7.15142	-1.28809
7	10.8368	-10.0529	-13.1391	6.1795	7.17491	-11.9529	-11.4687	-0.461609	-11.1985	-9.9438	-7.63101	-2.09648	5.09749	-21.8896	-3.67476	-0.587279	3.08218	0.0139889	-6.49562	-1.59794	-12.4794	-7.9786	5.64152	1.28207	-3.18609	-6.02152	4.45535	-7.86613	-0.72598	1.91518	-12.2666	1.2206	-4.67453	7.0611	-1.55588
8	12.0386	-11.7489	-14.3832	6.04224	8.30912	-13.7064	-12.0861	0.0806778	-12.1736	-11.6474	-7.96981	-2.53845	5.26137	-22.8259	-4.59385	-0.166201	4.49949	-0.897357	-3.82629	-1.9165	-12.375	-9.21815	5.34001	1.98965	-4.64208	-7.05364	5.34603	-9.11796	-0.511242	2.70197	-14.7578	1.79362	-5.02116	7.07349	-1.85037
9	12.5243	-13.1278	-15.5599	5.29882	9.61522	-16.0056	-12.0729	0.822236	-13.6575	-12.998	-8.33882	-3.34971	5.02393	-23.3644	-4.72078	0.164509	5.07228	-2.5544	-0.590617	-2.6739	-11.5583	-10.3633	4.65362	3.22383	-6.50986	-7.27563	6.16172	-10.3051	-0.49653	4.15028	-17.8818	3.08625	-5.397	8.09189	-1.3609
10	12.5603	-14.7502	-16.4677	4.70524	9.21427	-18.6584	-12.0932	0.778167	-15.0756	-14.5973	-8.56481	-3.67589	3.63552	-23.2457	-4.92923	-0.101905	6.08407	-3.16336	3.19728	-3.86969	-10.959	-11.1383	3.8577	3.34346	-8.19097	-7.40792	6.43563	-11.1123	-0.35757	4.46292	-21.2829	4.46925	-5.60368	8.54929	-0.92539
11	12.21	-16.5347	-17.7627	5.04356	7.64014	-21.4311	-12.3175	-0.319096	-16.4135	-16.3674	-8.96672	-3.00277	2.01023	-22.9889	-5.51263	-0.980746	7.43515	-2.03624	6.67252	-5.50493	-10.9742	-11.9346	3.41351	2.70798	-9.59401	-7.57998	6.24969	-11.9345	0.360048	4.43251	-24.6226	5.84048	-5.74782	8.3286	-0.540177
12	11.5236	-18.4526	-20.2269	6.36802	6.9839	-23.304	-12.2773	-1.86236	-17.8398	-18.2942	-10.267	-2.59781	1.47926	-22.2078	-6.28533	-2.11731	7.96727	-2.28964	9.98912	-7.30876	-11.4256	-13.2253	4.34272	3.3746	-10.1699	-7.52653	5.59176	-13.2676	1.6637	5.43071	-26.8888	7.21067	-6.17369	8.76415	0.261078
13	9.93538	-19.6993	-23.7624	7.43355	4.80725	-24.6543	-12.0655	-3.87715	-19.4448	-19.5426	-12.6879	-4.02634	0.234344	-20.9786	-7.32231	-3.66419	6.04624	-6.72884	12.2748	-9.4666	-11.2147	-14.6778	5.72174	3.3542	-9.97742	-7.50304	5.26745	-14.7711	2.59203	5.66451	-28.1504	8.7713	-6.46696	8.21607	1.15311
14	7.89812	-20.7762	-27.3466	7.74218	-0.168794	-26.1381	-11.8064	-6.10067	-20.752	-20.629	-15.5749	-6.27242	-2.36202	-20.13	-8.51724	-5.55861	2.17109	-13.0345	12.9489	-12.181	-10.6833	-15.5661	6.67969	1.26167	-9.44636	-7.53614	5.13345	-15.6895	3.10735	4.41103	-29.0684	10.048	-6.34201	5.86644	1.84856
15	5.52785	-22.9326	-30.45	7.04294	-6.16542	-27.7316	-11.5827	-8.6809	-21.8289	-22.7963	-18.9992	-8.14502	-5.29851	-19.4331	-10.081	-7.77337	-2.54851	-17.9795	11.751	-15.1697	-10.7639	-16.0661	6.58239	-1.60563	-8.63317	-7.94521	4.28634	-16.1892	3.20115	2.60128	-29.7312	11.1419	-6.13703	3.07051	2.11341
16	2.04513	-25.2496	-33.5664	4.46144	-12.2267	-29.7428	-11.4921	-10.7348	-23.4485	-25.1319	-23.7761	-9.53349	-8.26415	-18.8826	-12.1263	-9.69879	-7.68327	-20.5828	8.96708	-17.7847	-11.0281	-16.679	4.51848	-5.01246	-8.03899	-8.63095	3.20489	-16.8008	2.59172	0.326116	-30.492	12.2853	-6.29656	-0.0227607	2.14537
17	-1.99079	-27.1497	-35.7313	0.937879	-17.7537	-31.5993	-11.8224	-12.1906	-25.5621	-27.0314	-29.227	-9.99714	-10.729	-18.2307	-14.5612	-11.0968	-12.0753	-21.1172	5.32069	-19.3577	-11.1075	-16.5379	1.61322	-9.17275	-7.5471	-9.44826	2.51832	-16.6804	2.03278	-2.26679	-31.1762	13.5535	-6.0267	-3.49659	1.92875
18	-6.09624	-29.0789	-36.5832	-3.33164	-19.928	-33.7051	-12.5615	-12.8781	-27.9166	-28.9641	-34.4115	-10.4913	-10.8871	-17.7893	-17.0277	-11.7303	-15.3393	-21.8894	0.92865	-19.6235	-11.4425	-15.8823	-1.89537	-11.0222	-7.38836	-10.1809	1.78549	-16.0336	1.29375	-3.08927	-32.2582	14.6455	-5.26188	-4.49861	1.35145
19	-9.70474	-29.4939	-36.0474	-7.60343	-19.7793	-35.9116	-13.8839	-12.8802	-30.1982	-29.376	-38.2319	-11.0855	-9.61905	-18.1508	-19.559	-11.6871	-17.3225	-23.4403	-4.20024	-18.9657	-10.4895	-14.7973	-5.27502	-10.9191	-7.35942	-11.2068	2.17913	-14.9074	0.699809	-2.88715	-33.6136	15.3192	-3.98529	-3.70199	0.294642
20	-12.7739	-29.5925	-34.4578	-11.946	-20.9129	-38.0457	-15.3596	-12.4925	-31.9725	-29.4517	-40.5349	-11.9766	-9.35193	-19.9841	-21.7184	-11.2218	-18.1857	-25.6934	-9.76313	-17.5275	-9.62262	-13.6083	-8.69906	-12.1344	-7.4204	-11.9793	2.48585	-13.6771	-0.0988001	-3.94635	-34.8651	16.1984	-2.70144	-3.99114	-0.665552
21	-14.9318	-29.1359	-32.1374	-16.4586	-21.6021	-39.8169	-16.7605	-11.8366	-32.3495	-28.9671	-41.2956	-13.4126	-9.00123	-23.421	-23.8522	-10.4089	-17.8354	-28.5688	-15.3956	-15.5024	-8.68352	-12.462	-12.3164	-13.6377	-7.40184	-12.771	2.7409	-12.4902	-1.14167	-5.02957	-35.7211	17.0067	-1.84345	-4.13499	-1.52159
22	-16.7894	-28.1461	-28.9734	-20.6764	-21.6409	-41.0893	-17.9343	-10.8501	-32.2741	-27.9479	-40.3095	-15.1298	-8.19386	-28.7918	-26.1181	-9.29848	-17.0627	-31.4113	-20.151	-13.4138	-7.51024	-10.9624	-15.6372	-14.6925	-7.4678	-13.8379	3.12442	-10.9557	-2.02169	-5.75118	-36.2489	17.4994	-1.13372	-3.49168	-2.50043
23	-18.1231	-27.179	-25.4578	-24.1945	-20.9204	-41.658	-18.6164	-9.22211	-31.5116	-26.9712	-38.371	-16.7233	-6.91999	-35.2058	-28.0573	-7.81359	-16.0919	-33.4698	-23.469	-11.1777	-6.81219	-9.49058	-18.1218	-14.8677	-7.42091	-14.9219	3.02308	-9.45331	-2.41338	-5.93272	-36.2985	17.7963	-0.586129	-2.12458	-3.70688
24	-19.0633	-26.5599	-21.9268	-27.4818	-19.0227	-41.697	-18.5414	-7.88473	-29.754	-26.3678	-35.7423	-18.599	-5.17597	-41.4062	-29.2773	-6.6368	-14.975	-35.3044	-25.3972	-9.41315	-6.39234	-8.42324	-20.4714	-13.9134	-7.46801	-15.7017	2.61772	-8.36147	-2.91899	-5.6239	-36.0854	18.056	-0.34671	-0.173164	-4.84285
25	-19.772	-25.4273	-18.3628	-30.1808	-17.4349	-41.053	-17.7049	-6.76286	-27.6252	-25.2443	-32.3933	-20.1935	-3.54139	-46.7722	-29.9331	-5.58745	-13.773	-36.4897	-25.9946	-7.8785	-5.31198	-7.58886	-22.3252	-12.9689	-7.53108	-16.2816	2.7656	-7.48917	-3.36416	-4.90011	-35.6735	17.6502	-0.325022	1.75986	-5.97282
26	-20.2489	-24.0762	-14.4972	-31.9276	-15.993	-40.3583	-16.605	-5.90747	-25.8395	-23.8819	-28.2754	-21.0861	-2.39862	-51.0339	-30.2102	-4.69185	-12.6424	-36.7549	-25.4376	-6.64665	-3.70424	-6.28862	-23.3646	-12.2169	-7.81621	-16.7094	3.10088	-6.14409	-3.61209	-3.98367	-35.4821	16.9307	0.000575803	3.43996	-7.23447
27	-20.6586	-22.3937	-10.9609	-32.9518	-14.3922	-39.755	-15.3219	-4.99633	-24.4221	-22.1952	-23.9234	-21.5701	-1.60891	-54.0553	-29.692	-3.7917	-11.8843	-36.3076	-23.5484	-5.61945	-1.63711	-4.9488	-23.9687	-11.3097	-8.37204	-16.309	3.3962	-4.78585	-4.01188	-3.18213	-35.3205	15.8289	0.277115	4.35276	-8.19694
28	-20.4916	-19.9576	-7.85933	-33.0317	-13.945	-39.0745	-13.7341	-4.22316	-22.7219	-19.7861	-19.5562	-21.3145	-1.89442	-55.5214	-28.179	-3.05491	-10.861	-34.9393	-20.9206	-4.92188	0.710569	-3.6476	-23.8247	-11.1384	-9.14052	-15.0642	3.68893	-3.49916	-4.19121	-3.21163	-34.9393	14.6527	0.442294	3.55213	-8.48884
29	-19.8071	-17.2491	-4.97863	-31.4259	-13.5168	-38.0704	-12.1492	-3.50468	-20.7789	-17.108	-15.0125	-19.7945	-2.44833	-55.3961	-26.2599	-2.38042	-9.89833	-32.0254	-17.9526	-4.44397	2.67829	-2.30605	-22.1651	-10.8019	-10.107	-13.5296	3.73477	-2.20448	-3.71084	-3.16884	-34.3474	13.2762	0.738026	2.37713	-8.5127
30	-18.9743	-14.2754	-2.03596	-29.1143	-11.7032	-36.4998	-10.5923	-2.50947	-18.5185	-14.1532	-10.3089	-17.7397	-2.34781	-53.1913	-24.1493	-1.58025	-9.33075	-28.3098	-14.8813	-4.00259	4.5507	-0.8862	-20.1842	-9.12741	-10.9857	-11.9549	3.77555	-0.836028	-3.30908	-2.21453	-33.108	11.9482	1.23095	2.4547	-8.43963
31	-17.8925	-10.7908	0.484596	-27.1975	-10.1573	-33.784	-8.82691	-1.39744	-15.8216	-10.6993	-6.17284	-16.1861	-2.38787	-47.8842	-21.6732	-0.779552	-8.53412	-25.3004	-11.1145	-3.422	6.89938	0.458378	-18.8945	-7.60044	-11.2597	-10.2294	4.29855	0.481794	-3.55551	-1.73	-30.7336	10.4731	1.80917	1.6812	-7.94004
32	-16.4129	-7.80981	2.16982	-24.2573	-9.16766	-30.1973	-6.54021	-0.941676	-12.8501	-7.73506	-3.24127	-14.1012	-2.43631	-39.1225	-18.3599	-0.478529	-7.5522	-21.7841	-6.42665	-3.0443	8.50697	1.13095	-16.6987	-6.42981	-11.3157	-7.9969	4.36939	1.12896	-3.3321	-1.36655	-27.5097	8.62413	2.11984	0.656783	-6.95362
33	-14.4238	-4.99238	3.19955	-21.0542	-8.15544	-26.2638	-4.25377	-0.69326	-9.45976	-4.94442	-1.50012	-12.0271	-2.38933	-28.4092	-14.8813	-0.351475	-6.44368	-18.3273	-1.46393	-2.91801	9.67789	1.5762	-14.4179	-5.29779	-11.3269	-5.82648	4.38725	1.55659	-3.13946	-1.05009	-23.8837	6.33733	2.03132	-0.317193	-5.80831
34	-12.2619	-3.11719	4.03911	-17.3866	-7.054	-21.6459	-2.34583	-0.428538	-6.42018	-3.06915	-0.353313	-9.71555	-2.11657	-18.2885	-11.6848	-0.151973	-5.32104	-14.5756	2.7769	-2.58038	9.89135	2.15823	-12.0425	-4.18269	-10.2745	-4.078	4.06008	2.12721	-2.70028	-0.71414	-19.2257	4.27293	2.05907	-1.42755	-4.61043
35	-9.81817	-2.00107	4.27204	-13.235	-5.20674	-17.6455	-0.77053	-0.0553746	-3.91823	-1.96525	0.422256	-6.96572	-1.20067	-12.484	-8.50594	0.107135	-4.057	-10.398	4.41035	-2.21583	9.28703	2.19485	-9.30962	-2.67083	-8.8709	-2.61078	3.47025	2.15995	-1.92335	0.14057	-15.1027	2.99867	1.96767	-1.80993	-3.40558
36	-7.43038	-1.17034	3.62526	-9.31349	-3.6348	-13.7236	0.462256	0.456995	-2.25581	-1.15651	0.744015	-4.50052	-0.757295	-9.74747	-5.53582	0.392468	-2.94164	-6.67877	3.57651	-1.84159	8.07811	1.61563	-6.66947	-1.88204	-7.00974	-1.41496	2.77592	1.56691	-1.26277	0.261475	-11.2106	2.02196	1.44173	-2.36111	-2.27307
37	-4.86323	-0.553073	2.65975	-6.08338	-2.12185	-8.85727	0.951725	0.619504	-0.823054	-0.563624	0.876296	-2.71742	-0.514392	-6.26272	-3.23765	0.46084	-1.71857	-3.83483	2.73499	-1.29254	5.94212	0.97591	-4.53061	-1.24911	-4.38583	-0.582881	1.68225	0.940249	-0.832574	0.357799	-6.75578	1.03569	0.880941	-2.46053	-1.52893
38	-2.67786	-0.392833	1.50369	-3.06296	-0.456853	-4.0419	0.808329	0.352629	-0.0378673	-0.388852	0.577454	-1.30329	-0.133469	-2.02276	-1.5203	0.314789	-0.971597	-1.63696	1.94138	-0.459379	3.14015	0.510277	-2.29181	-0.169704	-1.97113	-0.136012	0.645638	0.510661	-0.360151	0.407872	-2.84882	0.189508	0.397228	-2.04828	-0.799963
39	-0.180085	0.0723131	0.162453	0.0472837	0.676813	-0.367889	0.0818966	0.124208	0.54318	0.0762553	0.0433388	0.0136792	0.110162	0.171153	-0.294125	0.0887532	0.0817159	0.164719	0.350952	0.114287	0.428197	-0.0696338	0.077378	0.630017	-0.105693	0.0524117	0.0806613	-0.0588471	0.10995	0.264935	-0.0708516	0.00908815	-0.0565439	-1.46433	-0.245432
40	2.44872	0.285078	-1.34331	2.55492	1.74238	1.99427	-1.10829	0.202117	0.762724	0.299146	-0.535574	0.767379	0.790252	-0.731862	0.321028	0.0110749	1.32118	1.39936	-1.82968	0.44292	-2.43947	-0.655495	1.66019	1.37493	1.5152	-0.113912	-0.266024	-0.632462	0.110879	0.506927	1.84158	-0.0791598	-0.321912	0.132194	0.165291
41	4.19871	-0.39005	-3.08254	4.86356	3.05176	2.54155	-2.70001	0.416694	-0.351305	-0.366628	-1.25844	1.07756	1.9922	-4.56385	0.321183	0.15651	1.82796	2.07754	-4.46757	1.04573	-5.21922	-1.06777	3.46482	1.82559	2.52253	-0.791546	-0.369102	-1.02547	0.265945	0.766217	2.48347	-0.437264	-0.51139	1.57541	0.301303
42	6.09616	-1.42017	-5.2281	6.55689	4.18196	2.01625	-4.26637	0.346937	-2.00765	-1.37731	-2.45331	1.05949	3.20635	-8.98463	0.111175	0.169277	2.44747	2.50665	-6.74586	1.46604	-7.37535	-1.75693	5.11082	1.93594	2.94718	-1.58888	0.0871544	-1.68211	0.456628	1.16025	2.23089	-0.443099	-1.18082	2.85128	0.0161108
43	8.78168	-2.08819	-7.15662	7.19491	4.69545	0.393677	-5.95201	0.539211	-3.19957	-2.0301	-3.78472	0.264964	3.80268	-12.5548	-0.677945	0.154203	3.24234	2.01503	-8.47575	1.35883	-8.44725	-2.66827	6.00957	2.00877	2.75782	-2.6036	1.38129	-2.58325	0.1976	1.64788	0.897776	-0.520864	-1.86967	4.09912	-0.614328
44	9.77952	-3.46832	-8.43045	7.39091	4.77083	-2.12504	-7.65325	0.245571	-5.11058	-3.38778	-5.02189	-0.415487	3.86331	-15.1661	-1.57261	-0.24611	2.60708	1.40323	-9.28477	0.425385	-9.53752	-3.59274	6.57707	2.02844	2.04208	-3.64832	2.43074	-3.49156	-0.0451673	1.82304	-1.41652	-0.338172	-2.35204	5.5578	-1.08722
45	8.8967	-5.82284	-9.86869	7.33299	5.43453	-5.43304	-9.17867	-0.168816	-8.12937	-5.7205	-6.0467	-0.949751	4.29322	-17.3796	-2.18906	-0.585741	0.614612	0.963947	-9.35471	-0.525598	-11.0167	-5.04999	6.76915	1.88841	0.657552	-4.46553	2.89646	-4.93187	-0.281895	1.86711	-4.67697	0.239597	-3.23578	6.42198	-1.38858
46	9.0285	-8.0739	-11.4959	6.63004	6.76339	-9.23701	-10.4198	-0.394621	-10.2483	-7.94914	-6.89501	-1.83229	4.96512	-19.9689	-2.67414	-0.730022	0.582381	0.214273	-8.86581	-1.39336	-12.1841	-6.66028	6.09102	2.10291	-1.40467	-5.04273	3.39473	-6.54047	-0.820908	2.02716	-8.70122	0.726845	-4.16087	6.27595	-1.60225
47	10.7165	-9.9026	-12.873	6.3261	7.49829	-11.9473	-11.4277	-0.31925	-10.9171	-9.78008	-7.40905	-2.18197	5.19236	-21.7554	-3.6286	-0.481529	2.87722	0.0200801	-6.75461	-1.52188	-12.4772	-8.04532	5.75653	2.0847	-3.07744	-5.94101	4.36769	-7.91783	-0.803719	2.17556	-11.9371	1.15084	-4.74431	5.73497	-1.89147
48	12.0241	-11.5362	-14.2295	6.29647	8.47846	-13.6866	-12.0894	0.209655	-11.8527	-11.4275	-7.78409	-2.50289	5.26665	-22.6957	-4.57268	-0.0418386	4.42935	-0.722108	-4.02954	-1.8146	-12.3389	-9.37926	5.64028	2.50896	-4.48359	-6.91871	5.33068	-9.26383	-0.48058	2.85547	-14.4196	1.71745	-5.14457	5.62827	-2.14976
49	12.4475	-12.8025	-15.4296	5.70403	9.49687	-15.9658	-12.1352	0.768323	-13.4818	-12.6781	-8.14969	-3.21684	4.8941	-23.3608	-4.76937	0.191735	4.92825	-2.2341	-0.887451	-2.63599	-11.4016	-10.5028	5.10627	3.34055	-6.36561	-7.12738	6.31852	-10.4397	-0.376308	4.00479	-17.5296	2.89767	-5.44495	6.36153	-1.57999
50	12.4685	-14.579	-16.4275	4.97444	9.22265	-18.6441	-12.1021	0.804547	-14.9797	-14.4234	-8.41479	-3.69633	3.60912	-23.2529	-4.90311	-0.0165355	5.87872	-3.06033	2.98981	-3.70487	-10.8995	-11.2598	4.13892	3.50606	-8.13075	-7.21743	6.54288	-11.2378	-0.310286	4.41485	-21.0066	4.36567	-5.6264	7.08459	-1.0725
51	12.235	-16.2981	-17.7035	5.36159	7.50649	-21.5684	-12.3037	-0.174276	-16.2265	-16.1248	-8.80016	-2.98981	1.95323	-23.0799	-5.48624	-0.841848	7.37852	-1.86017	6.47466	-5.32396	-10.7832	-12.045	3.69752	2.66829	-9.59681	-7.43162	6.4422	-12.0448	0.447749	4.31106	-24.4915	5.77639	-5.6988	6.73025	-0.766399
52	11.6045	-18.2094	-20.0915	6.53568	6.95968	-23.6072	-12.3247	-1.65593	-17.6292	-18.0531	-10.0009	-2.58739	1.52042	-22.3611	-6.32535	-1.97664	8.11879	-1.94885	9.83576	-7.16271	-11.2275	-13.2741	4.36512	3.38261	-10.2295	-7.46137	5.78466	-13.3169	1.6254	5.3901	-26.8804	7.11529	-6.04812	7.12447	-0.0155944
53	10.0736	-19.567	-23.4365	7.50143	4.99334	-24.9578	-12.1252	-3.5892	-19.2021	-19.4104	-12.2608	-3.90859	0.305722	-21.0116	-7.36	-3.4766	6.45237	-6.07647	12.3336	-9.22034	-11.2583	-14.6901	5.60105	3.46273	-10.0689	-7.4466	5.24963	-14.7833	2.521	5.65103	-28.1808	8.71145	-6.28413	6.47716	1.09956
54	8.13974	-20.533	-27.0356	7.98696	-0.195924	-26.3777	-11.8932	-5.79696	-20.4528	-20.383	-15.1711	-5.97901	-2.48911	-20.0492	-8.57942	-5.33089	2.77653	-12.1867	13.2179	-11.8393	-10.689	-15.7254	6.7994	1.24565	-9.56431	-7.43276	5.14656	-15.8528	3.21069	4.23368	-29.1469	10.0605	-6.26405	3.86495	1.87386
55	5.92618	-22.6139	-30.1385	7.3681	-5.97988	-28.0628	-11.6859	-8.29135	-21.4947	-22.473	-18.5165	-7.92714	-5.24789	-19.418	-10.1613	-7.47196	-1.82852	-17.429	12.0927	-14.7237	-10.6772	-16.232	6.80482	-1.29536	-8.80295	-7.83868	4.35505	-16.3549	3.35162	2.64807	-29.9815	11.1703	-6.03822	1.42883	2.20005
56	2.67369	-25.0194	-33.2854	4.88343	-11.7524	-30.0618	-11.6352	-10.4733	-23.0085	-24.9028	-23.1743	-9.44713	-8.02707	-18.8479	-12.2583	-9.48837	-6.87119	-20.3821	9.42001	-17.4596	-10.9707	-16.8517	4.81013	-4.35112	-8.12307	-8.66565	3.2428	-16.9717	2.74157	0.645494	-30.7225	12.2741	-6.16593	-1.22216	2.17346
57	-1.38865	-26.9314	-35.5124	1.51174	-17.2016	-31.866	-11.9211	-12.0214	-25.0772	-26.8132	-28.5124	-9.93964	-10.4645	-18.0922	-14.6997	-10.9769	-11.3927	-20.9574	5.98007	-19.1901	-11.0373	-16.7813	1.98411	-8.44204	-7.57273	-9.44232	2.51913	-16.9291	2.21092	-1.94431	-31.3293	13.5629	-5.91738	-4.53903	1.95183
58	-5.55922	-28.9519	-36.459	-2.55523	-19.3319	-33.9595	-12.6198	-12.6792	-27.296	-28.8266	-33.7585	-10.3245	-10.6433	-17.6305	-17.1503	-11.6093	-14.753	-21.5562	1.53585	-19.5047	-11.4986	-16.1732	-1.33633	-10.2525	-7.41531	-10.1415	1.67391	-16.3281	1.57941	-2.8369	-32.3773	14.7868	-5.23371	-5.55052	1.41925
59	-9.19658	-29.6284	-35.9785	-6.7325	-19.5657	-36.1292	-13.845	-12.6896	-29.5325	-29.5003	-37.6755	-10.8893	-9.5433	-17.9225	-19.7046	-11.5675	-16.7258	-23.0499	-3.50993	-18.8291	-10.798	-14.9965	-4.61594	-10.4969	-7.36542	-11.1966	1.88238	-15.1098	1.02754	-2.83708	-33.6495	15.4575	-3.99585	-5.01282	0.341683
60	-12.3074	-29.6424	-34.4143	-11.1602	-21.1163	-38.3289	-15.1905	-12.3323	-31.3303	-29.4945	-40.086	-11.8307	-9.32771	-19.6071	-21.8711	-11.1282	-17.643	-25.3476	-8.99292	-17.4461	-9.83156	-13.7948	-8.16779	-11.9496	-7.48632	-11.9402	2.30061	-13.8682	0.146032	-3.92777	-34.9797	16.3108	-2.73733	-5.63082	-0.691009
61	-14.8533	-29.2493	-32.1959	-15.7205	-21.9426	-40.1406	-16.5816	-11.5429	-32.0593	-29.0794	-41.0778	-13.2232	-8.94915	-22.8229	-24.0826	-10.2022	-17.7148	-28.1584	-14.5615	-15.2633	-8.84836	-12.6565	-11.8003	-13.4749	-7.47635	-12.7865	2.62569	-12.6978	-0.92518	-4.90958	-35.9005	17.0335	-1.85793	-5.87154	-1.60834
62	-16.7719	-28.3046	-29.1864	-19.8184	-21.8035	-41.2383	-17.7639	-10.7113	-32.0288	-28.1	-40.3333	-14.7519	-8.05202	-27.7552	-26.3878	-9.22342	-17.0322	-30.7949	-19.176	-13.3498	-7.56628	-11.2481	-14.9218	-14.4536	-7.39044	-13.872	3.11947	-11.2495	-1.69488	-5.5152	-36.2666	17.4998	-1.20888	-4.96257	-2.56074
63	-17.9926	-27.2393	-25.4834	-23.3445	-21.3585	-41.9821	-18.4782	-9.14827	-31.2247	-27.0253	-38.2543	-16.3264	-6.98263	-34.1191	-28.3702	-7.77737	-15.9544	-32.8947	-22.6709	-11.2094	-6.66169	-9.66386	-17.4443	-15.0909	-7.44008	-14.8867	3.16052	-9.62348	-2.10758	-5.99372	-36.4808	17.8702	-0.525593	-3.86823	-3.71674
64	-18.7393	-26.6335	-21.936	-26.718	-19.662	-42.1918	-18.5442	-7.7766	-29.3263	-26.4352	-35.6416	-18.2149	-5.34476	-40.3619	-29.7405	-6.57089	-14.6484	-34.8288	-24.7888	-9.45553	-6.26445	-8.50899	-19.9369	-14.4392	-7.55829	-15.6977	2.73534	-8.43821	-2.69677	-5.81163	-36.4431	18.0855	-0.218421	-1.94194	-4.94901
65	-19.6768	-25.5858	-18.5356	-29.3745	-17.7947	-41.4148	-17.8451	-6.67718	-27.2986	-25.4024	-32.4514	-19.7166	-3.49987	-45.6791	-30.5463	-5.55461	-13.6316	-35.8814	-25.4163	-7.97302	-5.38881	-7.75753	-21.7046	-13.2229	-7.51643	-16.4008	2.74971	-7.65673	-3.04701	-4.89246	-35.8395	17.702	-0.345482	0.334492	-6.15169
66	-20.2056	-24.308	-14.7289	-31.3778	-16.3659	-40.7683	-16.7872	-5.78534	-25.478	-24.1111	-28.424	-20.7923	-2.47928	-50.144	-30.903	-4.62332	-12.6042	-36.3044	-25.0919	-6.66157	-3.92315	-6.61329	-22.9379	-12.4385	-7.90344	-16.8915	2.98439	-6.47172	-3.3846	-4.12351	-35.7151	16.9804	-0.0997675	1.92446	-7.42083
67	-20.5564	-22.725	-11.2422	-32.5774	-15.0578	-40.1291	-15.4737	-4.97433	-23.9214	-22.5239	-24.1606	-21.4244	-1.93539	-53.2842	-30.387	-3.80032	-11.7763	-36.0548	-23.3877	-5.68982	-1.99814	-5.3881	-23.7078	-11.8363	-8.44304	-16.4796	3.20547	-5.22319	-3.82585	-3.53374	-35.5654	15.9431	0.0892111	2.64771	-8.40447
68	-20.5759	-20.2451	-8.10144	-32.8014	-14.5632	-39.4092	-13.8817	-4.19478	-22.355	-20.0673	-19.821	-21.2599	-2.25987	-54.8339	-28.9034	-3.09044	-10.8619	-34.8054	-20.8947	-5.07109	0.430786	-4.10164	-23.6546	-11.6808	-9.18187	-15.2504	3.64375	-3.95738	-4.01441	-3.51772	-35.2013	14.8358	0.225062	2.01332	-8.71563
69	-20.0295	-17.4361	-5.19286	-31.4298	-13.5863	-38.3748	-12.2727	-3.33701	-20.51	-17.2914	-15.3252	-19.9254	-2.53828	-54.7835	-26.9169	-2.3212	-9.93121	-32.0884	-17.9357	-4.50004	2.62862	-2.69883	-22.2568	-10.858	-10.1042	-13.7223	3.89888	-2.59718	-3.67532	-3.1144	-34.5631	13.5579	0.54828	1.37875	-8.77543
70	-19.3283	-14.3454	-2.17677	-29.0889	-11.1957	-36.7828	-10.7665	-2.4131	-18.4106	-14.2132	-10.5416	-17.8634	-2.06303	-52.8775	-24.8483	-1.54349	-9.47719	-28.4343	-14.9144	-4.0365	4.6959	-1.149	-20.247	-8.64671	-10.9108	-12.2198	4.10812	-1.09268	-3.22943	-1.83451	-33.2823	12.1797	1.11222	1.86747	-8.76929
71	-18.1299	-11.1591	0.335271	-26.9086	-10.012	-34.1529	-8.99819	-1.46104	-15.733	-11.0472	-6.4189	-16.1257	-2.33161	-48.068	-22.3963	-0.837311	-8.59273	-25.2272	-11.2657	-3.5409	6.74765	0.197577	-18.6909	-7.40689	-11.1996	-10.4594	4.35332	0.222452	-3.28482	-1.667	-30.9845	10.8028	1.6552	0.782605	-8.35965
72	-16.7159	-8.25146	2.20894	-24.0469	-9.76708	-30.7747	-6.75781	-1.04866	-12.8146	-8.15568	-3.28116	-14.1436	-2.80157	-39.8364	-19.2482	-0.570589	-7.63232	-21.8282	-6.75741	-3.21188	8.26827	0.974566	-16.5887	-6.94093	-11.3241	-8.32856	4.33125	0.975833	-3.11432	-1.89151	-27.9732	9.01394	2.09032	-0.920626	-7.50046
73	-14.8259	-5.28527	3.26726	-20.8976	-8.58589	-26.9984	-4.48686	-0.765862	-9.39999	-5.22818	-1.39398	-12.0669	-2.66355	-29.1546	-15.9063	-0.442997	-6.59071	-18.3813	-1.78843	-3.13782	9.68307	1.41175	-14.2862	-5.73097	-11.4753	-6.21763	4.55031	1.3906	-2.92255	-1.5714	-24.5639	6.72956	2.09804	-1.85254	-6.41613
74	-12.7386	-3.44386	3.96318	-17.4147	-7.37484	-22.4476	-2.51194	-0.43346	-6.32809	-3.39002	-0.33362	-9.88275	-2.38988	-18.7647	-12.6655	-0.177353	-5.53546	-14.7475	2.65661	-2.72597	10.0766	1.85597	-11.9835	-4.46037	-10.5268	-4.36468	4.32383	1.8266	-2.55724	-1.03844	-20.0512	4.68809	2.04621	-2.83835	-5.19134
75	-10.3098	-2.20039	4.25434	-13.4853	-5.28577	-18.367	-0.926113	-0.0156126	-3.86939	-2.16587	0.427592	-7.32561	-1.40552	-12.6625	-9.48627	0.114902	-4.30349	-10.736	4.52901	-2.26828	9.67221	1.89332	-9.43794	-2.59236	-9.1097	-2.86122	3.86985	1.86583	-1.9074	0.172071	-15.8628	3.27147	1.92407	-2.78755	-4.01588
76	-8.04507	-1.22986	3.76906	-9.61283	-3.39463	-14.4723	0.33874	0.414618	-2.24777	-1.21046	0.897946	-4.82939	-0.821025	-9.97752	-6.47789	0.341938	-3.27358	-7.01398	3.79476	-1.9215	8.56699	1.44269	-6.85288	-1.48873	-7.31049	-1.62037	3.17837	1.3974	-1.25885	0.439373	-12.0045	2.35027	1.50918	-3.07761	-2.96811
77	-5.56356	-0.64989	2.83399	-6.32625	-2.04282	-9.67824	0.92916	0.476376	-0.812382	-0.655378	1.10025	-2.92916	-0.648043	-6.41754	-4.09266	0.371779	-2.14083	-4.10181	2.98569	-1.33899	6.48908	0.8186	-4.66508	-1.01149	-4.72555	-0.667617	2.0359	0.786663	-0.791743	0.402592	-7.57512	1.52392	0.937101	-3.39608	-2.11222
78	-3.07547	-0.51168	1.70787	-3.1694	-0.745641	-4.7788	0.841428	0.533058	0.286586	-0.505689	0.846393	-1.33251	-0.424806	-1.9812	-2.2993	0.443766	-1.09535	-1.64037	2.24467	-0.293562	3.81547	0.260839	-2.40016	-0.300806	-2.20317	-0.157184	1.01265	0.268248	-0.288657	0.280776	-3.46181	0.632194	0.434616	-3.30358	-1.32547
79	-0.463702	-0.0447947	0.394694	0.0907991	0.720513	-0.991211	0.117578	0.274643	0.946983	-0.0338182	0.35362	0.120997	0.0411514	0.494588	-1.08975	0.166662	0.0574033	0.390916	0.680288	0.211731	1.19237	-0.239611	0.0617888	0.688284	-0.267232	-0.0372304	0.473842	-0.231511	0.27823	0.345963	-0.522868	0.17882	-0.037005	-2.42538	-0.833321
80	2.03356	0.155487	-1.10639	2.59833	2.13004	1.45508	-0.992622	0.142974	1.10899	0.172144	-0.235273	0.824367	0.839415	-0.0912984	-0.397193	-0.052529	1.1911	1.55442	-1.41947	0.400466	-1.74181	-0.770079	1.724	1.57304	1.3534	-0.202883	-0.00668635	-0.75841	0.321797	0.736537	1.37085	0.0482808	-0.35243	-0.644948	-0.414802
81	3.87989	-0.403809	-2.85522	4.7629	3.04611	2.08252	-2.50719	0.437767	0.14609	-0.378919	-0.99353	1.02635	1.7147	-3.7708	-0.348861	0.149127	1.8132	2.05813	-4.02573	1.05319	-4.49779	-1.29011	3.42177	1.6537	2.33449	-0.856093	-0.115369	-1.24339	0.377701	0.696478	1.95292	-0.168286	-0.635879	0.416794	-0.217806
82	5.83457	-1.40947	-4.92131	6.45324	4.03375	1.74962	-4.08218	0.375471	-1.40096	-1.36185	-2.11823	1.00999	2.86166	-8.23517	-0.541313	0.186812	2.49713	2.50144	-6.40269	1.57279	-6.83252	-1.98487	5.03014	1.77024	2.86825	-1.59373	0.231819	-1.89393	0.543349	1.00002	1.82327	-0.141951	-1.28942	1.54591	-0.464322
83	8.46041	-1.99756	-6.76097	7.39215	4.98514	0.427958	-5.77092	0.537749	-2.6566	-1.9293	-3.28953	0.414197	3.75588	-11.782	-1.19447	0.162355	3.24695	2.2213	-8.20999	1.46697	-7.98478	-2.81506	6.2305	2.34435	2.83468	-2.49717	1.47115	-2.71656	0.457609	1.78735	0.794525	-0.243779	-1.91217	3.09182	-1.03708
84	9.41187	-3.15719	-8.03261	7.7538	5.09767	-1.96777	-7.46854	0.291255	-4.64158	-3.06753	-4.47119	-0.244884	3.80814	-14.4708	-2.00585	-0.206501	2.54928	1.72002	-9.05187	0.553208	-8.91348	-3.67378	6.93294	2.47782	2.1845	-3.53296	2.65792	-3.56856	0.238483	1.94468	-1.29964	-0.111588	-2.32187	4.65302	-1.52459
85	8.70784	-5.48234	-9.48256	7.57256	5.89576	-5.34978	-8.89714	-0.107596	-7.52423	-5.36392	-5.58779	-0.888375	4.3178	-16.712	-2.46681	-0.532596	0.640086	1.14575	-9.13223	-0.340246	-10.3818	-5.01947	6.95534	2.58962	0.7724	-4.28155	3.17652	-4.90277	-0.144277	2.06613	-4.51375	0.492154	-3.10419	5.96021	-1.81701
86	8.82613	-8.01492	-11.1982	6.89128	7.2665	-9.29148	-10.1143	-0.310329	-9.64221	-7.87845	-6.55234	-1.69173	5.01847	-19.4727	-2.86886	-0.684954	0.431816	0.431076	-8.78693	-1.22347	-11.8322	-6.60727	6.342	2.91465	-1.3799	-4.79699	3.4822	-6.48988	-0.665068	2.22527	-8.6348	0.899933	-3.95208	6.10388	-2.07845
87	10.3878	-9.8076	-12.6233	6.50961	8.16036	-12.1364	-11.117	-0.227421	-10.4791	-9.6753	-7.16376	-2.08828	5.507	-21.3747	-3.69944	-0.451765	2.50402	0.189806	-6.76697	-1.40898	-12.1859	-7.96731	6.0441	3.1703	-3.06076	-5.59272	4.46714	-7.84052	-0.6852	2.60874	-11.9414	1.32067	-4.492	5.93873	-2.29935
88	11.6768	-11.3931	-13.8678	6.36032	8.8206	-13.8045	-11.9851	0.218653	-11.497	-11.2806	-7.5056	-2.45916	5.51137	-22.2082	-4.7767	-0.0464532	4.02189	-0.563378	-3.92568	-1.66685	-12.0496	-9.24644	5.87598	3.34419	-4.3425	-6.69311	5.51202	-9.12721	-0.422353	3.17612	-14.3161	1.71291	-4.87218	5.7317	-2.64269
89	12.1331	-12.7064	-15.0962	5.93038	9.26653	-16.0535	-12.0412	0.72833	-13.139	-12.5846	-7.89876	-3.00385	4.85149	-22.9519	-4.90058	0.166893	4.54855	-1.85661	-0.971934	-2.52831	-11.1864	-10.4621	5.51221	3.69998	-6.26572	-6.86697	6.46485	-10.3963	-0.203485	4.08	-17.4318	2.89344	-5.262	6.062	-2.07421
90	12.1905	-14.2598	-16.038	5.20043	9.14344	-18.7398	-11.8709	0.777014	-14.6912	-14.1066	-8.11449	-3.52227	3.77555	-23.0507	-4.79152	-0.0298408	5.41412	-2.78757	2.75833	-3.63411	-10.5165	-11.2789	4.51817	3.86878	-8.16569	-6.77371	6.83159	-11.2561	-0.143761	4.67942	-20.9555	4.41493	-5.47612	6.73772	-1.48317
91	12.0973	-16.2329	-17.1872	5.47154	7.44403	-21.5555	-12.0524	-0.100828	-15.8566	-16.0533	-8.40711	-2.94072	2.12112	-22.8747	-5.28125	-0.764555	7.0233	-1.74273	6.2677	-5.14546	-10.5683	-12.0562	3.88934	2.79338	-9.6522	-6.9578	6.57821	-12.0551	0.520482	4.40302	-24.3316	5.64735	-5.54963	6.04106	-1.13034
92	11.5283	-18.205	-19.4751	6.51616	6.90979	-23.5941	-12.1768	-1.56887	-17.2382	-18.0399	-9.58448	-2.57066	1.67756	-22.2243	-6.1849	-1.86228	7.96086	-1.78516	9.68877	-6.92821	-10.9687	-13.2547	4.33631	3.39353	-10.3236	-7.12252	5.94799	-13.2989	1.61869	5.31782	-26.7361	6.85618	-5.93872	6.2439	-0.49551
93	10.071	-19.5076	-22.7871	7.51495	4.65011	-25.0317	-11.976	-3.49322	-18.9002	-19.3377	-11.8334	-3.78641	0.251278	-21.0487	-7.17504	-3.3707	6.50082	-5.57483	12.2563	-9.01868	-10.9888	-14.6555	5.49812	3.1896	-10.2406	-7.13466	5.43364	-14.753	2.52823	5.33093	-28.144	8.4843	-6.22106	5.28668	0.60209
94	8.30881	-20.334	-26.4278	8.3275	-0.732167	-26.5752	-11.6944	-5.73427	-20.0811	-20.1656	-14.7143	-5.63047	-2.65645	-20.1671	-8.34431	-5.26136	3.12392	-11.2807	13.1733	-11.7297	-10.3812	-15.6824	7.01166	0.820661	-9.85321	-7.06892	5.37466	-15.8128	3.37345	3.75261	-29.3114	9.86787	-6.21173	2.52826	1.50982
95	6.08135	-22.2694	-29.5409	7.79375	-5.97114	-28.1876	-11.4479	-8.136	-21.1816	-22.1235	-17.9989	-7.69702	-5.11825	-19.4001	-9.88434	-7.31053	-1.4668	-16.7454	12.3513	-14.4779	-10.3127	-16.1945	7.15713	-1.26568	-9.09566	-7.43761	4.68238	-16.322	3.48572	2.45907	-30.1532	10.9652	-6.01169	0.519491	1.89483
96	2.90309	-24.5298	-32.5698	5.55227	-11.2214	-30.2403	-11.3482	-10.2135	-22.6572	-24.4073	-22.4163	-9.23998	-7.57914	-18.8469	-11.8808	-9.26548	-6.48692	-19.9149	9.75861	-17.1426	-10.4004	-16.797	5.44934	-3.86951	-8.45139	-8.19988	3.76461	-16.9122	2.9814	0.802998	-30.9439	12.1054	-6.05423	-1.56375	1.95788
97	-1.02422	-26.3761	-34.8093	2.33982	-17.1652	-32.0096	-11.6819	-11.8526	-24.5518	-26.2499	-27.574	-9.73187	-10.2906	-18.2275	-14.337	-10.844	-10.989	-20.5732	6.31958	-18.9793	-10.3221	-16.7531	2.77363	-8.41637	-7.86738	-9.02381	3.13292	-16.8953	2.52911	-2.10801	-31.4709	13.3782	-5.80982	-5.15976	1.73434
98	-5.12194	-28.6185	-35.928	-1.8452	-19.4404	-33.9479	-12.4074	-12.5097	-26.6731	-28.4835	-32.8363	-10.2545	-10.555	-17.7848	-16.8404	-11.5036	-14.3801	-21.2822	2.0728	-19.3241	-11.0452	-16.311	-0.684787	-10.5036	-7.57217	-9.7884	2.01796	-16.4605	1.80179	-3.13697	-32.3684	14.5825	-5.27762	-6.26958	1.1732
99	-8.87402	-29.416	-35.601	-6.00213	-19.5728	-36.1501	-13.5036	-12.4604	-28.925	-29.2758	-36.841	-10.7559	-9.39435	-17.992	-19.315	-11.4569	-16.4553	-22.6005	-2.81779	-18.7124	-10.48	-15.2861	-3.99852	-10.8674	-7.57019	-10.752	2.13279	-15.4023	1.24517	-3.09163	-33.7251	15.27	-4.16778	-5.65504	0.205206
100	-12.1336	-29.3956	-34.1079	-10.5406	-20.9497	-38.3925	-14.7844	-12.1027	-30.8584	-29.2389	-39.3349	-11.7405	-9.11194	-19.5189	-21.4137	-11.0252	-17.5049	-24.8279	-8.17322	-17.3905	-9.53423	-14.0986	-7.81894	-12.3542	-7.73402	-11.4458	2.52392	-14.1805	0.257995	-4.0891	-35.1371	16.1455	-2.97084	-6.22096	-0.759118
101	-14.7502	-29.2043	-31.8918	-15.0873	-21.4353	-40.0826	-16.2387	-11.4467	-31.7492	-29.0227	-40.423	-13.0786	-8.5167	-22.4048	-23.6868	-10.1655	-17.6101	-27.6418	-13.6115	-15.2583	-8.69434	-12.9142	-11.495	-13.4026	-7.66505	-12.3272	2.73039	-12.9659	-0.770734	-4.80288	-35.9369	16.7932	-2.03005	-6.14157	-1.73186
102	-16.7903	-28.3108	-29.0422	-18.9772	-21.2867	-41.1322	-17.5132	-10.6505	-31.8918	-28.1031	-39.8686	-14.337	-7.53307	-26.8313	-26.0848	-9.18527	-17.0429	-30.0401	-18.2135	-13.2801	-7.43008	-11.575	-14.3609	-14.0747	-7.49985	-13.5132	3.22831	-11.5762	-1.31868	-5.26665	-36.2442	17.1582	-1.37986	-5.23588	-2.7755
103	-17.9297	-27.0904	-25.3816	-22.5765	-21.4402	-41.9829	-18.2248	-9.16335	-31.0352	-26.8806	-37.8666	-15.8839	-6.79235	-33.0786	-28.0217	-7.77345	-15.9513	-32.168	-21.8059	-11.1833	-6.38531	-9.88819	-16.9779	-14.9817	-7.64954	-14.4513	3.442	-9.84282	-1.8197	-6.02194	-36.5676	17.6098	-0.549086	-4.60313	-3.90155
104	-18.6601	-26.5774	-21.9558	-26.093	-20.4834	-42.281	-18.3466	-7.85943	-29.1748	-26.3742	-35.4184	-17.8816	-5.54706	-39.3978	-29.3712	-6.61881	-14.7268	-34.2672	-24.0244	-9.48337	-6.09749	-8.6777	-19.5803	-14.8943	-7.83905	-15.2483	2.9304	-8.61529	-2.5273	-6.21859	-36.6045	17.8844	-0.197002	-3.27827	-5.18463
105	-19.6084	-25.5285	-18.7309	-28.7204	-18.6243	-41.559	-17.7439	-6.69318	-27.1644	-25.3359	-32.4162	-19.4102	-3.68141	-44.8118	-30.1861	-5.56238	-13.75	-35.3599	-24.8553	-8.00633	-5.24546	-7.95315	-21.24	-13.771	-7.72756	-15.9962	2.8805	-7.85565	-2.85911	-5.31235	-35.9845	17.5399	-0.359915	-1.02496	-6.37988
106	-19.9929	-24.0861	-14.9933	-30.6706	-16.907	-40.8634	-16.6949	-5.79034	-25.1809	-23.8867	-28.5396	-20.4717	-2.52353	-49.3419	-30.5892	-4.61455	-12.5316	-35.7885	-24.6216	-6.71064	-3.71688	-6.86454	-22.412	-12.7516	-7.96733	-16.5179	3.1863	-6.72776	-3.15128	-4.37971	-35.7162	16.8295	-0.191052	0.86163	-7.55328
107	-20.4777	-22.6057	-11.4829	-32.0616	-15.4503	-40.2301	-15.3499	-4.94365	-23.6674	-22.4004	-24.3387	-21.2375	-1.89952	-52.6079	-30.1072	-3.76371	-11.7307	-35.7589	-23.0482	-5.71197	-1.91025	-5.65136	-23.333	-11.8205	-8.47219	-16.1495	3.38186	-5.49086	-3.63367	-3.53556	-35.4872	15.8141	-0.0588855	2.06849	-8.60906
108	-20.6527	-20.2364	-8.25821	-32.4122	-15.147	-39.4928	-13.7679	-4.18648	-22.1922	-20.0488	-19.9982	-21.1304	-2.23146	-54.318	-28.6809	-3.06799	-10.903	-34.6051	-20.6611	-5.07439	0.431637	-4.38455	-23.4017	-11.6453	-9.20024	-14.9925	3.78625	-4.24014	-3.83096	-3.58709	-35.0863	14.6329	0.0125525	1.41736	-9.0395
109	-20.3064	-17.4809	-5.26994	-31.1018	-14.3413	-38.5717	-12.1768	-3.37408	-20.5362	-17.3233	-15.5587	-19.8369	-2.49075	-54.5177	-26.7443	-2.35781	-10.125	-31.9868	-17.8941	-4.55303	2.61506	-3.05694	-22.0419	-10.86	-10.202	-13.4663	4.02696	-2.9452	-3.48763	-3.25023	-34.5314	13.3498	0.293237	0.675902	-9.1213
110	-19.6443	-14.3913	-2.18652	-28.9119	-12.1564	-36.9989	-10.6179	-2.44502	-18.526	-14.25	-10.7347	-17.8835	-2.16427	-52.8885	-24.681	-1.62571	-9.72212	-28.3765	-14.9355	-4.19217	4.67913	-1.55674	-20.1993	-8.98557	-11.0319	-11.9283	4.26183	-1.49221	-3.10807	-2.25659	-33.2386	12.0128	0.895144	0.726522	-9.14123
111	-18.4266	-11.1734	0.37527	-26.8748	-11.0162	-34.3375	-8.86135	-1.55203	-15.9183	-11.0531	-6.4875	-16.2657	-2.51333	-48.4228	-22.288	-0.9366	-8.86757	-25.2338	-11.3553	-3.67042	6.75727	-0.158999	-18.767	-7.99593	-11.2953	-10.1883	4.59178	-0.136734	-3.21503	-2.23128	-30.9292	10.6717	1.53716	-0.578122	-8.7746
112	-17.0179	-8.29915	2.32179	-24.1359	-10.4244	-30.9398	-6.66316	-1.12772	-13.0991	-8.19924	-3.18734	-14.4396	-2.83708	-40.5202	-19.194	-0.644422	-7.92407	-22.0214	-6.95933	-3.33363	8.34893	0.844742	-16.7517	-7.39469	-11.3095	-8.06723	4.62603	0.849771	-3.11556	-2.25331	-27.8907	8.91563	2.12871	-1.88004	-7.89817
113	-15.1079	-5.30753	3.39302	-20.8595	-8.87577	-27.1759	-4.46832	-0.627502	-9.7312	-5.23738	-1.19433	-12.2946	-2.5614	-30.1188	-15.8831	-0.36132	-6.86783	-18.4657	-1.9811	-3.10906	9.80528	1.36964	-14.3526	-6.02194	-11.4783	-5.94391	4.8844	1.35149	-2.86175	-1.70414	-24.5289	6.65479	2.21757	-2.30776	-6.76535
114	-13.0013	-3.40208	3.91715	-17.3142	-7.8672	-22.7995	-2.51556	-0.363627	-6.55633	-3.33564	-0.217961	-9.99213	-2.45015	-19.8202	-12.6289	-0.144205	-5.78005	-14.6701	2.50412	-2.73205	10.223	1.63958	-11.972	-4.90393	-10.7499	-4.01304	4.67534	1.60926	-2.46815	-1.1852	-20.2204	4.5623	2.03001	-3.21509	-5.4611
115	-10.6393	-2.44226	4.28501	-13.3918	-6.06127	-18.7088	-0.953377	0.101213	-4.00283	-2.39823	0.561792	-7.43479	-1.58997	-13.1447	-9.51033	0.182275	-4.60074	-10.6904	4.69493	-2.2359	9.61957	1.7101	-9.33403	-3.18231	-9.38288	-2.54179	4.02224	1.67728	-1.8167	-0.0304083	-15.9948	3.08744	1.9747	-3.18832	-4.28553
116	-8.47349	-1.29959	4.01496	-9.72149	-3.71619	-14.8865	0.372201	0.51883	-2.35285	-1.27852	1.16458	-5.06921	-0.744003	-10.1997	-6.44277	0.405465	-3.65148	-7.20364	4.28162	-1.90696	8.80368	1.33659	-6.85288	-1.71215	-7.65915	-1.27678	3.45333	1.29176	-1.22628	0.44083	-12.2006	2.12456	1.66254	-3.16119	-3.23197
117	-6.03428	-0.580244	3.1468	-6.42588	-2.57961	-10.1876	1.07349	0.530135	-0.967294	-0.575915	1.32147	-3.10291	-0.736901	-6.79454	-3.92221	0.40062	-2.51202	-4.23571	3.48963	-1.33599	6.86101	0.661598	-4.66136	-1.50366	-5.21571	-0.180524	2.33535	0.628662	-0.705229	0.164241	-7.95207	1.41207	1.04412	-3.72111	-2.36328
118	-3.518	-0.497379	2.04552	-3.24946	-1.2329	-5.33229	1.02107	0.537749	0.171694	-0.484509	1.05364	-1.46228	-0.519127	-2.32335	-2.13623	0.418002	-1.37389	-1.76235	2.65737	-0.35086	4.08536	0.155774	-2.39882	-0.729436	-2.75518	0.37344	1.16663	0.158768	-0.177365	-0.00163877	-3.89598	0.500468	0.547013	-3.56287	-1.63602
119	-0.99436	-0.0204069	0.758448	0.0598789	0.050984	-1.54475	0.381702	0.144436	0.787639	-0.000541092	0.54448	0.0201833	-0.239261	0.328522	-0.904529	0.064373	-0.319548	0.346213	1.13291	0.102289	1.48151	-0.301759	0.0977161	0.243813	-0.794067	0.553964	0.606255	-0.287172	0.431644	-0.136564	-0.909983	-0.0177632	0.071438	-2.93122	-1.08051
120	1.57962	0.23866	-0.866814	2.63467	1.68848	1.0317	-0.710424	0.0639885	1.1139	0.26471	-0.0907466	0.82798	0.714687	0.065155	-0.206032	-0.111903	0.949651	1.68693	-0.83135	0.340246	-1.43405	-0.985353	1.79952	1.44594	0.933889	0.371013	0.118847	-0.969806	0.517952	0.468689	1.13149	-0.227617	-0.321759	-0.987815	-0.579524
121	3.42974	-0.25211	-2.55273	4.62905	2.79465	1.98374	-2.28081	0.474222	0.223288	-0.218949	-0.765972	0.988311	1.72945	-3.18649	-0.234226	0.15205	1.63548	2.19167	-3.19951	1.05735	-4.25975	-1.41982	3.29138	1.78389	2.09478	-0.312508	0.0330839	-1.37241	0.442742	0.715779	1.98527	-0.449605	-0.43335	0.416066	-0.400033
122	5.39712	-1.2437	-4.59867	6.41251	3.74022	1.81254	-3.84108	0.431768	-1.21498	-1.18994	-1.84242	1.00271	2.80977	-7.60208	-0.354334	0.206732	2.36658	2.66384	-5.59326	1.6104	-6.69431	-2.05562	4.99416	1.80338	2.68265	-0.968559	0.321756	-1.9537	0.607564	0.886212	1.95465	-0.406643	-1.01061	1.45013	-0.569042
123	8.11586	-1.90472	-6.45514	7.76304	4.55906	0.511169	-5.49007	0.729484	-2.38069	-1.82421	-3.00339	0.689072	3.63753	-11.3215	-0.904425	0.299023	3.2528	2.73115	-7.55564	1.67547	-8.04271	-2.96827	6.53939	2.12767	2.59949	-1.79011	1.35915	-2.85871	0.713333	1.42009	0.908356	-0.552879	-1.72062	2.62968	-1.11505
124	9.08397	-3.03251	-7.62379	8.15272	4.66158	-1.73258	-7.1692	0.527828	-4.52178	-2.92827	-4.10786	-0.0492968	3.73859	-14.1689	-1.65776	-0.0543748	2.48939	2.18357	-8.49421	0.804086	-8.95611	-3.8122	7.17793	2.29064	2.03679	-2.80576	2.48562	-3.69746	0.397678	1.75585	-1.02463	-0.39332	-2.12598	4.39464	-1.72386
125	8.46854	-5.10485	-8.77056	7.88295	5.88774	-4.9648	-8.57642	-0.0552208	-7.4265	-4.97828	-5.06051	-0.780387	4.41103	-16.427	-2.05867	-0.508985	0.630275	1.52103	-8.64314	-0.216884	-10.0687	-4.92224	7.17793	2.7606	0.71701	-3.52109	3.17992	-4.79836	-0.0229708	2.07632	-4.05863	0.262007	-2.7743	5.85679	-1.94466
126	8.61653	-7.63867	-10.4656	7.13746	7.60845	-8.79028	-9.81349	-0.263952	-9.49104	-7.4913	-6.03288	-1.57621	5.19327	-19.0104	-2.42147	-0.649883	0.355006	0.789111	-8.27235	-1.13626	-11.3066	-6.52888	6.55612	3.39044	-1.30503	-4.06762	3.57917	-6.40677	-0.51501	2.43722	-7.99611	0.666998	-3.66817	6.20439	-2.21209
127	9.981	-9.53326	-11.9801	6.71676	8.28618	-11.7406	-10.7463	-0.15951	-10.4024	-9.38841	-6.78826	-2.035	5.42871	-20.869	-3.06255	-0.417771	2.225	0.506131	-6.45147	-1.36052	-11.749	-7.88471	6.18022	3.44525	-2.97379	-4.7311	4.49694	-7.74813	-0.606325	2.6153	-11.3324	1.20284	-4.29354	5.87463	-2.42277
128	11.2857	-10.9909	-13.2664	6.63515	8.62631	-13.5467	-11.6807	0.364627	-11.3292	-10.8677	-7.21466	-2.36475	5.25718	-21.869	-4.16134	0.0516061	3.8199	-0.0941544	-3.78637	-1.46966	-11.5895	-9.08863	6.05143	3.38898	-4.29403	-5.79431	5.63775	-8.96008	-0.356331	2.91228	-13.8109	1.60705	-4.64669	5.48497	-2.84583
129	11.8389	-12.2095	-14.5476	6.33931	9.43678	-15.649	-11.8755	0.880995	-12.8499	-12.0819	-7.67934	-2.81648	4.88281	-22.7142	-4.43997	0.28864	4.44355	-1.25895	-0.952403	-2.30474	-10.8591	-10.3081	5.84216	4.23167	-6.13693	-6.03231	6.58899	-10.236	-0.0555428	4.06543	-16.8294	2.73083	-4.98899	6.32256	-2.41233
130	11.8306	-13.7842	-15.5025	5.36799	9.50852	-18.3288	-11.7532	0.94806	-14.5039	-13.617	-7.88098	-3.55459	3.95946	-22.9492	-4.37506	0.0972902	5.14199	-2.50629	2.61454	-3.44922	-10.3729	-11.1986	4.68408	4.57199	-8.11803	-5.96482	6.87368	-11.1671	-0.142677	4.66012	-20.4269	4.1729	-5.24242	7.03325	-1.77869
131	11.6796	-15.7447	-16.5186	5.44955	7.46442	-21.1683	-11.8383	0.0696028	-15.8056	-15.5481	-8.01461	-3.085	1.99366	-22.8451	-4.76043	-0.649114	6.59011	-1.67692	6.06801	-4.92827	-10.4355	-11.9386	3.93167	3.04975	-9.66553	-6.14023	6.64828	-11.9334	0.44171	3.95763	-23.8493	5.36423	-5.30925	5.73898	-1.3372
132	11.2674	-17.6704	-18.7833	6.63014	7.05783	-23.1243	-11.9461	-1.31315	-17.1853	-17.4873	-9.1585	-2.47073	1.54609	-22.1365	-5.62133	-1.67108	7.69824	-1.34015	9.58725	-6.50937	-10.6847	-13.1773	4.42975	3.47347	-10.3064	-6.34141	6.20435	-13.2174	1.64491	4.93107	-26.141	6.54083	-5.82487	5.95457	-0.648666
133	10.0824	-19.0632	-22.0807	7.69557	4.99297	-24.5695	-11.7603	-3.23326	-18.7102	-18.8805	-11.4184	-3.55531	0.268759	-20.9642	-6.59908	-3.18266	6.62337	-4.74122	12.234	-8.6419	-10.7675	-14.5699	5.47525	3.21709	-10.321	-6.36981	5.68459	-14.6618	2.53706	5.13391	-27.6227	8.14546	-6.1786	5.2275	0.454459
134	8.36828	-20.0697	-25.7218	8.42454	0.10652	-26.0921	-11.4868	-5.49647	-19.9236	-19.8923	-14.3076	-5.50147	-2.29647	-20.0837	-7.81012	-5.11331	3.37458	-10.5407	13.2812	-11.5002	-10.2847	-15.6223	6.87342	1.25621	-9.99695	-6.31636	5.54754	-15.7499	3.28869	3.93287	-28.8152	9.61366	-6.18555	2.97383	1.46366
135	6.15778	-21.7433	-28.9372	8.18906	-5.31636	-27.6569	-11.1543	-7.73745	-21.01	-21.5874	-17.5863	-7.39747	-4.89501	-19.2681	-9.21915	-7.02989	-1.10073	-15.8895	12.5831	-14.0958	-9.97186	-16.1747	7.42988	-1.03243	-9.21875	-6.54889	5.0509	-16.3115	3.61142	2.47946	-29.6164	10.7527	-5.9515	0.896226	1.96335
136	3.05873	-23.8437	-31.8304	6.27618	-10.7808	-29.6841	-11.0013	-9.87268	-22.3734	-23.7002	-21.766	-8.86166	-7.47881	-18.7121	-11.105	-9.02307	-6.0493	-19.1545	10.0897	-16.7677	-9.90059	-16.5508	6.09944	-3.75479	-8.53058	-7.24031	4.27084	-16.6703	3.30454	0.689377	-30.4086	11.8131	-5.7811	-1.16535	2.00223
137	-0.742543	-25.8511	-34.1124	3.04665	-16.5862	-31.5286	-11.3162	-11.5343	-24.161	-25.7055	-26.8235	-9.61288	-10.0388	-18.1662	-13.4864	-10.6275	-10.5219	-20.2207	6.70069	-18.6082	-10.0422	-16.619	3.34171	-8.04582	-7.92313	-8.10776	3.4551	-16.7471	2.68469	-2.1182	-30.9413	13.0154	-5.58821	-4.65393	1.74678
138	-4.83785	-28.0328	-35.5012	-1.04742	-19.4575	-33.4925	-12.1158	-12.2876	-26.3251	-27.8886	-32.1528	-10.1098	-10.5896	-17.8199	-16.0829	-11.3618	-14.0384	-20.7706	2.52772	-19.074	-10.7334	-16.4543	-0.0875987	-10.4663	-7.59145	-8.99308	2.28692	-16.5934	1.93703	-3.43359	-31.7765	14.1971	-5.31559	-6.23261	1.21673
139	-8.51106	-28.8342	-35.2574	-5.225	-19.7323	-35.6499	-13.1556	-12.3641	-28.4813	-28.685	-36.1018	-10.626	-9.52108	-17.9595	-18.5105	-11.4067	-16.102	-22.0309	-2.13699	-18.5786	-10.1421	-15.4034	-3.38181	-10.7727	-7.65961	-9.88604	2.40283	-15.5212	1.37035	-3.34947	-33.1649	14.9901	-4.26352	-5.70493	0.377829
140	-11.7878	-29	-33.8473	-9.67333	-20.9295	-37.6873	-14.418	-12.1416	-30.4551	-28.8312	-38.6534	-11.5403	-9.07679	-19.1508	-20.6431	-11.0999	-17.2111	-24.1887	-7.21924	-17.4479	-9.23744	-14.1651	-7.04867	-11.9927	-7.77685	-10.5766	2.76823	-14.2397	0.476966	-4.05778	-34.4753	15.8883	-3.00907	-6.02795	-0.546528
141	-14.4615	-28.8089	-31.8518	-14.0343	-21.2902	-39.3976	-15.865	-11.3027	-31.4214	-28.6146	-39.9941	-12.7388	-8.39944	-21.7337	-22.9336	-10.1329	-17.4259	-26.796	-12.6071	-15.2961	-8.34847	-13.1442	-10.5713	-12.9354	-7.75314	-11.4818	3.00236	-13.1913	-0.449143	-4.7772	-35.3403	16.5114	-2.12276	-6.10825	-1.56657
142	-16.6091	-27.8948	-29.0232	-18.1178	-21.1999	-40.5559	-17.1164	-10.416	-31.6801	-27.6762	-39.5248	-14.1085	-7.48027	-25.9418	-25.2829	-9.07621	-17.0307	-29.4032	-17.301	-13.2077	-7.21538	-11.7619	-13.6664	-13.7222	-7.63819	-12.6546	3.474	-11.7599	-1.13507	-5.40522	-35.7707	16.9294	-1.41709	-5.5243	-2.64687
143	-17.7724	-26.6879	-25.5386	-21.8707	-21.5957	-41.3903	-17.8888	-9.0276	-30.9561	-26.4618	-37.7352	-15.6912	-6.88302	-32.0415	-27.254	-7.72215	-16.0205	-31.638	-20.9462	-11.1621	-6.26074	-10.2045	-16.4517	-14.9565	-7.71545	-13.6336	3.68727	-10.1477	-1.71083	-6.2663	-36.082	17.2921	-0.654996	-4.96821	-3.80592
144	-18.4398	-26.2323	-22.0737	-25.2985	-20.9858	-41.6605	-18.1083	-7.71853	-29.1653	-26.0074	-35.3414	-17.5138	-5.82929	-38.3391	-28.6476	-6.57843	-14.7664	-33.5536	-23.1661	-9.50298	-6.02479	-8.92157	-18.9532	-15.3549	-7.75441	-14.4797	3.16995	-8.8496	-2.30441	-6.68838	-36.0312	17.6014	-0.261607	-3.90082	-4.95211
145	-19.3926	-25.2719	-18.8569	-28.0067	-18.847	-41.0339	-17.6001	-6.43376	-27.2261	-25.0573	-32.4212	-19.0668	-3.79685	-43.8458	-29.5007	-5.43125	-13.7849	-34.7215	-24.1421	-7.87243	-5.26942	-8.11253	-20.7333	-14.2111	-7.67721	-15.229	3.02455	-8.01207	-2.68768	-5.60059	-35.4326	17.3543	-0.452198	-1.32741	-6.07351
146	-19.8856	-24.0321	-15.2742	-29.9947	-16.9478	-40.3564	-16.501	-5.55254	-25.3639	-23.8223	-28.7515	-20.1427	-2.53809	-48.3466	-29.898	-4.5048	-12.6456	-35.1338	-23.9814	-6.55797	-3.9846	-7.06879	-21.9776	-13.1348	-7.89001	-15.628	3.16295	-6.941	-2.99193	-4.49096	-35.1376	16.7052	-0.433273	1.01367	-7.27134
147	-20.4665	-22.5022	-11.7928	-31.5483	-16.0002	-39.6748	-15.1874	-4.86789	-23.8914	-22.2836	-24.6324	-21.0072	-2.21416	-51.5581	-29.5219	-3.8037	-11.858	-35.2176	-22.4902	-5.77688	-2.06388	-5.89262	-23.0409	-12.6419	-8.36619	-15.2895	3.51532	-5.73301	-3.49207	-3.86331	-34.8836	15.6986	-0.371739	2.04573	-8.31245
148	-20.7825	-20.1231	-8.50097	-32.0156	-15.7435	-39.0184	-13.7207	-4.22032	-22.4021	-19.9199	-20.3338	-21.0566	-2.55175	-53.4708	-28.2897	-3.19981	-11.0912	-34.3071	-20.2908	-5.25728	0.355922	-4.6318	-23.1936	-12.4124	-9.15456	-14.3059	4.01247	-4.47902	-3.71363	-3.92504	-34.565	14.5566	-0.18299	1.45596	-8.84111
149	-20.3409	-17.4856	-5.53451	-30.8057	-14.7854	-38.1162	-12.1486	-3.30902	-20.636	-17.3156	-16.0058	-19.8976	-2.7149	-53.858	-26.4163	-2.38826	-10.1594	-31.9083	-17.5836	-4.57071	2.39476	-3.36626	-21.9148	-11.4102	-10.0997	-12.8576	4.16142	-3.24688	-3.42027	-3.47474	-33.9863	13.2544	0.0569661	0.94284	-8.98637
150	-19.8219	-14.386	-2.50831	-28.7109	-12.5874	-36.4631	-10.5357	-2.40518	-18.8237	-14.2306	-11.2348	-18	-2.45452	-52.3978	-24.3154	-1.64593	-9.84674	-28.3305	-14.6899	-4.1724	4.40978	-1.86261	-20.12	-9.54038	-10.8098	-11.3032	4.42775	-1.78868	-3.0418	-2.62295	-32.6013	11.9567	0.632616	0.753107	-8.92415
151	-18.7791	-11.2944	0.133126	-26.8027	-11.2067	-33.9793	-8.80905	-1.56718	-16.3507	-11.1707	-6.88553	-16.383	-2.75186	-48.4215	-21.9729	-1.00566	-9.16138	-25.1779	-11.2959	-3.70872	6.35771	-0.393427	-18.7105	-8.37485	-11.1643	-9.64009	4.64431	-0.357651	-3.14251	-2.59254	-30.4338	10.6139	1.35011	-0.605982	-8.57627
152	-17.2677	-8.48227	2.14379	-24.1185	-10.4424	-30.8809	-6.7638	-1.02089	-13.4063	-8.38294	-3.49969	-14.5751	-3.02117	-41.0561	-19.0413	-0.606122	-8.05794	-22.014	-7.01792	-3.25926	7.92444	0.661867	-16.6771	-7.53944	-11.3153	-7.61488	4.62262	0.671847	-3.02378	-2.51916	-27.7326	8.85325	1.95635	-1.75968	-7.77403
153	-15.2899	-5.32137	3.18028	-20.7942	-9.19897	-27.2655	-4.54139	-0.56336	-9.94722	-5.24357	-1.503	-12.383	-2.9192	-30.8554	-15.7404	-0.347245	-6.90622	-18.3837	-2.08872	-3.05606	9.54579	1.15633	-14.2288	-6.34059	-11.4805	-5.42769	4.98029	1.14466	-2.66347	-2.08761	-24.5321	6.64855	2.03316	-2.27188	-6.58891
154	-13.4718	-3.33258	3.84556	-17.4984	-8.66073	-23.0145	-2.49774	-0.304253	-6.96142	-3.2549	-0.376383	-10.2208	-3.06869	-20.5357	-12.4232	-0.125208	-6.10046	-14.723	2.4588	-2.64668	10.0995	1.54008	-12.0792	-5.6239	-10.8704	-3.44807	4.86357	1.51728	-2.38194	-1.83379	-20.4117	4.63377	1.96664	-3.54485	-5.23023
155	-11.2872	-2.58487	4.3143	-13.7674	-6.804	-18.858	-1.01637	0.185351	-4.54558	-2.52732	0.467092	-7.8384	-2.14442	-13.4691	-9.44651	0.2135	-5.15563	-10.9455	4.97492	-2.18899	9.35838	1.66879	-9.57577	-3.77755	-9.52194	-2.14697	4.05398	1.63977	-1.81423	-0.463773	-16.1359	3.04541	1.91393	-3.30449	-4.15287
156	-9.14146	-1.40193	4.12018	-10.0169	-4.22384	-15.0998	0.29836	0.532212	-2.89289	-1.37066	1.0908	-5.41367	-1.08596	-10.2916	-6.43828	0.371395	-4.3343	-7.36784	4.81862	-1.97934	8.68557	1.30239	-7.01894	-1.94031	-7.81342	-0.890587	3.51288	1.26823	-1.18632	0.345781	-12.3471	2.06952	1.63801	-2.76388	-3.07376
157	-6.61102	-0.518057	3.30573	-6.57563	-2.83435	-10.5948	0.971915	0.627502	-1.41766	-0.500858	1.2417	-3.28637	-0.976708	-6.97459	-3.94255	0.423539	-3.09531	-4.23406	4.00686	-1.3756	7.10256	0.709543	-4.70736	-1.53152	-5.48391	0.164051	2.59372	0.680446	-0.636471	0.0906787	-8.20028	1.31179	1.07595	-3.21582	-2.23759
158	-4.00081	-0.235839	2.158	-3.40324	-1.51914	-5.67062	0.999696	0.733176	-0.174577	-0.219877	0.894261	-1.6573	-0.908972	-2.63407	-2.08315	0.54121	-1.81647	-1.77634	3.12871	-0.219653	4.53412	0.171014	-2.40094	-0.996738	-3.00003	0.760977	1.47803	0.177463	-0.124713	-0.337769	-4.05924	0.438193	0.553884	-3.48075	-1.45519
159	-1.51684	-0.0575103	0.946045	-0.208957	-0.231249	-1.69418	0.479813	0.211962	0.465853	-0.0284073	0.386057	-0.195123	-0.681729	0.265249	-0.764953	0.0887532	-0.75386	0.257995	1.77851	0.0891378	1.78958	-0.221876	0.00898183	-0.187913	-1.00362	1.03791	0.709565	-0.198	0.436445	-0.589412	-0.937449	0.0139937	0.134968	-3.2018	-0.851084
160	1.05779	0.157883	-0.596801	2.26631	1.56903	0.808207	-0.555978	0.192888	0.823828	0.196648	-0.19466	0.568849	0.335038	0.21403	0.0254571	-0.0153818	0.530056	1.50007	-0.299123	0.455379	-1.18669	-0.9176	1.57471	1.16353	0.616302	0.882015	0.141921	-0.887966	0.444394	0.154227	1.03455	-0.22395	-0.25581	-1.32577	-0.378965
161	3.05696	-0.0991357	-2.36866	4.27809	2.85875	1.8633	-2.0597	0.394929	0.163776	-0.0512878	-0.818754	0.788956	1.39059	-2.7272	0.10725	0.0831389	1.38745	2.08322	-2.63733	1.02159	-3.92531	-1.56258	3.06188	1.82596	1.82348	0.260406	0.145245	-1.5078	0.433761	0.455761	1.91717	-0.526751	-0.495268	0.180447	-0.150161
162	4.80011	-1.21452	-4.54109	6.27975	3.85221	1.89992	-3.63541	0.298408	-1.42045	-1.139	-1.86595	0.923786	2.42866	-7.02744	-0.0464218	0.0828312	1.97362	2.6931	-4.85636	1.49073	-6.57442	-2.23834	4.94481	1.99366	2.54323	-0.456369	0.278817	-2.12878	0.734187	0.545893	2.03018	-0.516785	-1.04735	1.32467	-0.31194
163	7.55344	-1.91504	-6.44735	7.71364	4.41248	0.843658	-5.2671	0.641269	-2.53904	-1.82464	-2.97752	0.66574	3.153	-10.7229	-0.5772	0.220422	2.96565	2.77296	-6.66692	1.66362	-8.06559	-3.06289	6.54414	2.15899	2.61907	-1.2853	1.17386	-2.94393	0.892815	0.964508	1.27558	-0.577304	-1.71555	2.4425	-0.84024
164	8.75078	-2.6658	-7.53047	8.04504	4.64064	-1.27111	-6.92718	0.613889	-4.40603	-2.56072	-4.03707	-0.165441	3.45125	-13.4398	-1.36281	-0.014382	2.49145	2.13437	-7.69709	0.879457	-8.68541	-3.73815	7.14293	2.51788	2.10124	-2.30049	2.52168	-3.62084	0.498182	1.43666	-0.504506	-0.522827	-1.96076	4.33546	-1.50879
165	8.2024	-4.8386	-8.83655	7.74229	5.34349	-4.52449	-8.36734	0.14705	-7.19564	-4.71287	-5.14096	-0.947893	3.84383	-15.8496	-1.87784	-0.407157	0.746243	1.38336	-8.06335	-0.128515	-9.97878	-4.90423	7.16487	2.60073	0.738525	-3.05935	3.02764	-4.78232	0.00898183	1.45996	-3.60443	0.00237531	-2.66033	5.31417	-1.85248
166	8.31484	-7.34354	-10.4956	7.06235	7.06602	-8.26233	-9.60013	-0.31925	-9.28114	-7.19552	-6.06206	-1.65338	4.62826	-18.4668	-2.27307	-0.701797	0.270235	0.782761	-7.83493	-1.16387	-11.3175	-6.48297	6.59013	3.29812	-1.22055	-3.56896	3.26475	-6.35196	-0.461996	1.94723	-7.44247	0.455388	-3.5504	5.71349	-2.13979
167	9.54574	-9.17526	-11.8578	6.6687	8.29164	-11.3131	-10.5782	-0.254339	-10.3379	-9.02247	-6.67076	-2.06866	5.25354	-20.4127	-2.95468	-0.504832	1.87852	0.598169	-6.31546	-1.43359	-11.7695	-7.79396	6.20423	3.7821	-2.95242	-4.25986	4.17124	-7.65262	-0.569985	2.57815	-10.8346	0.995462	-4.17108	5.82675	-2.31335
168	10.7578	-10.7787	-13.2034	6.53366	8.6569	-13.0844	-11.5634	0.333325	-11.2766	-10.6469	-7.11332	-2.44197	5.1208	-21.4463	-4.06834	0.0104597	3.43189	0.0355144	-3.61974	-1.49089	-11.7604	-9.09762	5.96987	3.65719	-4.14764	-5.35488	5.26587	-8.96606	-0.380076	2.98275	-13.2249	1.44445	-4.62036	5.45584	-2.72288
169	11.5138	-11.9599	-14.5749	6.29487	9.06205	-15.014	-11.8259	0.718409	-12.5799	-11.8232	-7.5983	-2.87971	4.4804	-22.2055	-4.4362	0.176353	4.26437	-1.08835	-0.726166	-2.36873	-11.0506	-10.3728	5.76856	3.94798	-5.80577	-5.73854	6.27585	-10.29	-0.0858952	3.73021	-15.9905	2.45029	-5.00527	5.68891	-2.43676
170	11.547	-13.3497	-15.4483	5.29453	9.66038	-17.765	-11.7053	0.736867	-14.2156	-13.1736	-7.81738	-3.70248	3.87861	-22.5467	-4.39866	-0.0689107	5.0036	-2.58166	2.61515	-3.66226	-10.2806	-11.1598	4.65171	4.52101	-7.88381	-5.69124	6.78332	-11.1155	-0.189135	4.48823	-19.6339	3.79229	-5.20434	6.44001	-1.8577
171	11.0025	-15.3174	-16.3845	5.48279	7.65853	-20.6748	-11.7594	0.096598	-15.9489	-15.1153	-8.00678	-3.13497	1.86438	-22.6083	-4.74086	-0.621811	5.95695	-1.66391	5.92183	-4.83028	-10.2062	-11.81	4.05411	2.98712	-9.49092	-5.85659	6.64894	-11.8051	0.455028	3.73076	-23.1245	5.07413	-5.16496	5.1736	-1.37159
172	10.6802	-17.327	-18.5072	6.60655	7.06984	-22.5889	-11.8421	-1.12895	-17.3002	-17.1309	-9.07815	-2.42024	1.2746	-21.9481	-5.48051	-1.53065	7.10046	-0.999513	9.47922	-6.25672	-10.5695	-12.979	4.41111	3.22565	-10.1355	-6.04723	6.12392	-13.0134	1.59975	4.60022	-25.4243	6.2782	-5.56913	5.45074	-0.713678
173	9.88964	-18.7582	-21.7011	7.4655	5.57292	-24.1278	-11.7483	-3.11675	-18.5373	-18.5642	-11.1965	-3.51381	0.363625	-20.8919	-6.43647	-3.11129	6.50487	-4.2084	12.0944	-8.48286	-10.8099	-14.3851	5.2456	3.42904	-10.2294	-6.13785	5.52984	-14.4597	2.39072	5.22768	-27.0418	7.79334	-5.95281	5.34112	0.299857
174	8.29388	-19.6512	-25.4142	8.29746	0.356706	-25.711	-11.4998	-5.52124	-19.7387	-19.4693	-14.0511	-5.38961	-2.42374	-20.0232	-7.56015	-5.133	3.48383	-9.78994	13.2111	-11.3713	-10.384	-15.6365	6.74938	1.09798	-10.0572	-6.0179	5.4302	-15.752	3.23232	3.79139	-28.367	9.29934	-6.09165	2.85711	1.38951
175	6.16656	-21.1301	-28.5524	8.25611	-5.3901	-27.1592	-11.1541	-7.64262	-20.8365	-20.9623	-17.2174	-7.31942	-5.1767	-19.1678	-8.86223	-6.96536	-0.83549	-15.2797	12.8134	-13.9274	-9.95188	-16.1651	7.44904	-1.42318	-9.27027	-6.1426	5.07815	-16.2904	3.63005	2.26023	-29.1532	10.5688	-5.86663	0.59105	2.0358
176	3.19294	-23.2684	-31.384	6.56794	-10.545	-29.1113	-11.0058	-9.59658	-22.1884	-23.1128	-21.2888	-8.83946	-7.47626	-18.585	-10.715	-8.84302	-5.69201	-18.8537	10.4948	-16.5857	-9.93669	-16.5388	6.25517	-3.76226	-8.53856	-6.86857	4.26322	-16.6501	3.3734	0.712138	-29.9308	11.5673	-5.75166	-1.34343	2.05402
177	-0.461679	-25.3984	-33.8461	3.47478	-16.2641	-31.099	-11.2143	-11.3363	-23.8345	-25.2446	-26.4186	-9.59239	-10.0577	-18.1442	-12.9577	-10.5103	-10.1413	-19.9571	7.14828	-18.5406	-10.0936	-16.7655	3.58427	-7.8834	-8.02124	-7.70293	3.39697	-16.8793	2.79443	-2.02625	-30.6649	12.6843	-5.66567	-4.86023	1.78277
178	-4.68939	-27.5516	-35.3219	-0.564668	-19.0604	-32.932	-11.9352	-12.2543	-26.0618	-27.3957	-31.6945	-10.0655	-10.7347	-17.7427	-15.4849	-11.3665	-13.9201	-20.4588	3.2663	-19.1152	-10.6486	-16.598	0.234715	-10.3279	-7.56683	-8.55907	2.32461	-16.729	2.07078	-3.41101	-31.3872	13.8906	-5.457	-6.39795	1.37453
179	-8.44462	-28.6744	-35.1826	-4.89128	-19.3537	-35.0672	-12.9195	-12.2499	-28.217	-28.5175	-35.6286	-10.6669	-9.6846	-17.7642	-17.8795	-11.3281	-16.1221	-21.7415	-1.22869	-18.4999	-10.3391	-15.4466	-3.2301	-10.7105	-7.5797	-9.42673	2.17759	-15.5614	1.37866	-3.37878	-32.6999	14.8281	-4.42179	-5.81309	0.590007
180	-11.8547	-28.7514	-33.9466	-9.19843	-20.3699	-37.1251	-14.2074	-11.963	-30.2671	-28.589	-38.2855	-11.4237	-9.08207	-18.8173	-20.0903	-10.9692	-17.4298	-23.6482	-6.20855	-17.3494	-9.42922	-14.3052	-6.70901	-11.7057	-7.6887	-10.1932	2.58221	-14.3744	0.620417	-3.96419	-34.0046	15.6527	-3.17406	-5.8404	-0.306209
181	-14.6309	-28.5062	-32.0199	-13.4079	-21.1833	-38.8905	-15.6799	-11.167	-31.3871	-28.3211	-39.675	-12.4959	-8.65745	-21.1793	-22.4238	-10.0565	-17.8397	-26.0142	-11.5105	-15.2993	-8.58662	-13.2464	-10.0264	-12.8427	-7.64862	-11.0988	2.85959	-13.2875	-0.189702	-4.8067	-34.8869	16.1738	-2.21335	-5.88319	-1.27399
182	-16.6178	-27.7588	-29.2832	-17.5543	-21.1709	-40.1278	-16.9309	-10.5017	-31.4458	-27.5464	-39.3177	-13.9604	-7.70733	-25.1796	-24.7578	-9.19119	-17.2952	-28.7297	-16.3906	-13.481	-7.66781	-11.9056	-13.2601	-13.5798	-7.53932	-12.2117	3.19051	-11.8997	-0.955429	-5.36097	-35.3601	16.6157	-1.47383	-5.0893	-2.32894
183	-17.7706	-26.6457	-26.0338	-21.2288	-21.3372	-40.8478	-17.7144	-9.12659	-30.7342	-26.4149	-37.7739	-15.4757	-6.89504	-30.9424	-26.7698	-7.8562	-16.2325	-30.9748	-19.9942	-11.4289	-6.73659	-10.5104	-16.033	-14.5142	-7.54471	-13.1932	3.36926	-10.4504	-1.50038	-5.99918	-35.5687	17.0461	-0.778294	-4.18597	-3.44141
184	-18.4481	-26.1282	-22.667	-24.6074	-20.7436	-41.1721	-18.0032	-7.74484	-29.1778	-25.8904	-35.5024	-17.2031	-5.84586	-37.187	-28.3029	-6.65003	-15.0071	-32.8817	-22.2877	-9.67887	-6.36374	-9.23627	-18.5393	-14.8923	-7.62039	-14.0588	2.91308	-9.16687	-2.05261	-6.38812	-35.5822	17.3207	-0.409473	-3.14408	-4.53622
185	-19.4791	-25.3051	-19.469	-27.4112	-18.4886	-40.7902	-17.6362	-6.62381	-27.4055	-25.0784	-32.6403	-18.7814	-3.82052	-42.7931	-29.3122	-5.59507	-14.1294	-34.1205	-23.4945	-8.1523	-5.66554	-8.40516	-20.4207	-13.8072	-7.65864	-14.8747	2.66356	-8.30635	-2.48848	-5.38828	-35.1805	17.1201	-0.580487	-0.749829	-5.77149
186	-20.0727	-23.9032	-15.904	-29.5479	-16.8881	-39.9964	-16.5654	-5.66267	-25.5994	-23.6819	-29.0006	-19.9809	-2.8043	-47.3176	-29.704	-4.59779	-12.9911	-34.7806	-23.4456	-6.79431	-4.23184	-7.3365	-21.7351	-13.1613	-7.67838	-15.251	2.97021	-7.19938	-2.86469	-4.64774	-34.6933	16.606	-0.536649	0.914071	-7.00789
187	-20.5259	-22.4362	-12.338	-31.2291	-16.153	-39.4167	-15.2816	-4.98149	-23.9726	-22.2061	-24.8859	-20.9245	-2.60893	-50.7588	-29.3968	-3.89107	-11.9908	-35.0639	-22.2481	-6.01153	-2.38088	-6.04221	-22.8856	-12.8942	-8.21437	-15.0195	3.37351	-5.87788	-3.41232	-4.23095	-34.5635	15.6235	-0.380145	1.6395	-8.11163
188	-20.952	-20.3025	-9.04725	-31.8232	-15.7948	-38.902	-13.8462	-4.29307	-22.5165	-20.0844	-20.6631	-21.05	-2.85911	-52.9045	-28.2305	-3.23888	-11.3075	-34.2894	-20.0785	-5.44694	-0.0747866	-4.82239	-23.1602	-12.6499	-9.0388	-14.1634	3.86088	-4.66666	-3.65943	-4.15447	-34.3669	14.3685	-0.138653	1.1679	-8.78529
189	-20.6008	-17.6968	-6.06866	-30.8264	-14.6259	-38.0233	-12.2506	-3.33094	-20.8787	-17.5091	-16.3749	-20.0301	-2.80521	-53.3857	-26.2672	-2.39295	-10.5113	-32.0581	-17.3236	-4.73515	2.04131	-3.59931	-22.0478	-11.5683	-9.87391	-12.7293	4.09402	-3.46776	-3.41	-3.54066	-33.7187	13.049	0.151667	0.889489	-8.92306
190	-20.0919	-14.6987	-3.19755	-28.8609	-12.3429	-36.4442	-10.6495	-2.44179	-19.2214	-14.5273	-11.735	-18.2473	-2.42192	-52.1013	-24.1299	-1.67408	-10.2097	-28.585	-14.465	-4.36191	4.00261	-2.25738	-20.3182	-9.63725	-10.6079	-11.193	4.25468	-2.174	-3.05573	-2.54137	-32.4155	11.8001	0.632347	0.98472	-8.85108
191	-18.9921	-11.7759	-0.502523	-26.9471	-10.918	-34.2564	-8.9796	-1.67931	-16.7419	-11.6307	-7.26549	-16.6739	-2.73893	-48.5565	-21.8875	-1.08165	-9.47198	-25.4257	-11.2355	-3.98174	5.887	-0.793188	-18.8316	-8.44842	-11.1141	-9.62781	4.40967	-0.75127	-3.1391	-2.44833	-30.5176	10.5312	1.32657	-0.230521	-8.55334
192	-17.547	-8.86061	1.55091	-24.1634	-10.5848	-31.3844	-7.0335	-1.20924	-13.7756	-8.74362	-3.82379	-14.7211	-3.42776	-41.66	-19.1455	-0.738175	-8.40339	-22.0052	-7.22178	-3.6155	7.60833	0.3127	-16.6201	-8.09681	-11.3663	-7.67545	4.56179	0.331049	-2.89865	-2.83744	-28.0337	8.73551	1.85382	-1.87876	-7.80889
193	-15.822	-5.50468	2.62789	-21.0278	-9.49268	-27.7789	-4.83278	-0.752557	-10.5177	-5.40342	-1.81593	-12.6372	-3.46892	-31.7957	-15.8937	-0.458917	-7.42177	-18.4362	-2.36343	-3.27403	9.40363	0.824858	-14.2714	-7.00775	-11.4855	-5.48552	5.08584	0.817449	-2.60793	-2.58343	-24.8874	6.5794	1.90222	-2.6641	-6.70044
194	-13.8827	-3.62589	3.27229	-17.9959	-8.65308	-23.5251	-2.80271	-0.396159	-7.41841	-3.53194	-0.754917	-10.7022	-3.43323	-21.5399	-12.6045	-0.142359	-6.55108	-15.0503	2.2376	-2.67436	9.82878	1.12285	-12.3537	-5.94747	-10.8807	-3.49723	4.8517	1.10074	-2.47511	-2.16828	-20.8957	4.5953	1.73966	-3.80213	-5.36273
195	-11.5475	-2.91335	3.82188	-14.248	-6.71787	-19.3714	-1.22793	0.0935985	-4.82089	-2.84382	0.175735	-8.30092	-2.37021	-14.0841	-9.67108	0.183813	-5.4636	-11.2649	5.02635	-2.21345	9.06329	1.37076	-9.86675	-3.85822	-9.62865	-2.16282	4.00945	1.34274	-1.87467	-0.579397	-16.6838	3.09885	1.68211	-3.31014	-4.26095
196	-9.75956	-1.82734	3.76679	-10.315	-4.20254	-15.6713	0.15832	0.400928	-3.39712	-1.77872	0.939749	-5.77176	-1.26003	-10.6558	-6.63249	0.269567	-4.86977	-7.55511	5.10025	-2.13769	8.34406	1.16619	-7.1658	-1.793	-8.04565	-0.829293	3.4362	1.14151	-1.13161	0.47051	-12.9277	2.18673	1.47682	-2.41774	-3.0861
197	-7.31716	-0.784931	2.98685	-6.94776	-3.27845	-11.218	0.90742	0.56759	-1.91251	-0.752465	1.12186	-3.7241	-1.44758	-7.37111	-4.03106	0.371241	-3.68341	-4.52757	4.42795	-1.51826	6.95102	0.492197	-4.96664	-1.68666	-5.76309	0.266603	2.65212	0.475921	-0.708584	-0.0114714	-8.68571	1.39715	0.890883	-3.07161	-2.24054
198	-4.51851	-0.386803	2.01788	-3.72844	-2.28736	-6.29298	0.963808	0.704642	-0.471275	-0.352869	0.992224	-1.99226	-1.60581	-3.04225	-2.15157	0.519983	-2.27479	-2.00001	3.66018	-0.377394	4.54942	0.0744706	-2.57763	-1.48436	-3.23268	0.828983	1.60677	0.0917831	-0.177159	-0.663521	-4.42546	0.463082	0.464827	-3.69033	-1.54782
199	-2.1148	-0.393374	0.730771	-0.537516	-0.762757	-2.28475	0.524944	0.24211	0.1414	-0.34599	0.501755	-0.498182	-1.13239	-0.00834147	-0.81468	0.103289	-1.27324	0.102568	2.37488	-0.0114595	1.73737	-0.327325	-0.141799	-0.535878	-1.22823	1.15187	0.721662	-0.292047	0.395046	-0.717236	-1.25814	0.0152846	-0.0157386	-3.17139	-0.931019
200	0.470759	-0.127775	-0.906852	1.96083	1.24893	0.350138	-0.448004	0.187351	0.623863	-0.0763326	-0.134892	0.34833	0.0930458	0.217133	-0.000103274	-0.0479914	0.0881705	1.47292	0.326029	0.332709	-1.1378	-1.05088	1.43152	0.933372	0.375468	1.12765	0.147563	-1.00885	0.435103	0.0752014	0.75943	-0.123413	-0.484212	-1.06866	-0.362493
201	2.62412	-0.362222	-2.56678	4.02814	2.43267	1.50274	-1.94399	0.167893	0.142519	-0.306876	-0.702019	0.607409	1.05482	-2.45692	0.0797278	-0.0765247	1.16007	2.1433	-1.99351	0.808393	-3.88291	-1.65851	2.89034	1.47198	1.57313	0.578388	0.095696	-1.60292	0.425966	0.274221	1.64831	-0.396315	-0.646512	0.520219	-0.095787
202	4.23175	-1.37986	-4.50616	6.02242	3.71218	1.67943	-3.48019	0.161048	-1.5375	-1.29966	-1.58975	0.690672	2.26915	-6.53234	-0.0224105	-0.00338401	1.72365	2.66554	-4.1244	1.32791	-6.56723	-2.24321	4.66684	1.85491	2.30509	-0.0475579	0.196262	-2.13907	0.692479	0.568472	1.86315	-0.431119	-1.09483	1.99402	-0.165755
203	6.65986	-2.05093	-6.35038	7.55749	4.4815	0.788625	-5.11213	0.583356	-2.90438	-1.95226	-2.67852	0.46179	3.09783	-10.1254	-0.511053	0.196426	2.45139	2.75386	-5.92967	1.59117	-8.13636	-3.10834	6.28279	2.0756	2.45351	-0.912687	1.02881	-2.98934	0.887188	1.00475	1.27391	-0.502585	-1.77324	3.10274	-0.715537
204	8.28618	-2.57707	-7.55512	8.11178	4.70273	-1.1996	-6.78001	0.583664	-4.40414	-2.46552	-3.89377	-0.226249	3.35875	-12.9582	-1.2679	-0.038147	2.35797	2.33502	-7.09732	0.813623	-8.60348	-3.87512	7.00769	2.33143	2.05088	-1.96779	2.47387	-3.74871	0.58609	1.40024	-0.384369	-0.411858	-2.08149	4.8535	-1.4573
205	7.84012	-4.76555	-8.71728	7.9737	5.35806	-4.23818	-8.25658	0.143436	-7.11707	-4.6302	-4.95295	-0.879445	3.72748	-15.3911	-1.80808	-0.428846	0.644862	1.73953	-7.57548	-0.232804	-9.90499	-4.88204	7.18015	2.3713	0.832011	-2.77287	2.92993	-4.74201	0.150368	1.34816	-3.26263	0.0154395	-2.54432	5.69055	-1.87603
206	7.62647	-7.42625	-10.27	7.16337	7.40415	-7.91743	-9.51379	-0.330171	-9.41738	-7.26702	-5.82122	-1.72188	4.78758	-17.9549	-2.23408	-0.744404	-0.248332	0.916353	-7.38775	-1.29084	-11.2932	-6.43579	6.58936	3.33181	-1.09182	-3.27122	3.08287	-6.30006	-0.425708	2.1	-6.99061	0.389138	-3.3749	6.49154	-2.13478
207	8.72694	-9.18511	-11.5578	6.78051	8.40909	-11.0213	-10.4907	-0.379239	-10.4894	-9.02247	-6.42861	-2.1035	5.31964	-19.9432	-2.88667	-0.646576	1.22238	0.797628	-5.98852	-1.71277	-11.6471	-7.70586	6.35568	3.70399	-2.79755	-3.95933	4.06646	-7.56886	-0.468449	2.63296	-10.3637	0.91749	-4.02663	6.49336	-2.25902
208	10.2778	-10.7565	-12.8885	6.54636	8.50832	-12.9875	-11.4295	0.304637	-11.1773	-10.6204	-6.94492	-2.53886	5.00226	-21.1584	-3.98402	-0.027918	3.1105	0.220984	-3.51929	-1.58225	-11.6771	-9.07266	6.12587	3.42722	-4.14235	-5.03235	5.11571	-8.93854	-0.32825	2.89462	-12.9271	1.38832	-4.55491	5.76884	-2.73372
209	11.0554	-11.8003	-14.3215	6.28656	9.03091	-14.8428	-11.6939	0.80747	-12.4606	-11.6668	-7.46134	-3.04019	4.43561	-21.9427	-4.34852	0.259876	3.92365	-0.988105	-0.698395	-2.29197	-10.9294	-10.4042	5.90509	3.8899	-5.69901	-5.45185	6.1485	-10.3099	-0.0964773	3.70235	-15.5408	2.32001	-5.01805	5.94783	-2.53286
210	11.0248	-13.2519	-15.2354	5.41512	9.49887	-17.3365	-11.5994	0.865229	-14.215	-13.0805	-7.67204	-3.7987	3.75953	-22.178	-4.24535	0.0604506	4.44398	-2.47067	2.68321	-3.49906	-10.2744	-11.2022	4.90207	4.45564	-7.59944	-5.35803	6.61535	-11.1471	-0.140973	4.41503	-18.9087	3.67306	-5.23682	6.5103	-1.89317
211	10.4667	-15.2714	-16.1264	5.38053	7.78344	-20.271	-11.6125	0.221499	-16.0157	-15.0727	-7.86904	-3.38997	1.84617	-22.3403	-4.49651	-0.506447	5.35262	-1.76008	5.88654	-4.70146	-10.1154	-11.789	4.04559	3.24222	-9.30044	-5.4012	6.63661	-11.7795	0.329179	3.86095	-22.4566	4.99001	-5.19728	5.60897	-1.38687
212	10.1534	-17.2388	-18.1921	6.41349	7.1587	-22.333	-11.7802	-1.13641	-17.4134	-17.0447	-8.87593	-2.59879	1.12966	-21.8106	-5.26255	-1.52972	6.57948	-0.893744	9.35267	-6.25718	-10.3796	-12.8657	4.26121	3.33199	-10.0514	-5.65448	6.27628	-12.8952	1.43482	4.59512	-24.9178	6.09784	-5.57028	5.91724	-0.922963
213	9.55391	-18.7625	-21.2822	7.30404	5.18435	-23.9725	-11.6338	-3.02545	-18.5616	-18.5695	-10.8114	-3.47648	-0.128006	-20.8459	-6.12102	-3.04737	6.34126	-3.66175	11.9917	-8.38741	-10.7872	-14.1584	5.02967	2.97455	-10.2135	-5.67994	5.61047	-14.2268	2.2931	4.75608	-26.6719	7.63389	-5.93454	5.25627	0.144274
214	7.89378	-19.5799	-24.8764	8.17434	0.426445	-25.6693	-11.3627	-5.25759	-19.8851	-19.3947	-13.5188	-5.30455	-2.67375	-19.9799	-7.16833	-4.9298	3.36855	-9.11088	13.087	-11.0847	-10.2802	-15.3263	6.54249	0.961413	-10.1635	-5.55084	5.61251	-15.4307	3.16202	3.47711	-28.1696	9.16498	-6.05308	3.00569	1.27776
215	5.95876	-20.8857	-28.2227	8.18931	-4.92069	-27.0654	-11.08	-7.48596	-20.9287	-20.7115	-16.7406	-7.33036	-5.31308	-19.1413	-8.50186	-6.86961	-0.731398	-14.7289	12.8624	-13.7959	-9.67205	-16.0926	7.36226	-1.30956	-9.37597	-5.69099	5.40346	-16.2064	3.56703	2.10564	-29.021	10.2972	-5.99814	1.05755	1.90118
216	3.16506	-23.0066	-31.0778	6.68135	-9.7933	-28.8562	-10.9498	-9.53051	-22.1994	-22.8487	-20.6396	-8.90136	-7.42637	-18.5858	-10.3401	-8.80157	-5.45796	-18.5344	10.8139	-16.5113	-9.6467	-16.5351	6.3835	-3.38643	-8.56089	-6.37807	4.57037	-16.6425	3.38563	0.831586	-29.7428	11.3246	-5.90813	-0.680819	1.98628
217	-0.258143	-25.2293	-33.5007	3.63676	-15.1191	-30.7367	-11.0714	-11.3251	-23.643	-25.0778	-25.5593	-9.76289	-9.57735	-18.0874	-12.4672	-10.4799	-9.79088	-19.9368	7.62609	-18.5137	-9.88961	-16.747	3.74981	-6.92509	-7.95405	-7.09087	3.61987	-16.8604	2.7599	-1.42719	-30.4004	12.5704	-5.74103	-3.68888	1.8941
218	-4.39549	-27.2909	-35.0819	-0.365158	-18.5236	-32.5881	-11.7041	-12.2354	-25.7554	-27.1276	-30.7922	-10.2068	-10.5236	-17.6908	-14.9042	-11.315	-13.5826	-20.3674	3.78988	-19.0899	-10.3763	-16.4895	0.411822	-9.73704	-7.55788	-7.90235	2.59631	-16.619	2.03315	-3.08271	-31.1799	13.8406	-5.49954	-5.59896	1.63432
219	-8.37254	-28.5831	-35.0512	-4.54135	-19.2375	-34.6541	-12.6874	-12.2875	-28.0682	-28.4212	-34.8194	-10.6615	-9.67895	-17.5804	-17.39	-11.3073	-16.1172	-21.3253	-0.524292	-18.5326	-10.3086	-15.4109	-2.93133	-10.5455	-7.53886	-8.8566	2.24735	-15.5218	1.40912	-3.23894	-32.3963	14.6999	-4.53461	-5.28249	0.737741
220	-11.778	-28.6028	-33.8886	-8.77912	-20.0761	-36.6272	-13.9418	-12.0286	-30.1135	-28.4409	-37.5965	-11.4059	-8.96645	-18.4162	-19.6118	-10.9768	-17.4992	-23.1031	-5.25157	-17.4492	-9.30492	-14.3781	-6.38082	-11.5774	-7.61536	-9.60648	2.7426	-14.4479	0.699705	-3.7364	-33.5958	15.4336	-3.36922	-5.18708	-0.184448
221	-14.4647	-28.3164	-32.0387	-12.9746	-21.0579	-38.5326	-15.3564	-11.1611	-31.1663	-28.1271	-39.0826	-12.4464	-8.62431	-20.7196	-21.8324	-9.99889	-17.8632	-25.4262	-10.624	-15.3059	-8.44285	-13.3542	-9.72634	-12.9257	-7.66357	-10.442	3.06505	-13.3891	-0.062305	-4.71748	-34.6178	16.0421	-2.42386	-5.33712	-1.09987
222	-16.5329	-27.5945	-29.3872	-17.1296	-21.3781	-39.9637	-16.6764	-10.5127	-31.2981	-27.383	-38.8344	-13.8785	-7.92565	-24.5876	-24.1665	-9.17073	-17.4691	-28.1516	-15.63	-13.5149	-7.5904	-11.9927	-12.9701	-13.8888	-7.63962	-11.6145	3.32667	-11.9767	-0.872115	-5.53741	-35.2957	16.5644	-1.56496	-4.88318	-2.13071
223	-17.9002	-26.7428	-26.3027	-20.8836	-21.3958	-40.6539	-17.5076	-9.14581	-30.8537	-26.5217	-37.4543	-15.4383	-7.04872	-30.0601	-26.1899	-7.88835	-16.6257	-30.5135	-19.2345	-11.598	-6.81266	-10.6233	-15.8484	-14.5678	-7.54211	-12.6434	3.37657	-10.5638	-1.5219	-6.03596	-35.4347	17.0704	-0.861824	-3.83436	-3.22557
224	-18.516	-26.2357	-23.0004	-24.363	-20.9222	-40.9885	-17.8074	-7.8179	-29.3769	-26.0014	-35.306	-17.2569	-6.0651	-36.0889	-27.756	-6.71141	-15.31	-32.5798	-21.5985	-9.89999	-6.43505	-9.38559	-18.4756	-14.956	-7.50738	-13.4932	2.93998	-9.31565	-2.17314	-6.36226	-35.42	17.2742	-0.504135	-2.57287	-4.36324
225	-19.4943	-25.2879	-19.8958	-27.0607	-18.7574	-40.6688	-17.522	-6.66241	-27.6029	-25.0624	-32.5607	-18.7327	-4.00589	-41.6114	-28.917	-5.62852	-14.3831	-33.7091	-22.8166	-8.30881	-5.6706	-8.57882	-20.196	-13.9866	-7.55295	-14.371	2.75277	-8.47974	-2.49643	-5.35441	-35.0736	17.0611	-0.61373	0.0549899	-5.62851
226	-20.1376	-23.7925	-16.3453	-29.0847	-17.3291	-39.8967	-16.5563	-5.62676	-25.7686	-23.5676	-29.0089	-19.88	-3.03865	-46.2326	-29.4431	-4.60379	-13.2825	-34.3218	-22.8893	-6.9316	-4.14051	-7.54103	-21.3888	-13.5264	-7.5887	-14.8489	3.21331	-7.40502	-2.7694	-4.79869	-34.5634	16.5567	-0.605169	1.6222	-6.90379
227	-20.6358	-22.2541	-12.7048	-30.9257	-16.72	-39.4372	-15.2799	-4.99802	-24.1868	-22.0168	-24.9703	-20.9265	-2.86257	-49.8908	-29.2348	-3.92722	-12.3702	-34.7052	-21.9236	-6.2125	-2.23197	-6.28086	-22.7286	-13.4507	-8.16956	-14.7058	3.73361	-6.11549	-3.38904	-4.41995	-34.5075	15.5519	-0.47903	2.39588	-8.02204
228	-21.1029	-20.4722	-9.3588	-31.7051	-16.232	-38.951	-13.8874	-4.31984	-22.8228	-20.2483	-20.7587	-21.1313	-3.06596	-52.1774	-28.2531	-3.28518	-11.7905	-34.0429	-19.8768	-5.69313	-0.31306	-5.04327	-23.1036	-13.1826	-8.96118	-13.9609	3.9252	-4.88093	-3.64719	-4.35185	-34.284	14.2855	-0.236079	1.83634	-8.78261
229	-20.7146	-18.1229	-6.43664	-30.8766	-15.1049	-38.0818	-12.344	-3.54921	-21.0987	-17.9352	-16.5876	-20.144	-3.08344	-52.7829	-26.43	-2.55615	-10.8913	-31.9082	-17.1288	-5.10054	1.5609	-3.84817	-22.0172	-12.1049	-9.72285	-12.6019	3.98112	-3.69931	-3.38114	-3.8065	-33.5858	12.9879	0.011708	1.47326	-9.01007
230	-20.3559	-14.9058	-3.65858	-29.1762	-12.7158	-36.6498	-10.6819	-2.70644	-19.5489	-14.7359	-12.1379	-18.5518	-2.63842	-51.802	-24.2223	-1.82113	-10.6182	-28.7305	-14.2877	-4.66201	3.8101	-2.52609	-20.4416	-10.038	-10.5132	-11.0174	4.3595	-2.42912	-3.09811	-2.71108	-32.3945	11.783	0.398955	1.74402	-8.92038
231	-19.3384	-12.0225	-0.860135	-27.1051	-11.3836	-34.5777	-9.0017	-1.79752	-17.1683	-11.8754	-7.54395	-16.9038	-3.04884	-48.6579	-21.9394	-1.13903	-9.8831	-25.4781	-11.1308	-4.16056	5.70574	-0.916756	-18.7754	-8.85793	-11.0616	-9.42931	4.48094	-0.867505	-3.03457	-2.71599	-30.61	10.5825	1.13641	0.476336	-8.61644
232	-17.9542	-9.01057	1.31264	-24.4527	-11.0034	-31.6718	-7.15082	-1.27954	-14.2537	-8.88933	-3.93469	-15.0453	-3.70526	-42.1395	-19.3138	-0.762247	-8.80401	-22.2338	-7.26517	-3.7241	7.5868	0.244601	-16.8012	-8.39379	-11.198	-7.56299	4.68779	0.275004	-2.91337	-2.98621	-28.0735	8.82588	1.66269	-1.00602	-7.92295
233	-16.2383	-5.80858	2.46659	-21.2402	-9.72484	-28.2324	-5.06143	-0.724792	-10.996	-5.7021	-1.82296	-12.858	-3.64244	-32.5892	-16.1826	-0.43123	-7.82798	-18.5351	-2.56139	-3.36478	9.32255	0.737527	-14.4133	-7.13831	-11.3685	-5.51227	5.10195	0.742633	-2.5623	-2.61166	-25.0921	6.71041	1.70016	-1.62712	-6.85809
234	-14.3288	-4.03736	3.2017	-18.2752	-8.73283	-24.1652	-2.97311	-0.323711	-7.85354	-3.9444	-0.633269	-11.0087	-3.5789	-22.3441	-12.8514	-0.092368	-6.97769	-15.189	2.0782	-2.7009	9.68566	1.12581	-12.6227	-6.10643	-10.9636	-3.47002	4.75156	1.10838	-2.53045	-2.23765	-21.3508	4.81434	1.57947	-2.82561	-5.48836
235	-12.1672	-2.94555	3.75217	-14.5495	-6.77778	-19.9544	-1.27353	-0.0105366	-5.31807	-2.88638	0.262681	-8.67124	-2.61694	-14.6543	-9.82465	0.110595	-5.97666	-11.4732	5.12604	-2.3292	9.32827	1.27145	-10.1681	-4.12661	-9.72905	-1.94006	4.23281	1.24285	-1.97931	-0.786975	-17.1527	3.30741	1.40849	-2.33143	-4.25971
236	-10.3364	-2.06631	3.80932	-10.5138	-4.32126	-16.2148	0.0728601	0.235957	-3.84211	-2.03238	1.06773	-6.10759	-1.51313	-11.0234	-6.84534	0.163124	-5.29118	-7.75633	5.47587	-2.28297	8.44065	1.12869	-7.31488	-2.041	-8.14051	-0.620266	3.52146	1.09856	-1.15411	0.250186	-13.35	2.35935	1.24635	-1.30647	-3.12622
237	-7.99073	-1.21201	2.99391	-7.25556	-3.0798	-11.8004	0.79671	0.51783	-2.43422	-1.19129	1.24692	-4.13433	-1.51404	-7.69547	-4.30856	0.33817	-4.19802	-4.79021	4.86481	-1.6494	6.91817	0.501026	-5.21158	-1.55829	-5.9171	0.366676	2.66024	0.479375	-0.796544	-0.140934	-9.077	1.59611	0.663978	-1.79045	-2.37784
238	-5.21209	-0.560378	1.88672	-4.1414	-1.91755	-7.03888	0.843184	0.765631	-0.959505	-0.527101	1.01272	-2.45803	-1.6466	-3.51603	-2.44611	0.559438	-2.82296	-2.30885	4.06428	-0.439844	4.71581	0.0743938	-2.93262	-1.17864	-3.52051	0.919503	1.78703	0.0852957	-0.31359	-0.734534	-4.91399	0.717809	0.27723	-2.31704	-1.74621
239	-2.97779	-0.396466	0.708468	-0.968179	-0.424078	-2.89907	0.474391	0.138898	-0.359266	-0.346028	0.555151	-0.963637	-1.19448	-0.328318	-0.981261	0.0463763	-1.97882	-0.224855	2.8889	-0.0865998	2.00073	-0.247979	-0.543298	-0.247273	-1.4829	1.40412	0.944746	-0.21109	0.272242	-0.826852	-1.60812	0.21228	-0.0239534	-1.91736	-1.04875
240	-0.374284	-0.164144	-0.805741	1.62669	1.53043	-0.026652	-0.395799	0.0116902	0.189164	-0.107871	-0.0459875	-0.0028907	0.0315008	0.31311	-0.0654243	-0.137591	-0.631824	1.23985	0.967662	0.334171	-0.946099	-0.88382	1.12985	1.13767	0.234273	1.48204	0.220418	-0.841095	0.423695	-0.0524407	0.611115	0.105495	-0.497264	0.0932279	-0.3974
241	1.84276	-0.532937	-2.41622	3.78909	2.55175	1.31638	-1.7835	0.0477606	-0.223589	-0.468315	-0.610083	0.362422	0.929912	-1.94814	0.127234	-0.136822	0.48057	2.08182	-1.20132	0.823159	-3.79657	-1.50941	2.60411	1.45869	1.4947	0.952396	0.00792313	-1.45268	0.449401	0.141299	1.66443	-0.156254	-0.772229	1.76769	-0.0618614
242	3.48826	-1.5675	-4.31127	5.73867	3.59055	1.51093	-3.2785	0.0870612	-1.80438	-1.48402	-1.51283	0.419101	2.00859	-5.84941	0.095219	-0.0412233	1.06708	2.66807	-3.28863	1.31099	-6.51424	-2.15784	4.27494	1.60581	2.23373	0.321596	0.0834054	-2.05765	0.637194	0.300259	1.8924	-0.303936	-1.26473	3.27099	-0.101674
243	5.82149	-2.05835	-6.24628	7.27121	4.31143	0.616099	-4.88591	0.681031	-3.20047	-1.95895	-2.63065	0.174475	2.84982	-9.6049	-0.327328	0.254108	1.71255	2.7775	-5.21627	1.5741	-8.01218	-3.0526	5.97689	1.77333	2.4087	-0.547974	1.00539	-2.93767	0.834691	0.709042	1.28672	-0.409844	-2.00859	4.56944	-0.650061
244	7.48145	-2.60451	-7.46341	7.94144	4.42978	-1.27914	-6.5161	0.745327	-4.66499	-2.49683	-3.71973	-0.496891	3.04447	-12.5984	-1.09584	0.0512984	1.68174	2.39836	-6.49816	0.825313	-8.59134	-3.74748	6.90011	2.02316	2.04142	-1.62347	2.35143	-3.62	0.606119	1.14568	-0.314535	-0.357536	-2.29891	6.41652	-1.41429
245	7.11655	-4.69691	-8.64135	7.90324	5.35168	-4.17669	-7.98223	0.390007	-7.2518	-4.56079	-4.80949	-1.11581	3.51917	-14.9915	-1.60494	-0.264722	0.0478074	1.72859	-7.08394	-0.0926756	-9.89209	-4.68635	7.19744	2.40444	0.929921	-2.43924	2.77445	-4.53518	0.19249	1.28043	-3.03212	-0.00898487	-2.72766	7.44567	-1.85976
246	6.84739	-7.27196	-10.2232	7.37207	7.59097	-7.7504	-9.30068	-0.212731	-9.55525	-7.10434	-5.75016	-1.69199	4.6685	-17.3985	-2.05258	-0.674648	-0.929297	1.17992	-6.93044	-1.25316	-11.2314	-6.22593	6.90956	3.59565	-0.893555	-2.99181	2.95888	-6.07833	-0.227953	2.15025	-6.61733	0.299754	-3.5671	8.42347	-2.24751
247	7.78732	-9.10074	-11.6224	6.80632	8.57296	-10.8535	-10.3161	-0.478145	-10.7186	-8.92944	-6.48117	-2.21794	5.2204	-19.4373	-2.7471	-0.746404	0.363311	0.900145	-5.61249	-1.88966	-11.6972	-7.55911	6.46919	3.92632	-2.62461	-3.67894	3.83622	-7.41351	-0.404182	2.57123	-9.99334	0.769549	-4.23561	8.2545	-2.42886
248	9.28282	-10.6373	-13.0273	6.46201	8.22827	-12.8117	-11.2347	0.213808	-11.3859	-10.5001	-7.04733	-2.75288	4.70546	-20.8463	-3.83742	-0.0761401	2.28852	0.255105	-3.26045	-1.69185	-11.737	-8.94944	6.14894	3.27718	-3.98351	-4.69222	4.93835	-8.80614	-0.319268	2.51023	-12.5953	1.27389	-4.78143	7.19403	-2.82471
249	10.1872	-11.6119	-14.4302	6.30401	8.78946	-14.6703	-11.5548	0.843079	-12.5674	-11.4757	-7.49765	-3.16548	4.25899	-21.7331	-4.24561	0.310252	3.24251	-0.750396	-0.628052	-2.28328	-10.9778	-10.2224	5.97545	3.7455	-5.55237	-5.18923	6.08411	-10.1148	-0.0312815	3.49131	-15.2148	2.08444	-5.20522	7.52215	-2.70723
250	10.2554	-13.0204	-15.328	5.42678	9.36012	-17.2007	-11.4312	0.921526	-14.3606	-12.842	-7.696	-3.97358	3.68614	-22.0453	-4.13263	0.110519	3.7526	-2.35696	2.68895	-3.55613	-10.3399	-11.0304	4.93913	4.3961	-7.50046	-5.08781	6.58296	-10.9695	-0.124094	4.3646	-18.6007	3.52444	-5.43025	8.28254	-2.08
251	9.92764	-15.2254	-16.0584	5.1596	7.53999	-20.063	-11.4759	0.278873	-16.0919	-15.0232	-7.80881	-3.80272	1.68866	-22.2092	-4.41756	-0.470223	4.76994	-2.06329	5.83852	-4.7936	-10.3115	-11.5667	3.91252	3.00168	-9.14678	-5.1238	6.49492	-11.5498	0.18165	3.73986	-22.0184	4.77422	-5.34196	7.26978	-1.57695
252	9.62573	-17.0886	-17.946	6.10801	6.92017	-22.247	-11.6505	-1.12403	-17.5297	-16.8893	-8.72154	-2.9417	0.876015	-21.896	-5.11983	-1.5015	6.03299	-0.969005	9.14825	-6.2701	-10.445	-12.5216	4.04843	2.82743	-9.95041	-5.3351	6.25695	-12.5528	1.26252	4.35622	-24.5339	5.88948	-5.57566	7.31384	-1.08846
253	9.12464	-18.4887	-20.9531	7.13483	5.3972	-23.9007	-11.4422	-2.95708	-18.6856	-18.2919	-10.5635	-3.52547	-0.186638	-21.0369	-5.80133	-2.94685	5.99142	-3.18334	11.8438	-8.26774	-10.6694	-13.849	4.91069	2.67266	-10.1272	-5.26359	5.75957	-13.9104	2.25067	4.78867	-26.2811	7.4907	-5.97626	7.02705	-0.0431687
254	7.66438	-19.4104	-24.5641	7.79747	0.656783	-25.3996	-11.1471	-5.21214	-19.9461	-19.2232	-13.2122	-5.45992	-2.76952	-19.9355	-6.76339	-4.85528	3.31902	-8.71589	13.1967	-10.9871	-10.2948	-15.1424	6.16587	0.653324	-9.93637	-5.10408	5.62523	-15.2292	2.99709	3.58454	-27.5363	9.12976	-6.20367	4.95801	1.09223
255	5.77368	-20.7565	-27.8445	7.92115	-4.77921	-26.9325	-10.9247	-7.43704	-21.0796	-20.5852	-16.2896	-7.47934	-5.3535	-19.078	-8.14577	-6.84061	-0.692584	-14.4505	12.9966	-13.8055	-9.73892	-15.8603	7.09105	-1.57868	-9.31239	-5.26508	5.37057	-15.9619	3.4563	2.20579	-28.5425	10.142	-6.11323	3.25333	1.80601
256	3.11316	-22.666	-30.5793	6.65316	-10.1107	-28.7204	-10.7779	-9.31263	-22.3459	-22.5132	-19.9978	-9.059	-7.68347	-18.613	-9.96066	-8.64298	-5.27586	-18.3974	11.0278	-16.3168	-9.5442	-16.2221	6.38701	-3.86277	-8.5644	-5.91086	4.66151	-16.3214	3.33438	0.644766	-29.4318	11.1103	-5.88133	1.37001	1.99547
257	-0.286672	-24.8217	-33.0321	3.77412	-15.4035	-30.5119	-10.8215	-11.1533	-23.7799	-24.6647	-24.7982	-9.95481	-9.81242	-18.1561	-11.9265	-10.3631	-9.65633	-19.8446	7.99372	-18.4314	-9.73157	-16.4497	3.91799	-7.14869	-7.92735	-6.50308	3.72441	-16.5589	2.77807	-1.53662	-30.1015	12.447	-5.66015	-1.49675	2.03079
258	-4.43826	-27.0048	-34.8102	0.00862049	-18.6906	-32.3129	-11.4195	-12.4329	-25.8698	-26.8311	-30.1095	-10.3594	-10.7152	-17.7497	-14.2734	-11.4635	-13.5538	-20.0972	4.23884	-19.2908	-10.3092	-16.2968	0.75912	-9.7283	-7.48271	-7.33728	2.67489	-16.4227	2.15006	-3.04447	-30.8612	13.7886	-5.52598	-3.16156	1.78443
259	-8.23174	-28.4643	-34.9374	-4.24908	-19.266	-34.3102	-12.3775	-12.4538	-28.0291	-28.3014	-34.2381	-10.8902	-9.84975	-17.4901	-16.7278	-11.4302	-16.0378	-21.0736	0.0920105	-18.6969	-10.3116	-15.4104	-2.72661	-10.3467	-7.38881	-8.31467	2.37323	-15.5181	1.41428	-3.1499	-31.963	14.5521	-4.64969	-2.82579	0.862806
260	-11.3961	-28.5881	-33.8208	-8.41876	-19.808	-36.1731	-13.5821	-12.1274	-29.8904	-28.425	-37.0291	-11.5186	-8.90928	-18.1409	-18.8999	-11.0299	-17.2562	-22.7137	-4.45735	-17.5229	-9.35981	-14.4027	-6.04756	-11.1043	-7.42116	-9.00269	2.83215	-14.4668	0.786736	-3.41156	-33.0467	15.219	-3.53225	-2.46763	-0.026903
261	-14.3292	-28.2146	-31.9832	-12.5848	-21.0846	-38.0075	-14.979	-11.1905	-31.2083	-28.0296	-38.5466	-12.5194	-8.71663	-20.3013	-21.1372	-10.0427	-17.8749	-24.9936	-9.70561	-15.4672	-8.47176	-13.2584	-9.28128	-12.7466	-7.49451	-9.84189	3.10517	-13.2849	0.0429476	-4.59603	-34.017	15.8572	-2.48954	-2.80303	-0.91971
262	-16.5899	-27.5247	-29.5113	-16.7632	-22.0733	-39.3792	-16.345	-10.475	-31.5813	-27.3238	-38.5419	-13.9807	-8.4526	-23.8503	-23.5392	-9.17158	-17.6716	-27.816	-14.6119	-13.6389	-7.67272	-11.9099	-12.5536	-14.4549	-7.44034	-10.9957	3.28648	-11.8911	-0.844292	-5.96695	-34.6548	16.4326	-1.65478	-3.08617	-1.96516
263	-17.8952	-26.6247	-26.4766	-20.4559	-21.823	-40.2732	-17.1861	-9.2438	-31.1689	-26.4102	-37.2851	-15.4338	-7.37447	-29.1239	-25.5675	-7.99464	-16.7203	-30.0851	-18.3361	-11.8299	-6.75368	-10.5289	-15.41	-14.9817	-7.47726	-11.9757	3.5011	-10.4685	-1.47209	-6.35443	-35.0529	17.0405	-0.940824	-1.87494	-2.92995
264	-18.5737	-26.0699	-23.1569	-24.0288	-20.7476	-40.8119	-17.5661	-7.93465	-29.7878	-25.8417	-35.1723	-17.2142	-5.98443	-35.1827	-27.1796	-6.84915	-15.3743	-32.1045	-20.8764	-10.2134	-6.40394	-9.28456	-18.1572	-14.7628	-7.53906	-12.8923	3.1546	-9.21865	-2.1687	-6.26685	-35.2542	17.1641	-0.553884	0.0227607	-4.05249
265	-19.7636	-25.1146	-20.0132	-26.9534	-18.6401	-40.4924	-17.3847	-6.86884	-28.2384	-24.8939	-32.4588	-18.8051	-4.12552	-40.641	-28.4093	-5.8521	-14.6749	-33.4101	-22.0516	-8.70966	-5.71505	-8.44746	-20.1949	-13.8345	-7.53006	-13.8544	2.92646	-8.35821	-2.62481	-5.41924	-34.9044	16.8943	-0.603173	2.62058	-5.3556
266	-20.4596	-23.5213	-16.4244	-28.8686	-17.3009	-39.7302	-16.4551	-5.66629	-26.4546	-23.3041	-28.9298	-19.8589	-3.28847	-45.2382	-28.9406	-4.715	-13.6839	-33.9126	-22.1672	-7.19147	-4.09309	-7.45182	-21.2928	-13.5963	-7.51297	-14.3262	3.44181	-7.32218	-2.77921	-5.02448	-34.3545	16.44	-0.529547	4.03702	-6.57362
267	-20.8937	-22.2114	-12.8969	-30.5972	-16.6217	-39.2891	-15.2154	-4.96418	-24.8512	-21.9714	-25.065	-20.8751	-3.13825	-49.0394	-28.8216	-3.98267	-12.7255	-34.3226	-21.5453	-6.41838	-2.34328	-6.33414	-22.4156	-13.6606	-8.07266	-14.289	3.80813	-6.1695	-3.27011	-4.69472	-34.249	15.4628	-0.497302	4.81835	-7.67375
268	-21.3842	-20.6965	-9.54206	-31.3826	-15.9365	-38.7497	-13.8234	-4.47627	-23.4998	-20.4591	-20.8866	-21.145	-3.19779	-51.4326	-27.8943	-3.443	-12.108	-33.766	-19.618	-5.99207	-0.556474	-4.98492	-22.8223	-13.2899	-8.7442	-13.628	3.90347	-4.82205	-3.54818	-4.4438	-33.8907	14.1273	-0.248709	4.64683	-8.48921
269	-20.9462	-18.3702	-6.55978	-30.7147	-15.1324	-37.9883	-12.3202	-3.7797	-21.6447	-18.1763	-16.7384	-20.3463	-3.3542	-52.2838	-26.1791	-2.76019	-11.1392	-31.8353	-16.8831	-5.45702	1.46497	-3.69915	-21.9743	-12.4645	-9.5255	-12.3509	4.09541	-3.55574	-3.41877	-4.04285	-33.2738	12.839	-0.0244524	3.93779	-8.77874
270	-20.4701	-15.2642	-4.05235	-29.21	-12.9558	-36.7053	-10.7338	-2.80765	-20.0097	-15.0902	-12.6137	-18.8695	-2.89953	-51.5581	-24.0674	-1.94711	-10.7317	-28.8591	-14.0334	-4.90296	3.65453	-2.63472	-20.5908	-10.5273	-10.3529	-10.7437	4.48689	-2.5424	-3.19247	-2.99331	-32.2114	11.6821	0.086716	4.01809	-8.76779

## Sheet: 9d 30Hz
	Mo	Mo	Mo	Mo	Mo	Mo	Mo	Mo	RSC	RSC	RSC	RSC	RSC	RSC	RSC	RSC	RSC	Vis	Vis	Vis	Vis	Vis	Mo-contralateral	Mo-contralateral	Mo-contralateral	Mo-contralateral	Mo-contralateral	Mo-contralateral	Mo-contralateral	RSC-contralateral	RSC-contralateral	RSC-contralateral	RSC-contralateral	RSC-contralateral	RSC-contralateral	RSC-contralateral	Vis-contralateral	Vis-contralateral	Vis-contralateral
	DE15L	DE19L	DE19R	DE22L	DE22R	DE23L	DE23R	DE26L	DE15L	DE19L	DE19R	DE22L	DE22R	DE23L	DE23R	DE25L	DE26L	DE15L	DE22L	DE23L	DE25L	DE26L	DE19L	DE19R	DE22L	DE22R	DE23L	DE23R	DE25L	DE19L	DE19R	DE22L	DE22R	DE23L	DE23R	DE25L	DE19R	DE22R	DE23R
-40	-4.86788	-15.5906	-17.4017	1.99848	-6.37318	1.65585	-9.36534	-7.00804	-13.6051	-15.5553	-24.2421	-1.48657	-1.80352	-6.28298	-12.4571	5.25823	-4.53765	-0.964014	-0.994629	-11.1995	-1.05503	-5.88023	-10.5986	-5.98897	-2.35277	-5.61821	3.55707	-15.2124	1.90557	-0.446894	-5.97943	-1.27993	-1.76349	-0.904994	7.82089	5.57033	-4.28984	-0.315408	3.66525
-39	-5.37932	-12.8833	-13.4933	-0.653846	-6.11932	-0.496803	-8.74977	-5.68053	-12.7121	-12.8296	-20.006	-2.38539	-1.71067	-9.33224	-12.9901	5.08433	-3.58149	-1.12592	-3.78127	-10.6251	-0.761815	-4.4824	-8.45826	-5.11252	-3.54352	-5.65463	3.05331	-14.9378	1.65773	-0.667116	-5.0835	-0.922346	-1.87424	-2.22394	7.15921	5.12989	-3.95964	-0.509981	1.68063
-38	-5.10198	-9.53795	-9.92105	-2.73054	-5.48383	-2.18413	-7.95932	-4.48462	-10.5138	-9.47635	-15.7053	-3.24419	-1.56034	-11.0275	-12.5342	4.39892	-2.78085	-1.1418	-6.05222	-9.41819	-0.472874	-3.24783	-6.13216	-4.04953	-4.58517	-5.08792	2.45332	-13.7919	1.29742	-0.791451	-4.00787	-0.932105	-1.91081	-3.19295	6.30985	4.34343	-3.35129	-0.850519	-0.122706
-37	-4.25288	-6.19047	-6.83918	-3.4876	-3.29779	-3.01779	-6.57912	-3.41708	-7.68208	-6.13093	-11.312	-3.41304	-0.589134	-10.8557	-10.8323	3.4637	-2.0951	-0.970437	-6.7816	-7.56843	-0.034583	-2.15111	-3.64218	-3.01233	-4.46957	-3.12595	1.85586	-11.3339	0.962702	-0.459054	-2.97729	-0.80581	-0.849316	-3.44327	5.29539	3.54649	-2.42677	0.147772	-1.10787
-36	-3.10427	-3.63376	-4.15679	-3.11321	-1.98379	-3.00188	-4.7181	-2.34629	-5.49113	-3.57129	-6.94086	-2.78558	-0.385834	-9.20927	-8.0499	2.40138	-1.46459	-0.780303	-5.8761	-5.6823	0.419403	-1.4171	-1.65763	-2.03158	-3.44432	-2.01238	1.20222	-7.88981	0.70713	-0.147718	-2.00811	-0.549922	-0.410212	-2.98421	3.79567	2.68722	-1.45241	0.207965	-1.27568
-35	-1.56622	-1.70475	-1.84821	-1.6503	-1.27864	-2.02922	-2.55059	-0.946045	-2.12464	-1.65141	-3.00724	-1.34499	-0.539324	-5.58754	-4.31519	1.19269	-0.615883	-0.414212	-3.02711	-3.17373	0.498103	-0.632731	-0.416254	-0.995513	-1.67441	-1.35975	0.491987	-4.04532	0.420213	0.078213	-0.993868	-0.121794	-0.442415	-1.90101	1.76637	1.47065	-0.570472	-0.0221207	-0.938119
-34	0.243712	0.0126108	-0.0174736	0.0245549	-0.186898	0.257581	0.191667	0.126394	1.09532	0.0234478	0.080211	0.0477728	-0.265599	0.643844	0.399441	0.0540556	0.0583013	0.0363193	0.430268	0.223099	0.20435	0.0483831	-0.0536041	0.110613	-0.0505358	-0.291332	0.0233891	0.173442	0.0347179	0.01761	0.101263	-0.121482	-0.15319	0.317128	-0.142966	-0.028242	0.176316	0.408556	0.0978682
-33	2.40391	1.44647	1.22618	2.07112	0.735251	3.60703	2.6961	0.420316	3.669	1.44767	2.16618	1.61438	-0.0335573	8.55124	5.08406	-0.995217	0.161934	0.578628	4.40999	3.97055	-0.308459	0.192515	-0.584259	0.876679	1.64433	0.467094	-0.0813888	3.99115	-0.460327	-0.470697	0.874229	-0.318679	-0.126555	3.57049	-1.94995	-1.65315	0.478397	0.304423	1.51914
-32	5.54591	2.51575	2.11008	5.39303	3.72366	8.03036	4.57696	0.755692	6.10594	2.50391	3.67391	4.04759	1.5468	16.1326	9.26247	-2.07907	0.322723	1.60901	9.4781	7.47371	-0.979432	0.471052	-2.03551	1.5961	4.49221	2.62304	0.554717	7.43752	-0.987032	-1.44821	1.61002	0.054502	1.07248	8.02722	-3.09457	-3.33571	0.690724	1.252	3.20697
-31	9.30444	3.57967	2.78346	8.5484	6.35813	13.4836	5.68258	0.931803	9.46888	3.53681	4.93813	6.11804	2.85011	21.3976	12.4895	-3.36188	0.437355	2.55835	13.9047	9.80776	-2.16928	0.802612	-3.83137	1.89627	6.90621	4.50977	2.1057	10.0217	-1.53861	-2.48427	1.89618	0.15241	2.15835	13.638	-3.8077	-5.04174	0.432843	1.77688	4.78384
-30	11.3741	4.26878	3.13932	12.2884	6.66586	18.9105	6.01501	0.961685	12.2084	4.2116	5.66671	8.22669	2.54328	24.1916	14.4861	-4.83137	0.345421	2.11145	17.9914	10.1638	-4.01428	0.782839	-6.36825	1.73021	9.96688	5.11215	3.38737	10.9013	-2.02304	-3.68807	1.72273	0.689676	2.18634	19.0023	-4.37024	-6.74328	-0.0393962	1.25622	5.84594
-29	12.519	4.14084	3.26396	16.4758	6.0683	24.4463	5.88659	0.717036	13.1102	4.08827	5.85695	10.2795	1.85769	27.0097	15.7408	-6.44926	0.0161489	1.11305	21.752	9.58341	-6.71157	0.275739	-9.83742	1.44151	13.4617	5.13547	4.37995	10.7302	-2.28936	-5.14738	1.43799	1.50765	2.00215	24.1269	-5.27874	-8.25414	-0.316492	1.01966	6.57336
-28	14.2565	3.35148	2.52178	20.2405	7.39826	30.7165	5.41708	0.0312805	12.7089	3.30468	5.79956	11.7303	2.38633	31.2303	16.6741	-8.0054	-0.531324	1.4857	24.8679	9.89272	-9.49233	-0.437228	-13.6026	0.80427	16.4561	5.63266	5.6685	10.4045	-2.4839	-6.44085	0.796887	2.03578	2.42245	29.3931	-5.83271	-9.50798	-0.934484	1.17014	7.39471
-27	16.1727	2.38422	0.742339	23.8478	10.0804	35.8343	4.0855	-0.441106	11.7868	2.34942	5.17619	12.8524	3.60869	34.3192	16.3452	-9.25956	-0.857417	2.57835	27.7041	10.0216	-11.0619	-0.680097	-16.8984	-0.17422	19.1917	6.71733	6.64783	9.41544	-2.72068	-7.31786	-0.20575	2.56088	3.13979	33.1543	-6.12683	-10.5446	-1.98941	1.04855	7.91397
-26	18.1873	1.48553	-1.42188	27.9708	11.5974	39.528	2.16293	-0.133578	10.1946	1.4606	4.3488	14.1981	3.9086	35.3497	14.5393	-9.904	-0.510788	3.37171	30.4839	9.14968	-11.5304	-0.128682	-19.6605	-0.935483	22.4404	7.01152	7.78319	7.36279	-2.87605	-7.83249	-0.973074	3.58858	3.05763	35.5592	-6.47812	-11.2438	-3.01762	-0.0621487	7.30904
-25	20.2903	0.73675	-3.61407	31.3611	11.8493	42.4427	0.204002	0.0643412	9.31447	0.72243	3.5682	14.5967	3.065	34.49	11.9086	-10.4392	-0.370789	4.60602	31.4714	7.29558	-11.9441	-0.322978	-21.9081	-1.66364	25.0823	6.36896	9.29939	4.46112	-2.83329	-8.11232	-1.67318	4.30588	2.57022	37.4471	-6.92906	-11.6517	-3.93024	-1.28872	5.77757
-24	21.9784	0.089953	-6.0715	32.6405	13.3391	42.8977	-1.57823	0.365257	7.91922	0.0771164	2.51082	13.5616	2.9383	32.2264	9.41315	-11.6791	-0.399653	6.83311	30.4349	5.37678	-12.974	-1.09348	-23.9367	-2.86232	26.1943	7.15418	9.88885	1.57577	-2.71856	-8.42649	-2.8697	4.23115	3.40975	37.0871	-7.58235	-12.3952	-5.16897	-0.114968	3.71937
-23	23.1504	-0.349814	-8.79939	32.8778	14.5828	40.2098	-3.41131	0.264231	4.85098	-0.361167	1.07501	12.8844	2.6906	29.0164	7.32405	-13.592	-0.712649	8.93728	30.5347	3.00008	-14.7999	-1.91167	-25.6341	-4.11939	26.4069	7.93352	8.86244	-0.944477	-2.59525	-8.54366	-4.12722	4	4.2076	33.8451	-7.93402	-13.4683	-6.38367	1.7346	1.87539
-22	23.933	-0.964261	-11.9892	32.7291	14.6036	36.4224	-5.3488	-0.641696	0.731372	-0.970067	-0.890671	12.5748	2.27227	26.1961	5.42522	-15.5065	-1.56555	9.47014	31.3237	1.42076	-17.0851	-3.15927	-26.9298	-5.59872	26.0842	8.31062	7.42083	-3.24063	-2.46173	-8.28271	-5.58895	3.68894	5.12283	29.7562	-7.84654	-14.3123	-7.80761	3.51057	0.362269
-21	23.9931	-2.16123	-15.6632	32.9289	13.3937	33.0396	-6.98793	-2.02967	-2.24652	-2.15894	-3.11398	11.8151	1.6258	24.4389	4.00594	-16.7814	-2.69655	7.47349	30.4223	1.43533	-19.2974	-4.57395	-28.0064	-7.27122	26.0289	8.03539	6.5277	-5.07147	-2.2255	-7.76124	-7.24323	3.41505	5.85101	26.2004	-7.18324	-14.5724	-9.37179	4.71488	-0.630188
-20	22.5774	-3.96445	-20.0584	34.2761	11.9307	29.696	-8.0719	-3.70191	-4.23899	-3.94997	-5.77071	10.396	0.702747	22.5793	3.28577	-17.0189	-3.9566	3.35059	26.7926	1.45696	-21.2796	-6.1505	-28.6828	-9.48485	27.1366	7.40548	5.75702	-6.3491	-1.86074	-7.02846	-9.43772	3.62717	6.10984	22.613	-6.20944	-13.9494	-11.1785	5.11651	-1.04582
-19	19.8208	-6.69074	-24.7323	35.8197	10.1053	25.8229	-8.70366	-5.67958	-7.10651	-6.67094	-8.94752	7.98506	-0.728479	20.1226	2.83746	-16.3408	-5.55242	-1.31037	20.8923	0.589714	-23.1559	-8.61015	-29.1301	-11.5796	28.5767	6.31464	4.44668	-7.38118	-1.53838	-6.56767	-11.5233	3.58738	5.78013	18.3306	-5.12572	-12.3786	-12.6143	4.61977	-0.945833
-18	16.113	-9.61571	-29.5256	35.9281	7.28329	21.8972	-8.70739	-7.91849	-10.3397	-9.59768	-13.1523	4.84591	-2.65449	17.4336	2.52139	-15.2082	-7.35277	-5.63032	14.8558	-0.632838	-24.7451	-11.425	-28.6492	-13.4892	28.5874	4.13597	2.7517	-8.15803	-1.37698	-5.92406	-13.4444	2.49266	4.64249	13.8644	-3.99365	-10.265	-13.6638	2.9717	-0.397068
-17	12.1227	-12.2695	-33.7893	34.7473	4.24191	18.7581	-8.4479	-9.85444	-13.3367	-12.257	-18.2272	2.56939	-4.08632	15.8003	2.33578	-13.6761	-8.89428	-8.94266	11.8033	-1.22896	-25.0575	-13.7677	-27.1534	-14.9608	27.1375	1.94166	1.39685	-8.59328	-1.24301	-4.80834	-14.947	0.945163	3.18885	10.1932	-2.88285	-7.92211	-14.1229	1.00025	0.707033
-16	8.33278	-14.7984	-36.9233	33.377	1.00371	16.728	-8.53064	-11.6049	-16.8886	-14.8151	-23.7859	1.95869	-5.10959	15.8442	1.92799	-11.6949	-10.1672	-10.9579	11.7552	-0.997131	-23.1438	-15.4376	-25.2072	-15.7686	25.482	-0.277487	0.395722	-8.88723	-1.04707	-3.61502	-15.7667	-0.0792797	1.65514	7.55342	-1.35278	-5.59174	-13.7908	-1.08738	2.45756
-15	4.85623	-17.0349	-38.813	31.2295	-1.16036	14.8801	-9.19995	-12.3048	-20.6409	-17.0619	-29.2173	1.84144	-5.17159	16.2526	0.999875	-9.18361	-10.5382	-11.7423	12.0987	-1.45614	-19.2881	-15.8651	-23.1508	-15.7456	22.998	-1.41422	-0.610137	-9.38339	-0.687028	-2.22235	-15.7471	-1.03701	1.13026	5.19147	0.614802	-3.06862	-12.7015	-1.86175	4.39936
-14	2.26229	-18.7047	-39.1716	28.0806	-3.87248	13.0757	-10.2394	-12.5414	-22.7046	-18.7356	-33.7232	1.59406	-5.53876	16.6922	-0.289027	-6.50502	-10.5557	-11.2167	11.7346	-2.96147	-15.1096	-15.9355	-21.3271	-15.0323	19.354	-3.04574	-1.2235	-10.0682	-0.217122	-0.917753	-15.0389	-2.14906	0.109701	3.1721	2.45577	-0.649387	-11.1165	-2.88984	6.58624
-13	0.533196	-19.671	-38.181	24.8166	-5.1904	11.3635	-11.0678	-12.532	-23.0437	-19.7156	-36.8573	1.78359	-5.05707	15.8509	-1.67605	-3.87415	-10.274	-9.62097	11.1167	-5.45537	-11.525	-15.4445	-19.7287	-13.939	15.8108	-3.66	-1.38971	-10.6232	0.29789	0.0102241	-13.9499	-2.64342	-0.266653	1.63775	4.37431	1.43432	-9.52228	-2.80798	8.68793
-12	-0.703278	-19.8024	-36.1442	21.2428	-6.53705	9.88494	-11.7497	-12.1463	-22.8389	-19.8497	-38.0541	1.9352	-4.90117	13.4208	-3.62155	-1.33596	-9.64216	-7.58219	10.0395	-7.92124	-8.46357	-14.411	-18.1726	-12.5578	12.1343	-4.62684	-0.81234	-11.447	0.784301	0.588097	-12.5464	-2.81316	-1.08241	0.828205	5.94432	3.14557	-7.88096	-3.17967	9.69743
-11	-1.69714	-19.4894	-33.307	16.9605	-8.00319	8.49453	-12.1745	-11.5489	-21.6235	-19.5254	-37.4093	1.50342	-5.01193	9.24685	-5.76536	0.91139	-8.82556	-5.53115	8.25396	-9.5166	-5.81368	-13.0907	-16.8877	-10.9322	7.96184	-6.0361	0.36683	-12.4361	1.2359	0.628832	-10.9144	-3.05038	-2.19898	0.531026	6.96636	4.32031	-6.40244	-3.9092	9.50877
-10	-2.4971	-18.9925	-29.9269	12.4306	-7.98573	6.65286	-12.2951	-10.9358	-18.9898	-19.0105	-35.4235	0.673633	-4.22371	3.91475	-7.9202	2.73853	-7.99987	-3.65631	6.02869	-10.872	-3.73973	-11.7131	-15.6971	-9.33701	4.05419	-6.32698	1.35205	-13.4551	1.6187	0.195742	-9.32266	-3.0973	-2.21629	0.106842	7.55446	5.04948	-5.47911	-3.35784	8.67284
-9	-3.31393	-18.2505	-26.2709	8.51711	-7.87016	4.75723	-11.7891	-9.77402	-16.7815	-18.2597	-32.6123	-0.0324873	-3.57724	-0.442759	-9.96937	4.04104	-6.8683	-2.2142	3.81488	-11.9183	-2.42445	-9.85336	-14.3172	-8.23765	1.18171	-6.67685	2.19608	-14.4021	1.88704	-0.224995	-8.23175	-2.66271	-2.59129	-0.301263	7.91198	5.46411	-5.10504	-3.05612	7.40725
-8	-4.1675	-17.3589	-22.0588	5.35729	-7.13642	3.51588	-10.6507	-8.3224	-15.2071	-17.3361	-28.7946	-0.509102	-2.62033	-3.14132	-11.4874	4.83456	-5.60201	-1.32653	1.78399	-11.7343	-1.70518	-7.75426	-12.6579	-7.13494	-0.690032	-6.22179	3.32606	-15.0412	1.99907	-0.340202	-7.13291	-1.86461	-2.3445	-0.199194	8.06435	5.62601	-4.6759	-2.13653	5.68538
-7	-4.93033	-15.8624	-17.8385	2.39069	-5.94656	1.76738	-9.53424	-7.08872	-14.2245	-15.8267	-24.693	-1.32891	-1.53837	-6.27266	-12.5157	5.16986	-4.5777	-0.988793	-0.855856	-11.4442	-1.26747	-5.96498	-10.8429	-6.19791	-2.13119	-5.14766	3.54723	-15.1846	1.91515	-0.448475	-6.1797	-1.24869	-1.52648	-0.896137	7.87722	5.54281	-4.32543	-0.827044	3.73751
-6	-5.47862	-13.2108	-13.7562	-0.036409	-6.49416	-0.283678	-8.80928	-5.79561	-13.3696	-13.1694	-20.4059	-2.02968	-1.91141	-9.27875	-13.0667	4.99407	-3.62593	-1.08582	-3.49268	-10.7883	-1.00439	-4.53243	-8.67526	-5.18209	-3.08781	-5.81911	3.11818	-14.9191	1.6214	-0.637121	-5.14321	-0.70973	-2.08446	-2.1073	7.21046	5.07605	-3.92763	-1.6258	1.77519
-5	-5.32222	-9.90505	-10.0763	-2.19457	-5.88186	-2.03253	-8.08898	-4.69411	-11.0719	-9.85538	-16.0117	-2.91757	-1.63438	-11.0348	-12.7524	4.31739	-2.88614	-1.1454	-5.90503	-9.57899	-0.783536	-3.37334	-6.27671	-4.02406	-4.16622	-5.20048	2.47946	-13.8963	1.21868	-0.736492	-3.97299	-0.700639	-2.09711	-3.12369	6.31807	4.24426	-3.29545	-1.95129	-0.0659519
-4	-4.5009	-6.59766	-6.96478	-3.22271	-3.56023	-3.12571	-6.79012	-3.5017	-8.25964	-6.54386	-11.5703	-3.30733	-0.492976	-11.1135	-11.1346	3.42817	-2.12193	-0.991247	-7.00487	-7.8936	-0.344796	-2.25385	-3.79251	-3.00324	-4.26038	-3.08486	1.78767	-11.554	0.877706	-0.488178	-2.95575	-0.668954	-0.942012	-3.59628	5.30396	3.46761	-2.40614	-0.943517	-1.09422
-3	-3.28004	-3.88836	-4.37434	-3.16259	-2.00441	-3.10946	-4.9007	-2.32251	-6.21005	-3.82708	-7.24984	-2.88812	-0.126254	-9.57116	-8.37373	2.40282	-1.39478	-0.756229	-6.41083	-5.92638	0.147011	-1.36757	-1.64686	-2.18243	-3.5265	-1.79569	1.21206	-8.12437	0.654603	-0.139461	-2.13842	-0.5374	-0.369582	-3.15576	3.92986	2.68857	-1.59606	-0.632472	-1.25109
-2	-1.76481	-1.7331	-1.94102	-1.83778	-1.01755	-2.13232	-2.77985	-1.03906	-3.10831	-1.6925	-3.17601	-1.51955	-0.118579	-6.03632	-4.77867	1.15455	-0.634066	-0.425335	-3.63738	-3.31751	0.220989	-0.650088	-0.292597	-1.16545	-1.8577	-0.939303	0.578922	-4.33981	0.391026	0.129366	-1.14436	-0.145101	-0.172451	-2.03339	1.92062	1.49966	-0.76568	-0.454453	-1.00975
-1	0	0	0	0	0	0	0	0	0	0	0	0	0	0	0	0	0	0	0	0	0	0	0	0	0	0	0	0	0	0	0	0	0	0	0	0	0	0	0
0	2.13696	1.28801	1.28073	2.25428	0.767755	3.2525	2.61629	0.400734	2.64272	1.2836	2.17846	1.77842	-0.0242275	7.93023	4.82012	-1.02427	0.170135	0.540533	4.23668	3.70876	-0.399751	0.216611	-0.625059	0.805624	1.90842	0.463632	-0.165873	3.92477	-0.481329	-0.577067	0.808461	-0.0320862	-0.218348	3.17356	-1.89213	-1.5914	0.350375	-0.416231	1.38401
1	5.12039	2.28056	2.30046	5.40105	3.66241	7.77459	4.57039	0.721677	5.21136	2.26295	3.85226	4.07241	1.46704	15.8394	9.03778	-2.08442	0.321579	1.4841	9.15723	7.38824	-1.01325	0.51384	-2.06053	1.63365	4.5665	2.46879	0.521525	7.35669	-1.00943	-1.57526	1.66051	0.226119	0.974215	7.74913	-3.16603	-3.26762	0.713356	0.382072	2.96427
2	8.92778	3.4196	2.95494	8.39429	6.14791	13.2035	5.7081	0.966454	8.99595	3.36522	5.10862	6.0204	2.72145	21.3012	12.3683	-3.3546	0.475057	2.51444	13.4936	9.88627	-2.11694	0.836372	-3.78119	2.01643	6.85416	4.11581	2.04805	10.0221	-1.55552	-2.53649	2.02449	0.218008	1.95746	13.3458	-3.93223	-4.97289	0.596779	0.600871	4.56827
3	11.1566	4.32732	3.24996	12.1351	6.62749	18.5705	6.07423	1.02812	12.025	4.25914	5.84135	8.18146	2.63327	24.1227	14.5173	-4.83173	0.403404	2.16164	17.7344	10.2893	-3.91148	0.793139	-6.13857	1.86362	9.86679	4.77883	3.30964	11.1263	-2.05789	-3.60818	1.86075	0.722787	2.12239	18.6917	-4.46383	-6.69925	0.0957825	0.181781	5.84344
4	12.337	4.26079	3.42715	16.278	6.24813	24.0365	5.98123	0.747426	13.0871	4.19989	6.07427	10.2106	2.08206	26.8143	15.8466	-6.42641	0.0282288	1.15887	21.5223	9.60538	-6.5754	0.225766	-9.62671	1.63694	13.3314	4.92179	4.31008	11.08	-2.34436	-5.15009	1.64123	1.48644	1.97762	23.7798	-5.26543	-8.19666	-0.223611	-0.0285914	6.60468
5	13.9871	3.47511	2.62917	20.0625	7.4917	30.3366	5.50974	0.107892	12.814	3.42096	5.88638	11.6817	2.5168	31.0514	16.7607	-7.97639	-0.485802	1.38303	24.6729	9.91937	-9.44399	-0.431061	-13.4055	0.919912	16.4563	5.40212	5.60259	10.768	-2.53148	-6.49165	0.914463	2.01141	2.29378	29.1154	-5.78545	-9.43311	-0.935806	-0.0436395	7.37822
6	16.0003	2.5222	0.944833	23.8777	10.2034	35.5772	4.23156	-0.447146	12.013	2.47869	5.29663	13.0414	3.74698	34.2987	16.5504	-9.2114	-0.871976	2.5336	27.796	10.0334	-11.0798	-0.751177	-16.7064	0.000451348	19.4978	6.60326	6.55646	9.8607	-2.77096	-7.36728	-0.0285316	2.71931	3.01308	32.9432	-6.00874	-10.4761	-1.96978	-0.0106842	8.00552
7	18.0888	1.5193	-1.06724	27.9727	11.8569	39.4474	2.35257	-0.190735	10.3053	1.48882	4.5668	14.36	4.07653	35.5259	14.8524	-9.85728	-0.558472	3.37477	30.6038	9.31306	-11.4964	-0.213114	-19.5953	-0.698913	22.7447	7.06569	7.6699	7.8442	-2.92539	-7.9745	-0.730829	3.71104	3.02452	35.4723	-6.33019	-11.2174	-2.94643	-0.870233	7.50237
8	20.1684	0.763455	-3.23052	31.6096	12.227	42.5691	0.341543	0.0762939	9.05681	0.745491	3.79848	14.8914	3.35859	34.8968	12.2244	-10.3532	-0.365766	4.47672	31.803	7.65205	-11.829	-0.308037	-21.8282	-1.4851	25.5453	6.65984	9.241	4.86009	-2.86441	-8.18317	-1.48442	4.51952	2.76599	37.5348	-6.93152	-11.6184	-3.93933	-1.84294	5.92723
9	21.8548	0.0792451	-5.61377	33.0796	13.6685	43.2786	-1.45471	0.309881	7.6296	0.0634735	2.83121	13.9183	3.18915	32.7848	9.71273	-11.5716	-0.423304	6.60624	30.822	5.75681	-12.8278	-1.05724	-23.8423	-2.67566	26.7073	7.4902	9.97316	1.89531	-2.72792	-8.36947	-2.66966	4.48187	3.6117	37.4169	-7.60159	-12.3498	-5.20359	-0.733897	3.82835
10	23.0393	-0.399096	-8.29549	33.1718	15.3169	40.7281	-3.24597	0.19563	4.69409	-0.414996	1.40647	13.0321	3.19788	29.6267	7.60956	-13.4718	-0.73719	8.79284	30.6299	3.35354	-14.6018	-1.89959	-25.6552	-3.96906	26.7248	8.69269	9.05273	-0.675583	-2.56584	-8.51002	-3.96587	4.11074	4.60217	34.353	-7.97073	-13.4077	-6.47049	1.43469	1.99199
11	23.9273	-0.875308	-11.3888	32.9687	15.6216	36.7599	-5.16544	-0.647736	0.459461	-0.893982	-0.515794	12.7248	2.93845	26.4812	5.75371	-15.4352	-1.54915	9.5821	31.5095	1.42149	-16.8989	-3.11635	-26.986	-5.42446	26.3581	9.29296	7.48566	-2.92757	-2.4079	-8.32883	-5.40725	3.7901	5.59263	30.1001	-7.98929	-14.2917	-7.82618	3.50711	0.457637
12	24.0539	-1.98896	-15.037	33.0448	14.0476	33.2992	-6.86951	-2.00583	-2.56407	-1.99661	-2.73881	12.0404	1.96242	24.6237	4.26839	-16.7998	-2.68116	7.7541	30.8254	1.3419	-19.2226	-4.58463	-28.057	-7.1097	26.2529	8.51693	6.53492	-4.79524	-2.16659	-7.8612	-7.07617	3.51879	5.8945	26.4406	-7.37796	-14.6309	-9.35674	4.11912	-0.631036
13	22.8016	-3.75587	-19.3924	34.4115	12.7148	30.0071	-8.06037	-3.58639	-4.47395	-3.74858	-5.36111	10.8089	1.07203	22.8801	3.41916	-17.1331	-3.87618	3.68107	27.5126	1.52833	-21.2975	-6.07955	-28.7468	-9.26979	27.3882	7.9126	5.7909	-6.19104	-1.80992	-7.22301	-9.21379	3.76692	6.27431	22.9289	-6.39195	-14.0831	-11.1162	4.60232	-1.22511
14	20.1875	-6.4593	-24.1092	35.9526	10.8244	26.2953	-8.73316	-5.56882	-7.185	-6.44111	-8.51223	8.38133	-0.338131	20.5555	2.9185	-16.5047	-5.47466	-1.00258	21.5296	0.714957	-23.2303	-8.51911	-29.1983	-11.4561	28.7548	6.82116	4.6018	-7.127	-1.50555	-6.75825	-11.3927	3.70275	6.07146	18.8307	-5.27149	-12.5637	-12.5888	4.36064	-1.10715
15	16.6343	-9.40072	-28.9682	36.3349	7.82938	22.5475	-8.80296	-7.8577	-10.2909	-9.38588	-12.6219	5.30978	-2.37565	17.9119	2.55224	-15.3846	-7.30667	-5.35003	15.4001	-0.466406	-24.894	-11.3765	-28.8	-13.4076	28.9953	4.51925	3.06891	-7.87671	-1.35215	-6.04662	-13.3531	2.76093	4.83722	14.5292	-4.11428	-10.4563	-13.6404	2.62093	-0.583182
16	12.5929	-12.1248	-33.4129	35.1702	4.74738	18.9507	-8.59532	-9.84287	-13.5287	-12.12	-17.6511	2.8243	-3.8621	15.9111	2.33905	-13.8594	-8.84959	-8.89446	11.9923	-1.35252	-25.3255	-13.6766	-27.4002	-14.9442	27.532	2.2986	1.40915	-8.44849	-1.21252	-4.96819	-14.9146	1.15069	3.37996	10.4284	-3.07939	-8.07641	-14.1583	0.572731	0.498242
17	8.64367	-14.7172	-36.6803	33.7766	1.66447	16.7351	-8.51835	-11.6192	-16.9815	-14.7326	-23.2097	2.11881	-4.77778	15.7546	2.13496	-11.88	-10.1477	-11.1582	11.8633	-1.27311	-23.5181	-15.4081	-25.5905	-15.7758	25.82	0.174107	0.324953	-8.70811	-1.01559	-3.86362	-15.7587	0.0551705	1.9379	7.62213	-1.50901	-5.70588	-13.8038	-1.42566	2.37338
18	5.19175	-17.019	-38.7316	31.7613	-0.618628	15.043	-9.10492	-12.3185	-20.4261	-17.0465	-28.7765	2.05601	-4.95233	16.2792	1.32785	-9.38553	-10.5511	-11.9382	12.3127	-1.50154	-19.7331	-15.8759	-23.6286	-15.8175	23.472	-1.13929	-0.559489	-9.1546	-0.656447	-2.57458	-15.8081	-0.859243	1.32213	5.33443	0.483025	-3.17008	-12.7692	-2.40364	4.36529
19	2.53595	-18.6933	-39.3492	28.5637	-3.57001	13.2398	-10.1951	-12.5431	-22.6358	-18.7346	-33.5276	1.72361	-5.49076	16.6688	0.00245836	-6.68585	-10.5789	-11.474	11.799	-2.934	-15.4899	-15.9477	-21.7142	-15.2348	19.7978	-2.95063	-1.2321	-9.84616	-0.183618	-1.21477	-15.2313	-2.03057	0.191262	3.22511	2.29755	-0.710188	-11.3347	-3.64044	6.46773
20	0.649804	-19.7715	-38.5082	25.3848	-5.46307	11.5122	-11.0717	-12.595	-22.9798	-19.8239	-36.873	1.96733	-5.40679	15.9348	-1.38897	-4.04985	-10.3445	-9.99059	11.2705	-5.31719	-11.8357	-15.5099	-20.0495	-14.1414	16.3142	-4.03666	-1.47136	-10.3995	0.307784	-0.170327	-14.1447	-2.51899	-0.579653	1.5893	4.23868	1.3875	-9.74164	-4.10437	8.58159
21	-0.630169	-20.0165	-36.7133	21.7775	-6.87323	10.0384	-11.7927	-12.2997	-22.6818	-20.066	-38.3954	2.04113	-5.19807	13.6833	-3.339	-1.48473	-9.78069	-7.96031	10.1403	-7.79974	-8.7119	-14.6004	-18.4141	-12.8658	12.577	-5.02712	-0.928684	-11.2425	0.76276	0.480953	-12.8459	-2.76236	-1.36517	0.802237	5.94732	3.10231	-8.17437	-4.46884	9.71404
22	-1.6252	-19.7366	-33.9151	17.5449	-8.03735	8.70551	-12.2596	-11.6063	-21.5987	-19.7827	-37.8634	1.6347	-4.94917	9.73359	-5.56954	0.797388	-8.87712	-5.87565	8.41065	-9.49626	-6.00642	-13.1992	-17.0703	-11.2722	8.54777	-6.04769	0.301392	-12.2985	1.22169	0.565327	-11.2424	-2.96201	-2.09831	0.632666	6.87764	4.27723	-6.62134	-4.71728	9.51275
23	-2.44125	-19.1895	-30.4349	13.0389	-8.09182	6.68231	-12.2979	-10.9456	-19.1531	-19.216	-35.8445	0.824082	-4.22792	4.23089	-7.68	2.65929	-7.99001	-4.00541	6.13712	-11.0201	-3.90019	-11.7296	-15.8545	-9.57013	4.69912	-6.40057	1.15062	-13.2733	1.64357	0.164747	-9.54434	-2.98384	-2.2357	0.0142742	7.37957	5.03117	-5.56216	-4.30331	8.71069
24	-3.28748	-18.464	-26.7009	8.98691	-8.12327	4.72868	-11.849	-9.97391	-17.0108	-18.4771	-33.011	0.0599389	-3.6916	-0.369668	-9.79326	4.01284	-7.002	-2.5701	3.83105	-12.1964	-2.55941	-10.0926	-14.5199	-8.39356	1.63118	-6.79528	2.00316	-14.2375	1.92473	-0.316561	-8.37976	-2.61253	-2.66833	-0.45944	7.84022	5.47549	-5.1602	-4.06254	7.57285
25	-4.08961	-17.6194	-22.3229	5.65587	-7.68041	3.52599	-10.8276	-8.52413	-15.4397	-17.599	-29.1149	-0.454377	-2.87088	-3.14067	-11.5148	4.87054	-5.73444	-1.55282	1.74745	-12.0858	-1.75685	-7.997	-12.9473	-7.12227	-0.464894	-6.58822	3.22868	-15.0754	2.04116	-0.516915	-7.10983	-1.86867	-2.57142	-0.341936	8.11751	5.66477	-4.65514	-3.40554	5.83182
26	-4.92046	-16.1965	-18.1552	2.73348	-6.55842	1.89688	-9.69081	-7.14162	-14.3808	-16.1673	-25.1602	-1.10631	-1.83467	-6.0548	-12.6244	5.24366	-4.61165	-1.15209	-0.673098	-11.5984	-1.24377	-6.05793	-11.1962	-6.28712	-1.82548	-5.68066	3.62483	-15.3169	1.97415	-0.704949	-6.25975	-1.12302	-1.88914	-0.949278	7.95407	5.60582	-4.42834	-2.24518	3.88234
27	-5.55283	-13.5735	-14.1015	0.141581	-6.81379	-0.264374	-8.87867	-5.82237	-13.6168	-13.5358	-20.9668	-1.92406	-2.15128	-9.16692	-13.1566	5.11554	-3.63833	-1.23987	-3.47378	-10.9786	-0.898438	-4.53879	-8.99378	-5.35441	-2.88023	-6.27401	3.1727	-14.9911	1.70131	-0.875824	-5.30721	-0.634817	-2.44667	-2.20476	7.29968	5.1785	-4.0728	-2.99021	1.97728
28	-5.52251	-10.2359	-10.2812	-2.13837	-6.12007	-2.09414	-8.2158	-4.67962	-11.3763	-10.1913	-16.4709	-2.88585	-1.93338	-11.0505	-13.0331	4.44951	-2.86973	-1.36465	-6.06657	-9.8072	-0.650331	-3.37594	-6.513	-4.17075	-4.02691	-5.83987	2.56046	-14.1041	1.31334	-0.940491	-4.11033	-0.622384	-2.60287	-3.23057	6.40106	4.36519	-3.41071	-3.4075	-0.007036
29	-4.69897	-6.91309	-7.08404	-3.20461	-3.52607	-3.27834	-6.96924	-3.53463	-8.51816	-6.86678	-11.9396	-3.29187	-0.661214	-11.2687	-11.5173	3.53929	-2.1239	-1.18344	-7.26566	-8.15432	-0.239293	-2.27318	-4.04663	-3.1272	-4.17068	-3.52923	1.83755	-11.8629	1.01226	-0.740879	-3.07284	-0.561999	-1.30377	-3.78808	5.42115	3.59865	-2.53874	-2.12209	-1.20663
30	-3.53754	-4.12155	-4.36995	-3.20265	-2.07002	-3.29562	-5.16777	-2.44846	-6.37971	-4.06611	-7.49889	-2.95514	-0.417134	-9.83605	-8.84565	2.50963	-1.44539	-0.973518	-6.84079	-6.11757	0.23511	-1.40972	-1.91214	-2.2364	-3.42489	-2.29589	1.28038	-8.54975	0.812453	-0.367811	-2.19155	-0.457986	-0.749998	-3.37417	4.07342	2.8435	-1.62737	-1.83677	-1.54885
31	-2.07002	-1.94042	-1.82947	-2.09621	-0.878058	-2.46613	-3.01916	-1.04491	-3.36085	-1.90382	-3.33962	-1.75587	-0.26274	-6.58484	-5.26051	1.28695	-0.585492	-0.699727	-4.39773	-3.59482	0.383606	-0.56076	-0.492306	-1.08888	-1.90356	-1.16969	0.57759	-4.72599	0.549685	-0.0327688	-1.05822	-0.16257	-0.357393	-2.36973	2.11012	1.67698	-0.636369	-1.47231	-1.24902
32	-0.211127	-0.206998	-0.00857561	-0.169968	0.0663622	-0.581975	-0.192812	-0.108274	0.0794533	-0.208095	-0.258139	-0.120457	-0.123846	-0.854045	-0.453568	0.110854	-0.0457764	-0.175487	-0.644354	-0.406729	0.162032	-0.07267	-0.0759553	0.00438452	0.0340916	-0.136787	-0.147987	-0.319884	0.150744	-0.0756328	0.0219871	0.109138	-0.200591	-0.592939	0.0873566	0.16509	0.0940738	-1.01665	-0.199593
33	1.97422	1.13091	1.18434	2.05343	1.0481	2.74559	2.46133	0.381724	2.50091	1.12301	1.90034	1.62575	0.0677165	7.25182	4.37427	-0.916517	0.184504	0.446301	3.61086	3.45371	-0.28233	0.241025	-0.502595	0.668511	1.84117	0.684539	-0.248853	3.64944	-0.316284	-0.542395	0.684147	0.055839	-0.265298	2.65096	-1.93036	-1.40913	0.319135	-1.17526	1.14619
34	4.81422	2.25195	2.48348	5.23594	3.80823	7.47294	4.49901	0.726509	4.63902	2.22431	3.86454	3.96818	1.55176	15.4695	8.73375	-1.95855	0.361315	1.30486	8.67068	7.38686	-0.890433	0.583331	-1.78339	1.63881	4.49822	2.71092	0.546032	7.19024	-0.849779	-1.47021	1.66415	0.31908	0.968346	7.4376	-3.2931	-3.08274	0.853951	-0.28787	2.76913
35	8.62806	3.4384	3.30696	8.28698	6.33074	12.8384	5.69157	0.891495	8.52926	3.3778	5.24531	6.04705	2.8453	21.0705	12.1893	-3.18924	0.451406	2.32177	13.2386	10.0263	-1.93368	0.817998	-3.49843	2.09351	6.84801	4.35854	1.98622	9.98878	-1.39348	-2.45592	2.10254	0.339401	2.09395	13.0012	-3.96949	-4.78428	0.775255	0.244532	4.44497
36	11.0464	4.38206	3.56591	11.9903	6.43653	18.04	6.14209	1.11987	11.9609	4.31245	5.9666	8.14518	2.43463	23.9217	14.4499	-4.65652	0.502904	2.13012	17.4774	10.4264	-3.71814	0.897217	-5.84204	1.90172	9.79963	4.46162	3.1724	11.2788	-1.9058	-3.56013	1.89908	0.749927	1.85408	18.2916	-4.41238	-6.51806	0.214229	-0.537067	5.89193
37	12.2343	4.37419	3.76634	16.2592	6.12278	23.3577	6.11839	0.938416	13.4	4.30991	6.27464	10.2541	1.95641	26.5089	15.8563	-6.2597	0.206629	1.08438	21.4382	9.62215	-6.35612	0.448418	-9.31354	1.70739	13.4051	4.50059	4.08574	11.2971	-2.24816	-5.03811	1.70555	1.55921	1.77146	23.2987	-5.1946	-8.05716	-0.0605129	-0.740819	6.70348
38	13.7394	3.57899	3.02223	20.1556	7.7245	29.781	5.6714	0.110499	13.0163	3.51236	6.10722	11.8275	2.70746	30.8339	16.7895	-7.82884	-0.434176	1.10618	24.7505	10.0105	-9.24836	-0.339063	-13.1713	1.02311	16.6383	5.3323	5.45013	10.929	-2.49946	-6.43524	1.01602	2.1533	2.38513	28.751	-5.73213	-9.3254	-0.758974	-0.450992	7.42132
39	15.7756	2.74049	1.25794	23.8869	10.2476	35.3052	4.48477	-0.506719	12.0247	2.68533	5.44626	13.1128	3.79529	34.373	16.7612	-9.10796	-0.883102	2.26864	27.7988	10.2501	-11.0153	-0.769997	-16.4476	0.00744724	19.6161	6.37348	6.48118	10.1581	-2.78656	-7.3217	-0.0134437	2.8206	2.93077	32.8049	-5.96937	-10.4022	-1.82954	-0.60042	8.07563
40	17.8562	1.78568	-0.893089	27.8442	11.6337	39.2158	2.58988	-0.28979	10.6224	1.74568	4.61052	14.3415	3.91717	35.7138	15.1865	-9.8048	-0.607618	3.10129	30.5479	9.59915	-11.5262	-0.255775	-19.3261	-0.771902	22.6869	6.48047	7.51636	8.23873	-2.98034	-7.90216	-0.804689	3.67731	2.68714	35.3373	-6.46697	-11.19	-2.88263	-1.8911	7.57942
41	19.9921	1.01712	-2.93915	31.5485	12.8675	42.4273	0.584157	0.00260671	9.54413	0.984613	3.98518	14.9747	3.74984	35.137	12.657	-10.2706	-0.371424	4.12909	31.9272	7.93801	-11.8252	-0.268046	-21.6099	-1.40427	25.5145	6.7384	9.06305	5.37834	-2.92521	-8.11348	-1.40737	4.49247	2.91964	37.4483	-7.0588	-11.5891	-3.84091	-2.346	6.12806
42	21.7605	0.30208	-5.34287	33.1554	14.3962	43.5094	-1.19998	0.219218	7.99449	0.271826	3.10724	14.0749	3.5816	33.1957	10.1545	-11.4071	-0.419426	6.23318	31.06	6.06117	-12.6921	-1.03289	-23.7275	-2.56608	26.746	7.61284	9.99517	2.47442	-2.78296	-8.38453	-2.55718	4.49773	3.68799	37.6821	-7.59833	-12.2602	-5.11248	-1.27202	4.15387
43	23.1271	-0.304498	-8.08513	33.477	15.6317	41.0613	-3.08719	0.171153	5.05266	-0.33101	1.69678	13.2917	3.27597	30.0742	7.87994	-13.2556	-0.692368	8.57605	30.9791	3.63545	-14.3705	-1.88675	-25.7108	-3.92254	27.0011	8.5225	9.11568	-0.217311	-2.59413	-8.65748	-3.91386	4.27161	4.39751	34.7087	-7.93911	-13.2674	-6.45418	0.526233	2.24597
44	24.2353	-0.734396	-10.9916	33.3529	15.9966	37.149	-5.06359	-0.59859	1.00613	-0.76381	-0.120865	13.0678	3.00977	26.8645	5.89201	-15.2274	-1.48112	9.64139	32.0145	1.65688	-16.6315	-3.09525	-27.0092	-5.224	26.7439	9.25354	7.55286	-2.59946	-2.40606	-8.4152	-5.2025	4.01443	5.54042	30.4788	-8.04647	-14.1586	-7.67833	2.65765	0.569153
45	24.4695	-1.79593	-14.6515	33.1523	14.4081	33.7059	-6.80627	-1.99458	-1.93046	-1.81128	-2.423	12.2706	1.9376	24.9522	4.35757	-16.6143	-2.64034	8.02938	31.3163	1.39105	-18.8965	-4.54915	-28.0985	-6.92884	26.348	8.51919	6.56416	-4.57942	-2.14442	-7.93199	-6.89389	3.588	5.92685	26.7543	-7.55683	-14.5114	-9.21214	3.27597	-0.576274
46	23.3092	-3.60305	-18.9844	34.2653	12.8734	30.4126	-8.04774	-3.55727	-4.00674	-3.60147	-5.05052	11.0068	0.968045	23.2283	3.52037	-16.9649	-3.81571	4.11786	28.1472	1.47407	-20.9118	-5.99887	-28.8906	-9.1291	27.2338	7.85421	5.8225	-6.02086	-1.78123	-7.35812	-9.07058	3.72909	6.2719	23.2336	-6.55306	-13.9612	-10.9848	3.63939	-1.13631
47	20.7823	-6.13967	-23.6914	35.9332	11.0313	26.7996	-8.73731	-5.46411	-6.97729	-6.13332	-8.1752	8.82982	-0.346408	21.0175	3.04218	-16.3483	-5.34884	-0.50377	22.5441	0.854604	-22.8019	-8.33054	-29.2197	-11.3825	28.7594	6.75931	4.73663	-6.96309	-1.46539	-6.78382	-11.3175	3.83591	6.05626	19.2909	-5.36474	-12.4636	-12.5087	3.4075	-1.05027
48	17.3174	-8.87684	-28.5401	36.4778	8.49526	22.9292	-8.78139	-7.7659	-10.3316	-8.87209	-12.2475	5.83363	-2.08687	18.2228	2.76595	-15.2256	-7.17525	-4.84908	16.3861	-0.335014	-24.4391	-11.1223	-28.7117	-13.4384	29.2054	4.76935	3.11036	-7.70772	-1.30844	-5.94719	-13.3808	3.03415	4.95549	14.8792	-4.20486	-10.3753	-13.6645	1.99658	-0.587463
49	13.2791	-11.6637	-32.9617	35.3363	5.69571	19.2133	-8.59091	-9.84427	-13.2493	-11.6613	-17.1751	3.2014	-3.48183	16.048	2.54016	-13.7489	-8.78716	-8.47795	12.6538	-1.32006	-24.9373	-13.5345	-27.491	-14.9642	27.8066	2.71167	1.4159	-8.32477	-1.16372	-5.0047	-14.9312	1.41193	3.63292	10.7137	-3.19782	-8.04147	-14.1794	0.144763	0.400798
50	9.27193	-14.2004	-36.3629	33.9326	2.38272	16.9717	-8.51907	-11.5422	-16.3399	-14.2077	-22.7107	2.35638	-4.63828	15.7592	2.24669	-11.7948	-10.0367	-10.8641	12.3011	-1.2453	-23.2419	-15.2786	-25.7029	-15.8653	26.0591	0.364616	0.330715	-8.64504	-0.956811	-3.92545	-15.8466	0.237661	2.08507	7.87919	-1.66236	-5.69144	-13.9297	-1.83015	2.22872
51	5.80468	-16.5639	-38.4247	31.8878	-0.0511636	15.1693	-9.04388	-12.2835	-19.7425	-16.5879	-28.2152	2.14104	-4.91968	16.2558	1.46302	-9.31483	-10.4551	-11.722	12.5065	-1.37746	-19.5258	-15.7283	-23.7911	-15.8387	23.6517	-1.01996	-0.609363	-9.06588	-0.619166	-2.70849	-15.8334	-0.778403	1.40896	5.45563	0.232061	-3.17664	-12.8542	-2.69783	4.21109
52	3.0669	-18.3123	-39.2049	28.8457	-2.63192	13.4905	-10.0993	-12.5436	-22.009	-18.3566	-33.0515	1.88841	-5.17836	16.8158	0.108676	-6.60657	-10.5266	-11.3636	12.1321	-2.55526	-15.2893	-15.8843	-21.7805	-15.3106	20.0841	-2.38212	-1.14056	-9.79881	-0.148765	-1.31091	-15.3117	-1.9385	0.53481	3.44335	2.08927	-0.67511	-11.4787	-3.60779	6.32129
53	1.14378	-19.4517	-38.6255	26.0268	-4.35884	11.8124	-10.9652	-12.7483	-22.5235	-19.5062	-36.5935	2.35936	-4.93789	16.2806	-1.30259	-3.91822	-10.4141	-9.97072	11.9457	-4.79321	-11.5462	-15.5664	-19.9799	-14.3859	16.9098	-3.08125	-1.38094	-10.3896	0.353655	-0.173649	-14.3904	-2.29853	-0.0565809	1.786	4.04154	1.49773	-10.0164	-3.75706	8.41582
54	-0.193372	-19.8182	-36.9667	22.4678	-6.19922	10.0887	-11.6989	-12.4197	-22.6693	-19.8695	-38.2516	2.34867	-5.00049	14.0424	-3.2249	-1.27719	-9.83906	-7.97804	10.7318	-7.35419	-8.29349	-14.6596	-18.3349	-13.2274	13.1505	-4.29804	-1.12022	-11.2728	0.814252	0.478696	-13.2099	-2.63366	-1.06496	0.659279	5.73239	3.31075	-8.48293	-4.22566	9.57739
55	-1.14091	-19.5398	-34.2763	18.2363	-7.53098	8.74244	-12.1356	-11.6833	-21.708	-19.5873	-37.8171	1.92647	-4.90358	10.3141	-5.41458	1.03254	-8.92893	-5.8126	8.98771	-9.09285	-5.54875	-13.3105	-16.95	-11.684	9.06628	-5.53695	0.0695223	-12.3078	1.29095	0.599386	-11.6567	-2.90251	-2.01524	0.450369	6.75354	4.52156	-6.85614	-4.83481	9.46367
56	-2.01414	-18.9174	-30.8411	13.8248	-7.41541	6.70316	-12.1033	-11.0086	-19.1942	-18.9466	-35.8695	1.24441	-4.03621	4.8976	-7.42217	2.88572	-8.04049	-3.99081	6.88829	-10.6577	-3.43545	-11.8539	-15.6741	-9.86782	5.32912	-5.83762	0.904435	-13.1805	1.74224	0.324947	-9.85148	-2.8567	-1.99914	-0.182039	7.29624	5.2742	-5.68734	-4.48313	8.72078
57	-2.87335	-18.2377	-27.0908	9.70542	-7.49848	4.83775	-11.7828	-10.0189	-16.715	-18.2512	-33.0634	0.417522	-3.48544	0.371645	-9.68505	4.2171	-7.01065	-2.54214	4.59395	-11.7954	-2.06859	-10.1261	-14.35	-8.57636	2.19653	-6.39244	1.83832	-14.2145	2.03028	-0.089824	-8.5612	-2.56093	-2.33757	-0.583566	7.70323	5.67818	-5.23409	-4.35026	7.53254
58	-3.6913	-17.4445	-22.8446	6.33382	-7.06313	3.72836	-10.8098	-8.69484	-15.3276	-17.4313	-29.2993	-0.11355	-2.6569	-2.25915	-11.4714	5.07974	-5.84901	-1.45332	2.58308	-11.6651	-1.25169	-8.16256	-12.8861	-7.38035	0.0375231	-6.27326	3.14411	-15.0255	2.15692	-0.329011	-7.36226	-1.85204	-2.23585	-0.357543	8.04613	5.87933	-4.82614	-3.78535	5.87925
59	-4.60654	-16.1103	-18.6948	3.45515	-6.04754	2.21405	-9.66398	-7.29109	-14.1609	-16.0909	-25.3745	-0.706655	-1.63663	-5.05737	-12.5807	5.42508	-4.69589	-1.04545	0.307359	-11.1734	-0.810069	-6.17027	-11.217	-6.51012	-1.35627	-5.49422	3.58678	-15.2842	2.09477	-0.552426	-6.47475	-1.08073	-1.5787	-0.825024	8.02638	5.8251	-4.58489	-2.65027	3.94461
60	-5.36601	-13.6826	-14.7148	0.917354	-6.20208	0.167507	-8.83997	-6.08075	-13.0293	-13.6505	-21.3	-1.51206	-1.81887	-8.1326	-13.148	5.31094	-3.78138	-1.1724	-2.54332	-10.5894	-0.527244	-4.70339	-9.07364	-5.62447	-2.36596	-5.94656	3.24145	-15.0676	1.82476	-0.78571	-5.57234	-0.512489	-2.05452	-1.95432	7.47253	5.4132	-4.2546	-3.237	2.01196
61	-5.5064	-10.4007	-10.924	-1.29931	-5.65884	-1.62111	-8.17952	-4.84613	-10.8261	-10.3607	-16.8858	-2.40687	-1.70646	-10.1358	-13.1075	4.67846	-2.93382	-1.35538	-5.16192	-9.39033	-0.319027	-3.44919	-6.62108	-4.46335	-3.39722	-5.58947	2.75234	-14.2793	1.43085	-0.944168	-4.40097	-0.388689	-2.29273	-2.91723	6.53949	4.59652	-3.58303	-3.66376	-0.00576443
62	-4.70785	-6.93402	-7.65199	-2.64939	-3.8144	-2.87415	-6.99471	-3.52898	-8.03238	-6.88681	-12.3109	-2.96285	-0.964885	-10.625	-11.7254	3.79307	-2.06954	-1.16671	-6.61418	-7.77042	0.0556296	-2.27331	-4.07611	-3.35352	-3.72307	-3.96713	2.03025	-12.1158	1.13072	-0.7482	-3.29681	-0.408609	-1.61602	-3.53966	5.55717	3.83916	-2.63655	-3.18162	-1.26754
63	-3.56433	-4.13145	-4.84612	-2.84329	-2.02713	-3.1761	-5.24979	-2.49011	-6.09393	-4.07882	-7.82405	-2.69814	-0.488612	-9.5734	-9.13247	2.81665	-1.43566	-0.968322	-6.30486	-6.01224	0.593892	-1.48646	-1.96919	-2.43676	-3.11406	-2.49663	1.30175	-8.81691	0.95924	-0.421931	-2.38328	-0.325854	-0.870082	-3.41992	4.26314	3.11769	-1.74091	-2.65855	-1.66876
64	-2.11218	-1.93439	-2.1185	-1.91252	-0.321578	-2.52933	-3.0997	-1.32624	-3.25354	-1.90643	-3.52055	-1.63208	-0.0412318	-6.68596	-5.52805	1.62329	-0.728734	-0.718082	-4.12371	-3.7048	0.789877	-0.742785	-0.550781	-1.18192	-1.73974	-0.897169	0.520063	-4.92723	0.690985	-0.0566359	-1.14765	-0.093362	-0.099769	-2.60577	2.51978	1.97969	-0.672218	-1.82684	-1.31959
65	-0.269118	-0.158168	-0.296665	-0.0181822	0.936745	-0.656614	-0.300768	-0.311406	0.2987	-0.168101	-0.4626	0.0287439	0.25025	-1.14138	-0.785277	0.453222	-0.133769	-0.195174	-0.422513	-0.459011	0.606889	-0.148837	-0.101241	-0.184118	0.166135	0.531499	-0.135863	-0.511254	0.253189	-0.09621	-0.16845	0.225049	0.414124	-0.817156	0.471497	0.485556	-0.0274355	-0.928619	-0.317044
66	1.78051	1.25196	0.849856	2.27202	1.31024	2.69778	2.37567	0.276566	2.88583	1.23618	1.64597	1.84754	0.0961575	6.88073	4.03964	-0.58148	0.152397	0.367684	3.89438	3.52367	0.193332	0.212097	-0.403579	0.392866	2.01065	0.917634	-0.157704	3.51554	-0.25971	-0.496661	0.4125	0.221885	0.0609449	2.48178	-1.57916	-1.1049	0.146462	-1.38172	1.02488
67	4.50988	2.34803	2.26383	5.38741	3.63156	7.36038	4.4529	0.696246	4.94877	2.32455	3.71969	4.11337	1.3611	15.0853	8.41836	-1.63709	0.379372	1.22358	8.90883	7.41188	-0.438426	0.590515	-1.54355	1.51995	4.56329	2.49182	0.552266	7.02417	-0.815106	-1.38252	1.54551	0.421533	0.911916	7.1187	-3.03188	-2.78539	0.887383	-0.874296	2.57161
68	8.3434	3.43224	3.22208	8.41243	6.2394	12.592	5.70399	0.913239	8.43479	3.37606	5.1787	6.16047	2.66788	20.8603	11.9019	-2.86513	0.503985	2.31898	13.4606	10.1353	-1.48154	0.861804	-3.26398	2.13307	6.88486	4.15478	1.84477	9.79763	-1.34406	-2.41341	2.14197	0.450901	1.99643	12.4994	-3.92452	-4.50087	0.94825	-0.394411	4.28301
69	10.8642	4.3837	3.52696	12.0725	6.76909	17.6839	6.19299	1.05947	11.6253	4.31368	5.9732	8.2524	2.50641	23.8599	14.2046	-4.32868	0.502459	2.17845	17.6638	10.6711	-3.24684	0.857798	-5.50948	1.92761	9.80908	4.51895	2.98563	11.1813	-1.83695	-3.47714	1.9337	0.845829	1.94181	17.7155	-4.46163	-6.2517	0.379132	-1.07745	5.74727
70	12.0889	4.55693	3.77001	16.3216	6.98564	22.9511	6.22135	0.809733	12.9602	4.48394	6.30649	10.3983	2.35578	26.5154	15.6795	-5.96253	0.173696	1.12122	21.7016	9.91529	-5.8814	0.390752	-8.78866	1.65974	13.3922	5.03946	3.90468	11.2906	-2.18152	-4.86311	1.66402	1.65734	2.14586	22.688	-5.16616	-7.81459	0.0605774	-0.995884	6.49346
71	13.4802	3.9927	3.0494	20.2	8.21582	29.3691	5.86412	0.146802	12.8454	3.91378	6.06863	12.0253	2.8143	30.8747	16.7326	-7.53837	-0.327555	0.95545	25.0421	10.1991	-8.77207	-0.209173	-12.4602	0.889317	16.6823	5.65207	5.25751	10.9991	-2.43192	-6.18124	0.886351	2.27741	2.48234	28.1496	-5.61502	-9.11556	-0.659968	-0.882873	7.228
72	15.4446	3.04976	1.30575	23.9085	10.6059	35.1659	4.72171	-0.522232	12.1372	2.98464	5.37804	13.2719	3.85533	34.7141	16.8104	-8.8469	-0.819143	2.04028	28.0499	10.5791	-10.6153	-0.693067	-15.8512	-0.06551	19.7333	6.65578	6.45891	10.2819	-2.7106	-7.20411	-0.0843699	2.91624	3.12625	32.4998	-5.87116	-10.2337	-1.66573	-0.691009	7.90024
73	17.419	2.09795	-0.728573	27.6678	12.2665	39.115	2.80927	-0.37632	10.9178	2.05134	4.62129	14.3179	4.19045	36.1765	15.305	-9.59617	-0.621986	2.86669	30.5809	10.0412	-11.1777	-0.306638	-18.692	-0.732022	22.6412	7.01032	7.42104	8.41098	-2.91684	-7.69796	-0.761972	3.60886	3.16688	35.0639	-6.49456	-11.0399	-2.71715	-1.5939	7.47808
74	19.5658	1.32933	-2.79742	31.4442	12.7364	42.3741	0.846948	-0.024732	10.0889	1.28889	3.92221	15.1071	3.56535	35.7173	12.8805	-10.0501	-0.346375	3.83911	32.1328	8.53288	-11.4531	-0.256157	-21.0115	-1.39563	25.4574	6.56113	8.91136	5.68699	-2.86504	-7.87106	-1.39592	4.44626	2.83206	37.186	-7.03311	-11.4449	-3.83343	-2.76885	6.20164
75	21.4387	0.588387	-5.09185	33.3168	14.3102	43.7059	-0.900862	0.137965	8.63602	0.547555	3.14383	14.4421	3.50757	33.8454	10.4305	-11.1309	-0.421206	5.8921	31.58	6.65815	-12.32	-0.94649	-23.2393	-2.4367	26.7978	7.47154	9.92303	2.80096	-2.71299	-8.22423	-2.42574	4.55442	3.65564	37.6173	-7.50529	-12.0928	-5.07612	-1.61421	4.25555
76	22.8371	-0.00387033	-7.74307	33.8222	16.1177	41.6674	-2.72988	0.106176	5.74374	-0.0356393	1.86661	13.6514	3.60869	30.8271	8.26518	-12.947	-0.678317	8.21841	31.4586	4.3996	-13.9485	-1.77383	-25.2786	-3.77343	27.2293	8.86349	9.21977	0.151274	-2.52465	-8.56927	-3.75667	4.44158	4.82548	34.9949	-7.8757	-13.0704	-6.38806	0.5786	2.29742
77	24.0337	-0.429801	-10.6017	33.5904	16.4392	37.9044	-4.74752	-0.68086	1.80651	-0.454409	0.0854015	13.28	3.21864	27.5952	6.26882	-14.9858	-1.48964	9.48061	32.3407	2.42266	-16.2347	-3.02544	-26.5761	-5.0994	26.9022	9.43833	7.77614	-2.28721	-2.38303	-8.36698	-5.07157	4.12072	5.75485	30.9786	-8.05812	-14.0218	-7.64026	2.25436	0.521427
78	24.4727	-1.38155	-14.2912	33.5549	14.3228	34.4029	-6.50847	-1.99362	-1.18621	-1.40351	-2.27602	12.7206	1.84084	25.603	4.74688	-16.4313	-2.58077	8.19643	32.0794	2.0109	-18.5187	-4.40051	-27.568	-6.81864	26.7818	8.23975	6.78373	-4.24529	-2.14334	-7.85365	-6.7788	3.87735	5.80797	27.3101	-7.67042	-14.4368	-9.15092	2.44743	-0.632265
79	23.5058	-3.00602	-18.5569	34.4403	13.001	31.0031	-7.77003	-3.52751	-3.19649	-3.02283	-4.82385	11.4353	1.06255	23.7933	3.87806	-16.8276	-3.71952	4.50403	29.0876	2.02681	-20.5221	-5.80877	-28.327	-8.97644	27.5212	7.6789	6.00136	-5.616	-1.78941	-7.25446	-8.92028	3.91577	6.32382	23.7637	-6.68699	-13.9331	-10.79	3.15002	-1.23105
80	21.0358	-5.38996	-23.2255	35.8824	11.355	27.3756	-8.46477	-5.52018	-5.79837	-5.39479	-7.84175	9.2116	-0.127458	21.6104	3.40288	-16.2493	-5.32379	-0.106164	23.4651	1.40618	-22.3948	-8.24903	-28.6339	-11.2698	28.8519	6.69882	4.90491	-6.53992	-1.48203	-6.63253	-11.2013	3.9073	6.1914	19.7936	-5.46328	-12.4856	-12.428	3.1276	-1.10804
81	17.658	-8.17511	-27.9778	36.528	8.32131	23.4225	-8.60608	-7.79419	-9.06757	-8.17308	-11.7232	6.25682	-2.19161	18.8822	3.05545	-15.0932	-7.1366	-4.43259	17.2499	0.142699	-23.9715	-11.1005	-28.2599	-13.2073	29.395	4.30707	3.24098	-7.39136	-1.30426	-5.86033	-13.1464	3.13318	4.84158	15.345	-4.40699	-10.3827	-13.6262	1.40339	-0.631502
82	13.7153	-10.9126	-32.4454	35.5169	5.63462	19.7931	-8.49109	-9.82622	-11.8311	-10.9152	-16.5583	3.56625	-3.4719	16.7856	2.74018	-13.5974	-8.71531	-8.05872	13.296	-0.818145	-24.488	-13.4926	-27.0805	-14.7318	28.1086	2.43719	1.63044	-8.09271	-1.13278	-4.87852	-14.6937	1.54081	3.78896	11.3167	-3.39368	-8.03112	-14.1817	-0.071629	0.297038
83	9.67374	-13.4657	-36.0201	34.3763	2.81595	17.5026	-8.39746	-11.4225	-14.9757	-13.4695	-22.0904	2.75064	-4.3164	16.3199	2.41097	-11.6656	-9.90378	-10.6048	12.8957	-0.78736	-22.898	-15.1068	-25.4188	-15.7441	26.5941	0.659408	0.52462	-8.46244	-0.91121	-3.80738	-15.7223	0.471579	2.62981	8.39913	-1.90273	-5.69333	-14.0232	-1.58773	2.08736
84	6.18433	-15.8805	-38.1182	32.4338	0.118278	15.7215	-8.8267	-12.2557	-18.4227	-15.8951	-27.538	2.50433	-4.86611	16.6383	1.71458	-9.20339	-10.4109	-11.6045	13.0784	-0.829667	-19.2817	-15.6647	-23.5845	-15.7608	24.1877	-1.03636	-0.4333	-8.88549	-0.566684	-2.58774	-15.7487	-0.575012	1.66282	5.94263	0.0174205	-3.16657	-12.97	-2.86381	4.04087
85	3.4361	-17.6814	-39.0495	29.4227	-2.95078	13.8324	-9.90147	-12.6769	-20.7424	-17.7176	-32.4923	2.17861	-5.48489	16.9945	0.396347	-6.50025	-10.5967	-11.3386	12.6362	-2.06013	-15.0878	-15.9466	-21.5867	-15.3544	20.6225	-2.98494	-1.17362	-9.64305	-0.0954742	-1.15975	-15.3512	-1.80151	0.415478	3.71289	1.87437	-0.643765	-11.7121	-4.28495	6.11827
86	1.48577	-18.9418	-38.624	26.5955	-4.37765	12.1272	-10.769	-12.8538	-21.4942	-18.9854	-36.1667	2.5681	-5.00756	16.5725	-0.974867	-3.81838	-10.4738	-10.0643	12.3583	-4.3167	-11.3386	-15.6579	-19.833	-14.5425	17.4444	-3.4874	-1.48693	-10.1656	0.415086	-0.0836315	-14.5484	-2.19381	0.0276885	2.00222	3.79134	1.52889	-10.3203	-4.30331	8.27463
87	0.119036	-19.3321	-37.0068	23.0683	-5.69707	10.5476	-11.4547	-12.4757	-21.958	-19.3814	-37.9033	2.57465	-4.71006	14.6186	-2.81431	-1.16354	-9.87167	-8.13677	11.1942	-6.84307	-8.06616	-14.7444	-18.2369	-13.4023	13.7117	-4.21272	-1.15866	-10.9182	0.908107	0.513077	-13.3879	-2.54065	-0.63503	0.973656	5.51991	3.38014	-8.70425	-4.30963	9.52924
88	-0.917851	-18.9826	-34.3684	18.7992	-7.1769	9.16091	-11.8698	-11.7736	-21.0311	-19.037	-37.6257	2.21716	-4.65754	11.0437	-4.98619	1.17016	-8.99989	-6.03438	9.59797	-8.6377	-5.30469	-13.4162	-16.7538	-11.88	9.54958	-5.48323	-0.080013	-11.9423	1.39964	0.746265	-11.8535	-2.89306	-1.71609	0.620197	6.55399	4.66142	-7.10393	-4.9096	9.42684
89	-1.79889	-18.3601	-31.005	14.4751	-7.01317	7.16892	-11.8629	-11.0068	-18.4935	-18.3967	-35.7685	1.66416	-3.76745	5.75543	-6.98569	3.01816	-8.0349	-4.20813	7.73105	-10.1634	-3.1748	-11.8116	-15.4455	-10.0408	5.87606	-5.70835	0.7506	-12.8849	1.8383	0.584904	-10.0225	-2.82867	-1.74378	-0.0464772	7.15654	5.43191	-5.96679	-4.60487	8.66275
90	-2.5718	-17.7165	-27.2934	10.4303	-7.10768	5.4362	-11.6379	-10.1474	-16.3698	-17.7293	-32.9957	0.949084	-3.19682	1.33662	-9.26192	4.39919	-7.09209	-2.63431	5.58519	-11.1972	-1.77799	-10.1991	-14.1612	-8.63274	2.83968	-6.14415	1.73535	-13.9483	2.11064	0.152298	-8.61823	-2.47389	-2.04067	-0.371559	7.6071	5.85123	-5.44158	-4.51398	7.50622
91	-3.42748	-17.1569	-23.2015	6.89453	-7.49185	4.40905	-10.7744	-8.84711	-15.3332	-17.146	-29.4288	0.283116	-2.95801	-1.31508	-11.1717	5.28522	-5.94591	-1.56397	3.38479	-11.0482	-0.949796	-8.27942	-12.8644	-7.48967	0.489003	-6.76307	3.09471	-14.8679	2.22559	-0.248959	-7.4711	-1.89759	-2.46262	-0.0733488	7.93309	6.02477	-4.9853	-4.67771	5.9277
92	-4.42497	-15.9497	-19.1638	3.96412	-6.42254	2.78055	-9.61901	-7.41901	-14.1495	-15.9295	-25.5931	-0.35384	-1.93428	-4.17727	-12.3153	5.61594	-4.76411	-1.1825	1.02172	-10.5863	-0.577433	-6.25076	-11.2084	-6.69514	-1.03371	-5.98464	3.52577	-15.161	2.16105	-0.459667	-6.66251	-1.20943	-1.72331	-0.566239	8.00332	5.9463	-4.7889	-3.36927	4.00047
93	-5.11619	-13.5595	-15.0861	1.4359	-6.30922	0.66302	-8.76422	-6.25356	-12.954	-13.5248	-21.4524	-1.14944	-1.91743	-7.3369	-12.9885	5.48669	-3.85876	-1.15655	-1.79055	-10.1168	-0.366112	-4.77098	-9.01191	-5.79331	-2.1143	-6.25355	3.15219	-14.989	1.91839	-0.597063	-5.74073	-0.622206	-1.99267	-1.71991	7.5122	5.56103	-4.46357	-3.54699	1.96342
94	-5.43953	-10.3256	-11.1761	-0.627954	-5.43402	-1.08441	-8.06198	-4.96966	-10.7635	-10.2858	-16.9189	-1.90926	-1.56741	-9.44708	-13.0073	4.89747	-2.98627	-1.39204	-4.2258	-8.96889	-0.155241	-3.51035	-6.56438	-4.59056	-3.01455	-5.7228	2.7845	-14.1893	1.55799	-0.707723	-4.52112	-0.349695	-2.13337	-2.6277	6.6263	4.81985	-3.73603	-3.74638	0.0701057
95	-4.806	-6.88139	-8.0073	-2.07585	-3.39004	-2.24784	-6.89384	-3.69015	-8.30231	-6.8362	-12.4109	-2.55188	-0.707863	-10.002	-11.6943	4.0306	-2.18029	-1.26984	-5.85498	-7.25435	0.206374	-2.41896	-4.01386	-3.54021	-3.46768	-4.00129	2.2398	-12.123	1.25191	-0.566907	-3.472	-0.386728	-1.39586	-3.14764	5.68818	4.06343	-2.84201	-3.17846	-1.23253
96	-3.62767	-4.04556	-5.25379	-2.50273	-2.002	-2.77006	-5.16506	-2.74067	-6.56081	-3.99373	-7.98677	-2.4796	-0.486355	-9.15661	-9.09589	3.04384	-1.60433	-1.03195	-5.91889	-5.55718	0.703083	-1.63549	-1.90865	-2.63513	-3.0453	-2.91903	1.40003	-8.8484	1.06897	-0.303628	-2.57952	-0.375721	-0.893106	-3.24167	4.47383	3.30099	-1.98445	-2.96072	-1.65354
97	-2.21571	-1.8535	-2.59325	-1.63025	-0.694471	-2.27596	-3.01336	-1.57916	-3.80457	-1.82099	-3.71472	-1.39134	-0.248745	-6.49184	-5.49393	1.8763	-0.876236	-0.806805	-3.7934	-3.37929	0.861921	-0.834783	-0.451345	-1.45376	-1.62958	-1.71834	0.57458	-4.94203	0.827923	0.100822	-1.42026	-0.0648409	-0.363562	-2.51011	2.80376	2.23899	-0.939352	-2.4566	-1.34146
98	-0.4257	-0.105628	-0.581465	0.0422469	0.907853	-0.500371	-0.321325	-0.486946	-0.248386	-0.116271	-0.448962	0.0990217	0.241372	-1.2809	-0.899251	0.744366	-0.223732	-0.293975	-0.348002	-0.214242	0.697236	-0.220044	0.0786323	-0.304692	0.170057	0.0326544	-0.112689	-0.595178	0.416705	0.0980162	-0.286219	0.182	0.407352	-0.843726	0.693215	0.803459	-0.135308	-1.20475	-0.495487
99	1.55134	1.4378	0.668092	2.18302	1.91457	2.73992	2.3382	0.133451	2.46872	1.41474	1.73943	1.83542	0.420745	6.48127	3.88785	-0.256921	0.0844955	0.250188	3.81051	3.76388	0.32177	0.151889	-0.087276	0.307529	1.93128	1.03591	-0.260504	3.42827	-0.0931357	-0.219964	0.328581	0.144878	0.503359	2.20816	-1.44306	-0.757498	0.077116	-1.03576	0.788498
100	4.16523	2.62915	1.97642	5.33403	3.57739	7.39752	4.54466	0.518163	4.57401	2.59645	3.68126	4.1676	1.23455	14.7723	8.37322	-1.32247	0.288455	1.04947	8.89613	7.8018	-0.317948	0.512377	-1.13204	1.31223	4.55674	2.19763	0.436997	7.02447	-0.658156	-1.04402	1.34028	0.416007	0.96007	6.77023	-2.83915	-2.44195	0.721125	-1.02914	2.40343
101	7.95763	3.62337	2.85065	8.38266	6.07748	12.4608	5.85162	0.685247	7.93765	3.56138	5.05445	6.19768	2.55878	20.8055	11.896	-2.55334	0.381406	2.15127	13.4391	10.6736	-1.38552	0.744565	-2.92465	1.82751	6.92154	3.95976	1.64265	9.86159	-1.17272	-2.13878	1.84956	0.437398	2.0479	12.007	-3.68881	-4.14551	0.716934	-0.464686	4.12742
102	10.6878	4.54396	3.39294	11.819	6.83576	17.4514	6.28688	0.901413	11.1831	4.47575	6.05129	8.14291	2.59098	23.9512	14.1299	-4.03564	0.444667	2.17983	17.5215	11.3855	-3.14305	0.811768	-5.13303	1.84269	9.57703	4.59133	2.79753	11.2843	-1.69286	-3.2255	1.8533	0.677733	2.24428	17.1571	-4.28857	-5.94666	0.337254	-0.876402	5.5425
103	12.0138	4.76686	3.71611	16.0905	7.23258	22.7818	6.38915	0.685501	12.6759	4.70055	6.43667	10.3691	2.53892	26.5595	15.6875	-5.66041	0.123405	1.17274	21.7003	10.8023	-5.68973	0.311724	-8.31522	1.6972	13.1539	5.25616	3.8632	11.5233	-2.04768	-4.5777	1.70203	1.56786	2.53862	22.2852	-4.85441	-7.53689	0.0639947	-0.707111	6.36156
104	13.4108	4.29517	3.00559	20.1674	8.59774	29.2418	6.16803	0.0434875	12.6857	4.21782	6.10416	12.1678	3.08351	30.815	16.8513	-7.24795	-0.376256	0.863359	25.2522	11.0354	-8.61643	-0.31573	-11.9305	0.952667	16.6181	6.0364	5.24251	11.3095	-2.28679	-5.90435	0.955633	2.34163	3.02467	27.8243	-5.4156	-8.82145	-0.690724	-0.480787	7.1164
105	15.4071	3.30233	1.33615	23.6316	10.39	35.0058	5.07482	-0.732485	11.9826	3.23595	5.42656	13.2214	3.76308	34.8096	16.9938	-8.56615	-0.934601	1.89106	27.9766	11.3557	-10.5543	-0.83402	-15.4111	0.0225352	19.3429	6.51162	6.3405	10.5669	-2.53832	-7.01043	0.019279	2.79422	3.30652	32.1794	-5.79113	-9.93278	-1.66673	-0.864815	7.72947
106	17.3719	2.4616	-0.611867	27.3948	11.6573	39.177	3.23783	-0.656891	10.6968	2.4058	4.7289	14.329	3.88001	36.6311	15.6695	-9.29747	-0.769615	2.73204	30.6193	11.0565	-11.1509	-0.412941	-18.2369	-0.643622	22.2339	6.59408	7.37672	8.82526	-2.72257	-7.50367	-0.663901	3.47342	3.08622	34.9679	-6.29183	-10.73	-2.66698	-2.08146	7.47804
107	19.5491	1.69908	-2.67121	31.4616	12.4951	42.5091	1.31319	-0.174586	9.78753	1.65021	4.08425	15.3924	3.62253	36.3359	13.3735	-9.73567	-0.376701	3.72023	32.6258	9.61669	-11.4076	-0.186094	-20.6281	-1.30114	25.3937	6.57964	8.83535	6.20761	-2.71087	-7.69474	-1.30975	4.48009	3.09389	37.1833	-6.75057	-11.1309	-3.80586	-2.86185	6.2369
108	21.4154	0.83754	-5.1247	33.1562	14.2772	43.9679	-0.418345	0.0483831	8.43495	0.798805	3.20876	14.5936	3.753	34.3535	10.9438	-10.7594	-0.424767	5.69541	31.9445	7.49839	-12.173	-0.911268	-23.004	-2.44215	26.559	7.6944	9.81313	3.312	-2.59184	-8.13902	-2.43825	4.42385	4.13733	37.7411	-7.18456	-11.7151	-5.14076	-1.4848	4.26119
109	22.8271	0.247185	-7.75458	33.8043	16.1058	42.2463	-2.34278	-0.015831	5.8198	0.219577	1.96656	13.8163	3.80191	31.3628	8.633	-12.5486	-0.703557	8.05136	31.7335	5.18859	-13.7057	-1.73836	-24.9584	-3.78394	27.1618	8.98282	9.27157	0.484721	-2.41879	-8.41962	-3.76908	4.37456	5.28234	35.4308	-7.72434	-12.6433	-6.45573	0.718247	2.17853
110	24.1404	-0.188356	-10.4847	33.7911	16.0341	38.6992	-4.38915	-0.837326	2.20681	-0.213417	0.283898	13.6013	3.08185	28.1523	6.56124	-14.5962	-1.52238	9.51847	32.8013	3.17085	-15.9335	-2.91939	-26.2219	-4.98495	27.0499	9.02059	7.90675	-1.98737	-2.29646	-8.18395	-4.96286	4.20241	5.73694	31.5931	-7.95598	-13.5929	-7.62498	1.83632	0.444455
111	24.6936	-1.05592	-14.0383	33.8744	13.6951	35.3443	-6.08156	-2.04144	-0.845187	-1.07815	-1.99741	13.1635	1.50903	26.2916	5.07626	-16.0962	-2.52762	8.50312	32.8588	2.80712	-18.2168	-4.16482	-27.2371	-6.56044	26.9734	7.5382	6.95571	-3.85632	-2.0699	-7.67477	-6.52456	4.02816	5.45795	28.0257	-7.5459	-14.0781	-9.01616	1.56666	-0.631841
112	23.8199	-2.62734	-18.2496	34.6467	12.711	31.8984	-7.34054	-3.4495	-2.91734	-2.63299	-4.52847	11.8261	0.979783	24.5003	4.20553	-16.5768	-3.60082	5.00501	29.9921	2.76421	-20.21	-5.52222	-28.0579	-8.66131	27.5454	7.35085	6.11125	-5.1559	-1.70005	-7.13954	-8.60824	3.96867	6.28424	24.3902	-6.56192	-13.6869	-10.6039	2.63613	-1.2633
113	21.5212	-4.90271	-22.8894	36.0226	11.7457	28.2127	-8.13645	-5.42711	-5.54894	-4.89649	-7.51678	9.64873	0.288924	22.2479	3.65613	-16.0589	-5.21679	0.532047	24.4766	2.13537	-22.0525	-8.01748	-28.3614	-11.0164	28.8127	7.01739	5.00737	-6.14026	-1.37046	-6.50393	-10.9458	3.94148	6.72034	20.37	-5.50033	-12.3079	-12.2762	3.34444	-1.27373
114	18.2863	-7.67026	-27.647	36.5786	8.80315	24.2403	-8.3391	-7.64173	-9.04055	-7.66555	-11.3385	6.67412	-1.69261	19.5155	3.31836	-14.9038	-6.98535	-3.77002	18.1456	0.857657	-23.6163	-10.8222	-28.0667	-12.9655	29.3494	4.72812	3.39864	-7.02167	-1.1675	-5.75486	-12.9084	3.19013	5.41717	15.9431	-4.48091	-10.2039	-13.523	1.768	-0.836605
115	14.3173	-10.4448	-32.1375	35.6717	5.85372	20.6879	-8.23652	-9.68571	-11.6857	-10.4494	-16.0631	3.97272	-3.21533	17.3354	3.00187	-13.3798	-8.57328	-7.562	14.0102	-0.170689	-24.1903	-13.2292	-27.0054	-14.4825	28.2985	2.47526	1.86377	-7.7151	-0.975744	-4.82643	-14.4453	1.68854	3.97993	11.9834	-3.36257	-7.87269	-14.1139	-0.111206	0.0292036
116	10.2379	-12.902	-35.8471	34.5592	2.8134	18.2435	-8.19367	-11.3998	-14.489	-12.9022	-21.5524	3.0469	-4.22807	16.5827	2.62354	-11.4442	-9.83473	-10.2593	13.3223	-0.292793	-22.7022	-14.941	-25.3596	-15.5844	26.8905	0.416532	0.70494	-8.1874	-0.767886	-3.74729	-15.5598	0.601617	2.62785	8.98613	-2.00984	-5.56651	-14.0031	-1.86792	1.74705
117	6.70987	-15.2656	-37.9665	32.6169	0.301564	16.438	-8.51169	-12.3159	-17.8194	-15.2774	-26.9236	2.70875	-4.61149	16.9517	2.10033	-9.0182	-10.4031	-11.4183	13.3391	-0.27336	-19.1648	-15.5951	-23.5315	-15.5774	24.499	-1.0472	-0.257839	-8.53933	-0.44715	-2.57219	-15.5604	-0.516009	1.8911	6.51166	-0.13504	-3.07622	-12.983	-2.95966	3.82127
118	3.94334	-17.0809	-38.975	29.6959	-2.63583	14.6505	-9.49181	-12.7524	-20.2644	-17.1157	-31.9308	2.39029	-5.16888	17.4204	0.935449	-6.384	-10.6021	-11.257	12.939	-1.33167	-15.0336	-15.9003	-21.5509	-15.2849	20.9746	-2.84891	-1.00741	-9.18554	-0.00948896	-1.2089	-15.271	-1.74242	0.821778	4.33996	1.80617	-0.608193	-11.9158	-4.27261	5.88981
119	1.87411	-18.2641	-38.5207	27.045	-4.07217	13.0557	-10.356	-12.9526	-21.2465	-18.3145	-35.6461	2.8305	-4.76905	17.1951	-0.402578	-3.73834	-10.5108	-10.1566	12.7284	-3.35345	-11.3269	-15.7028	-19.6935	-14.4985	17.9084	-3.40539	-1.28752	-9.69522	0.495899	-0.0397999	-14.4954	-2.09398	0.401484	2.72775	3.71234	1.57395	-10.516	-4.29278	8.07542
120	0.533144	-18.8068	-36.8942	23.4741	-5.70158	11.2851	-11.1211	-12.5609	-21.6296	-18.855	-37.4916	2.80585	-4.71864	15.22	-2.2227	-1.07482	-9.90079	-8.29815	11.5609	-6.02896	-8.02114	-14.7662	-18.2176	-13.3741	14.039	-4.50405	-1.18029	-10.4632	1.00884	0.537686	-13.3553	-2.52002	-0.538723	1.45468	5.3627	3.48879	-8.965	-4.66687	9.39619
121	-0.505885	-18.5564	-34.3178	19.1526	-7.19797	9.85604	-11.5736	-11.8178	-20.6122	-18.6042	-37.3187	2.45914	-4.6765	11.7968	-4.40911	1.31285	-9.00288	-6.26689	9.99593	-7.94463	-5.18097	-13.4636	-16.8455	-11.8585	9.72904	-5.91391	-0.229032	-11.4791	1.53226	0.766326	-11.8297	-2.96107	-1.67651	0.971936	6.40924	4.87067	-7.35427	-5.43463	9.43184
122	-1.42452	-17.9166	-30.943	14.9426	-6.94771	7.98578	-11.6383	-11.09	-18.1235	-17.9555	-35.4363	2.02277	-3.7545	6.70187	-6.51093	3.26609	-8.09873	-4.48025	8.31114	-9.45013	-2.92876	-11.9745	-15.5835	-9.89968	6.13048	-5.99697	0.746258	-12.5006	2.02349	0.593419	-9.88085	-2.85924	-1.66763	0.436266	7.01561	5.75832	-6.01473	-5.05933	8.71362
123	-2.23613	-17.2458	-27.4854	10.8431	-7.07984	6.11994	-11.4178	-10.3538	-16.2282	-17.2676	-32.902	1.22373	-3.23294	2.01296	-8.77719	4.70999	-7.22733	-2.9292	6.06644	-10.629	-1.464	-10.4425	-14.2992	-8.6329	2.99797	-6.35753	1.64282	-13.5835	2.31175	0.142364	-8.61411	-2.5866	-1.90569	-0.0284194	7.5125	6.20807	-5.51315	-4.87183	7.56836
124	-3.09364	-16.8196	-23.533	7.3436	-7.48569	5.0741	-10.6405	-9.09004	-15.3345	-16.8186	-29.4651	0.575993	-2.93935	-0.678369	-10.772	5.61755	-6.09608	-1.76366	3.93444	-10.6293	-0.633782	-8.52267	-13.107	-7.6057	0.66628	-6.92379	3.00975	-14.5634	2.42675	-0.345008	-7.57917	-2.00174	-2.23419	0.274822	7.84395	6.4117	-5.1455	-4.8479	5.90447
125	-4.08006	-15.7472	-19.292	4.55429	-6.75119	3.65304	-9.56167	-7.59443	-14.2983	-15.7364	-25.4621	0.116937	-2.0953	-3.35723	-12.0197	6.00494	-4.8837	-1.29318	1.90245	-10.1337	-0.248737	-6.53464	-11.4457	-6.55796	-0.734463	-6.51297	3.59796	-14.948	2.40053	-0.540686	-6.5234	-1.1691	-1.74934	-0.00576128	7.93351	6.37685	-4.75795	-3.87414	3.96881
126	-4.82939	-13.4958	-15.2678	1.77348	-6.49206	1.49006	-8.62473	-6.35045	-13.3508	-13.4703	-21.369	-0.828137	-1.96694	-6.57229	-12.6739	5.92984	-3.89964	-1.27183	-1.03977	-9.74318	-0.020462	-4.92051	-9.26919	-5.68096	-2.03645	-6.61756	3.18349	-14.7633	2.15818	-0.619415	-5.62686	-0.685576	-1.81691	-1.28425	7.60752	6.00112	-4.47051	-3.73991	2.09045
127	-5.19104	-10.3909	-11.3263	-0.543149	-5.56028	-0.287978	-7.87871	-5.02021	-11.2674	-10.352	-16.8443	-1.74683	-1.59179	-8.75904	-12.7508	5.36747	-2.98169	-1.48293	-3.68346	-8.63259	0.189689	-3.55333	-6.94444	-4.49552	-3.15377	-5.99562	2.85325	-14.0299	1.77668	-0.717366	-4.41757	-0.535617	-1.83376	-2.26345	6.70077	5.26786	-3.79229	-3.78987	0.189548
128	-4.72187	-7.09826	-8.21657	-1.90552	-3.85081	-1.39346	-6.72438	-3.85507	-8.70897	-7.04639	-12.4844	-2.27282	-0.986404	-9.2972	-11.5241	4.51688	-2.26714	-1.43462	-5.27092	-6.8045	0.592993	-2.55559	-4.5916	-3.54927	-3.54183	-4.52121	2.39007	-12.0875	1.44093	-0.676728	-3.47293	-0.44591	-1.34154	-2.77139	5.68182	4.48329	-2.9561	-3.60794	-1.25771
129	-3.65785	-4.11787	-5.42775	-2.28084	-1.92149	-2.08898	-5.16332	-2.94024	-6.77303	-4.05914	-8.08464	-2.17937	-0.454905	-8.65464	-9.15358	3.58233	-1.71617	-1.2213	-5.39686	-5.15871	1.16696	-1.78515	-2.35039	-2.65815	-3.09164	-2.97923	1.4564	-9.0588	1.25412	-0.337945	-2.59651	-0.348225	-0.577246	-3.04677	4.43162	3.74711	-2.17279	-3.0969	-1.93647
130	-2.16801	-1.76455	-2.75832	-1.60855	-0.665277	-1.67593	-3.10071	-1.80918	-3.97138	-1.73185	-3.81918	-1.26861	-0.287569	-6.33543	-5.67462	2.45413	-0.994746	-0.907694	-3.54036	-3.08903	1.34159	-1.01808	-0.735976	-1.55838	-1.82366	-1.90614	0.689763	-5.21338	1.00727	0.084341	-1.51746	-0.124691	-0.22211	-2.31977	2.81283	2.71524	-1.19401	-2.94462	-1.68779
131	-0.409408	-0.0507659	-0.697687	0.0958576	0.607492	0.0122105	-0.478787	-0.704956	-0.601448	-0.0635702	-0.519727	0.25874	-0.0174558	-1.47007	-1.17535	1.324	-0.323613	-0.459356	-0.137659	-0.0135863	1.15095	-0.403468	-0.158071	-0.328614	0.117204	-0.443167	0.0141452	-0.834444	0.589395	0.0507014	-0.302661	0.228347	0.290278	-0.74256	0.821389	1.32827	-0.278804	-1.96935	-0.84682
132	1.4634	1.565	0.510991	2.03574	1.43228	2.9496	2.18714	-0.0327428	2.00077	1.53407	1.64081	1.83983	0.048154	5.90707	3.54428	0.324424	0.0190735	-0.000417763	3.76951	3.81796	0.768156	0.0147502	-0.120464	0.260557	1.70552	0.39396	-0.356769	3.22452	0.0923262	-0.16436	0.289798	0.116179	0.283807	1.95578	-1.26991	-0.190769	-0.0466823	-1.82203	0.50621
133	3.97823	2.80731	1.74598	4.96294	3.32097	7.60613	4.46604	0.34523	3.95509	2.77413	3.55759	4.02754	0.951944	14.3983	8.08996	-0.735642	0.191943	0.804246	8.61667	7.94235	0.120883	0.314903	-1.04493	1.0901	4.06729	1.74423	0.385877	6.85764	-0.453581	-0.914882	1.11796	0.27456	0.848563	6.50874	-2.67737	-1.83771	0.509572	-1.62836	2.14848
134	7.67613	3.72794	2.76825	7.99161	5.81926	12.5664	5.90303	0.629743	7.45835	3.67414	5.13205	6.04549	2.2676	20.7247	11.7606	-1.96502	0.378672	1.94513	13.1287	10.8879	-0.935809	0.668144	-2.89985	1.74114	6.38837	3.48981	1.5463	9.76965	-0.964771	-2.05795	1.7619	0.282359	1.88282	11.7331	-3.45298	-3.53857	0.721641	-1.16548	3.95156
135	10.5898	4.68784	3.34829	11.5713	6.96863	17.5059	6.44315	0.909615	11.0598	4.62131	6.20945	8.19906	2.68624	23.9898	14.1215	-3.45812	0.504303	2.12268	17.5206	11.798	-2.70148	0.840123	-4.99173	1.85765	9.2137	4.5033	2.71447	11.2746	-1.51369	-3.06001	1.87396	0.625459	2.36346	16.9146	-4.10135	-5.34894	0.315396	-1.19813	5.33824
136	11.9674	4.96203	3.56123	15.7913	7.57823	22.7233	6.55335	0.776164	12.4393	4.88517	6.47636	10.3827	2.78887	26.3689	15.757	-5.11806	0.234858	1.13086	21.6267	11.2571	-5.2339	0.36869	-8.13131	1.68311	12.7659	5.29107	3.7769	11.5718	-1.92518	-4.39831	1.69494	1.48733	2.79744	21.9495	-4.73425	-7.00672	-0.147139	-0.791982	6.20181
137	13.2651	4.47149	2.95017	19.7473	8.26653	29.1618	6.40267	0.0855128	12.4582	4.38215	6.12428	12.0472	2.85297	30.6756	17.0059	-6.76833	-0.30543	0.676515	24.9168	11.6153	-8.24631	-0.376829	-11.8711	1.06721	16.1688	5.41807	5.22002	11.4355	-2.17805	-5.8354	1.07727	2.18347	2.85087	27.5779	-5.33799	-8.36958	-0.83609	-1.0326	7.01196
138	15.2001	3.45172	1.46304	23.4277	10.2032	35.087	5.43361	-0.825183	11.8958	3.38132	5.58582	13.2582	3.68739	34.9487	17.2696	-8.16946	-0.937907	1.5905	27.8399	12.0587	-10.3531	-0.943247	-15.4628	0.205267	19.1811	6.16476	6.41901	10.7933	-2.4348	-7.04249	0.206073	2.83174	3.39862	32.2069	-5.66453	-9.55242	-1.71119	-1.08136	7.62062
139	17.1611	2.59193	-0.302822	27.0779	11.3854	39.1637	3.65198	-0.832113	10.5488	2.53587	5.02792	14.3106	3.87594	36.8857	16.0536	-9.0115	-0.842349	2.45026	30.4946	11.6537	-11.0725	-0.57017	-18.3203	-0.488101	21.9533	6.32457	7.24743	9.19393	-2.66271	-7.57847	-0.509314	3.44259	3.35949	34.9014	-6.12085	-10.4362	-2.62033	-2.16527	7.50334
140	19.3037	1.91981	-2.38431	31.0946	11.6567	42.616	1.66656	-0.263468	9.55742	1.85821	4.31808	15.3911	3.32142	36.7849	13.7533	-9.46256	-0.378482	3.39894	32.5284	10.4294	-11.3082	-0.225004	-20.636	-1.30623	25.0417	5.85116	8.63998	6.56624	-2.68448	-7.76479	-1.31262	4.39336	2.98525	37.1666	-6.61714	-10.8751	-3.86344	-3.31164	6.3104
141	21.1703	1.13749	-4.72858	32.9052	13.458	44.4479	-0.13326	0.049909	8.39664	1.08502	3.50913	14.7156	3.44632	35.0092	11.2938	-10.4385	-0.319417	5.31919	32.0093	8.42286	-12.0126	-0.781568	-22.8916	-2.33631	26.2781	6.8332	9.76459	3.63617	-2.54439	-8.14086	-2.32544	4.37607	3.90604	37.9826	-6.99238	-11.4268	-5.13986	-2.09906	4.42064
142	22.7052	0.427446	-7.31948	33.5723	15.9248	42.9881	-2.06066	-0.0891368	6.18425	0.390549	2.27692	13.8925	3.77301	32.1057	8.92792	-12.2129	-0.664584	7.85146	31.6463	6.05824	-13.5085	-1.71954	-24.9339	-3.55163	26.9007	8.58946	9.34277	0.825204	-2.33518	-8.49267	-3.52574	4.34991	5.38181	35.8128	-7.46646	-12.3364	-6.33851	0.374548	2.36265
143	24.0866	0.0473148	-10.0582	33.6335	16.4468	39.3789	-4.04214	-0.803566	2.90862	0.0198677	0.537362	13.6875	3.2981	28.778	6.88426	-14.294	-1.43661	9.56962	32.7059	3.81951	-15.7376	-2.92047	-26.121	-4.77494	26.9262	9.26467	7.91329	-1.56568	-2.20022	-8.20804	-4.74338	4.25143	6.19636	31.8861	-7.6878	-13.3109	-7.43664	2.0333	0.673294
144	24.7411	-0.849603	-13.4939	33.6568	14.0411	36.0044	-5.76032	-1.9132	-0.390896	-0.876598	-1.72041	13.2593	1.65018	26.7972	5.32138	-15.856	-2.38705	8.81451	32.8817	3.28827	-18.0058	-4.08516	-27.1781	-6.31323	26.819	7.91245	6.95348	-3.501	-1.97852	-7.74257	-6.27245	4.07772	5.92866	28.3254	-7.38695	-13.8572	-8.81583	1.90419	-0.5046
145	24.0718	-2.38458	-17.5563	34.369	12.3545	32.7412	-7.03006	-3.4366	-2.73159	-2.39996	-4.13464	12.0277	0.627807	25.1686	4.38173	-16.4269	-3.54722	5.5046	30.321	3.26101	-19.965	-5.47841	-28.0354	-8.32734	27.2877	7.16937	6.25683	-4.82101	-1.63219	-7.27926	-8.2707	3.95793	6.22405	24.8873	-6.40102	-13.5354	-10.363	2.36632	-1.19832
146	21.8883	-4.53909	-22.1489	35.7176	11.5636	29.0975	-7.85675	-5.39042	-5.41567	-4.542	-7.0183	9.96478	0.0469501	23.0017	3.83483	-15.9057	-5.15862	1.03616	25.0387	2.63471	-21.6767	-7.93807	-28.3305	-10.6464	28.465	6.95012	5.24091	-5.83738	-1.31879	-6.62479	-10.5772	3.88275	6.77797	20.9593	-5.43103	-12.1857	-12.0705	3.19336	-1.24478
147	18.6355	-7.27639	-26.872	36.5036	9.21095	24.9614	-8.17545	-7.55723	-8.99274	-7.27777	-10.6926	7.11847	-1.5337	20.1471	3.49952	-14.7547	-6.90524	-3.39777	18.8676	1.23339	-23.1846	-10.7232	-28.0911	-12.6054	29.2082	5.13171	3.49649	-6.73112	-1.11983	-5.90903	-12.5469	3.26923	5.79774	16.3656	-4.48371	-10.1173	-13.3265	2.03481	-0.864156
148	14.6963	-9.95327	-31.4249	35.8215	6.14595	21.3666	-8.01086	-9.53979	-11.4103	-9.96004	-15.3328	4.39368	-3.11722	17.881	3.27695	-13.2638	-8.43004	-7.27469	14.5827	0.190466	-23.8203	-12.9996	-26.9895	-14.2356	28.4312	2.70294	1.89004	-7.35096	-0.936799	-4.90539	-14.1934	1.90989	4.20474	12.3484	-3.27144	-7.81733	-14.011	0.0389746	-0.055737
149	10.5975	-12.4129	-35.2855	34.5264	2.63402	18.9395	-7.91872	-11.2451	-14.0333	-12.416	-20.8336	3.1543	-4.46598	17.1024	2.94512	-11.3876	-9.69264	-10.0518	13.4721	0.104821	-22.4764	-14.7495	-25.3854	-15.4511	26.8515	0.13754	0.756447	-7.88015	-0.745131	-3.82147	-15.4228	0.614585	2.48459	9.3954	-1.93532	-5.55235	-14.0344	-2.26068	1.5102
150	7.08873	-14.7583	-37.4042	32.6928	0.0323534	17.162	-8.22894	-12.2523	-17.3821	-14.7757	-26.1122	2.79101	-5.01147	17.4692	2.45395	-8.99522	-10.3591	-11.2412	13.489	0.214457	-19.0162	-15.597	-23.5906	-15.4264	24.5638	-1.56816	-0.161875	-8.25776	-0.425654	-2.64744	-15.4033	-0.535528	1.67109	7.02971	-0.14907	-3.10901	-13.0334	-3.5977	3.45349
151	4.27301	-16.4911	-38.4385	30.0763	-2.35277	15.424	-9.13828	-12.7131	-19.8604	-16.5277	-31.0699	2.63593	-5.24622	17.9521	1.35375	-6.37834	-10.5694	-11.1664	13.3341	-0.659967	-14.8931	-15.8965	-21.5573	-15.1147	21.313	-3.00676	-0.879627	-8.86633	0.0280172	-1.22183	-15.1025	-1.63774	0.939905	4.88595	1.72441	-0.679293	-11.9495	-4.57598	5.45756
152	2.20279	-17.761	-38.2478	27.3999	-3.88151	13.7271	-10.0083	-12.8839	-20.9157	-17.8093	-34.9618	3.07961	-4.92916	17.7068	0.035731	-3.78452	-10.4534	-10.1015	13.223	-2.63991	-11.1961	-15.6697	-19.7641	-14.4775	18.1936	-3.7217	-1.25845	-9.46282	0.533855	-0.116562	-14.4738	-2.03783	0.34084	3.10335	3.56483	1.47798	-10.6005	-4.82683	7.66678
153	0.72615	-18.4122	-36.7915	23.7735	-5.47496	11.8932	-10.7785	-12.5443	-21.3958	-18.4633	-36.9984	3.04284	-4.85407	15.835	-1.72649	-1.14106	-9.88515	-8.37296	12.0461	-5.30979	-7.89756	-14.8163	-18.2461	-13.3782	14.3003	-4.77793	-1.24194	-10.2287	1.06069	0.514754	-13.3616	-2.51654	-0.550912	1.73298	5.16506	3.40636	-9.04743	-5.17821	9.0939
154	-0.38536	-18.2147	-34.2793	19.6328	-6.94862	10.5213	-11.2642	-11.8207	-20.1748	-18.2629	-36.9824	2.79574	-4.73519	12.6837	-3.92859	1.28708	-8.98781	-6.42462	10.6501	-7.27731	-5.01755	-13.5141	-16.7886	-11.8136	10.1656	-6.1309	-0.287806	-11.22	1.60557	0.865213	-11.7844	-2.8583	-1.61948	1.26903	6.17498	4.85169	-7.35665	-5.69977	9.23615
155	-1.25198	-17.6196	-30.8558	15.4399	-7.09654	8.64024	-11.3853	-11.084	-17.7955	-17.6594	-35.1556	2.29853	-4.00536	7.78878	-6.06524	3.25372	-8.08811	-4.59905	8.89007	-8.95539	-2.75522	-12.0518	-15.5479	-9.80531	6.48882	-6.61575	0.645091	-12.1999	2.09189	0.727268	-9.77888	-2.82185	-1.98771	0.691869	6.91045	5.75764	-5.90167	-5.57909	8.64822
156	-2.06709	-16.958	-27.5305	11.2597	-7.30285	6.71167	-11.2003	-10.3203	-15.9712	-16.983	-32.7978	1.4757	-3.4874	2.97888	-8.26361	4.74111	-7.21327	-3.03701	6.58993	-10.23	-1.25047	-10.5179	-14.2867	-8.71531	3.22075	-6.99918	1.4797	-13.1919	2.40138	0.280793	-8.68884	-2.64012	-2.11396	0.162004	7.4721	6.27279	-5.55819	-5.30657	7.60579
157	-2.93836	-16.4186	-23.5732	7.65961	-7.22851	5.69399	-10.4667	-9.06321	-14.9316	-16.4257	-29.3939	0.835044	-2.9097	0.0589026	-10.2044	5.70062	-6.11935	-1.89147	4.43833	-10.3846	-0.360086	-8.65065	-12.9743	-7.74794	0.763786	-7.14981	2.86151	-14.1756	2.53121	-0.111724	-7.7207	-2.12776	-2.06701	0.510002	7.7449	6.56254	-5.25263	-4.91757	6.01904
158	-3.89932	-15.4061	-19.2401	4.84792	-6.62869	4.38958	-9.40484	-7.60212	-13.8081	-15.4031	-25.3224	0.381603	-2.17776	-2.54279	-11.4827	6.09331	-4.93151	-1.41246	2.41841	-9.80711	0.0114227	-6.68049	-11.3567	-6.53594	-0.621047	-6.82086	3.56283	-14.6261	2.50922	-0.301402	-6.50518	-1.299	-1.68464	0.372892	7.86815	6.5182	-4.68983	-4.19602	4.1264
159	-4.62941	-13.3662	-15.2455	2.14073	-6.67158	2.30589	-8.48944	-6.34282	-12.7494	-13.3491	-21.2793	-0.511018	-2.17746	-5.624	-12.2431	5.99797	-3.90714	-1.37517	-0.455937	-9.38598	0.148316	-5.00965	-9.34827	-5.63705	-1.76942	-7.02597	3.28728	-14.5289	2.28441	-0.479857	-5.58511	-0.727466	-1.82142	-0.75232	7.59972	6.07721	-4.33097	-4.2541	2.23813
160	-4.99493	-10.3501	-11.4547	-0.205753	-5.96086	0.284495	-7.73888	-4.94633	-10.9474	-10.3197	-16.9459	-1.48778	-1.92285	-8.10672	-12.3761	5.4624	-2.9199	-1.52951	-3.2219	-8.49763	0.305895	-3.57717	-7.14925	-4.54749	-2.90911	-6.63592	2.82088	-13.783	1.92316	-0.633316	-4.46312	-0.574299	-2.02533	-1.96159	6.77545	5.35164	-3.74126	-4.51188	0.414658
161	-4.62351	-7.07736	-8.28208	-1.6774	-3.77	-0.91858	-6.67398	-3.82754	-8.59766	-7.03146	-12.6196	-2.11127	-1.00205	-8.8151	-11.2867	4.65018	-2.21685	-1.54267	-4.96151	-6.66296	0.731549	-2.56971	-4.86285	-3.57506	-3.4556	-4.8485	2.34054	-11.9411	1.62198	-0.583195	-3.49395	-0.524031	-1.30256	-2.59907	5.82131	4.5784	-2.98676	-3.99512	-1.07265
162	-3.68503	-4.05482	-5.37917	-2.21391	-1.68539	-1.65499	-5.24957	-2.95874	-6.60883	-4.00438	-8.09322	-2.11809	-0.352427	-8.23308	-9.09966	3.6658	-1.70956	-1.40919	-5.25626	-4.97946	1.27318	-1.81427	-2.57732	-2.66076	-3.20542	-3.17937	1.48069	-9.07724	1.43211	-0.177681	-2.59045	-0.47403	-0.417134	-2.93408	4.62168	3.81906	-2.21496	-3.37213	-1.87085
163	-2.2373	-1.73388	-2.82631	-1.45983	-0.977074	-1.28876	-3.14221	-1.74147	-3.74099	-1.70353	-3.85471	-1.11852	-0.592294	-6.0419	-5.65834	2.56013	-0.951131	-1.08723	-3.32547	-2.94625	1.43531	-1.00066	-1.03064	-1.68882	-1.82642	-2.68865	0.80142	-5.23622	1.19489	0.163941	-1.63826	-0.128657	-0.477326	-2.21551	3.0835	2.85029	-1.34147	-3.77031	-1.70487
164	-0.539515	-0.0478309	-0.802368	0.210343	0.113162	0.245413	-0.554869	-0.642395	-0.483038	-0.0595064	-0.527432	0.350854	-0.435793	-1.46289	-1.24588	1.4957	-0.286547	-0.63594	-0.0356959	0.00288064	1.30017	-0.357691	-0.429284	-0.460859	0.0921142	-1.41257	0.0383512	-0.955624	0.774767	0.0946619	-0.431972	0.20553	-0.102177	-0.749998	1.15246	1.51203	-0.440838	-3.04769	-1.01106
165	1.24517	1.55175	0.35837	2.00731	1.56591	3.13994	2.09376	-0.0585556	1.72925	1.52298	1.63265	1.79117	0.0388241	5.7274	3.39991	0.489289	-0.0120163	-0.217654	3.58443	3.89897	0.910895	-0.0577291	-0.428801	0.108452	1.57606	0.011587	-0.354405	3.00556	0.286468	-0.142719	0.142658	0.0527195	0.328651	1.95896	-0.943247	-0.0161447	-0.209426	-2.44532	0.243886
166	3.64892	2.90352	1.54071	5.01089	3.38312	7.6297	4.38326	0.286929	3.59676	2.87111	3.50191	4.0422	0.878058	14.0794	7.82089	-0.611071	0.129318	0.569515	8.43953	7.98874	0.21276	0.152651	-1.23583	0.965917	4.03569	1.36697	0.312141	6.52818	-0.281251	-0.805965	1.00206	0.33392	0.902135	6.40534	-2.49282	-1.67321	0.386612	-2.2348	1.77439
167	7.23189	3.81544	2.51965	7.97744	5.46954	12.3699	5.90036	0.724093	7.1526	3.75871	5.05213	6.02205	1.89712	20.4576	11.5247	-1.85507	0.422541	1.72607	12.9369	10.8548	-0.843258	0.620588	-3.07292	1.65116	6.33275	2.73996	1.3794	9.49088	-0.828373	-2.04615	1.67582	0.342253	1.65003	11.3639	-3.28323	-3.38032	0.64791	-2.06009	3.63452
168	10.2633	4.79734	3.08957	11.2878	6.82643	17.3225	6.55056	1.01159	11.054	4.72693	6.15168	8.04081	2.46699	23.962	14.025	-3.30787	0.58581	2.05273	17.2516	11.9396	-2.47163	0.886663	-5.06781	1.75062	8.93308	3.80823	2.54601	11.1695	-1.3924	-3.06214	1.76667	0.525234	2.15158	16.4524	-3.97661	-5.18264	0.274387	-1.94873	5.16446
169	11.7434	5.13506	3.37976	15.4737	7.39795	22.5363	6.6903	0.828489	12.8775	5.05678	6.49783	10.3024	2.55035	26.4278	15.6793	-4.91285	0.290044	1.15065	21.4725	11.5659	-4.81909	0.406329	-8.05678	1.61831	12.5418	4.52677	3.6674	11.5051	-1.81316	-4.33871	1.63024	1.42169	2.51078	21.475	-4.59917	-6.85121	-0.155006	-1.55071	6.02531
170	13.0359	4.72874	2.99892	19.3469	8.02396	28.7597	6.4963	0.208728	13.2127	4.64021	6.2229	11.9605	2.6104	30.4587	16.8726	-6.55426	-0.220299	0.629647	24.7116	11.7819	-7.78765	-0.30028	-11.7463	1.1355	15.9281	4.71066	5.00225	11.2968	-2.08029	-5.75454	1.14607	2.09929	2.66472	26.9256	-5.22478	-8.24744	-0.735117	-1.47772	6.74366
171	14.9709	3.78586	1.52527	23.0247	10.2196	34.8899	5.63045	-0.85837	12.6527	3.71068	5.63776	13.2389	3.66873	34.8284	17.2586	-7.98894	-0.985527	1.47805	27.6542	12.4588	-10.0131	-1.04942	-15.2709	0.167482	18.959	5.75876	6.31221	10.7622	-2.34458	-6.90016	0.168998	2.74132	3.53601	31.7769	-5.51351	-9.47632	-1.72183	-0.957361	7.39729
172	16.9788	2.94003	-0.118253	26.841	11.1991	39.2296	3.95978	-0.923602	11.5986	2.88091	5.1738	14.4763	3.69853	36.9924	16.2018	-8.86521	-0.927925	2.42608	30.5799	12.2511	-10.8299	-0.737	-18.0733	-0.467597	21.8376	5.75711	7.25293	9.3227	-2.57929	-7.42501	-0.48794	3.45159	3.22872	34.7816	-5.94995	-10.3807	-2.5732	-2.38693	7.46803
173	19.0863	2.2586	-2.10299	30.7626	11.6555	42.554	2.00038	-0.314522	10.3955	2.19274	4.5484	15.5004	3.24227	37.0267	13.9537	-9.28407	-0.412687	3.33853	32.6464	11.0148	-11.0473	-0.251516	-20.3522	-1.17521	24.7769	5.60046	8.44195	6.75952	-2.59966	-7.62662	-1.17476	4.30544	3.0012	36.9478	-6.4429	-10.7891	-3.68716	-3.45851	6.39784
174	20.9069	1.47211	-4.60095	32.7179	13.2825	44.7024	0.138516	0.0790278	9.04263	1.40951	3.60901	14.8782	3.2826	35.5341	11.4594	-10.1979	-0.268936	5.09994	32.2411	9.12556	-11.7535	-0.640996	-22.5461	-2.34994	26.1243	6.59333	9.72001	3.76324	-2.42729	-7.97731	-2.3374	4.341	3.97165	38.0923	-6.91901	-11.2821	-5.07451	-2.21674	4.50757
175	22.5124	0.799546	-7.17988	33.5738	15.6216	43.5033	-1.78659	0.0237147	6.84426	0.752167	2.40736	14.0613	3.49824	32.7153	9.14625	-11.9376	-0.555611	7.6501	31.816	6.84393	-13.2232	-1.53713	-24.4895	-3.60708	26.9873	8.26533	9.40967	0.977792	-2.21637	-8.26565	-3.5818	4.42251	5.32147	36.2048	-7.47418	-12.1818	-6.21748	0.132273	2.45811
176	23.8043	0.355555	-9.72265	33.6546	16.2542	39.9021	-3.73031	-0.773239	3.48049	0.322947	0.850275	13.7797	3.00421	29.2332	7.15137	-14.0296	-1.40966	9.41836	32.7415	4.45897	-15.4337	-2.88417	-25.7879	-4.61178	27.0919	8.87884	7.92997	-1.37617	-2.10623	-8.06078	-4.58212	4.33169	5.98388	32.2513	-7.65779	-13.2077	-7.1018	1.58457	0.774044
177	24.5406	-0.58155	-13.0962	33.5234	14.4582	36.6495	-5.44489	-1.78083	0.393742	-0.610158	-1.39554	13.3624	1.75792	27.2576	5.5528	-15.6401	-2.28748	8.93812	33.0175	3.82635	-17.7337	-3.98591	-26.9544	-6.14407	26.8151	8.00409	7.06066	-3.37334	-1.91443	-7.65816	-6.09839	4.0586	6.04408	28.7554	-7.32617	-13.7978	-8.50752	1.81887	-0.419108
178	24.0612	-2.15642	-17.1825	34.1405	12.7689	33.4542	-6.75481	-3.27072	-1.97338	-2.17545	-3.85725	12.2927	0.728479	25.6857	4.56267	-16.3004	-3.4001	5.88359	30.781	3.79724	-19.731	-5.28819	-27.9734	-8.2067	27.1713	7.35702	6.39592	-4.76091	-1.59522	-7.27774	-8.15177	3.9114	6.40252	25.3525	-6.3711	-13.5518	-10.1662	2.32388	-1.1166
179	22.0902	-4.13797	-21.7614	35.4473	11.7401	29.8056	-7.63338	-5.24534	-4.47923	-4.14587	-6.71403	10.2918	-0.0377708	23.5112	4.01861	-15.9008	-5.02224	1.56551	25.6489	3.2043	-21.4852	-7.75878	-28.2733	-10.5409	28.248	6.97435	5.38112	-5.77253	-1.29949	-6.59169	-10.4814	3.85044	6.84494	21.467	-5.39996	-12.3113	-11.9201	2.94266	-1.07426
180	18.9858	-6.65297	-26.3965	36.3471	9.43216	25.731	-8.00785	-7.43491	-7.99888	-6.65701	-10.2311	7.43844	-1.57494	20.7055	3.68271	-14.8209	-6.79131	-2.79773	19.3558	1.8467	-23.0285	-10.5588	-27.9658	-12.428	29.0195	5.26082	3.703	-6.64105	-1.11228	-5.84856	-12.3692	3.30203	5.9899	16.9557	-4.36656	-10.2892	-13.0924	1.94978	-0.642861
181	15.0669	-9.29848	-30.9345	35.7988	6.68543	22.1402	-7.85828	-9.37068	-10.8958	-9.30957	-14.7672	4.60919	-2.9237	18.3139	3.39199	-13.398	-8.2894	-6.68982	14.7747	0.699737	-23.7319	-12.7886	-26.8748	-14.0306	28.2872	3.07222	2.06142	-7.24347	-0.946333	-4.88014	-13.9796	1.9418	4.66702	12.9313	-3.1709	-8.03926	-13.7788	0.31601	0.16755
182	10.9777	-11.8776	-35.0244	34.6243	2.91136	19.6297	-7.7997	-11.0914	-13.7152	-11.8834	-20.3108	3.3449	-4.45304	17.5078	2.91248	-11.5647	-9.59174	-9.53204	13.5375	0.517268	-22.4754	-14.6655	-25.3338	-15.4481	26.8526	0.181631	0.946999	-7.83323	-0.752056	-3.84789	-15.4142	0.697519	2.75982	9.94736	-2.02916	-5.8228	-14.0003	-2.19687	1.50333
183	7.36404	-14.3141	-37.2927	32.9184	-0.059741	17.7135	-8.04681	-12.1533	-16.4499	-14.3285	-25.6102	2.94574	-5.29709	17.7925	2.41063	-9.20555	-10.2857	-10.9171	13.528	0.53653	-19.0851	-15.5474	-23.6497	-15.5449	24.7827	-1.94617	-0.0629441	-8.15951	-0.423271	-2.73687	-15.5174	-0.443592	1.56139	7.46567	-0.335354	-3.44674	-13.164	-3.94231	3.39949
184	4.46612	-16.0188	-38.4209	30.5038	-2.48384	15.9705	-8.92067	-12.6497	-18.9622	-16.0502	-30.5506	2.89627	-5.48699	18.1668	1.37172	-6.62815	-10.5125	-10.9953	13.5935	-0.329898	-14.9989	-15.8538	-21.5917	-15.2973	21.7152	-3.36431	-0.8623	-8.69904	0.0261733	-1.28976	-15.2807	-1.4855	0.89145	5.28524	1.51944	-1.04612	-12.1269	-4.91712	5.38661
185	2.45673	-17.2918	-38.2982	27.7392	-3.56114	14.2811	-9.82149	-12.8874	-20.5672	-17.3414	-34.4732	3.22551	-4.83526	17.9921	0.136905	-4.00497	-10.4432	-9.96197	13.4449	-2.22729	-11.2432	-15.6799	-19.812	-14.7088	18.4884	-3.66738	-1.29281	-9.29794	0.548741	-0.13214	-14.7062	-2.01051	0.589886	3.45797	3.40576	1.16444	-10.8446	-4.94451	7.53602
186	1.01691	-17.9961	-36.8537	24.2192	-5.10026	12.5663	-10.5873	-12.6199	-21.1098	-18.0494	-36.5589	3.22654	-4.7856	16.3704	-1.5085	-1.34986	-9.94905	-8.2633	12.3799	-4.80258	-7.91523	-14.9288	-18.3311	-13.6119	14.7274	-4.76514	-1.26512	-10.0647	1.08615	0.601256	-13.5914	-2.48365	-0.464535	2.12806	5.02824	3.13122	-9.32546	-5.51935	9.0207
187	-0.112483	-17.8743	-34.3797	20.2719	-6.6472	11.1741	-11.0283	-11.7764	-19.6864	-17.9243	-36.6647	3.09824	-4.76875	13.4605	-3.57725	1.09141	-8.99601	-6.34553	11.0774	-6.81946	-5.05604	-13.6129	-16.9132	-11.9733	10.8204	-6.28244	-0.417564	-11.0248	1.64271	0.982871	-11.935	-2.75866	-1.68855	1.54845	6.05253	4.60858	-7.58745	-6.28274	9.262
188	-1.06472	-17.2613	-31.1398	15.8573	-6.75224	9.36169	-11.1851	-10.9143	-17.3535	-17.3036	-35.0866	2.4365	-4.07097	8.76136	-5.67975	3.03413	-7.9998	-4.57529	9.07448	-8.44887	-2.83756	-12.0378	-15.7028	-10.0543	6.83428	-6.75525	0.52131	-12.0118	2.10673	0.866793	-10.0236	-2.93861	-2.05693	0.962907	6.82165	5.51205	-6.16429	-6.16913	8.71565
189	-1.83703	-16.5389	-27.9279	11.633	-7.05426	7.55145	-11.09	-10.2119	-15.6266	-16.5616	-32.8656	1.64139	-3.60297	4.03246	-7.90693	4.51049	-7.15377	-2.96042	6.85572	-9.65444	-1.32827	-10.5057	-14.4854	-8.94427	3.43813	-7.21602	1.49587	-13.0414	2.39068	0.425962	-8.91206	-2.79427	-2.30612	0.598786	7.33465	6.01137	-5.71281	-5.99321	7.6505
190	-2.73073	-15.9764	-24.0985	8.25049	-6.93372	6.31931	-10.3959	-9.11579	-14.4113	-15.9837	-29.5978	1.18144	-2.96297	0.848886	-9.85858	5.50989	-6.13836	-1.8209	4.98959	-10.0146	-0.386124	-8.67526	-13.1153	-7.98	1.1232	-7.28073	2.72122	-14.0492	2.53904	-0.00277374	-7.94692	-2.16881	-2.22231	0.772957	7.62316	6.32986	-5.36875	-5.42515	6.17883
191	-3.78535	-15.0724	-19.732	5.40052	-6.43187	4.99748	-9.3249	-7.6781	-13.6558	-15.074	-25.5093	0.678178	-2.31952	-1.72589	-11.1774	5.96037	-4.96216	-1.41449	2.92034	-9.46729	0.0562142	-6.70611	-11.4795	-6.76951	-0.314267	-7.05004	3.49099	-14.5468	2.54992	-0.257345	-6.73995	-1.372	-1.89561	0.665342	7.83001	6.31655	-4.7379	-4.66597	4.37453
192	-4.51275	-13.1536	-15.6508	2.53076	-5.97771	2.82909	-8.40831	-6.39318	-12.6463	-13.1437	-21.4127	-0.350319	-2.04278	-4.79975	-12.0407	5.94243	-3.91331	-1.35204	-0.128122	-9.06008	0.276394	-4.96763	-9.44545	-5.7955	-1.53345	-6.91356	3.2473	-14.5482	2.34521	-0.408997	-5.74299	-0.854608	-1.6717	-0.476251	7.49753	5.91688	-4.34435	-4.11536	2.43496
193	-4.85119	-10.3213	-11.8698	0.229907	-5.30536	0.82799	-7.68216	-4.96089	-10.9415	-10.2953	-17.0783	-1.22917	-1.80472	-7.26321	-12.3191	5.47468	-2.91805	-1.44133	-2.78633	-8.1799	0.447285	-3.57679	-7.3436	-4.77529	-2.50117	-6.59755	2.80381	-13.9775	2.01256	-0.601127	-4.68822	-0.561687	-1.81766	-1.65878	6.64927	5.25059	-3.94204	-4.1909	0.539695
194	-4.55685	-7.14444	-8.64025	-1.21995	-3.42631	-0.414898	-6.66428	-3.90619	-9.00365	-7.09716	-12.7456	-1.78457	-1.02673	-8.0452	-11.3673	4.68296	-2.26339	-1.49481	-4.47616	-6.42963	0.809125	-2.65032	-5.14735	-3.86109	-2.94454	-5.0047	2.35447	-12.2548	1.74687	-0.599224	-3.77466	-0.414492	-1.22763	-2.37679	5.76854	4.54535	-3.33856	-3.71568	-1.00827
195	-3.72707	-4.00247	-5.82826	-1.98235	-1.5644	-1.23493	-5.2066	-3.12564	-7.04024	-3.95545	-8.3353	-2.0127	-0.367024	-7.64922	-9.21194	3.71823	-1.79838	-1.45086	-5.15247	-4.80959	1.31433	-1.87702	-2.74336	-3.02677	-2.88812	-3.31766	1.53125	-9.35902	1.56132	-0.139751	-2.95472	-0.471088	-0.33136	-2.79173	4.77265	3.83147	-2.61372	-3.11165	-1.80206
196	-2.41733	-1.58158	-3.44408	-1.32498	-1.20069	-0.901769	-3.20401	-1.84174	-4.72289	-1.55771	-4.23036	-1.14067	-0.691461	-5.73054	-5.97805	2.64229	-0.975736	-1.21465	-3.45841	-2.79701	1.50159	-0.94897	-1.11498	-2.13259	-1.65792	-2.89872	0.869566	-5.64215	1.31465	0.181841	-2.07365	-0.185298	-0.47537	-2.07965	3.26513	2.90956	-1.80349	-3.81831	-1.73162
197	-0.75602	0.170101	-1.35666	0.369928	-0.10955	0.563616	-0.750181	-0.6073	-1.38663	0.154813	-0.814135	0.372824	-0.49117	-1.39255	-1.72971	1.5404	-0.242678	-0.745524	-0.130306	0.135261	1.31892	-0.26137	-0.458247	-0.886286	0.278259	-1.57734	0.127006	-1.48125	0.873704	0.0917592	-0.852564	0.202322	-0.0805074	-0.687097	1.27246	1.55871	-0.887125	-3.25882	-1.04315
198	1.05723	1.81164	-0.015507	2.12834	1.50827	3.28002	1.90311	-6.35783e-05	1.29086	1.78139	1.52846	1.82326	0.113613	5.4227	2.9633	0.554812	0.0203451	-0.270136	3.52249	3.80098	0.912424	-0.0506719	-0.383195	-0.105615	1.78324	-0.0666632	-0.323191	2.52393	0.402944	-0.104467	-0.0695398	0.105929	0.486205	1.8394	-0.770484	0.061296	-0.492131	-2.48685	0.251177
199	3.38479	3.13062	1.16902	4.92925	3.19818	7.51331	4.32307	0.290044	3.35667	3.09459	3.36822	3.96105	0.804773	13.6409	7.5222	-0.554362	0.133387	0.485153	8.286	7.77407	0.188835	0.138092	-1.14717	0.723446	4.084	1.08497	0.172365	6.19087	-0.174129	-0.695531	0.760844	0.346799	0.921547	6.0456	-2.2032	-1.5968	0.0380744	-2.3299	1.81173
200	6.76946	3.94626	2.13323	7.80988	4.93759	12.2034	5.85827	0.726318	6.83651	3.88707	4.85634	5.90146	1.55492	20.2375	11.2688	-1.77354	0.423813	1.54525	12.7675	10.7459	-0.83206	0.628662	-2.9441	1.42761	6.31511	2.03812	1.23274	9.18164	-0.738835	-1.89779	1.45189	0.34564	1.3438	10.9618	-3.08236	-3.30899	0.293215	-2.43328	3.59294
201	9.89555	4.95296	2.67092	11.0779	6.41336	17.1132	6.55153	0.919088	10.4069	4.87778	5.96456	7.93582	2.17776	23.8912	13.8606	-3.15978	0.520643	1.96573	17.058	11.9972	-2.34251	0.834084	-4.85279	1.57363	8.84769	3.11932	2.44695	10.9687	-1.29297	-2.88669	1.58923	0.509191	1.90118	16.0414	-3.781	-5.05532	-0.00193435	-2.23585	5.10962
202	11.4593	5.42776	2.90069	15.2278	7.36033	22.2826	6.75812	0.83847	12.0426	5.34609	6.34315	10.1845	2.49799	26.323	15.5798	-4.68903	0.313886	1.13159	21.1868	11.8519	-4.54009	0.459417	-7.69438	1.42536	12.3885	4.18368	3.58704	11.4424	-1.7126	-4.03463	1.44099	1.36367	2.56465	21.0737	-4.35537	-6.65486	-0.396832	-1.50602	6.04375
203	12.7801	5.04156	2.62913	19.1542	7.99883	28.5104	6.55446	0.297228	12.7653	4.95116	6.14739	11.8966	2.55923	30.2485	16.6952	-6.28826	-0.14445	0.591004	24.4901	12.1284	-7.45405	-0.218391	-11.3728	0.994965	15.7981	4.47471	4.97684	11.2708	-1.98445	-5.47055	1.00941	2.0479	2.79865	26.6197	-4.98335	-8.01439	-0.913077	-1.15991	6.76219
204	14.6762	4.04859	1.42661	22.898	9.70573	34.558	5.78113	-0.783984	12.3773	3.9669	5.74666	13.2125	3.31856	34.594	17.1597	-7.71772	-0.92907	1.37995	27.4852	12.763	-9.71521	-1.00574	-14.9277	0.0836928	18.8839	5.11817	6.15206	10.7788	-2.23886	-6.74222	0.0875615	2.71877	3.44406	31.3809	-5.24517	-9.23753	-1.83354	-0.964584	7.53894
205	16.6129	3.22083	-0.209264	26.6921	10.67	39.0576	4.17642	-0.958824	11.4828	3.14674	5.23042	14.4434	3.39817	36.9903	16.2199	-8.61445	-0.958761	2.2679	30.4233	12.6865	-10.5893	-0.77877	-17.6985	-0.661386	21.7447	5.07137	7.14992	9.33304	-2.44968	-7.28758	-0.677893	3.42735	3.12248	34.5096	-5.7429	-10.1309	-2.71125	-2.45059	7.69416
206	18.6724	2.54639	-2.2079	30.656	11.3485	42.4629	2.19214	-0.376256	10.8138	2.47101	4.58521	15.59	3.08231	37.2841	14.07	-9.03079	-0.448481	3.10084	32.69	11.5619	-10.8047	-0.276693	-19.9391	-1.37116	24.7176	5.04834	8.33111	6.76643	-2.46043	-7.47261	-1.36594	4.31618	2.94296	36.7137	-6.36241	-10.5165	-3.74638	-3.4087	6.69598
207	20.5308	1.75052	-4.5963	32.7094	12.9236	44.7607	0.343365	0.0164668	9.35969	1.68924	3.73178	15.1002	2.98013	35.9338	11.5932	-9.92496	-0.293541	4.80148	32.4747	9.65771	-11.516	-0.620333	-22.0711	-2.41819	26.1944	5.94551	9.63376	3.8205	-2.2881	-7.78118	-2.3964	4.39185	3.78701	38.0465	-6.85238	-10.9774	-4.99581	-2.40048	4.83725
208	22.1164	1.05441	-7.15693	33.5555	15.5397	43.7376	-1.53999	0.0376383	7.02108	1.00735	2.54086	14.1874	3.25807	33.1544	9.25272	-11.6454	-0.52948	7.36182	31.8534	7.3572	-12.9781	-1.40305	-23.9937	-3.71111	27.0828	7.82592	9.39136	1.06506	-2.08555	-8.048	-3.68094	4.40442	5.15398	36.3486	-7.34189	-11.8596	-6.207	-0.0549256	2.71556
209	23.4517	0.609061	-9.62026	33.8034	16.6298	40.2443	-3.46023	-0.7171	3.66266	0.5711	1.06189	14.0062	2.99608	29.7438	7.27751	-13.7151	-1.34214	9.29441	32.8666	4.94429	-15.0736	-2.6741	-25.3012	-4.72774	27.3373	8.79773	7.92722	-1.25415	-1.98013	-7.85836	-4.6917	4.3746	6.07658	32.4462	-7.50067	-12.8906	-7.15719	1.77252	0.998306
210	24.3143	-0.291275	-12.8309	33.6735	15.0833	36.9795	-5.19761	-1.85566	0.687899	-0.323108	-1.09768	13.6076	1.88733	27.6778	5.67216	-15.373	-2.33148	9.10679	33.2596	4.08509	-17.354	-3.96735	-26.5132	-6.17989	27.0721	8.25359	6.96943	-3.26102	-1.81972	-7.52906	-6.12489	4.12076	6.37212	28.891	-7.24174	-13.5418	-8.48167	2.38467	-0.217989
211	23.9492	-1.82696	-16.8031	34.0625	13.3824	33.9177	-6.49918	-3.20352	-1.31514	-1.84766	-3.50291	12.4906	0.877004	26.144	4.69632	-16.099	-3.37505	6.24357	31.0815	4.14924	-19.3825	-5.23192	-27.5863	-8.15128	27.2282	7.72751	6.34239	-4.62994	-1.51796	-7.18979	-8.08461	3.91047	6.81123	25.5517	-6.351	-13.3598	-10.0694	3.01519	-0.943417
212	22.0798	-3.67798	-21.3479	35.266	12.2954	30.5589	-7.35872	-5.15842	-3.79621	-3.68746	-6.31114	10.5349	0.207514	24.1659	4.22139	-15.7525	-4.95828	1.94027	26.1571	3.79724	-21.1471	-7.58858	-27.9148	-10.4789	28.1829	7.40367	5.52369	-5.59959	-1.20847	-6.4802	-10.4168	3.81938	7.25801	21.9494	-5.42929	-12.2018	-11.8223	3.64902	-1.04807
213	19.1741	-5.99115	-25.9338	36.4418	9.94229	26.3682	-7.82106	-7.42092	-7.45681	-5.99366	-9.736	7.93814	-1.28195	21.2101	3.77765	-14.6936	-6.78304	-2.38412	20.182	2.27012	-22.6796	-10.4118	-27.5841	-12.3271	29.1882	5.59805	3.77991	-6.61083	-1.01743	-5.72419	-12.2674	3.45613	6.35948	17.3908	-4.50105	-10.2134	-12.9665	2.52703	-0.75158
214	15.3299	-8.6748	-30.5744	35.9243	7.05395	22.6513	-7.72362	-9.2336	-10.2749	-8.68474	-14.2723	4.99587	-2.7687	18.6466	3.37067	-13.2827	-8.21037	-6.32728	15.3651	1.00573	-23.3931	-12.5866	-26.5631	-14.0017	28.4437	3.16161	2.0876	-7.28501	-0.868487	-4.8572	-13.9449	2.05392	4.87077	13.3008	-3.28166	-7.97257	-13.7432	0.652938	-0.00508626
215	11.1612	-11.3108	-34.7184	34.6789	3.6421	20.031	-7.60981	-10.9182	-12.9725	-11.318	-19.7347	3.51518	-4.16667	17.5946	2.95622	-11.4888	-9.47094	-9.37502	13.8426	0.644231	-22.2189	-14.3869	-25.0414	-15.412	26.9319	0.473715	0.957232	-7.82543	-0.71491	-3.86617	-15.3686	0.705541	3.13798	10.2568	-2.12457	-5.79542	-14.0509	-1.49819	1.3521
216	7.56861	-13.7119	-37.0905	33.3054	0.639695	18.1982	-7.86468	-12.102	-15.9578	-13.7254	-24.9449	3.28813	-5.04458	17.861	2.41572	-9.19121	-10.2662	-10.832	14.0863	0.734133	-18.9499	-15.4498	-23.2912	-15.5929	25.3045	-1.73114	0.0333638	-8.23979	-0.434379	-2.67901	-15.5567	-0.192473	1.9069	7.88156	-0.605181	-3.49675	-13.2878	-3.28455	3.16764
217	4.6896	-15.528	-38.3046	30.8492	-1.79915	16.5247	-8.72659	-12.5689	-18.6575	-15.5596	-29.8684	3.09316	-5.17821	18.3799	1.40767	-6.642	-10.4898	-10.9166	13.9691	0.144462	-14.8985	-15.826	-21.3734	-15.3568	22.2476	-3.04107	-0.770034	-8.80606	-0.00517171	-1.23041	-15.3349	-1.31041	1.36772	5.73608	1.28369	-1.14259	-12.2801	-4.22325	5.09762
218	2.67332	-16.8907	-38.2773	27.948	-3.18177	14.8401	-9.645	-12.815	-19.8677	-16.9388	-33.8888	3.21794	-4.66537	18.3302	0.238334	-4.01001	-10.4301	-9.92524	13.5893	-1.65667	-11.1345	-15.6731	-19.7518	-14.7209	18.7989	-3.41863	-1.27238	-9.36228	0.528189	-0.0701175	-14.7121	-2.07273	1.08241	3.8211	3.19273	1.10391	-10.9651	-4.2842	7.32286
219	1.18449	-17.6129	-36.9708	24.6984	-5.18227	13.2219	-10.402	-12.7172	-20.1472	-17.6706	-36.1655	3.34508	-4.97822	16.9228	-1.30814	-1.34401	-10.004	-8.3028	12.7243	-4.12254	-7.83824	-14.9417	-18.3264	-13.6518	15.2236	-4.84023	-1.25635	-10.0436	1.0835	0.674406	-13.6252	-2.47559	-0.347762	2.48492	4.84352	3.11431	-9.4364	-5.31439	8.93555
220	-0.0669726	-17.5684	-34.6818	20.9866	-6.27506	11.661	-10.8098	-11.9387	-19.496	-17.6272	-36.5119	3.39209	-4.7385	14.1567	-3.26818	1.12536	-9.06582	-6.50627	11.6357	-6.27218	-4.9433	-13.618	-16.9882	-12.2027	11.4808	-5.88923	-0.567314	-10.8681	1.64807	1.00226	-12.1598	-2.64382	-1.35237	1.69154	5.98416	4.63439	-7.77947	-5.81835	9.38021
221	-1.10075	-16.9388	-31.3881	16.6376	-6.37965	9.84521	-11.0091	-11.0462	-17.4201	-16.9855	-34.9916	2.79101	-4.11716	9.59502	-5.38161	3.0903	-8.05772	-4.76594	9.71433	-7.92692	-2.65965	-12.0765	-15.7231	-10.2474	7.48541	-6.32036	0.360467	-11.8454	2.11258	0.904239	-10.21	-2.84351	-1.75295	1.0906	6.73052	5.57029	-6.30765	-5.77471	8.87981
222	-1.84881	-16.2411	-28.0392	12.3774	-6.32548	8.10556	-10.9961	-10.3301	-15.4391	-16.2648	-32.7226	1.9446	-3.41382	4.81462	-7.6227	4.58132	-7.24093	-3.09317	7.42921	-9.18709	-1.13503	-10.675	-14.5385	-9.01436	4.02878	-6.53194	1.36074	-12.9847	2.39482	0.45786	-8.97209	-2.76468	-1.7975	0.799356	7.20147	6.09155	-5.76233	-5.42786	7.77228
223	-2.71018	-15.7097	-24.3265	8.79591	-6.28469	6.94161	-10.3839	-9.21001	-14.1035	-15.7193	-29.5804	1.40743	-2.80888	1.64919	-9.55734	5.64143	-6.21891	-1.91946	5.45453	-9.5516	-0.186676	-8.83223	-13.2916	-8.16805	1.52374	-6.76684	2.65561	-13.9937	2.54246	-0.0328656	-8.13271	-2.24207	-1.84716	1.08531	7.55352	6.44633	-5.46792	-5.10763	6.37605
224	-3.64501	-14.8585	-20.0203	5.74384	-6.037	5.70723	-9.27734	-7.75712	-13.2685	-14.8677	-25.5823	0.835133	-2.30673	-0.818317	-10.8389	6.12492	-5.03089	-1.4246	3.2892	-8.9759	0.260969	-6.83371	-11.7207	-6.95337	-0.0398404	-6.70634	3.51958	-14.4498	2.54538	-0.266601	-6.93187	-1.50155	-1.66267	1.07788	7.8412	6.45856	-4.81827	-4.61405	4.71569
225	-4.32442	-13.0609	-15.9084	2.92725	-6.05687	3.59104	-8.33007	-6.43183	-12.1518	-13.0594	-21.4679	-0.154281	-2.25195	-3.86676	-11.7232	6.12276	-3.94897	-1.3106	0.339089	-8.56926	0.486096	-4.99954	-9.76279	-5.91679	-1.19708	-6.93146	3.32129	-14.4803	2.3382	-0.385034	-5.86491	-0.928496	-1.6893	0.0411029	7.55662	6.0831	-4.35167	-4.33642	2.77405
226	-4.70367	-10.3461	-12.0551	0.752199	-5.74326	1.43447	-7.58243	-5.08461	-10.3718	-10.3246	-17.1323	-0.920519	-2.09515	-6.53987	-12.0042	5.67026	-3.00852	-1.41321	-2.18614	-7.95856	0.654199	-3.63623	-7.63372	-4.87437	-2.07464	-6.90663	2.84513	-13.9178	1.98877	-0.553554	-4.78094	-0.514672	-1.97476	-1.24035	6.78397	5.45543	-3.9503	-4.40278	0.834741
227	-4.51959	-7.18202	-8.858	-0.666458	-3.51057	0.00275166	-6.57137	-4.05471	-8.65383	-7.13128	-12.9015	-1.42249	-0.990918	-7.54396	-11.1577	4.87912	-2.37802	-1.53217	-3.84825	-6.44021	0.986042	-2.74131	-5.302	-3.97757	-2.53829	-4.95549	2.29178	-12.3039	1.71395	-0.474825	-3.88733	-0.335301	-1.08211	-2.12806	5.901	4.74772	-3.38672	-3.38327	-0.786124
228	-3.76459	-4.03924	-6.15906	-1.63528	-1.44056	-0.791961	-5.19121	-3.22158	-6.78439	-3.99093	-8.63471	-1.81546	-0.235353	-7.17808	-9.20982	3.92465	-1.87499	-1.51841	-4.73437	-4.72107	1.48684	-1.9261	-2.82728	-3.14577	-2.65679	-3.15634	1.53856	-9.61257	1.5297	-0.0419286	-3.07349	-0.497381	-0.102929	-2.54047	4.83602	4.00551	-2.6803	-2.62349	-1.74336
229	-2.60749	-1.54788	-3.8177	-1.25096	-0.704703	-0.486097	-3.28619	-2.01912	-4.64048	-1.51891	-4.58047	-1.13411	-0.388542	-5.42278	-6.1136	2.84412	-1.11478	-1.36671	-3.40685	-2.71004	1.69646	-1.04408	-1.14439	-2.30246	-1.60008	-2.49528	0.923997	-6.03773	1.29302	0.199322	-2.23753	-0.282403	-0.0385232	-1.91747	3.39224	3.06979	-1.91011	-3.10382	-1.7779
230	-1.08039	0.312755	-1.52859	0.391363	0.173053	0.869007	-0.943883	-0.669098	-1.34449	0.307046	-0.95934	0.392611	-0.372591	-1.42084	-1.94935	1.73558	-0.281143	-0.979027	-0.167472	0.109593	1.52264	-0.200017	-0.413577	-0.986196	0.292787	-1.39285	0.208696	-1.93583	0.853692	0.146944	-0.94148	0.131375	0.144311	-0.620885	1.52609	1.74386	-0.910272	-2.86922	-1.12779
231	0.71192	1.85811	-0.0254367	2.17108	1.46599	3.46175	1.62269	-0.0270208	1.56551	1.82728	1.58101	1.79371	0.0370184	5.18511	2.6555	0.750932	0.00101725	-0.49719	3.44031	3.7248	1.12941	-0.00375112	-0.360231	-0.13289	1.77709	-0.0856238	-0.215704	1.97339	0.387069	-0.0591193	-0.0859496	0.0429599	0.541582	1.82383	-0.504769	0.264881	-0.364012	-2.35699	0.0395457
232	3.00045	3.12465	1.06076	4.83691	2.84093	7.46103	4.06918	0.212224	3.64394	3.08291	3.38685	3.79571	0.524126	13.2629	7.18244	-0.354285	0.0614802	0.281259	8.05534	7.67553	0.426014	0.105286	-0.991934	0.538168	3.97522	0.911916	0.153233	5.56441	-0.181819	-0.519592	0.58556	0.252189	0.890096	5.79047	-2.09524	-1.39551	0.0447479	-2.33727	1.55101
233	6.27313	4.00615	2.02333	7.67971	4.38502	11.9994	5.75095	0.679652	6.76478	3.94851	4.83416	5.72205	1.15058	19.9143	10.9988	-1.55358	0.352987	1.32159	12.5707	10.7311	-0.576848	0.58473	-2.57687	1.26487	6.18685	1.62324	1.10195	8.64563	-0.729526	-1.5443	1.29482	0.285478	1.12485	10.543	-3.03858	-3.10757	0.340155	-2.6882	3.32137
234	9.49092	5.06036	2.62433	10.9964	6.19727	16.8913	6.5141	0.906181	10.0173	4.98944	5.92962	7.77579	2.03812	23.8093	13.6019	-2.91077	0.49057	1.83058	16.863	12.171	-2.04471	0.805092	-4.42615	1.49158	8.76101	2.85087	2.31977	10.572	-1.24215	-2.54255	1.51121	0.526393	1.78501	15.6165	-3.63642	-4.80506	0.047456	-2.31139	4.92846
235	11.1735	5.56077	2.93686	15.0458	7.83074	22.1207	6.72658	0.826454	11.939	5.47862	6.41233	10.0051	2.81325	26.4017	15.2909	-4.39137	0.297546	1.08759	20.9456	12.2846	-4.19628	0.449944	-7.25397	1.422	12.1631	4.4249	3.50707	11.1236	-1.65684	-3.80109	1.43006	1.32449	2.86682	20.7419	-4.18188	-6.37105	-0.334481	-0.931177	5.96186
236	12.5146	5.24053	2.83814	18.9567	8.22154	28.2559	6.57853	0.237147	12.9181	5.14954	6.40028	11.7819	2.72235	30.1151	16.4463	-5.93663	-0.190353	0.491629	24.322	12.5116	-7.08924	-0.267982	-10.8375	1.1463	15.5149	4.55446	4.88939	10.9848	-1.91731	-5.26191	1.15919	1.94616	3.02001	26.2486	-4.84818	-7.70495	-0.81565	-0.555275	6.70594
237	14.3282	4.30449	1.72467	22.6884	9.56142	34.412	5.8982	-0.844701	12.3361	4.21599	6.11432	13.1424	3.27417	34.5336	17.0297	-7.3968	-0.971222	1.1924	27.3516	13.2061	-9.45271	-1.06958	-14.3459	0.268649	18.6803	4.90253	6.14999	10.5425	-2.18835	-6.51961	0.275355	2.60344	3.45685	31.1133	-5.16061	-8.96262	-1.77896	-0.541732	7.48232
238	16.2432	3.38996	0.16126	26.3678	10.5916	39.0128	4.35189	-0.939941	11.8314	3.31162	5.60961	14.3213	3.42014	37.1249	16.2439	-8.33356	-0.920359	2.12895	30.204	13.2644	-10.4267	-0.689952	-17.21	-0.486263	21.4898	4.9117	7.08164	9.20859	-2.43066	-7.11932	-0.500481	3.28554	3.22601	34.2959	-5.63541	-9.88529	-2.61617	-1.89471	7.78851
239	18.308	2.65479	-1.76522	30.3123	11.4433	42.4003	2.42801	-0.383504	11.3953	2.58622	4.94316	15.4859	3.33316	37.5088	14.2618	-8.75647	-0.443522	2.94669	32.5425	12.1522	-10.6549	-0.200971	-19.5566	-1.12063	24.4819	5.0512	8.16498	6.80728	-2.47536	-7.35615	-1.11473	4.21471	3.28094	36.4897	-6.1857	-10.2928	-3.54992	-2.57142	6.9873
240	20.3039	1.87266	-4.16291	32.741	12.8652	44.8448	0.609758	-0.00336965	9.68322	1.81354	4.02203	15.2969	3.1261	36.3292	11.8606	-9.59496	-0.307274	4.64448	32.7218	10.2386	-11.3314	-0.536728	-21.6504	-2.16747	26.3127	5.77125	9.50813	3.99013	-2.31472	-7.64842	-2.13323	4.51043	3.99527	37.9778	-6.6338	-10.7219	-4.73819	-1.7668	5.18426
241	21.9501	1.17081	-6.74324	33.615	14.902	44.1719	-1.22829	0.0459671	7.44897	1.1184	2.77569	14.3319	3.01971	33.7451	9.59718	-11.2837	-0.477028	7.25508	31.9676	8.02409	-12.7913	-1.21733	-23.5582	-3.52648	27.14	7.15177	9.48689	1.29526	-2.1298	-7.91786	-3.48741	4.45286	4.96182	36.6135	-7.05015	-11.593	-6.01273	-0.0213683	3.03654
242	23.2416	0.755134	-9.19954	33.7439	16.2604	40.6713	-3.20197	-0.703621	4.4522	0.712657	1.27825	14.011	2.99518	30.2678	7.53767	-13.3649	-1.28371	9.26293	32.7667	5.47111	-14.8876	-2.55979	-24.9487	-4.59301	27.2388	8.33831	8.02675	-1.10088	-2.04157	-7.78079	-4.55033	4.33271	6.08155	32.7047	-7.2795	-12.6657	-7.03848	1.95505	1.26979
243	24.1621	-0.0411223	-12.1732	33.5831	15.8511	37.2393	-5.00264	-1.82749	1.47319	-0.0716979	-0.683212	13.6241	2.62876	28.0572	5.85149	-15.0987	-2.28678	9.3053	33.2146	4.40506	-17.2128	-3.92412	-26.1648	-5.84231	26.9838	8.70082	6.92231	-3.11428	-1.90899	-7.44659	-5.77958	4.0737	7.04387	28.9368	-7.12916	-13.4078	-8.15721	3.40223	-0.0633664
244	24.0373	-1.57216	-16.1797	33.9975	14.0927	34.3986	-6.30497	-3.15215	-0.751895	-1.58793	-3.15624	12.6503	1.43077	26.6555	4.85539	-15.9188	-3.33691	6.78886	31.3677	4.56624	-19.2893	-5.21088	-27.2863	-7.91852	27.1581	7.99762	6.45895	-4.45561	-1.64038	-7.13296	-7.84301	3.89732	7.22626	25.875	-6.26212	-13.3188	-9.80963	3.60222	-0.76845
245	22.2781	-3.30975	-20.6311	35.2474	12.494	31.1892	-7.15714	-5.05587	-3.27693	-3.31413	-5.87362	10.8646	0.34415	24.73	4.38012	-15.6546	-4.87862	2.54775	26.7952	4.3075	-21.0425	-7.47166	-27.5905	-10.1946	28.154	7.10813	5.74223	-5.43251	-1.31991	-6.36228	-10.1134	3.86951	7.19345	22.4606	-5.30811	-12.2186	-11.5242	3.4704	-0.868479
246	19.4016	-5.51535	-25.0365	36.4554	10.2646	26.8416	-7.71501	-7.31881	-6.84737	-5.518	-9.06362	8.30918	-1.05502	21.6545	3.8823	-14.6774	-6.68049	-1.80844	20.8635	2.6526	-22.6113	-10.1791	-27.3019	-11.9276	29.2195	5.46096	3.88955	-6.53254	-1.12662	-5.59747	-11.8487	3.53127	6.4734	17.7758	-4.37355	-10.2773	-12.6543	2.63718	-0.598356
247	15.584	-8.18127	-29.7581	36.0598	7.39449	23.0363	-7.66902	-9.20582	-9.72476	-8.18782	-13.5907	5.37743	-2.55863	19.0412	3.48896	-13.2707	-8.18335	-5.77489	15.8893	1.3094	-23.3133	-12.4568	-26.4218	-13.6962	28.6248	3.15273	2.13752	-7.30057	-0.990495	-4.83846	-13.6245	2.20522	5.06083	13.5885	-3.28852	-8.04367	-13.5626	1.04223	0.0971476
248	11.5059	-10.8235	-34.1424	34.6801	3.76519	20.4974	-7.48965	-10.9737	-12.2985	-10.8193	-19.1155	3.622	-4.06901	17.9483	3.15247	-11.4868	-9.51227	-8.81018	13.9835	0.957877	-22.198	-14.3518	-24.9539	-15.2946	26.978	0.454604	1.10105	-7.78313	-0.832285	-3.88433	-15.2418	0.730408	3.20224	10.6238	-2.15213	-5.85019	-14.0485	-1.16111	1.47057
249	7.90308	-13.1391	-36.6824	33.4846	0.866922	18.7217	-7.75905	-12.1903	-15.005	-13.1486	-24.2996	3.44945	-4.92916	18.089	2.59039	-9.23478	-10.3452	-10.4041	14.3832	1.03927	-19.0289	-15.5028	-23.1192	-15.5968	25.5143	-1.52016	0.227313	-8.21139	-0.565065	-2.63383	-15.5561	-0.0658659	2.00381	8.30725	-0.71568	-3.55647	-13.3904	-2.85357	3.135
250	4.92537	-14.9449	-37.906	31.1208	-1.26841	17.129	-8.62872	-12.568	-17.6308	-14.9749	-29.121	3.25123	-4.95414	18.6215	1.51117	-6.71877	-10.4992	-10.6881	14.297	0.549686	-15.0133	-15.8003	-21.1611	-15.2623	22.5869	-2.66036	-0.546977	-8.84963	-0.119759	-1.11891	-15.2369	-1.12899	1.57358	6.25116	1.11906	-1.21315	-12.3101	-3.66015	4.85772
251	2.88768	-16.4451	-37.9111	28.2219	-2.46684	15.3917	-9.55065	-12.6909	-18.9087	-16.4919	-33.1165	3.30814	-4.35477	18.6507	0.361294	-4.06694	-10.3651	-9.81518	13.8326	-1.17577	-11.1932	-15.5942	-19.6553	-14.5148	19.147	-3.08772	-1.1084	-9.42014	0.460282	-0.0244476	-14.5008	-1.96969	1.35764	4.26412	3.04532	1.06753	-10.9581	-3.60448	7.0457
252	1.38575	-17.1866	-36.7555	24.9477	-4.58682	13.6133	-10.218	-12.6436	-19.5387	-17.2409	-35.5464	3.39945	-4.73955	17.2688	-1.02192	-1.37518	-9.97645	-8.27217	12.9714	-3.69797	-7.82309	-14.8933	-18.2232	-13.5172	15.5471	-4.67665	-1.322	-9.99349	1.02449	0.73059	-13.4841	-2.46289	-0.151083	2.65075	4.70789	3.11921	-9.55362	-4.72255	8.87061
253	0.0700536	-17.1153	-34.5684	21.3669	-6.10036	12.0481	-10.6561	-11.9581	-19.1977	-17.1696	-36.0411	3.51772	-4.73639	14.6253	-2.9825	1.09069	-9.11973	-6.56595	11.9504	-5.80922	-4.89019	-13.6765	-16.7857	-12.1388	11.9045	-6.03745	-0.721751	-10.8515	1.5561	1.15075	-12.0928	-2.59645	-1.41573	1.78109	5.80499	4.6263	-7.97532	-5.50716	9.40717
254	-1.00404	-16.5288	-31.5211	17.2449	-6.319	10.3537	-10.8335	-11.1003	-17.3329	-16.5724	-34.7729	3.16393	-4.12454	10.349	-5.01722	3.07424	-8.14336	-4.88921	10.3247	-7.35664	-2.54313	-12.1319	-15.4341	-10.3909	8.0725	-6.45955	0.314764	-11.7762	2.04247	1.13827	-10.3421	-2.68963	-1.77222	1.3085	6.58273	5.55846	-6.57959	-5.35322	8.93868
255	-1.77722	-16.0449	-28.2457	12.8562	-6.13331	8.57394	-10.8438	-10.3452	-15.1017	-16.0678	-32.623	2.22282	-3.3455	5.64008	-7.18375	4.61492	-7.29275	-3.25239	7.95133	-8.59372	-0.901361	-10.6977	-14.3511	-9.11655	4.42442	-6.49838	1.35205	-12.9377	2.3502	0.630574	-9.0672	-2.73504	-1.73911	1.02559	7.0861	6.11566	-5.98726	-4.82744	7.85684
256	-2.62809	-15.5402	-24.3604	9.07002	-6.46076	7.19145	-10.2451	-9.29934	-13.6008	-15.5515	-29.4343	1.4868	-3.01805	2.27631	-9.03498	5.66891	-6.31015	-2.05803	5.74397	-9.16809	0.0443868	-8.95729	-13.2046	-8.05895	1.69959	-7.03921	2.5571	-13.8791	2.534	0.127753	-8.0239	-2.35549	-2.06355	1.18549	7.47982	6.49544	-5.48236	-4.79177	6.51618
257	-3.54715	-14.638	-20.0661	6.24866	-5.84424	5.99912	-9.21266	-7.79966	-12.9576	-14.6481	-25.4882	1.12453	-2.22908	-0.189821	-10.3866	6.12515	-5.09516	-1.52147	3.83956	-8.6316	0.437976	-6.97409	-11.6182	-6.87155	0.285077	-6.69611	3.46816	-14.4154	2.58055	0.0136752	-6.84247	-1.47953	-1.54665	1.26344	7.70111	6.51361	-4.84596	-3.8937	4.85098
258	-4.20656	-12.9079	-16.0511	3.75748	-5.18227	3.86814	-8.31791	-6.47901	-11.7691	-12.9084	-21.4919	0.442924	-1.66342	-3.23775	-11.3205	6.09942	-4.00747	-1.32407	1.32177	-8.31004	0.611611	-5.07914	-9.67961	-5.89158	-0.627375	-6.29237	3.24885	-14.4747	2.37485	-0.0422189	-5.8259	-0.727555	-1.07037	0.169227	7.51618	6.0893	-4.38278	-3.04769	2.97699
259	-4.60007	-10.3102	-12.1962	1.30306	-5.32192	1.88415	-7.61367	-5.11252	-10.1835	-10.2889	-17.2004	-0.565832	-1.79825	-5.83089	-11.7275	5.67336	-3.044	-1.41695	-1.47463	-7.71654	0.75381	-3.6279	-7.63588	-4.87156	-1.79282	-6.59544	2.85493	-13.9932	1.99646	-0.30395	-4.77549	-0.485661	-1.59992	-1.02117	6.90774	5.42125	-3.99569	-3.45971	1.08473
260	-4.39643	-7.19459	-8.94495	-0.486329	-3.87414	0.445123	-6.5873	-4.17805	-8.58685	-7.14609	-12.9554	-1.35043	-1.16788	-6.93598	-11.0185	4.90926	-2.48788	-1.4688	-3.54682	-6.23998	1.0557	-2.8216	-5.40315	-4.00607	-2.61289	-5.25796	2.29699	-12.5159	1.70581	-0.308885	-3.91187	-0.474654	-1.08136	-1.94675	6.10369	4.71089	-3.46835	-2.8778	-0.557242
261	-3.72772	-4.00718	-6.16419	-1.2523	-1.9555	-0.405482	-5.20159	-3.33233	-6.80538	-3.96283	-8.65731	-1.52641	-0.492374	-6.66279	-9.20058	3.97304	-1.9825	-1.47972	-4.21386	-4.49771	1.50393	-2.02363	-2.98267	-3.12007	-2.52701	-3.49929	1.56677	-9.96306	1.52804	0.0738911	-3.04073	-0.446845	-0.0964584	-2.41944	5.08673	4.01725	-2.65873	-1.99688	-1.58382
262	-2.65637	-1.56323	-3.72285	-0.999932	-0.998743	-0.143602	-3.339	-2.075	-4.85495	-1.53281	-4.51774	-0.956794	-0.4692	-5.00887	-6.25314	2.90335	-1.20201	-1.40454	-3.11201	-2.43126	1.67572	-1.17416	-1.27553	-2.19594	-1.57249	-2.68488	1.00349	-6.48621	1.30179	0.25283	-2.12024	-0.29194	0.109249	-1.80242	3.62074	3.12025	-1.76387	-2.18198	-1.67927
263	-1.16177	0.213868	-1.51959	0.469662	0.0872791	1.05156	-1.0643	-0.71729	-1.39024	0.211546	-0.984777	0.428173	-0.32534	-1.3122	-2.25995	1.78028	-0.357755	-1.04968	-0.155574	0.249412	1.49822	-0.368754	-0.529429	-0.972849	0.287662	-1.50797	0.282346	-2.45077	0.87267	0.149911	-0.913851	0.126562	0.356941	-0.581975	1.69699	1.79512	-0.901407	-1.87364	-1.11593
264	0.51612	1.83847	-0.051357	2.13596	1.3617	3.34111	1.52139	-0.105222	1.65933	1.80338	1.47533	1.77606	0.059741	4.79583	2.31671	0.816141	-0.0716527	-0.627088	3.324	3.506	1.14587	-0.147438	-0.373261	-0.108549	1.82874	-0.214737	-0.265965	1.54809	0.413737	-0.0321883	-0.0561606	0.117605	0.714334	1.54415	-0.259315	0.335846	-0.352374	-1.40971	0.0694699
265	2.69977	3.22283	1.09826	4.43218	2.41372	7.13109	3.91981	0.171979	3.67835	3.18438	3.29836	3.55386	0.295545	12.5973	6.78923	-0.264297	0.0244141	0.0815421	7.65658	7.30388	0.451423	0.0391006	-0.865761	0.623699	3.68261	0.518859	-0.0542592	5.07622	-0.140536	-0.443637	0.674185	0.132891	0.763692	5.2036	-1.92714	-1.29473	0.0905598	-1.66583	1.53215
266	5.94067	4.1749	1.9428	7.33491	4.34364	11.6525	5.56145	0.591787	6.55943	4.12642	4.6051	5.55315	1.13809	19.4248	10.6415	-1.455	0.277774	1.1794	12.2748	10.5615	-0.523737	0.496292	-2.31027	1.25926	5.9606	1.54649	0.868104	8.13696	-0.6989	-1.38061	1.29376	0.229149	1.23906	9.92664	-2.89951	-3.00175	0.316653	-1.69863	3.20447
267	9.30206	5.17528	2.71309	10.6352	6.57798	16.5668	6.40077	0.800387	9.8379	5.10623	5.83242	7.59637	2.24909	23.6279	13.36	-2.79699	0.415421	1.84669	16.5221	12.2983	-1.93849	0.778834	-4.09085	1.58475	8.54051	3.1905	2.18426	10.2005	-1.20748	-2.32704	1.60706	0.453842	2.17882	15.0445	-3.5074	-4.69096	0.123766	-0.932682	4.80936
268	11.069	5.63285	3.16956	14.6544	7.91049	21.8088	6.6661	0.735346	12.1478	5.55683	6.50983	9.83381	2.7976	26.2433	15.1087	-4.23073	0.254695	1.18049	20.6122	12.5745	-4.00101	0.481923	-6.89729	1.54371	11.895	4.50089	3.38385	10.8512	-1.5887	-3.58706	1.5558	1.21415	3.00917	20.1821	-4.0785	-6.23348	-0.227286	0.0869781	5.8687
269	12.3715	5.34316	3.03032	18.6975	7.96828	27.8331	6.56446	0.150108	13.2681	5.26507	6.55383	11.7307	2.49438	29.8113	16.319	-5.73988	-0.222588	0.480192	24.194	12.7392	-6.78843	-0.190735	-10.3686	1.23557	15.3043	4.28706	4.76144	10.7846	-1.82278	-5.01995	1.25433	1.93542	2.89134	25.7027	-4.71636	-7.54552	-0.727541	0.127909	6.65546
270	14.1795	4.39483	1.88025	22.3437	9.41184	33.9105	5.96258	-0.838216	12.7276	4.31136	6.2435	13.0565	3.09705	34.1577	16.9856	-7.16426	-0.975037	1.1018	27.1714	13.3346	-9.07441	-0.993093	-13.8498	0.35434	18.3537	4.64385	5.97862	10.3682	-2.08649	-6.28123	0.375908	2.53918	3.38056	30.597	-5.02027	-8.77005	-1.71677	0.380717	7.45731

## Sheet: 9e-9e
10Hz-MO	10Hz-RSC	10Hz-VIS	25Hz-MO	25Hz-RSC	25Hz-VIS	30Hz-MO	30Hz-RSC	30Hz-VIS
25	24	21	29	23	22	29	22	20
20	20	31	22	22	28	23	23	31
20	24	28	20	23	27	21	23	26
29	28	27	30	29	18	31	31	18
35	32	20	24	20	20	26	21	21
29	28		26	30		32	31
25	26		25	28		25	29
21	20		21			22

## Sheet: 9f 10Hz
	Control	Control	Control	Control	Control	Control	Control	Control	Control	Control	Control	Control	Control	Control	Control	Control	Control	Control	Control	Control	Control	Control	Control	Control	Control	Control	Control	Control	Control	Control	Control	Control	Control	Control	Control	Stimulation	Stimulation	Stimulation	Stimulation	Stimulation	Stimulation	Stimulation	Stimulation	Stimulation	Stimulation	Stimulation	Stimulation	Stimulation	Stimulation
3.07137	-0.178971	-0.178971	-0.190346	-0.235436	-0.193778	-0.173948	-0.173948	-0.187493	-0.183797	-0.183797	-0.17621	-0.183014	-0.157972	-0.157972	-0.172074	-0.17626	-0.190346	-0.206888	-0.206888	-0.195788	-0.197766	-0.187493	-0.202464	-0.202464	-0.17621	-0.21116	-0.21116	-0.188438	-0.172074	-0.174679	-0.174679	-0.208525				0.80881	0.80881	1.0067	1.28992	0.523967	-0.195909	-0.195909	-0.412541	0.35816	0.35816	0.778343	0.101565	-1.07371	-1.07371
3.29181	-0.18394	-0.18394	-0.189626	-0.225456	-0.191813	-0.16599	-0.16599	-0.175406	-0.208365	-0.208365	-0.184324	-0.189368	-0.134993	-0.134993	-0.125313	-0.179125	-0.189626	-0.200865	-0.200865	-0.182763	-0.189907	-0.175406	-0.210149	-0.210149	-0.184324	-0.175408	-0.175408	-0.174987	-0.125313	-0.172458	-0.172458	-0.207125				0.590901	0.590901	1.58236	1.22744	0.705379	-0.552862	-0.552862	-0.345007	0.70115	0.70115	0.789229	0.323441	-0.724291	-0.724291
3.52808	-0.177832	-0.177832	-0.179696	-0.238736	-0.176956	-0.162378	-0.162378	-0.17973	-0.192735	-0.192735	-0.182887	-0.184826	-0.121202	-0.121202	-0.122942	-0.193578	-0.179696	-0.212772	-0.212772	-0.176129	-0.193608	-0.17973	-0.188896	-0.188896	-0.182887	-0.191378	-0.191378	-0.189714	-0.122942	-0.172118	-0.172118	-0.201758				0.380618	0.380618	1.28791	1.28095	0.524072	-0.765818	-0.765818	-0.283277	0.493858	0.493858	1.04757	0.126452	-0.260139	-0.260139
3.7813	-0.151849	-0.151849	-0.149935	-0.216149	-0.194921	-0.161202	-0.161202	-0.168141	-0.162026	-0.162026	-0.185013	-0.1825	-0.142989	-0.142989	-0.119404	-0.169253	-0.149935	-0.210243	-0.210243	-0.169424	-0.171947	-0.168141	-0.186279	-0.186279	-0.185013	-0.173463	-0.173463	-0.166752	-0.119404	-0.179384	-0.179384	-0.20542				0.352499	0.352499	0.997527	1.02985	0.517514	-0.360932	-0.360932	-0.346085	0.123296	0.123296	0.99785	-0.138296	0.0048322	0.0048322
4.0527	-0.155073	-0.155073	-0.147028	-0.201663	-0.175355	-0.16118	-0.16118	-0.159939	-0.143666	-0.143666	-0.201599	-0.169352	-0.14726	-0.14726	-0.155192	-0.145403	-0.147028	-0.211425	-0.211425	-0.187841	-0.186272	-0.159939	-0.188209	-0.188209	-0.201599	-0.160154	-0.160154	-0.152232	-0.155192	-0.16868	-0.16868	-0.20669				0.178669	0.178669	0.619568	0.421059	0.779817	-0.121324	-0.121324	-0.501691	-0.0267747	-0.0267747	1.30281	-0.409067	0.173304	0.173304
4.34358	-0.158499	-0.158499	-0.164556	-0.215402	-0.17805	-0.174192	-0.174192	-0.159411	-0.144905	-0.144905	-0.185811	-0.158381	-0.129153	-0.129153	-0.181563	-0.1285	-0.164556	-0.215407	-0.215407	-0.153469	-0.16502	-0.159411	-0.192562	-0.192562	-0.185811	-0.154555	-0.154555	-0.155424	-0.181563	-0.21101	-0.21101	-0.18766				0.0613788	0.0613788	0.254587	0.271041	0.512617	-0.0957882	-0.0957882	-0.414486	-0.248579	-0.248579	1.08535	-0.200798	0.326806	0.326806
4.65533	-0.181368	-0.181368	-0.151981	-0.212495	-0.167658	-0.132691	-0.132691	-0.163677	-0.135393	-0.135393	-0.173513	-0.155454	-0.147064	-0.147064	-0.189625	-0.10294	-0.151981	-0.209539	-0.209539	-0.140494	-0.135604	-0.163677	-0.204894	-0.204894	-0.173513	-0.164802	-0.164802	-0.153157	-0.189625	-0.230299	-0.230299	-0.204224				0.113184	0.113184	0.717333	0.0294569	0.204435	0.000195044	0.000195044	-0.563209	-0.492879	-0.492879	0.845348	-0.179179	0.37234	0.37234
4.98946	-0.168562	-0.168562	-0.166622	-0.193519	-0.17491	-0.175477	-0.175477	-0.174118	-0.120913	-0.120913	-0.161922	-0.15072	-0.162867	-0.162867	-0.21185	-0.168924	-0.166622	-0.169469	-0.169469	-0.11955	-0.121238	-0.174118	-0.21091	-0.21091	-0.161922	-0.158452	-0.158452	-0.136915	-0.21185	-0.226009	-0.226009	-0.232883				0.273552	0.273552	1.2522	0.0715998	0.317313	0.0239847	0.0239847	-1.08144	-0.828211	-0.828211	0.657765	-1.08546	0.556154	0.556154
5.34757	-0.142253	-0.142253	-0.180827	-0.183751	-0.162891	-0.157646	-0.157646	-0.178347	-0.12051	-0.12051	-0.169779	-0.138701	-0.148055	-0.148055	-0.197608	-0.19024	-0.180827	-0.13055	-0.13055	-0.126804	-0.153522	-0.178347	-0.219621	-0.219621	-0.169779	-0.144958	-0.144958	-0.122553	-0.197608	-0.186171	-0.186171	-0.244289				0.63704	0.63704	1.68312	0.309435	0.491066	-0.173571	-0.173571	-0.859494	-0.513888	-0.513888	0.658787	-1.15974	0.0983865	0.0983865
5.73138	-0.153639	-0.153639	-0.209928	-0.208766	-0.139981	-0.166717	-0.166717	-0.218119	-0.128907	-0.128907	-0.187043	-0.13551	-0.153027	-0.153027	-0.187839	-0.264519	-0.209928	-0.123261	-0.123261	-0.13963	-0.137624	-0.218119	-0.22231	-0.22231	-0.187043	-0.163262	-0.163262	-0.145669	-0.187839	-0.179935	-0.179935	-0.284604				0.48046	0.48046	2.09488	0.281377	0.201406	-0.0584523	-0.0584523	-0.249949	-0.289539	-0.289539	1.26788	-1.30496	0.299349	0.299349
6.14274	-0.161495	-0.161495	-0.233224	-0.19612	-0.123709	-0.177615	-0.177615	-0.222149	-0.134831	-0.134831	-0.193659	-0.140632	-0.144058	-0.144058	-0.146926	-0.282041	-0.233224	-0.117772	-0.117772	-0.145415	-0.115732	-0.222149	-0.186429	-0.186429	-0.193659	-0.179592	-0.179592	-0.184106	-0.146926	-0.186086	-0.186086	-0.309143				0.408132	0.408132	1.95588	0.247386	0.0983258	0.33063	0.33063	0.114234	0.013067	0.013067	1.75955	-0.688619	0.455711	0.455711
6.58363	-0.142662	-0.142662	-0.239093	-0.169934	-0.111269	-0.202416	-0.202416	-0.20098	-0.172167	-0.172167	-0.203462	-0.105276	-0.140208	-0.140208	-0.116349	-0.296097	-0.239093	-0.119014	-0.119014	-0.105688	-0.0980201	-0.20098	-0.16435	-0.16435	-0.203462	-0.149463	-0.149463	-0.203366	-0.116349	-0.191334	-0.191334	-0.278812				0.566392	0.566392	1.92383	0.222758	0.173319	0.572055	0.572055	-0.0166997	0.315787	0.315787	2.92326	-0.257279	0.123201	0.123201
7.05616	-0.116356	-0.116356	-0.253418	-0.132007	-0.0624796	-0.194109	-0.194109	-0.209232	-0.195615	-0.195615	-0.210772	-0.103585	-0.105324	-0.105324	-0.119627	-0.277447	-0.253418	-0.0743432	-0.0743432	-0.012	-0.0469607	-0.209232	-0.12484	-0.12484	-0.210772	-0.177586	-0.177586	-0.166599	-0.119627	-0.168838	-0.168838	-0.272349				0.878853	0.878853	2.39171	0.0302356	0.371879	0.665329	0.665329	-0.414971	0.424741	0.424741	4.86708	-0.12608	0.486801	0.486801
7.5626	-0.0914303	-0.0914303	-0.258845	-0.0874398	-0.0749082	-0.175001	-0.175001	-0.224536	-0.220216	-0.220216	-0.227907	-0.129259	0.0117628	0.0117628	-0.0743785	-0.265724	-0.258845	-0.0626884	-0.0626884	-0.0122884	-0.0396155	-0.224536	-0.0962371	-0.0962371	-0.227907	-0.169336	-0.169336	-0.168881	-0.0743785	-0.17188	-0.17188	-0.286703				0.797847	0.797847	2.81344	0.169727	0.40969	0.570129	0.570129	-0.274581	0.797877	0.797877	6.12153	-0.118683	0.565819	0.565819
8.1054	-0.0999495	-0.0999495	-0.240763	-0.0655582	-0.0601073	-0.177828	-0.177828	-0.220121	-0.220535	-0.220535	-0.2185	-0.177668	-0.0402689	-0.0402689	-0.0699867	-0.265668	-0.240763	-0.149275	-0.149275	-0.04161	-0.0358052	-0.220121	-0.100154	-0.100154	-0.2185	-0.191322	-0.191322	-0.165919	-0.0699867	-0.164701	-0.164701	-0.303442				1.0415	1.0415	2.84821	-0.199692	0.252057	0.190788	0.190788	-0.118485	1.59645	1.59645	7.45388	0.486037	0.453956	0.453956
8.68715	-0.182252	-0.182252	-0.253616	-0.0189162	-0.0626106	-0.180377	-0.180377	-0.238755	-0.268648	-0.268648	-0.296646	-0.196681	-0.049	-0.049	-0.0242021	-0.314022	-0.253616	-0.22884	-0.22884	-0.032075	-0.0384288	-0.238755	-0.0906179	-0.0906179	-0.296646	-0.202348	-0.202348	-0.180753	-0.0242021	-0.181643	-0.181643	-0.325015				1.76029	1.76029	3.2345	-0.119529	0.0399949	-0.0688837	-0.0688837	0.848178	2.855	2.855	6.56257	1.63969	0.32019	0.32019
9.31066	-0.252387	-0.252387	-0.250787	-0.0324169	-0.0686634	-0.183347	-0.183347	-0.30433	-0.246425	-0.246425	-0.336732	-0.187394	-0.0215111	-0.0215111	-0.0683429	-0.325439	-0.250787	-0.262725	-0.262725	-0.0275049	-0.0591115	-0.30433	-0.151814	-0.151814	-0.336732	-0.262745	-0.262745	-0.213571	-0.0683429	-0.217694	-0.217694	-0.320628				2.71021	2.71021	4.43203	0.32966	-0.00361757	0.380952	0.380952	2.42993	4.15501	4.15501	5.33692	2.84927	1.017	1.017
9.97892	-0.270674	-0.270674	-0.225423	-0.0849203	-0.0867069	-0.179177	-0.179177	-0.344308	-0.233481	-0.233481	-0.350003	-0.189951	-0.0437849	-0.0437849	-0.0731484	-0.327077	-0.225423	-0.274136	-0.274136	-0.0516023	-0.0618953	-0.344308	-0.219355	-0.219355	-0.350003	-0.269519	-0.269519	-0.261205	-0.0731484	-0.22424	-0.22424	-0.328835				3.13336	3.13336	6.68689	0.43178	0.0163805	0.879446	0.879446	3.29633	5.96819	5.96819	4.3834	3.55483	1.70522	1.70522
10.6951	-0.293294	-0.293294	-0.202072	-0.135438	-0.138701	-0.179679	-0.179679	-0.339376	-0.244163	-0.244163	-0.341844	-0.216306	-0.105142	-0.105142	-0.0884569	-0.294776	-0.202072	-0.30146	-0.30146	-0.105658	-0.126046	-0.339376	-0.266108	-0.266108	-0.341844	-0.26076	-0.26076	-0.281158	-0.0884569	-0.208863	-0.208863	-0.344875				2.98229	2.98229	7.28874	0.680468	0.0675059	1.39215	1.39215	3.28845	6.46339	6.46339	4.66062	4.02079	2.53702	2.53702
11.4628	-0.278674	-0.278674	-0.179309	-0.146728	-0.178436	-0.217568	-0.217568	-0.34109	-0.287929	-0.287929	-0.343348	-0.249798	-0.157869	-0.157869	-0.135235	-0.32673	-0.179309	-0.300944	-0.300944	-0.176082	-0.181438	-0.34109	-0.259065	-0.259065	-0.343348	-0.258975	-0.258975	-0.255689	-0.135235	-0.263437	-0.263437	-0.361571				2.23592	2.23592	7.39298	0.787657	-0.0396041	1.1687	1.1687	2.85094	6.23808	6.23808	3.25879	3.15269	2.22777	2.22777
12.2855	-0.246098	-0.246098	-0.254901	-0.212892	-0.164056	-0.241249	-0.241249	-0.353253	-0.328116	-0.328116	-0.33682	-0.276144	-0.153865	-0.153865	-0.197204	-0.338462	-0.254901	-0.2632	-0.2632	-0.188351	-0.199198	-0.353253	-0.218694	-0.218694	-0.33682	-0.29131	-0.29131	-0.209927	-0.197204	-0.271838	-0.271838	-0.353121				1.00551	1.00551	4.69796	-0.328087	0.502498	0.722597	0.722597	2.35203	4.85186	4.85186	2.34473	1.65271	1.96287	1.96287
13.1673	-0.236999	-0.236999	-0.240178	-0.15599	-0.152528	-0.247797	-0.247797	-0.351465	-0.243507	-0.243507	-0.286647	-0.289928	-0.169619	-0.169619	-0.205371	-0.29721	-0.240178	-0.248537	-0.248537	-0.22903	-0.169596	-0.351465	-0.205848	-0.205848	-0.286647	-0.300402	-0.300402	-0.208185	-0.205371	-0.312949	-0.312949	-0.332021				-0.348954	-0.348954	2.89101	-0.656805	0.591077	-0.223366	-0.223366	1.52407	2.90664	2.90664	1.73868	-0.116035	0.968097	0.968097
14.1123	-0.199952	-0.199952	-0.206889	-0.157528	-0.117591	-0.304811	-0.304811	-0.34898	-0.268243	-0.268243	-0.211597	-0.27229	-0.20199	-0.20199	-0.228591	-0.189257	-0.206889	-0.243883	-0.243883	-0.218188	-0.102774	-0.34898	-0.222174	-0.222174	-0.211597	-0.279124	-0.279124	-0.16549	-0.228591	-0.322986	-0.322986	-0.267701				-1.23032	-1.23032	2.08277	-0.433419	-0.118353	-0.131246	-0.131246	0.34057	1.14648	1.14648	1.50826	-0.048947	0.763414	0.763414
15.1252	-0.0880073	-0.0880073	-0.233707	-0.156911	-0.14212	-0.344387	-0.344387	-0.310775	-0.261684	-0.261684	-0.227159	-0.248388	-0.172701	-0.172701	-0.246678	-0.129175	-0.233707	-0.257701	-0.257701	-0.134955	-0.0433324	-0.310775	-0.245904	-0.245904	-0.227159	-0.315859	-0.315859	-0.111092	-0.246678	-0.282542	-0.282542	-0.172597				-0.493909	-0.493909	1.7773	-0.107018	0.250087	0.460611	0.460611	0.241716	0.234684	0.234684	1.29958	0.712253	-0.0948643	-0.0948643
16.2108	0.0160704	0.0160704	-0.269893	-0.119306	-0.164098	-0.250286	-0.250286	-0.265437	-0.299695	-0.299695	-0.189008	-0.259199	-0.229261	-0.229261	-0.22162	-0.114071	-0.269893	-0.235301	-0.235301	-0.134288	0.0370159	-0.265437	-0.225881	-0.225881	-0.189008	-0.298985	-0.298985	-0.101104	-0.22162	-0.231543	-0.231543	-0.119304				1.7065	1.7065	1.91817	0.503576	0.894661	1.4023	1.4023	2.17531	0.296393	0.296393	2.33739	0.800784	-0.610699	-0.610699
17.3743	-0.0156236	-0.0156236	-0.282202	-0.0481783	-0.206063	-0.204127	-0.204127	-0.213754	-0.272834	-0.272834	-0.136466	-0.275387	-0.221484	-0.221484	-0.24892	-0.0970278	-0.282202	-0.20901	-0.20901	-0.108644	-0.0157562	-0.213754	-0.265231	-0.265231	-0.136466	-0.26205	-0.26205	-0.0862247	-0.24892	-0.200051	-0.200051	-0.151594				4.9007	4.9007	2.32932	1.59684	0.147359	3.22385	3.22385	7.53185	2.44919	2.44919	5.13968	0.769794	-0.0211424	-0.0211424
18.6213	-0.0574126	-0.0574126	-0.266878	0.14259	-0.214544	-0.207681	-0.207681	-0.247609	-0.191803	-0.191803	-0.0970149	-0.225748	-0.216444	-0.216444	-0.15659	0.00751929	-0.266878	-0.1551	-0.1551	-0.0709247	-0.250919	-0.247609	-0.303011	-0.303011	-0.0970149	-0.227607	-0.227607	-0.175949	-0.15659	-0.200466	-0.200466	-0.0893257				8.41101	8.41101	4.60602	1.72377	-0.238845	4.76624	4.76624	10.5986	5.79908	5.79908	9.83746	1.45412	0.388655	0.388655
19.9578	-0.0255579	-0.0255579	-0.218509	0.180977	-0.205426	-0.173576	-0.173576	-0.291425	-0.172147	-0.172147	-0.151802	-0.00626032	-0.252373	-0.252373	-0.137883	-0.000230547	-0.218509	-0.108538	-0.108538	-0.0925279	-0.302055	-0.291425	-0.312782	-0.312782	-0.151802	-0.110777	-0.110777	-0.10437	-0.137883	-0.251361	-0.251361	-0.0945221				9.26768	9.26768	5.75054	1.08813	1.09154	6.66987	6.66987	10.4229	7.6261	7.6261	13.5136	1.22971	0.860818	0.860818
21.3903	0.0572201	0.0572201	-0.214744	0.161132	-0.156763	-0.178591	-0.178591	-0.242627	-0.0395656	-0.0395656	-0.163669	0.125259	-0.254125	-0.254125	-0.12249	-0.0233685	-0.214744	0.0443366	0.0443366	-0.128358	-0.260274	-0.242627	-0.230474	-0.230474	-0.163669	-0.0375541	-0.0375541	-0.0400117	-0.12249	-0.292942	-0.292942	-0.0290613				11.1949	11.1949	5.07613	1.80955	1.51803	7.08142	7.08142	8.15583	7.82449	7.82449	16.2544	0.492305	0.618157	0.618157
22.9255	0.0284776	0.0284776	-0.242491	0.124375	-0.126626	-0.174684	-0.174684	-0.146583	-0.0190769	-0.0190769	-0.122933	0.0856965	-0.189641	-0.189641	-0.145377	0.0288206	-0.242491	0.150521	0.150521	-0.0699662	-0.0558712	-0.146583	-0.108097	-0.108097	-0.122933	-0.0615977	-0.0615977	-0.0141165	-0.145377	-0.274208	-0.274208	-0.0706365				10.5632	10.5632	4.82737	1.4815	0.851409	5.80303	5.80303	8.22159	6.45926	6.45926	14.8474	0.0638266	0.816505	0.816505
24.571	0.0282451	0.0282451	-0.235686	-0.0179969	-0.0670586	-0.123245	-0.123245	-0.0465322	-0.0270734	-0.0270734	-0.055334	-0.0547071	-0.0673919	-0.0673919	-0.0821216	-0.0563027	-0.235686	0.0870291	0.0870291	0.0403548	0.0114641	-0.0465322	-0.095309	-0.095309	-0.055334	-0.0743348	-0.0743348	-0.0974584	-0.0821216	-0.252033	-0.252033	-0.0901914				5.94615	5.94615	6.36558	1.34555	0.564504	6.99348	6.99348	6.77669	5.75579	5.75579	13.7959	0.93456	1.08728	1.08728
26.3345	0.0781563	0.0781563	-0.263411	0.0469094	-0.065334	-0.216974	-0.216974	-0.019289	-0.00733863	-0.00733863	0.0236824	-0.211733	-0.00432506	-0.00432506	0.0354533	-0.0411688	-0.263411	0.100378	0.100378	0.0652364	0.0398156	-0.019289	-0.0246337	-0.0246337	0.0236824	-0.103354	-0.103354	-0.097619	0.0354533	-0.183272	-0.183272	-0.100174				4.94474	4.94474	9.96688	1.27948	1.76682	4.83855	4.83855	6.31435	5.81302	5.81302	13.0196	2.76672	0.986107	0.986107
28.2246	0.0882336	0.0882336	-0.213461	0.0158517	-0.0584251	-0.251597	-0.251597	0.0280377	0.0229741	0.0229741	0.0818704	-0.183962	0.0167427	0.0167427	0.0978455	-0.0599046	-0.213461	0.0585098	0.0585098	-0.0325065	0.126336	0.0280377	0.0815072	0.0815072	0.0818704	-0.130998	-0.130998	-0.10304	0.0978455	-0.0429771	-0.0429771	-0.0398953				5.09033	5.09033	13.6878	2.00212	1.61169	4.32663	4.32663	6.98811	6.05715	6.05715	14.7746	4.55362	0.905195	0.905195
30.2504	0.0645085	0.0645085	0.0174144	-0.0896587	0.0319834	-0.298868	-0.298868	-0.0728063	0.0178658	0.0178658	0.108428	-0.189909	0.0833995	0.0833995	0.168223	-0.0427093	0.0174144	-0.0214311	-0.0214311	-0.111691	0.255095	-0.0728063	0.109878	0.109878	0.108428	-0.139121	-0.139121	-0.0776835	0.168223	0.105106	0.105106	-0.0276822				5.78768	5.78768	16.8117	2.12588	1.53373	4.70934	4.70934	5.86401	5.99758	5.99758	15.6652	6.19969	0.959717	0.959717
32.4216	0.134805	0.134805	0.119519	-0.030172	0.0775244	-0.219408	-0.219408	-0.134601	0.00685189	0.00685189	0.0917965	-0.204343	0.10105	0.10105	0.0863948	0.0157812	0.119519	-0.0134201	-0.0134201	-0.0832109	0.190646	-0.134601	0.100644	0.100644	0.0917965	-0.145228	-0.145228	-0.132809	0.0863948	0.0613809	0.0613809	0.0282346				5.4447	5.4447	15.8907	1.9418	1.78087	3.74568	3.74568	6.57538	5.63959	5.63959	16.0239	7.79378	0.395963	0.395963
34.7486	0.0819529	0.0819529	0.174022	0.0305975	0.113098	-0.114115	-0.114115	-0.0762992	-0.0226871	-0.0226871	0.0620793	-0.198755	0.0602091	0.0602091	-0.0565301	0.0529647	0.174022	0.0296158	0.0296158	-0.11098	0.0592426	-0.0762992	0.0697501	0.0697501	0.0620793	-0.143263	-0.143263	-0.211705	-0.0565301	0.0405813	0.0405813	0.118047				3.90596	3.90596	13.8569	1.79479	1.64776	3.63881	3.63881	6.04167	4.72706	4.72706	15.8939	10.09	-0.343697	-0.343697
37.2426	0.0124965	0.0124965	0.121479	0.0797449	0.152797	-0.02299	-0.02299	0.0240343	-0.0215574	-0.0215574	0.0600834	-0.120008	-0.0574269	-0.0574269	-0.138592	0.096314	0.121479	0.0222948	0.0222948	-0.117781	-0.0102787	0.0240343	0.0167671	0.0167671	0.0600834	-0.0666954	-0.0666954	-0.146904	-0.138592	0.0265641	0.0265641	0.168656				3.4047	3.4047	14.1696	1.26035	1.60907	3.76891	3.76891	5.0912	4.25109	4.25109	17.4879	8.34463	-1.39372	-1.39372
39.9157	-0.00567386	-0.00567386	-0.0150288	0.0834945	0.10463	0.0437888	0.0437888	0.0403491	-0.0226487	-0.0226487	0.103861	-0.0938236	-0.13282	-0.13282	-0.165841	0.128111	-0.0150288	0.0340813	0.0340813	-0.0718432	-0.0181018	0.0403491	0.0236567	0.0236567	0.103861	-0.00973234	-0.00973234	-0.195424	-0.165841	-0.042724	-0.042724	0.192685				3.28361	3.28361	13.59	0.579195	1.51506	4.2398	4.2398	3.72664	3.82863	3.82863	19.8197	5.72399	-1.5493	-1.5493
42.7805	0.00858001	0.00858001	-0.100189	0.0822533	0.120331	0.0272235	0.0272235	0.0272163	0.00312349	0.00312349	0.097249	-0.152743	-0.187068	-0.187068	-0.214936	0.110455	-0.100189	0.0414232	0.0414232	-0.0911926	0.117966	0.0272163	0.0378288	0.0378288	0.097249	-0.130325	-0.130325	-0.207765	-0.214936	-0.0821198	-0.0821198	0.20644				1.74342	1.74342	9.48489	0.100132	1.30163	4.07706	4.07706	2.3435	3.69738	3.69738	21.3881	5.40785	-1.4992	-1.4992
45.8511	0.00430867	0.00430867	-0.113888	0.0574132	0.154892	-0.0372627	-0.0372627	-0.00531839	-0.0111693	-0.0111693	0.0649725	-0.182861	-0.215926	-0.215926	-0.202881	0.10772	-0.113888	0.0734953	0.0734953	-0.0881284	0.167116	-0.00531839	0.0693475	0.0693475	0.0649725	-0.114885	-0.114885	-0.110847	-0.202881	-0.151234	-0.151234	0.171146				0.563958	0.563958	6.27447	-1.06608	0.795968	3.84801	3.84801	1.80478	3.08042	3.08042	23.0984	4.72416	-0.8916	-0.8916
49.1419	0.0262052	0.0262052	-0.129331	0.0276427	0.1506	-0.072564	-0.072564	0.030416	-0.0202719	-0.0202719	0.0206075	-0.144025	-0.163898	-0.163898	-0.165192	0.107447	-0.129331	0.0262226	0.0262226	-0.106396	0.196508	0.030416	0.0985991	0.0985991	0.0206075	-0.0996686	-0.0996686	-0.0723041	-0.165192	-0.203989	-0.203989	0.127744				-0.394712	-0.394712	4.52673	-2.02985	0.614935	2.89581	2.89581	0.725729	2.63216	2.63216	27.4491	5.20244	-0.500145	-0.500145
52.669	-0.0364548	-0.0364548	-0.112029	0.0448807	0.171202	-0.00707939	-0.00707939	0.0420558	0.000722127	0.000722127	-0.030038	-0.0726364	-0.0753892	-0.0753892	-0.179205	0.0681252	-0.112029	-0.0346459	-0.0346459	-0.0862048	0.218869	0.0420558	0.0668622	0.0668622	-0.030038	-0.0850058	-0.0850058	-0.0372973	-0.179205	-0.208449	-0.208449	0.100535				-1.73904	-1.73904	3.65618	-1.31598	0.328956	1.89776	1.89776	0.563254	1.81021	1.81021	27.4564	4.63946	-0.502945	-0.502945
56.4493	-0.0323548	-0.0323548	-0.0538101	0.0537978	0.177872	0.0259234	0.0259234	0.110249	0.00779242	0.00779242	-0.0800268	-0.019122	-0.0793417	-0.0793417	-0.149751	0.0255163	-0.0538101	-0.148092	-0.148092	-0.0290447	0.22832	0.110249	0.0727756	0.0727756	-0.0800268	-0.0318309	-0.0318309	-0.0552805	-0.149751	-0.198988	-0.198988	0.0873353				-1.95528	-1.95528	3.60514	-0.752548	0.305774	1.29861	1.29861	-0.525605	1.36352	1.36352	20.9148	3.47183	0.507798	0.507798
60.5008	0.0273799	0.0273799	-0.00500392	0.0228503	0.119012	0.0657763	0.0657763	0.10901	0.0144086	0.0144086	-0.086398	-0.0187026	-0.135601	-0.135601	-0.115227	0.0299823	-0.00500392	-0.130363	-0.130363	0.0440263	0.184549	0.10901	0.153089	0.153089	-0.086398	0.0594201	0.0594201	-0.02661	-0.115227	-0.237635	-0.237635	0.0315875				-1.26169	-1.26169	2.94094	0.0648795	0.72802	1.46955	1.46955	-0.405868	1.19203	1.19203	14.2398	2.55864	0.833948	0.833948
64.8432	0.00913968	0.00913968	-0.0629028	0.0023501	0.0248306	0.132744	0.132744	0.101876	0.0310555	0.0310555	-0.0725956	-0.0549909	-0.164563	-0.164563	-0.142704	0.0310076	-0.0629028	-0.0530419	-0.0530419	0.062484	0.0613584	0.101876	0.134935	0.134935	-0.0725956	0.104999	0.104999	0.0044843	-0.142704	-0.263795	-0.263795	0.0110262				-0.556007	-0.556007	2.67762	0.0312735	-0.102512	1.69389	1.69389	0.140632	0.792541	0.792541	10.2508	2.18913	0.896596	0.896596
69.4972	-0.0057154	-0.0057154	-0.130473	-0.0160879	0.0110955	0.0840856	0.0840856	0.109489	0.0471705	0.0471705	-0.0452239	-0.042686	-0.143412	-0.143412	-0.157799	0.00509031	-0.130473	0.0289547	0.0289547	0.0840201	0.0359255	0.109489	0.0779158	0.0779158	-0.0452239	0.137702	0.137702	0.0225771	-0.157799	-0.238447	-0.238447	-0.0484235				-0.928497	-0.928497	1.8909	-0.612048	0.489035	1.68046	1.68046	1.04955	0.684019	0.684019	8.59298	1.52004	1.32916	1.32916
74.4853	0.00733088	0.00733088	-0.131705	-0.0112796	-0.00839032	0.0599491	0.0599491	0.122206	0.062092	0.062092	-0.00298973	0.0109259	-0.0455145	-0.0455145	-0.143103	-0.000802658	-0.131705	0.0478039	0.0478039	0.081152	0.0530347	0.122206	0.0764142	0.0764142	-0.00298973	0.185015	0.185015	0.0717912	-0.143103	-0.258436	-0.258436	-0.0934619				-0.00972608	-0.00972608	2.1753	-1.45352	0.053825	1.16644	1.16644	0.63912	0.455367	0.455367	7.83705	0.935928	0.92218	0.92218
79.8313	0.0246794	0.0246794	-0.0904998	0.0382299	0.00477768	0.0228129	0.0228129	0.119355	0.0831383	0.0831383	0.040465	-0.00540895	0.00884857	0.00884857	-0.0751945	0.0146532	-0.0904998	-0.0275398	-0.0275398	0.030478	0.0730322	0.119355	0.0415008	0.0415008	0.040465	0.13499	0.13499	0.0587632	-0.0751945	-0.252171	-0.252171	-0.0808204				0.0800328	0.0800328	1.88577	-3.25381	-0.241278	1.1867	1.1867	-0.0745187	0.495317	0.495317	7.56453	0.635669	0.466117	0.466117
85.5611	0.0647024	0.0647024	-0.0474885	-0.00106441	0.0102117	0.0438623	0.0438623	0.155266	0.0642905	0.0642905	0.0279247	-0.00707847	0.0549294	0.0549294	-0.00142393	0.027792	-0.0474885	-0.0502329	-0.0502329	-0.00209983	0.162478	0.155266	0.108056	0.108056	0.0279247	0.0819742	0.0819742	-0.0388908	-0.00142393	-0.170549	-0.170549	-0.0412714				0.217588	0.217588	1.91579	-3.09916	-0.683456	1.33742	1.33742	0.313611	0.335785	0.335785	7.23801	0.34663	0.442377	0.442377
91.7021	0.0493923	0.0493923	0.0334916	-0.0541056	0.0283687	0.0625782	0.0625782	0.169482	0.0584591	0.0584591	0.0202576	0.00106909	0.0483261	0.0483261	-0.000335659	0.0283112	0.0334916	-0.0422968	-0.0422968	0.0228674	0.175082	0.169482	0.151858	0.151858	0.0202576	0.02692	0.02692	-0.0810433	-0.000335659	-0.14968	-0.14968	0.00694375				-0.125005	-0.125005	1.45699	-2.94075	-0.429909	1.2152	1.2152	-0.631676	0.221604	0.221604	7.61349	0.532141	0.232836	0.232836
98.2839	0.00897566	0.00897566	0.0539426	-0.0481976	0.0373147	0.0368104	0.0368104	0.201968	0.0700521	0.0700521	0.0145126	0.0238102	0.0607058	0.0607058	-0.0535864	0.0381868	0.0539426	-0.0177252	-0.0177252	-0.00531622	0.186931	0.201968	0.15242	0.15242	0.0145126	0.00536561	0.00536561	-0.0632603	-0.0535864	-0.171151	-0.171151	0.0341041				-0.460742	-0.460742	1.58059	-2.47371	-1.84846	1.6052	1.6052	-0.823763	0.263292	0.263292	7.53398	0.67672	-1.30934	-1.30934
[truncated: 21 more columns]

## Sheet: 9f 25Hz
	Control	Control	Control	Control	Control	Control	Control	Control	Control	Control	Control	Control	Control	Control	Control	Control	Control	Control	Control	Control	Control	Control	Control	Control	Control	Control	Control	Control	Control	Control	Control	Control	Control	Control	Control	Stimulation	Stimulation	Stimulation	Stimulation	Stimulation	Stimulation	Stimulation	Stimulation	Stimulation	Stimulation	Stimulation	Stimulation	Stimulation	Stimulation
3.07137	-0.178971	-0.178971	-0.190346	-0.235436	-0.193778	-0.173948	-0.173948	-0.187493	-0.183797	-0.183797	-0.17621	-0.183014	-0.157972	-0.157972	-0.172074	-0.17626	-0.190346	-0.206888	-0.206888	-0.195788	-0.197766	-0.187493	-0.202464	-0.202464	-0.17621	-0.21116	-0.21116	-0.188438	-0.172074	-0.174679	-0.174679	-0.208525	-0.186105	-0.186105		1.13423	1.25114	1.25704	1.28711	1.15028	1.67982	1.67982	1.48408	0.894003	0.765887	0.765887	0.862359	1.14744	1.2055
3.29181	-0.183358	-0.194226	-0.189344	-0.187595	-0.192852	-0.188744	-0.188744	-0.211122	-0.166905	-0.158143	-0.158143	-0.177072	-0.194181	-0.196717	-0.196319	-0.196319	-0.207034	-0.177142	-0.193653	-0.193653	-0.194434	-0.20711	-0.211122	-0.174194	-0.174194	-0.142539	-0.177072	-0.176253	-0.176253	-0.208715	-0.169513	-0.207034	-0.185735	-0.185735		1.13625	1.26336	1.14189	1.42013	1.37055	1.35191	1.35191	1.47377	1.1008	0.786855	0.786855	0.963276	0.963218	0.954127
3.52808	-0.180342	-0.190996	-0.181134	-0.179795	-0.195381	-0.170286	-0.170286	-0.20873	-0.154221	-0.167207	-0.167207	-0.1632	-0.166479	-0.189425	-0.202172	-0.202172	-0.193181	-0.177757	-0.200119	-0.200119	-0.183405	-0.187291	-0.20873	-0.177891	-0.177891	-0.135503	-0.1632	-0.159797	-0.159797	-0.185131	-0.172922	-0.193181	-0.198754	-0.198754		1.18024	1.24994	1.17861	0.991758	1.54384	1.07109	1.07109	1.56253	1.09978	0.770701	0.770701	1.02097	0.975698	1.0873
3.7813	-0.184288	-0.189211	-0.185745	-0.168109	-0.193446	-0.164347	-0.164347	-0.216589	-0.143242	-0.159396	-0.159396	-0.161596	-0.168431	-0.176861	-0.171298	-0.171298	-0.205317	-0.189216	-0.186965	-0.186965	-0.188573	-0.172312	-0.216589	-0.203627	-0.203627	-0.175948	-0.161596	-0.115848	-0.115848	-0.190629	-0.173731	-0.205317	-0.198967	-0.198967		1.33491	1.35977	1.31469	1.07861	1.4413	1.06149	1.06149	1.73887	0.9329	0.825771	0.825771	0.881877	1.31488	1.0056
4.0527	-0.199404	-0.198679	-0.189545	-0.141322	-0.176666	-0.185279	-0.185279	-0.224572	-0.202634	-0.162312	-0.162312	-0.182457	-0.182687	-0.172951	-0.201486	-0.201486	-0.180683	-0.191552	-0.21221	-0.21221	-0.19904	-0.167106	-0.224572	-0.197139	-0.197139	-0.18104	-0.182457	-0.118403	-0.118403	-0.154297	-0.183724	-0.180683	-0.202543	-0.202543		1.38331	1.34197	1.23333	0.935515	1.27573	1.16338	1.16338	1.9231	0.777885	0.835905	0.835905	0.901734	1.11807	1.1692
4.34358	-0.204368	-0.201235	-0.187535	-0.138399	-0.172369	-0.169174	-0.169174	-0.218429	-0.184976	-0.161652	-0.161652	-0.173716	-0.146693	-0.180932	-0.214737	-0.214737	-0.206757	-0.189808	-0.228614	-0.228614	-0.20162	-0.201194	-0.218429	-0.170411	-0.170411	-0.211349	-0.173716	-0.136133	-0.136133	-0.149245	-0.17978	-0.206757	-0.176995	-0.176995		1.65888	1.63399	1.52916	0.567955	1.37409	0.940493	0.940493	1.90668	0.411602	0.830806	0.830806	1.17403	0.880918	1.37736
4.65533	-0.22589	-0.216537	-0.194006	-0.148483	-0.179316	-0.170133	-0.170133	-0.181514	-0.147529	-0.181125	-0.181125	-0.181241	-0.127338	-0.198614	-0.198464	-0.198464	-0.177666	-0.192697	-0.219618	-0.219618	-0.191583	-0.186725	-0.181514	-0.179389	-0.179389	-0.230062	-0.181241	-0.139794	-0.139794	-0.137079	-0.171961	-0.177666	-0.170622	-0.170622		1.91039	1.80128	1.62757	1.02239	1.88168	0.858541	0.858541	1.54507	0.410793	0.908614	0.908614	1.16605	0.612968	1.21264
4.98946	-0.22483	-0.221257	-0.204778	-0.121408	-0.205299	-0.163966	-0.163966	-0.208214	-0.136073	-0.143392	-0.143392	-0.17586	-0.165258	-0.185322	-0.181644	-0.181644	-0.176918	-0.212285	-0.211568	-0.211568	-0.170009	-0.203135	-0.208214	-0.156699	-0.156699	-0.208141	-0.17586	-0.15003	-0.15003	-0.129787	-0.189365	-0.176918	-0.167419	-0.167419		1.91909	1.74875	1.81116	0.618777	1.71476	0.787897	0.787897	1.39625	0.757723	1.12072	1.12072	0.773423	0.398357	0.934392
[truncated: 43 more rows]
[truncated: 21 more columns]

## Sheet: 9f 30Hz
	Control	Control	Control	Control	Control	Control	Control	Control	Control	Control	Control	Control	Control	Control	Control	Control	Control	Control	Control	Control	Control	Control	Control	Control	Control	Control	Control	Control	Control	Control	Control	Control	Control	Control	Control	Stimulation	Stimulation	Stimulation	Stimulation	Stimulation	Stimulation	Stimulation	Stimulation	Stimulation	Stimulation	Stimulation	Stimulation	Stimulation	Stimulation
[truncated: 51 more rows]
[truncated: 21 more columns]

[truncated: 3 more sheets: 9g, 9i-9i, 9k-9k]
